# Supplementary material for: Diversities of African swine fever virus host-virus dynamics revealed by single-cell profiling
Source: J Virol. 2025 Feb 11;99(3):e02035-24. doi: 10.1128/jvi.02035-24 (PMC11917525; doi:10.1128/jvi.02035-24)
Supplement: Supplemental text — Genome sequencing data of I226R. [file jvi.02035-24-s0007.txt]

>I226R 
gaatataccatattattgctattgccatcaatgagaatgccacgtaggcataggtcatcctatggccggaccaatccatg
gctgcacttaaaaatatcaaaaaaagtttaagttttgggccggcgttaaaatttaaaccttttctggttgatctttagcc
atgtatagctgcgatgtttggtgccttatctacatgctattggcattcctgatattcgcactaaagtgctatgttacaac
cgtcttatgcgtgatttttatccaccttattggccgaagggccgccttgtatttcctgttaggtggtttggccgtattct
actggtggcaagcagctatcaataaaatttaatggctctcacttaagatccttgctgtaagcgggcgtttacatactttg
atcaagaaaaaaaattatttttggacccccccccatgttttatacaaaaatcatataataaagtggcgacaatcaacata
ttaatcaaccacagcattttatgatgtgttaatcaacatataccatattaatcaaccacagcattttatgatgcgtcaat
caacatattattacggagagcgtcaatcaatataatattgagaacagcgacttgataccgtgtatggtggtggcggcggc
atgttgtttgtaacagcatttttcatcattcgaagcttacaaaagatatgtataagatagcatattaatgttattaacag
taatatcaataaggcgtagctatagatcttcactttggtagaccaataatccatggttgcgcttaaaaataccaaaaaaa
cattaagttttggagggtaagattggtttttcaccattggtaaagattattattctaaatgtttaccccatagatgtgaa
acaatgattcttcatatattaacatattttttgacttatacttttcttcatctagtaaggcgttaattttttccggatct
gtcgtttttattgataaaagagaagagtctggactgtaatttttaaataataagatatttattaatatccaattattcgt
ttggctcgctatttccatgctctcttcgaaagcatcagctcctaaatctatacaaaggaataagttaccttcacaaaaat
tcattaccgaggtaatcattgcccgattaatgtcagcccccaacataaaacaataatatatagttgtataattacaatca
tacatacaggccaactgcatcatttcatcaatgtctatatttgtcttctctttgttataaatttcatgaaggtcaaagac
gttgttataagcaaccccacatattaaccgccaatctttaaaatgactatatcgttgataaaaatattggatggcttcag
taagcttatatagtatcgccatactataccaatacctagttagcatttcgttgaatgaaatattatccaatgtaaagtta
attgataatgtatctagttcaccaaaaattcttaatttcagttgagcattatttaggaaaaggggattatcagataataa
ttcatggcatagaataatattactgctagttttaacatactgtacattataaaatatttctaaaattttattttcactca
aagctttcctcgcacctaacttttggcataggtcctggtgcactccatattgacagtaaccaacccaaagctgatgtctg
caccccattcggtaaacagctctattaaaccatgattgttttcctgtacagccttcattaatgcaacatttaatgttaaa
ccatgtttaaaacttgctgtttttattaatatttgttcatctatacaagtatgataaatcgtaattggggcttcatgcca
ccacaaaccacaacgctctaaaatacaataatcatcttttaacacaggctgtgtagctagtacttttttagtaagtgctt
gtaaagtagatggcatcttctatctgcaaaataattatttccgaaaaaaaaatcaaattaaaatactaaattctattttt
tttttaataaagcctgtaaattatataataaatctcgcccaccgtattatttccggacacaactttttatacctcattat
atttttagatctatagttttttaacaaggcattaattttttctggatctgtcgtttttaaagataaaagagagacgtttg
aactataataatctttaaatgataatatttctactaatatatcatgattcttttgttttgctaattctaagctctcttcg
aaagcattagctcctaaatctatacaaaagaacaagttattcatataaaagttttttaccgaggtaaccattgcccgatt
gatgtcagcccccaatacaaaacaatagtaaatggttaaaaaattgctatctctcatacaggccagatatatcatttcat
caatattcatatcaaccttttttatatgatacatttcatgaagatcagacacgttattaaaagaaagcccacatattagc
cgccaatctttaaaatgactatatcgttgataaaaatattggatggcttcagtaagcttacatagtatcgctatactata
ccaatatctagttagcatttcgttgaatgttatttcattcaatataaagttgatcgatatcttctctagaaaacaacaaa
ttattacttttaattcctctatattctggaaaaggggattattagataacaatttatggcataaaataatattactacta
gttttaatacgatgtattttataaaatatttgtacaatatccatttcattcaaaatttttgcgcctaactcccggcagaa
attccaagtatgctccgtattgacagtgactaagctagagttgatgtctgcaccccattcagtaaacaactctattagat
catagttgttttcctgcacagttttcattaatgcgagatttaactctaaaccatctttaaaaattgctgattttatcatc
aattgattatcctcattagtagaaagcataattggagctccatgccaccacaaaccacaatatttcaaaataaagtagtg
ttctttagatatgtgctgtgtggccagtatttttttagcaagagcctgcagagaaattggagtagacatatttttttttg
caaaatggtttaagtttttcaagaatacagattggataaattaggttgttgacttagttacaggaggtattaaatattat
gtagacataaaaatgagatcctccaaaaaaataaacaacaaaaaaaaatatgtttaatattaaaatgacaatttctacat
tgcttattgctcttattatactacttattattattttagtagtgtttttatactataagaaacaacaaccaccgaaaaag
gtctgtaaagtagataaagattgtggtagtggagagcattgtgttcgtggatcatgtagctcattgagctgcttagatgc
cgtaaaaatggacaaacgaaatattaagatagattctaagatttcctcatgcgaattcactcccaatttttaccgtttta
cggatactgctgctgatgagcagcaagaatttggaaaaacacggcatcctataaaaataactccatctccaagtgaatcc
catagcccccaagaggtgtgtgaaaaatattgttcatggggaaccgatgactgtacaggttgggaatatgttggtgatga
aaaggagggaacatgttatgtatataataatccacatcacccggttcttaaatatggtaaggatcacatcatagccttac
ctagaaatcataaacatgcataaataaatacattaggctcatcgtatctttttaaaatccataaatattcgtttgatata
tgctgaaatttttataaaaaaaaataactatttcctataaatcatctagaaatagtcctcgttttgatcggtttatatct
tataatattgtgcatcgatgcacaactgctttttttggtccttctggaacatcattatattttctttcattaatatacca
ttcagatgtaaacgttgaataatttttatggcaacaatctaccattgaattatatttagtaacatctaatacatcgtttg
ttttatcaggctcagctctataatcttgataatttttgttatcagcttctaaagctccatcattatttttcaaagaagta
tccataattatgtttggtaaaaatactttaagttttaatgtgatatttaaaatggttgttatataaatttaccgcttaca
ggtaatctttattcagtgtcataaactatacttttgatgattcagtattttgtgaatcagtacatttattatcattaata
tttttaggctgtttttccaatgttttattgttgcaatgagcctgctcctcctttgacgaggaagtgtctgttggagtcat
ctgtttaggaagagtatcatccatatctattatgaagaaaatatataaatattgatatacaatcaaaaatatttttgatc
acgtctttgttatctatcgatattgttgataacgtcttgaataacctacatcatttttttacataaaaaaatagatataa
tttttattatatctcaattattttaaagataattatcaatacagcaaatatcataagctaacatatttttcgaataatag
ttttttagtaaagtattaatcttttcaggattggtttcttttgataataagataggattcgctttataaatttttaaaga
taatatattcacaatgatagaataaccgtatatatctgctaatgtcttactgtgttcaataacattagcccctaaatcca
tacaaaagaacatattttcaatacaaaagttttttaccgagattaacattgctcgattagcgttggctcccaatgcaaaa
cagtagtaaatggtcaaaaaattattatcgcgcatacaggccagctccatcattttattaatactcatatgaattttcgt
tgtgttacatatttcatgaaggtcaaacacattgttgaaagaaagtgcacaaattaatcgccattcatcaaaatgcctgt
attcttgacaaaaatattgaatagcttctttaagattatattttaccgctatgccataccaatatttggttagcatctca
ctaaatgagatctcatttaacatagaatttgttgttaaatccttcaactcccaataaatgatcatccttaaatccaccat
gtttacattttgtaaaaaagggttattagaaaataattcatgacacaaaatgacattactacttgttattttacactttg
tttcaaagaaaaatcgtaaaatttcacttgtctcaagctcttctttagctcccaattttcggcataggtttcgagtatgc
tcgttattaataaaaagtaacccataattaatatttgcaccccattcagtaaacaacatgattagatcatcattgttttc
cttaactgccaataccaatgcagtattaagccttataccctctttaaagcataatgtccttatcattatttgattatcat
catctatatacattgagataggagcttcatgccaccataaaccataacgctctaaaatataataatcatctttagatacg
tgttgcgtggccaatgcccttttagcaagtgcttgtaaagtcgatggctgcatgtttattctgttaaaaaaaaatcaaat
tatcgggtaaacataaggatcaacccgtagttaatatttgcagtagtattttttaacaatgaattataataaaaaaataa
ttcattactatctattataaaacccatctttaactttaaagaagaactagatcatcttttttttgttgtgtcagaacttc
ttcaatttattacccacattttatctaaaaaaaataaaaactacatcatatcttgtttcttcatcaaattatcataccat
ttatagggtgtaggttgggaacattccatcatgtggtaatcagggtatttatatattttttgatagtaacatctatttgg
cagatgtattgtccaacaatcatgtctaataaaatcattttcacctatgggggaatcatcttaaaaaccttattcctaca
gattccattttgacagtcctagcaaaagtcacaatattttccatgagtacaccaatgttcaagctctctttcgggaggaa
tgctgccaattttatgttttttagcttctaactctctgtacaacatcagttgggaaagcagaaagaagattaccaggaga
accattaaatatataatagtctgcaaactacgtttgcgaatgtaatttgcaactaaaacacaacccacaaggtaaaatcc
ataagttaataacttttgccattttcgtatgacagcctcgtgccattcatggttgtgttgtgggcattctgttcggtaaa
cttcatgaggctttatagaagttacatagtaggtacagaattcattgtgacgaaaaacactgcagttagctatgtagtca
ttttcaagaatgggagaatggttttcaaagaccttattcttacagatgccatcttgacagtcccaacagaacctacaatg
atttgcataggtgcaccagtattcaagctccttttcaggaggggttcttgttagatccaggagctctagctcatatgtat
aaagaagagttggaatggatagtaaagtaaatatttgcagaccaagcatggctacttgtgaacaagtggctgctcgtcaa
caaatagctgtttatcagcaaatagctgtttatcagcaacaactaattatcagcaaatgctgcttgtgggtaagccaata
aataggccatacccttgaaaggagaattcagtttgataaaaaaaataacgagttttctaataacccggtcaagcatttaa
taaatgaatagcatcacacgtctgcatcgtgcattctgcctggaaaatgggcccatctctaatatatttacactgacggt
gaatcatacagtgttccatgggatagctatgctcctgtacaggaggcatatcttttagaactttattcttacaaagacca
tcttgacaagcccagcaaaaccgacaatttttcacatattgacaccagtatctaagctcctcttccaggggattgtcggt
cgaaaacccctgtagactagctaggccagctagcagcaagccgaggtaactaaagaacctcattgtagtgttatattacg
aaaaaacatgttaaaatttggaaaaaaaagccctttttatagatctggaaaaaaattttcacaaatctaattaaaagcct
tacagatcatccttttcataaattttcattaacaattggtgggggcggttgtgaggtactggatcagaacaatccataac
atggtaatgtccatttccttcaccatatgtacactggttataccagcgagaaacctcacaagatgtcaaataactgttct
caacaatcaatggcatgctcttattcaccttgttcttgcaaattccatgtgcacattcccagcaaaacttgcagttttcc
atgtaagtacaccagtatccaagttcttcttgtggaggattatccgttgaacgaagatgccctcctgcctgagtaggtag
tcctaagacctgattggccagcaggccaagaatttccaagaagatcaccaacattgctacggctggctgaacagctggca
gatagctagctaattagcaaaccaagtgactcgccctctctactcttaatatgagaatttaagattcggtccggcttttt
tcccatgttttacagggaaaaggtatttttagcctatgaatgtacatggttccgcacattaaaaaaaaataaaagaaatt
atttaatattggctgttattttctttcaactagcaacaagccaggtaactaaagaacttcattgtagttttatattacgg
aaaaggttaaattttggacaaaaaaaatcatatctaattaaaaatcctcacagatctttcttttcataaattttcattaa
caattggtaggggcggttgtgaggtactggatcagaacaatccataacatggtaatgcccatttccttcaccatatgtac
actggttataccagcgagaaacctcacatgttgtcaagtagctgttttcaataatcaatggcatgctattattcaccttg
ttcttgcaaattccatgtgcacattcccagcaaaacttgcacctttccatgtaagtgcaccagtatccaagttcttcttg
tggaggattatccgttgaacgaagatgccctcctgcctgagtaggtagtcctacgacctgattggccagcaggccaagaa
ttcccaagaagactaccaacattgctacggctggctgaacagctggcagatagctagctaattagcaaaccaagtgactc
accctctctactcttaatatgagaatttaagatccggtccgacatttttccgatattttacaagaaaaagatatttttag
ctacaaatacacttcatatatccctaaaaaaaacaaaaatttatttaattttaactattattttctttccactctctctt
taagattttgtaaggattccagggctttggttcagaacaggccattacatggtgaatcccctgtcctagatcatacatac
atttatttagccagcgggaaactatacatgattgcacatactcattttcaagaattgttgtattctccaatttgccctca
caaaggccattttgacaattccagcaaaacttgcagttttctgtataagtgcaccagtattcaagttcttcttgtggagg
attatccgttggatgaagttgtccagctggttgattaggtagccctaagacctggttgcaattcatggtatggtagatac
ccttatctaaatcatacatacatttatccagccaacgggaaaccagacatgatttcacatactcattcttgtaaattact
gacccatctattttgtttatacaagtgccgtcttggcagtcccagcaaaattggcaactttccatgtaggcacaccagta
ttcgagttcttcctctggaggctcctctgttggacgaagttgtccaacgagctgacttgaaacctggctggccagaaggc
caagaattcccaagaagatcaccaacattgctacggctggctgaacagctgactgaatagctagccaattagcaatccac
tgtacttttcataagatcatttaagattcggtcggcattttttcaatagtttgctaggaaaaaatttttaattttataga
ttcacactacttcattctcatgcttaggaaaaaaacaaactaaatcttacaatgtatctggatctaatgagaagctagaa
ttcatcttttttcaaatcctttctgggatgttcattctttttccactccttccttgcaattttataaggattccagggct
ttgggtcagaacagttcatgctatggtaaatgtgctcctccacatcatatctacataggtcaccccagcgggaaacctca
caatattttacatagtcattctcaataatacttgtggagttgtttccccaaaccctgctggtacaaatcccatcttcaca
atcccagcagaaccgacagctttccacataagtgcaccagtatccaagttcattctctgggggttcaaatgttagaggaa
gatgtccacctacccgagtagaagtggaggatgaaaccaggttgctactggcagcaggccaataattcccaggataatca
ccagcattgtgctcaaccagcaacggctagcaacgactagcaactgactagcaatagctagaaatggctagcaatcagta
gtagctaacgctctactctttataagaaaatttaaaattcgatcagatttttttagaattgagaatgagtaaaacgctta
tattctttttctagctagaaaaaataagctagtttaagataggatttcccttactaacggtttaatttttagcaaaggta
taggtaaaatacacttgtacttagctgcaaaaaaataagcttatggcgtataagccgccataagtttatttaattaaaat
gttaaactctgtgataagactggaatcttaggcaggtttgatgtggagaacagcatgaaatacaagagtgcctgttacac
gaataagttctctcaaaccggggatggtcatactcacatctatgaaatcctggtctaggagattcatttgatgcatgatg
gccgcacccacacttatgagacactgaagaactaaagggtttaattttgatctgaatggtactatataggatgatggcaa
tccatatcaagattagagcaatcaaaatcacctcctcaagaagcatgatgtagccttaaatcttagactgctttaaacct
taggccctcactatctttaatgaaggagtttaaattttgatccctttttcaagacccatttagaagaaaaaaataaagtt
tatatcaatctaattcataagtcatctctttcataaatcttcatgtattctctatgtggataagtatgggatgttggatt
tgcgcagtccatttgatgatctgtatggtttttgggtccttcataataactacatataccattccagcgggaaaccgtgc
aatttataatccagtcattttgatgaataactggccaatctgtttgaatcctgtttcggcagataccgtggacgcattcc
cagcaaaagtcacattggtttgcgtaagtgcaccaataaactagctcatgttcaggaggataacgggttggtagtaaatc
ttctaatttacgtataggagcggcttgaaggacaaccacccccagtagtactagaatcagtacctttatagtggccaccc
tacactagacctctaagttgaagacaaagaactaaaatttagagccgtttaattactactaataattatattttttattg
tctacaataggattctattaaaaaataatgatttttaccaagaaatatttttataaaaaattaatatattttgtaataaa
ctttatttccaatgactgttaaaataaggaaactatccttagttagtcgaggaagatggttaggttatttcgcaatccga
taaaatgtttattttatcgtaggtctcgtaaaatccaggaaaaaaaattacggaagagtttaaaaaagctaaatttttac
caccctccagaagattgttgtcaaatatatcgtttgctagaaaatgttcctggaggaacttactttattacagaaaatat
gacgaatgatttaattatggtcgtaaaggattcggtggataaaaaaattaaaagcattaaattatatcttcatggaagtt
atattaagattcatcagcactattatattaatatttatatgtatcttatgagatatacccaaatttataaatatccctta
atttgttttaacaaatattataacatctaagtaaatattcttggaatggattttcttatagaatggttacaggatatgtc
agcgacaggcttaataacaaatttgttaatatttttttgttaaataaatgaacaggccaccatttaatattacccgttgc
aaaataagaaaaaaaaacaaacttatagttacaaatcatcttgattaatcacatgtcgttttaactcaatgaaccattct
aaatctttgggttgtgaacaattcatgttatgttgatagtgtatcctaaagtgagcttcatacatacaccggtcatgcca
ccgggaaactgtacaattaacaatataatcattttgcgtaataatagggtggtcactaaacactttatttttacacattc
catctttacaggtccagcagaagtcacagtgttttgcataggtgcaccagaacttgagatccctttcaggaggcctacgc
atttgcatcggattatctgtggaaagaggtaggttcattattatgttcgtcatcaaaattcctaaaagaacatagaagcc
aagaaagataagcagtcttgtagcggcttgcattcgcattcgtgagtattgtttgcgaacatagcttatgagagcaatgg
tagctatcatacaaagacaagtatgtttgatattctcagtgtcaatgaccctatcctcctttatttgcattaactcatca
aaccaatcataatatgtgggatttgtacagctcatgatgtgaaagcggcgtatcctagagtctgtaaagtagctacatct
ttcattatagcgagaaaccctacatatttgtatgtaatcattttttttgatgagagggtgtttttcaaaaaccttatttt
tacaaaccccgtgtcgacaattccagcagaagtcacacgattttgcataggtgcaccaatactcaagctctctctttgga
ggtctccgggtcattggtaactctcctgttcctggaaaagattggctttgaatgaccggctgcatgaccgccagtaccaa
aaggaacacaatcaccttcatggctgcaacttataagttgcaacttatgggttgcaatactgcaacgtataggttgcacc
ttatagatcgcgactcaaaaggtatgaaaaccttaccctcaatacagaatttaagttttaatcctgataatgtatctgtt
tatgaaaaaaaattttttttactcatgtatgaattcttatacgaatcataatatgtaggctgagaataataattcatata
cggtgttgcgggctcaataaaaattttgttaccacaaaaaataaatgctggatttttaagatatatatctattaatgact
aaaccctttatacgctgtaggctgaaaacaatccatataatgaatatacggtgatttgggtttaataaaatacatacaac
ggtcaaaatagcgggcaatactacattgactaatataatcattttgtttaataagaggcatatcatcccacactttattt
ttacaaataccgttcctacattcccagcagaaatcacagtgttttccatacgtgcaccagtattcaagctctcttatagg
aggcgtataagtccttggtaaattttgtttcatataaaagatggaaaggggtcgatttaaacccggctgagatagccaaa
tcaaaatacataaaagagcaagtagtttcatagtggtatttagatgtaaatttttatagtatgcaaatacaatgtaacct
acaaatacaatactaaatacaaggtaaaaacaacaatgtcttataatgattggccaataatcaccccccccccccccatt
tttccatgaatatttcatttcctgtatagggtctaggatgtgaacactccatgttatgatgattaggcattttaactgat
atttcataaaaacacccccaggaattgcgattaactatacagtttacaatcgaattcatcgaattagactcatttgttat
cttatttttacaaatgccattttgacaatcccagcagaagtcacaattctttacatacgtacaccaatatggaagctcct
ccttaggaggatgctgggttcttggtaattctggtaattcatgtgcaagaatgaggactgagtagcccaacaaaagtcct
agaaccttcatgttgtgtccaaatggcacctgtcattttaaaaaagatttaaattttgctaccgcaaaaaaaaatccagt
atgtatttttttaatacatataattattgaagtcttataagataaagccgagaacactatattttgtatagatgatgtat
ccggtattcaaactctcttataagtacatgtaggaaatggtcaattattcaagattggctgagataacaacaaaaccaaa
atactcaaaagcataagtaatttcatggttgtactcagtcgtagatttttgcagatcgcaaatgcaacgcaaccagcaaa
tacaaagctaaatacaaggtaaaaacaataataccttataatgattggccaattcttatccctccatttttccatgaaca
tttcatgttcataaagtctaggatacgaacaacatttcatgctatgatgattaggtattttaagtgatatttcataaaaa
caccacggggttgttggtgattgataggtaagaataaggatggttgaataacctagtaaaagtcctagaaaaaccttcat
attgcgttcataccacagatgttatttaaaaaaaatataaattttacagtatgtgatatacacataccacaaaaatgttc
ttatattaactaaaatatgtgggcagagagcaattcatataatgaatatatggtattttaggctcaataaagtacataca
acgatcaataaaacgggtaatactacatttactgatgtaatcattttgaacaataagaggcatatcatccaaaaccttat
ttttacaaataccattcttacaatcccagcagaaatcacagtgttttccatacgtacaccaatattcaagttctctcata
ggaggcgtataggtccttggtaaaatttgtttcgtataaaagatggaaaggggtcgatttaaaactggctgtgctaacca
aaccaaaatactcaaaagaacgaaaagtttcatggttgtactcagacgcagattcttacaaagcgcacatacaaagcagc
ctgtatatgcaataccaatgatgaaatagagacagtattgctttatagataattgttgatggtcaccccccccccccccc
catgtttgcatgaatatttcatttcctgtatagggtctaggatgtaaacattccatgctaaagtgattaggcattttaga
tgaaatttcatataaacaggattgagtcttggaatcacggaaaactctacagtttacaatagaatgattggagtcaatga
aacgagattccgttatcttatttttgcaaatgccatcttgacagtcccaacagaaatcgcattgtggtacatacgtacac
caatatgaaagctcactcttgggaggatgctgggttcttggtaagtctggtaattcatgtgcgagaatgaggactgagta
gcccaacaaaagtcccagaagaaccttcatgttgcgtctaaatgacacctgcacttacaaaaaaaaatttaaattttgaa
tataacacaaaaaaaccaccttaaaatttcttatattatttcttggatctgccccgacgtcatacaatgtattaaaatta
tagaccaatcatctttttgtatataggctaatcatctttatatatagattttagatgtttgcttgttgtatcaacttaac
tgctagcgaagaaaatggataaaaactttctgtatttttataggttgaaatcattttatgcacatcgctaggatctaata
ttttattttgaagaaccgaatgtgggcttaaaatttttttcttagaaaaaagtagaatcataatattgctatgtttttgt
ttaatgatttcttgtatcttttttgtatacgggttggcacccaaacctatacaaaaatatacattactcaaataactacc
ttctatacataatcttttttccccacgtattttcctatttatttccctatttatggaattaaaggatatcaatctctcta
aggcacggtcaaggtctgcgcctaaggcaaaacaataatatatacctaatttattcccagggcgtgcacaggcaagaaac
atcatgacgtttagccctaaacgtatattttcctgaaaatacgcatgatgaacttcatcaatattacctaagtatatggc
cgtttgtaaacgccaaagatctaaatgaggaaattttttactaagataatgaataggttttgtgagattaaaatctatgg
cgaacttataccaaaattttaatacaagtgtatttctcgtcatttcttcttctttttcatctaaatataagataaaacga
ttgtaaacaaagtctatcaataggtgaaaatcattgctattaaagctgtcgagaatcaaaatattgtcataataaatttc
gatcgccagtaaaaccttttttcgtttgacgagataaacaaacatattatacaaccctacatctaaaaattctggattgg
ctcctagttggatacacaggtctttagtctgcttcgttttggcacacatgatgccaaaattaatatcagcaccccataaa
acaaataacttgattagatcagtctggttttccttcacagcttttactaaggctctgtcaagctcatagctgtcgacatc
agagcatgacatagagccaccggttaccattttacattgcttacaaaaacctatgggtccgttttcccaccatagtccaa
gctgttgtagaataaaaatatcatcctcatgataatttgaaaaagccttggtttctatcaagactttttttgtaagaacc
tgtaaagagttcatcgtattattatgaataacaggagtaaacgtaatcaattataaaagtgattttttcgaaaaaaactt
tagatggttgaaaatgataatgtacatgttcatacaaaaaatagatgcagtgatgtctaaaatcaaaatttaattttcta
tgtaaaaagtacagacttacttatttgggttaaattgtttattttaaactttaattaaccgtttgagttagcgatgtttg
atttatcttccatactcatccggggggggtccttatagctctgacattattgtggattattgaatataatgaatacttca
tagatgctaaacattttaatagtagttctgaggcttaattgtactctataaatttataaaaactttttgatcaaaattta
atttcttataaaaagagtacagacgtcgcttgtttaagcttcatcatgtttcattcattactttctacaattacgggggg
gggagtcccctcatagctttagtattgctatggtttactaattattatgtagaatttatagaagcatatgtacctgaaag
tatacctactctataaaattaaataatttcagtatattttttttatgaatagaacggaaatgatataaaaataatttaat
attgcaaaaaaaattcataatgttggtatgtattataaacataatagcatgtgtaatttataaactgactcctctatata
attattagatgaggtaccaacctacttatgatatgccgatgatagatattgtatactataaaacaaaattattttaaatg
tattcatggatacattataacatttttaccgcaaattgtctctcagcgaagaaaatgaatgaaacgtttctgtatattca
taggttgaaattattttacgcacttcactaggttctaatattttcttatgaagtattgaatgggggcttaaaagtccttt
cttaaaaagaagtttcatcataacattcttttcttgtctaagaagagtttcttgtattttttttgtataaggattggcac
ccaaacttatacaaaaatgtacattactccaaataccataatttgaaaagaaagttatttccctatttacttcatgatta
atgaaacctatcaacgtctctaaggccgtattgatatttgcgcctaaggcaaaacaatagtatatacccaatttattttg
agggtacatacaagcaagcgacatcatgtcatttggatctaaacgtatattttcctgaaaatatgcatgatggatttcat
caacattacctaagtatacagccgtttttaaacgccaataatctaggtgaggaaatttcttactaagaaaacgaataggt
tttataagattaaactctatggcgatcttaaaccaaaattttaatacatatgtattttttatcattttttctttttcatc
taaatttaagataaaacgattgtaaataaagtctatcaacacgtaaaaatcatggctatcaaaactgtcgagaatcgaaa
tattgtcataataaatatctatagctaataagaccttttgttgtttaattagatcaacaaacatattatacaaccctaca
tctaaaaattttggatcagctcctagttgaatacacagaactttcgtcctttccgtcttggcacatatgatgccataatt
aatgttggcaccccataaaacaaataacttgattagatcagtctggtttttcttcacagccctcaccaaggctctgtcaa
gctcatagctgtcaacatcagaacatgacatagagccactggttaccattttacattgtttacaaaaacctatgggtccg
ttttcccaccataatccaagctgctgtaaaataaaaatatcatcctcatgataatttgaaaaagccttgttttctatcaa
gactttttttgtaagaacctgtaaagaattcatcgtattatcatgaatgaaagcagtaaatgtaatcaattataaaattg
acttattgaagagaaatgttaaatgagtgaaatcggtgtttatgatgatgtacatgatcatacgaagaaacacgttcact
ggtgtccatgatcaaaatttaatgttttacgtaaaaagtacagatgttaactgtttagtttaaacataaatttaaccttt
agtttaaaccctagttaatgatgtttaatatttcttctatactcattcagggaagtgtaatgattctaatactgttgtta
tggattattaatgaaaactttacagatgctggagggaataattttaatcatactgttttaatgtagctatataagctttc
atcaaaatttaatttttttttataaaaatacacgaattaaactaaagtctaaactttagtttgactatttgagttaatga
tgcttaacttatcttccatgcttatcaagggggggtcctaatagttttgatactattgttgtggattgttgaatataata
aatactttatagatgctgaaatgtttgaaaataatagtacatcaatgttgtaagtttgatcaaaatttaatttctcataa
aaaaggtacacatcaacattgctcatttaagtttcatgatgtttgattcattacttcctacaattactgggggggggggg
gggtctttaatagctttagcattgttatggtttgctgactattatgtagaattcatagaagcacgtttagatagtaatat
cactgcagtgtagattatgaaatacatactaaactaatttcagtatattttttttgttcatataagttaaggtacaaaaa
tgattaaacattgcaaaaaaagaaaatcacaatgctattatacatagtgatcatagtggcttgtatcatttctaaactag
ttccaaatgaatattgggcaatacatctattttttatcattatgatttttatggtatatatgtatgaaaagttagatata
catcaaaaatctcagttctggaattataccatgtcaggcttatctggacataacgtacaggtaacatgtaagtgttacta
aatactatgaagtatctatttttttttgttgtaaaaaaaagaacttgatagtattttttaaaaaataaaataattaattg
tacgtcaacttccttattttattctttaaaaataactcgtaagtattatttatctattttttgaaaaaatagatgtaatc
ggtttcatcatttaggtgtgtatttctttttagcatctatcaagaattcattgtttagtgatatgaaaacaatgaatgat
cattatcttctatttaacaaccacctaaataaatgaacgtctttttcatcttaactgattaccaaaagttattttgcgaa
aaggcatacatatgatcaatatcagacctacaatgaatatttccataatatccctttattgtaataattctatttttgca
ttccgatatctcatcatctgtgctattatatgtttccataactgtttcatcatcaaacataaatcctgttaaataggcaa
aagactttaatcccggatagatttttaccattttcctgagagccgtgtatagcttgtaataaatggccaaaaatatgcaa
taaagcgtagaaagagagtaatttttggcataaaagattttgaaggtttgatgaatggctaaatcgcatataatataaga
tacgattttaaagcgcacctgttcacgcagatttgttgaaaaattcgtggaaagatttaacaaataaaaggttattaata
gttgctcatcattccccttatacgacatcgtcagacgctctaatattttactactaggcacatctgccacatgttgaaca
tttaaagcctgttcttcttctgtgttacggcaaaagagccgtgcgtattcaggtgaagctccccaggataacaacgtcct
tgctacggctaaattttttttgacgatgacttttatcagaaataagtctttatttttgcattgatcactatgcgaatttg
tatagttgacgccgttgcattgagtacattgatataatgttttacaattccagcgtagccctaaatggtataaaagaact
gtattttcgacataagcatgctgattaacgatgtttttgagacaacacgtcgttaaggacaccatattgtctccaatttg
ttagataaaagtctttactaaaaaaatagatttttagttttaacaatcgagattttattatttggatgcatcatcaaaaa
gatttataagtataagaggttgtataagaaaaaaaatgatgttatactatttatgttaaaatttaatttatcatataaaa
agtacagatttaatcagttggttaaactatttagttaattaaactaaatagtttaaccatttagtcagactacttggtta
gcaatgtttgagctttcttccattcttatccgggggggggggtcctaatcgttctaatactattgtggatagttgaatat
aatgaagactttatagatgctataatgatgaattctagtatgcctgtataaaataattaacctttttgatcaaaatttaa
tttttttataaaaagctacagagtagtgttttattaaacgtggcttatttaaaagttacacaatgttaaaatctctactt
actttaattctttgtggggttttattaactttatccatattatggcttactacttaccatgtagaacttatagaggcaat
agatgatttctacgactgaaatatagaatagtccattttctatttgtaaaataatgatttatattctttcctaaaaatga
tactttatatggtttgaaaacaaatattaacaacttgatttttttttctataaataaactataaatgaaaatagtaaaac
tcatagagtcttataagtgaacatcttcataatgttactcaaacgttggactattaaaaaatattccgtgtgcattattg
cttttaatcagtatgattactttatacgaagccgctattaaaacgcttatcacacaccgaaaacaaattttaaaacaccc
cgatagccgtgaaattttactagctttggggttgtactgggataaaactcatattcttgttaaatgtcgtgaatgtggga
atatgagtcttaccggaaaacacagtacaaaatgtattaacattaattgtctacttattcttgccataaaaaaaaagaat
aagcgtattgttgataccttgataggaatgggcgcggatgtaacatatatacatcttttaaagaataagataaaactgtc
atacaaccagctgtctatgcttaaaagcaactcgcagatttcattgaaggagcttcatgctatatgctatcttttatatg
gtcggcttcccaaaaaaattaaacaagggatgcgactgtgtaaaacaatggcgggactatgtggtgaacttttatgtgca
tttttagctccgtaaatgataatatgtatttaaaacaaacagatattaccaaaatatattctatgtacataatatctggg
aaattatttttttttctcatacccttaaatataaaaatattgggtttcttcactaaactttagaggtaaaaatttttctt
tgttttgcaccatcatgtatgggtttaggctgtcccagggattgtttatttgaatatttcctaaataggaacacaacgcc
atgatcatatatctttcattctggtaagctttttgatacatcttcaaagatgccgtacctccgagtgtgtaacagcaaac
aaacgtccgtacttttccatgggtcgcagcccattccattccgtagctcagcatcttttgctgtatttttttattcgctt
tataaaaaaagtttttcatccattccacgttctcataaaaacaggcacttaaaaagagcactaggggtagtgtagtctta
ttatagaatgtaggaatgtatgttttagttatttttttcaacgcgtgttccatactatgttttaccgccataaaaataca
aaaccaataccaactttttctataaaaggttttgctgtacacatataaacgagcaaaatatatttcaaactctatattct
ttttataaaaaaactcgagacagtcgtttatgttacgactttttctaaatacctcaaaaacagtaattaattcactgtcg
ctgtggaaatgttcgtaagctaactgtttaatgtctttaggggtcaattctttttttgggagcagtggtttgagattcgg
caaaggtcgtctaaagtagtgagcgaacttttcattcgctccccaacacaaaagccgataagccagcatgtagttatcac
gttttaccgcgtaaataagcaaatagtttatattgatacatgtaccatgttgctgcccgtttggacatatgttgccgcat
tctgaacacttatgaatgagatcatagttcttacaacataaccccaaacgggttagtacttctttgtcacgttttaaaaa
ctcgacatgattctttaatgttaatgctttgagcgcaatgttaaataaactctgcattttattaaaatgaggttagtatc
atgttttagtataaaatttagcggctgtttacataatgctaaataaacttaacgttcctactaaaccaaaaaaaaatcaa
attgactaagtcatagagaatttgacgatgttggtaggtaattttttaacatggtatatatttttttagggtcggttata
ttaggtaataaaagaggacgtgccgttaaagtattttgcttaagatcctttagatccttacaaaaatatagattgttcgt
ctgatgatgccactgtgttgcagtgatggcttgatcaatatcacctcccaagacaaaacagtagtatatcgttaaaaagt
tgtaatctttcatacaagccaactgcatcattttatcgatgtccatatgaacgatcttttgctcgtatatttcatgaagg
tcaaatacattgttgaagtaaatggcgcacatgagtcgccacatactaaggtgcccatatgtttgatagaaaaaggagat
agctcttttaagcttatattttactgctatggcatagcagtatttaacgaatacgttcatgggtacattatctaagatat
aaaatatgaaaaactttaactctcgatgaatctcttcccccatttcctgtacatttagagcttccaacataggattttta
tcaaatatttcatgacataaaataatgttattgctcgttttatgacgcattaaaccggtgaaaatttccttattatttaa
actatctttagctcctaactttcgacacagctcctgagtttgttccgtcctagcacaggtcagcccataataaatgtttg
ctccccactcggtgaacagccttattacgtcatagttattttcttttatggccatgattaatgccacatcaagatgaaga
agttcccccttaaagggggttgagcttaaaataacgtaattacagtagtgacataagctaatgggcttgttttgccacca
taagccacaatattttaaaatataatgatactcctcaggcacgctctgtttggccacagcctttttggccagggtttgca
aggagagcatgataacttcttgaaaaaaaaactcaaattaagttcctacttttttaaaatattagtatggacagatctac
catcatatgaaggaattctttcatcgttaaacactgaagagataatactttcatcgtatagagaatatcatgtcaatcca
tatattgaatgttatatatcattaaacccatcattaatatagtgtttatgtgctatggacaggttttttgaatgataatc
ttttaacatacgttttataacttcgggatcagtttcttttaaagataaagaatcattcatgttataacaatttaatgata
acatgctggcaatgaacgagttgtctttttgatgcgctagagtctttccctcctcaaaggcattggcgcctaagtctata
caaaagaatatgtttccgatattatagaactgaatagaatgaaacatggcctgattgatatcagcccctaagacgacgca
acagtaataaatcgttaaatagttatagttcttgcgacaggcccactttagcatttcattcatgtctatgcgaatcctct
ccttttcgtacacttcgtgaagttcaaacacattattgtaaaaaagggcgcacataagccgccaccgatgtagatgagca
tatctctgataaaaatagcaaatcgcctccttaaggttacattctattgccatcgcgtaccaatatttagtaaacatctc
gcttaatatatcggtttctaccattaatccctccagttgttcataaatcattccctttacttcaaaacgatttatggtat
ctaaaatgggattattagaaaatacctcatggcagaaaatgatgttactgctagttagatcacgtttcaatgtgtaaaaa
aatcgtaaaatttcctggtcatttaactgttctttggcacctagctgcctgcacaggtctcgggtgtgctccgtgttgac
agaaagcaaaccgtagttgatgtttgcaccccactcggtgaacaattctattagatcgtgattgttttcctccacagctt
tcaccaaggccgcgttaagatttgtgccgttcttaaaatacggcgtccatattttcttttgatgatacatgatagggcca
ttatgccaccatagaccgcagcacttcaaaaaatgaggatggcatttggccggatactggctggccagcacctttttggt
gagagtctgcagagagaggaccatatttcttttttttgaaaaaatcaaattaaaaaaatcatgcttgtttagcatacatg
taatattgttataattacgttataattacgttataattacgttataactatattataacaatggtataacaatggtataa
caatgttataacaatgttataacgatgtatcattgatgtcatcattcaactaggccaacatactttttaatttatagttt
tttaatagatgatatattttgctaggatctgcttcttttaacgttaatagcgaggagtctgcactataaatgtctaatga
taaatgatgagatatcaaatagtaattccgttgctctgctagggcctttgcctcttcaaaggcgtcggctcccagatcta
tacaaaagaacaagttatccatattataaaatcgtacgcaggcaagcatagctgaattaatattagctcctaagagaaaa
caataatatatggttaaaaaattgttatcttttgtgcaggccatccgcatcatttcatccacgtccatgcggatcttttc
cttttcatacaaattatgtaggtcaaacagcttattaaaacaaagagcacagattaaccaccacgtatttagatacttaa
aatgttggtaaacataagaaatggcctccctaagattatcctgcaatgccactataaaacagtatatcgttaacatatca
ccatccgacatattacttaatatgtcggtgtcttctactaaccttttcaacttccaatatatggatgaccttatttccct
tataatgacataggctggaaagggattatcattaaaaagtttaagacataagataatattactgctagtagtgccagggt
gtattaatttaaagaacatgtgcataatcttctttttatccacgcggtacttggctcctaattcccagcaaaattctcga
acaggcggcgtattggcgcaaattaacccatagttgatgtctgcgccccattctgtaaacagttttattaactgatagtt
gttttcctttgtagccaacattagtgccgtattaaggtccaagccgtctgcaaagcttggcagctttatcagcatatgtt
tgcaatcaagggaaattggggccttataccaccatagtccgcagcgttctaagataacatggtactcaatagatacttgc
tgtctggctagtacctttttggcgaaggattgtaaggaaggaaacatcctgtttcttttttttttaaaaatcaattatct
ttgttcataatcaagaaaaatccccatatttattgagtgataattttttaacatgcaatttattttttcagggtccgtaa
cgatcgacaacagagaaataaccggattgtaatgctttaatgataaggcatgggctatcagataattttccttttgttct
gccaaagctttgccctcctcaaaggcatcggcacccaggtctatacaaaagaacaggtttccaagattatagttttgtat
ggaaacaagcatggcttgattgatgttggctcccatgataaaacagtagtaaatggccgaatagctataatcttggatgc
aggctatgtgcatcatttcatcaatatccatgcggaccctttctatttcgtacagctcgtgaaggtcgaacacgttgttg
taaaaaagggcgcacatgagccgccacctatgtagacgcgggtatttctggtaaaagtagcggatagcatctttgaggtc
atagtccaccgctatcgcgtaccagtatttggttaaaacagtgctaaagctatcatcatggtccagcatgaaggttatct
ccatgagccctcttaactcccacatgatttcccccctcagatccagattatctataatccttaaattggggttattggaa
aacacctcgtggcaaaagataatattgctactggttttatcgcgcgttgtatcaaagaaaatttttaaaatatactctct
ttctaaatattctttggctcccagctctttgcacagatcacgggtattttccgtgagagcacaaatcattccatagttaa
tatctgcacccattcagtaaacagctttatcaagtcatgattattctccttcacggctttcatcagtcctatgtttaact
cgataccttgactaaaacaggttgaccttataaataatttattgcgtcgaatatgaagcataatggggccattatgccac
cacaggccacaacacttcaggacatgatattgatctaccggtatacactgcccggccagtactttcttcgtgagggattg
cagggaaggcaacatgcctttccatcctttgacggaaatcaaattatctactaataactatcagtgtttatattaagtat
ttagatattatcccgggctggatacgtagtatcgctattcacatgtacttccaactctagccggagcctgcagggtcatt
tatttttaatattgattcttttttgtatttaatcatttagagaaggtcatcataggagccagatgttctctctccagaac
ttatgtcgaaaaacattacctaaccgtaaacttcctgaattttttgacgaatatatattacaactgctgggattatactg
ggaaaaccatggaactattcaacgagcaggaaacaactgtgtgcttatacagcaacataccctcattcccgtaaatgaag
ccctgagaacagcagcatctgaagaaaattatgagatcgtgagccttttattagcgtgggaggggaacctttactatgct
attataggggctctagagggcaaccgccacgacttaattcgtaaatatgatgaccaaatcaaggaccatcatgaaattct
gccattcattgacgatccagtcatatttcacaaatgccatatcatgcggcaatgcttttttgattgtattttatatcaag
ctgtaaaatatagtaagtttcgcgttcttctttactttaaacatagattagaggatgatttgcccttcactcatttactt
attgaaaaggcatgtaaagatcataattatgaagttattaaatggatatatgaaaacctacatatctacaatatgataga
tacctttgaatgtgctattgcccataaggatctacatctatattgtttggggtatagatttatatataacagaatcgtac
ccgataagtatcatcatttagatattcgcatgctttcaagcctacaactcctacataaggtggcagccaaaggatactta
gattttatcctagaaaccttaaagtatgatcataataaagataatataaatattattctaacacaagctgcaacctataa
ccatagaaaaattttaatctatttcattcctcaatcaacccacgcacagatagaacaatgtttactagtggcgataaaag
caaaatcttccaggaaaaccttgaacttactactgtctcacctaaacctttccatcaacctcatcaaaaaaataagccat
tatgttgccacttacaattcaacaaatataataggcattctgagtatgcggcggaaaaagaagatatatttagatatcat
attgacaaaatttgtaaaaaaagctatttttaataagtttgtcgttcgatgtatggatacattttctataaacccggaaa
gaatccttaaaatagccgcgcgaataaataggatgatgttagtgaaaaaaatatctgaacatgtttggaaaaatcatgcg
gttagacttaaataccttaaacatgcggtacacacgatgaagcataaagatgggaaaaatagactcatgaactttatcta
tgatcgctgttattaccatatgcaaggggaagaaatctttagcctcgcaagattttatgcaatccatcatgcaccaaagt
tgtttgacgttttttatgattgttgtatcctagatacgatacgattcaaaagccttcttttagattgttcacatatcata
ggtaaaaacgctcatgatgctaccaatatcaacatcgtgaacaagtatatcggcaacctgtttgttatgggagttcttag
caaaaaagaaatcttacaggactatccatccatttattctaaacaatacatgccttagtttattttttttgcggccgaaa
cattattcttaccctagaaaacgcttatagtcatcttaaatcataggtaaggaagatcatcatattttttgaaacgtaat
tttttaacgcatgatctatgatttcagggtccgtgcttttaggcaacggggtggtggccggactataaatctttagggat
aaaatgttctttataagctcatacccttcccctaaagctgtagtaccctcttcgaaaacatcagcccccagatctataca
aaagaacatgttttctatattatagtactgtattgagctaagcatggcttgattgatgttggcgcccaggacatagcagt
agtacatggttgaaaggttgtggtctttgatgcaggcgatccgcatcatctcttctatgtccatatggatcttgtccttt
tcatacgcctcatgaaggtcaaacacattattaaaacaaagagcacatgttaaccgccacgtattcaggtgtgtatattt
ttggtaaaaatactgtatggcctctttcaggttatagcgtatggctatagcgtaccagtatttgagtagtaatgtactga
gcgaaaactcattatttagcagatcggtttttactattaactcccttaactcccagaaaatttctatcctcatttttata
ttatttactttttgtaatatcggattgttggaaaacacctcatggcataaaataatgttactactagttttatgaaactt
tagatctataaaaatttgtaaaatttcttcttcattcaaggtttccttggcacctagctctcgacagaggtcccaggtgt
gctccgtgttgacagataccagcccgtagttgatgtccgccccccactctgcaaacagttttataaggttgtagttgttt
tcccttacagccttcactaacgccgtatttaggtttaagccctctttaatacctgctgattttatgagccttaggttatg
atcaaacgtgatcggagcatcatgccaccataggtcataacactttaaaagataatgttggttcgtgggcacgcattgtc
cagccaacacctttttggtcagagattgcagggaaggcaacatgtctcttcatcttttaaaaaaaaatcaaattaattag
ccgaataaatttttctttcgagggctttttaaaagagctctttaagagctctttaagagctttttaagagattaaaaaat
tattcttgctggcattctgccaagtatgcggcattcctatcatctatagtatattatgagaatattcccaaatgatggat
aagttttttgatttataatcttttaataaactgcttatttcttcggggtcctttaagtttagtggcaaggaagcatctga
gctgtaaatatccaaagccaaactatggctcagaaaattataacctttttgttccgctatggcacgaccctcttcaaagg
cattaccacccaaatctatacagaaaaatatattaccgatgttataatattgtactgaagtaagcatagcttggttgatg
ttgccccccagcgcgtaacagtaatatattgttaatggattgttatccttggtagaagccagacatatcatgtcatggac
gtctatttggatgttttccttgtggtacatctcatgaagctcatatattttgttataatacaggagacattttaatcgcc
attcattaagatccgtatatttctcatctagaaaacaaatggcgtccttacaatcgtattgtactgctttggcgtaccaa
tacttcactagtaaaccatttaactcgtccgtttcttttatttctatgagcccccatagtcttttataaattaagcccct
taattgtataacaaatttgttttctaaaataggattattcataaaaatttcatggcacaaaataatactgccgctggttt
tattgtgcattatcctggtaaaaatacggaaaatatcgttgtcctctagagtttctttggcgcctagctgtctacacaac
tctcggatgtgcttcgtattgatagaaagcaaaccatagttgatatttgcgccccactctgtaaagagctttatcagact
atagttgttttccttaacagctattattaatgccacacgaaggtctatatcttctcctaaaaatcctgattttatttgta
ttcggccacgatccatacaaagcttgagaggagcatcatgccaccataggccacaatatttcaaaatgcagtgttcatct
attgacaaacactggctggctatcgtctttttgacgagggtctgcagagagagcggcaacgacatgtttctttttcacca
aaaaaaaatcaaatgttctcgtctttaaaggttaattcatgttcttaaaatgttcatttcatgatagtgattaataatat
ggtttaataacgctagaaggcttgtttataagacagtcataagcagtctataagacagtctataagcagtctataagaca
gtctatgacttagtctataactataatttctggatgggctgtaagatactcttcggctcgtttcagattttttgaagtat
atgtctttagcatatcatatatttcctggggttcggttacatctaataccaaggtcacatcacggctgaaaagctgcttt
actaagaaaatgttgctcaagttatacatataagctttgtgcgcaatgagttgtgccctatcaaaatcggcagcccccaa
atcaatacagaaaaacatgtttaaagtattattgttatagatagaaagattcatgccataatcgagactagcccccaacc
tatgacagtaataaatggccgcgtaatttttttcccgcaagcaagcaaatttcatcatcagattagggctgatgcaaatc
tctttttcacgacacaactcgtgtatgtcaaaaatgttattaaaataaaggctacaagctacccgccaatagaggtgatt
tttatgccttttatagaaatagtgaatagcctttgtaaaattatgtcgtaatgccagggcaaaccaaaactttgttaata
ggtggtgcgccgtatcccccgtcaacggaatgtttgaacaggtgtacgtaactgtgtctaaagtggttctagttacggtt
tccaagagtggattatgacaaaacatgtcataacccagcagaactcctgcacaggattttagcctggccacttcttttaa
aatttccagaagacggggttcggatacaggcgttaagcctcccagttccgcacacagccgctttagatacacggcaggaa
cacgtataagcccatattcaggatttgcgccccaatccacaaataaacgtataagttcaagattatcgctcttcacggcc
tttactagcgccgcttcgagacaaagatcatcctcagaaaaacactgtaaatgtttatacgaaaaaacttgcttacaatt
gttacataggtgaataggacctaaatcccaccacaaaccaaaacgctgcaacgtataatcatagtcacttgaaagataat
tgcatgccacaacttttttggccaacgtttgtaaagacaacatactaagtttaaaacatcttaaatctaagctagctaac
tttcaagaaaaccctctatccctaagaatatatcttataactagacttatagcagtaaaaatcaactttggttattcttt
ttaatataaaacgtctaattacttgcaaaggactataaagcccattttcctcagctagaatttttattttttaatgaagt
agggggatatgttttcccttcaagacctttgccgaaagcatctttttattcttcccgatgtttttggcgagcatgtacta
caacgattaggactgtattggagatgtcacggctcccttcaacgcataggagacgaccacatactcatacgacgggatct
catcctttccaccaacgaggccttaagaatggcgggagaggaaggaaacaatgaagtagtaaagctcttgttactgtgga
agggaaatcttcattacgccgtcataggagccttgcagggtgatcaatatgacctgatccataagtatgaaaaccaaatc
ggcgactttcattttatcttaccattgattcaagacgcgaatacgtttgaaaaatgccacgctttagaacgtttttgtgg
tgtttcatgtctgctaaaacatgctacaaaatacaacatgctccctattctccaaaaataccaagaagagctgtctatga
gagcgtatcttcacgaaaccctatttgaactagcatgcctatggcagaggtatgatgtccttaaatggatagagcaaacc
atacatgtttacgacctaaagattatgtttaatattgccatctccaagagggatctgactatgtactccttaggatatat
tttcctttttgatagagggaacaccgaagctacgttgctaacgcaacatctcaagaagacagcggccaaagggctcctcc
actttgtgctagaaacgttaaaatacggcggcaacatagataccgtcctgacccaagccgtaaagtacaatcatagaaaa
cttttagattattttctgcgtcaactacctcgtaaacatattgaaaaacttttgttgctggccgtgcaggaaaaggcttc
taaaaaaacattgaacttactgttgtcacatttaaactactccgtgaaacgcatcaaaaaactaccgcgctatgtgatag
agtacgagtccaccttggtgataaagattttattaaaaaaaagagtgaacctgatagatgccatgttggaaaagatggta
agatatttttctgcgacgaaagtgaggacgatcatggatgagctttcgattagtccggaaagagtcattaagatggctat
acagaaaatgagaacggatatcgtaatccatacttcttatgtttgggaggatgatctagaacgtcttactcgtcttaaaa
atatggtatacaccataaagtacgaacatgggaaaaaaatgttaattaaagtcatgcacggcatatacaaaaacttatta
tacggcgaaagggaaaaagtcatgttttatttagccaagctctatgttgctcaaaacgcggccacccaattcagagacat
ttgtaaggactgttacaaactggatgtggcacggtttaaaccgcggtttaagcaactaatattagactgtttagaaatta
ttactaaaaaatcttgctatagtatcctggaaatcttagaaaaacatattatttccctgtttactatgaaagttatgact
gaagaagaaaaaaacctatgtttagaaatattatataaagtaattcattataaaacaatacaatgttaaaattcaataga
tatccatcattaatattgattatattttcgaatattatcttctatggtgcaagataatcatctagcgcgtgaaacatgtc
ctcttctcttcaggaactttgtcgaaaaaagctgcctgactgcatacttccagagttttttgacgactatgtattgcaac
tgttaggactgcactggcaagatcatggttcccttcagcgtatcgagaagaaccagatacttgttcaacaggaacccatc
catatcaatgaagcactcaaagtagcagcatcggaagggaactatgaaatcgtagagctgttgttgtcatgggaggcaga
tccccgctacgccgtcgtaggagccctagaaagcaaatactatgacctggtttacaaatactatgaccaagttaaagact
gccatgatatcttgccgctgattcaaaatccggaaacattcgaaagatgtcatgagttaaacagcacctgttcactgaaa
tgcttattcaagcatgctgtgataaatgacatgctgccgattcttcaaaaatatacagactatctggataggtgggagta
ttgcagccagatgctgttcgaactggcatgtagtaaaaaaaaatatgagatggttgtgtggatagagggagttctaggcg
tcggcaaagttacatctcttttcaccattgcgattagcaacagagacctacagctgtattctctgggctactcaattatc
cttgagaatttgtactcctgtggacaggaccccaagtttttactaaatcatttcctgcgagacgtttcaataaaagggct
tctaccctttgtaatcaaaaccatagaatatggtggaagcaaggagatagccataactctggctaaaaaatatcagcata
aacatattttgaaatacttcgaaacctgggaaagctaggttcagtatggtgtactcactattgtagtgaatcgtatcctg
taaattttgtaaaaaagcttaaacttttgaccacatcatattgttttagaaatctcaaaccagtgaacaacagtcttatc
atacattaaaattccagtaaaatttatattttttttggtaaacaaatgttttctcttcaagacatctgtcggaaacatct
ttttcaacttcctgacgcttttgatgaatatatattacaagcgctaggactatactgggaaaaacacggatctcttcaac
gaataagaaaggacgctgtgtttgtacagcgaaacatcgtcctttctaccaatgaggccctgagaatcgcagcctcagag
ggaaacgaaagggtaataaaacttctgttatcatgggagggaaattttcattatgtgatcataggagctctagagggtga
ccaatatgacctaattcataagtatgatagtcaaattaaagactaccacatgattttatcattgatccaaaatgcaaata
cctttgaaaagtgtcatcagttatccaatagtaatatgtggtgtcttatacagaatgctataaaatataatatgctccct
attctccaaaaacacagaaatattctgacacatgagggagagaatcaggaattgtttgagatggcatgtgaggaacagaa
atatgacatagttttatggataggacaaaccctaatgttaaatgagccggagtttatttttgatatcgccttcgaacgga
tagatttttctttattaacaatgggttatagccttctttttgataacaagatgagtagtatagacattcatgatgaagaa
gatcttacttcattaccaacagaacacctcgaaaaagcagccactaagggatgtttcttctttatgctagaaactttaaa
acatggtggaaatgtaaatatggcagtcttatctaaagctgttgagtataatcatagaaaaattttagaccattttattc
ggcggcaaaaatgtttatcacgtgaagagattgaaaacctattattaaccgccataaccaattgtgcatccataaaaacg
ttaaacttactcttgtcttacctaaactattccgtaaaaaatatcattggaaaaatagtacaacatgtcataaaagatgg
tgattataccatcatattacttttaaaaaaaaagaaaataaacctagtggaacctgttttaacaggttttatagattatt
actatagctattgttttataaaacattttatccaagagtttgctattcgtccggaaaaactgattaaaatggccgcgcga
aaaggtaaactaaatatgattatcgaattccttaacgaaaaatatgttcataaagatgatcttggaactatatttaaata
tctcaaaaccctagtatgtaccatgaaacataaaaaaggaaaagagacattaattgttcttattcataaaatatatcaag
atattcatctggagactaaagaaaaatttaaattattaagattttatgtcatgcatgatgcaactatccaatttctatct
atgtgcaaagactgttttaatttagccggttttaaaccatttgttttagaatgtttggatattgctattaaaaaaaatta
ccctgatatgatacaatatatagaaattctatcgaaatctgagtaaaatttatttttttgatcagagtaagaaaatgttc
tccctccaggagatctgtcgaaagaacatctactttctacctgactggctcggtgagcatgtgattcagcgactaggtct
gtactgggaaaaacatggttctcttcagcgaatcggagacaactatgtacttatacaacaggacctcatcatccccatca
atgaagccctaagaatggcaggggaggaggggaatgatgaggtggtacaactcctattactatgggagggaaacattcat
tatgccatcataggagctttggagagtgaccattatagcctaatacgtaagctctatgaccaaatcgaagactgtcacga
catccttcccttgattcaagacccaaaactctttgaaaaatgccatgaattagataaatcttgtaacattttatgtctcg
tattacacgccgtaaaaaacgatatgctttgcattcttcaagagtataaaatgcatctaagtggagaggatattcaagtg
gtgtttgaaacagcatgccgttcacaaaaaaacgatattgtgtcatggatgggacaaaatattgcaatatacaaccccga
agttatttttgatattgcctttgataagatgaatgtgtccttattatctatagggtatacgcttcttttcaatcatcata
taaataatacgaacgaaaatattaattctttattgacacaacatcttgaatgggctgccggcatgggccttcttcatttt
atgctggaaactttaaagtatggcggggatgtaacgataatagtcttgtctgaggccgtaaaatatgaccacagaaagat
tttagattattttctccgtcgaaaaaacttgtaccaagaagatcttgaagaactattattgttggcgatacgtgcagatt
gttctaaaaagaccttaaacttgttattatcttacttaaactattccataaacaatatccgtaaaaaaatattacaatgt
gtaaaagaatatgaaacgaccgttattataaaaattttacggaaaagaaagataaatctgatagagcccattttggcaga
ctttataggatatcatagctatacctatatggtagattttatgcgtgagttttccatccatccggaaaaaatgatcaaaa
tggctgcacgagaatcgagggaggacttgatcataaaattttccaaaaaagtttgcaaagagcctaaagatagacttcac
tatctcaaaagcttagtgtatactatgcgacataaagaaggcaaacaactgttaatttatacaatccataacttatacaa
agcttgtcatctagagagtaaagaaatgtttaatttggcacgattttatgcacggcataatgcagtgatccagttcaaat
cgatttgccacgatctctccaagctcaatattaatatcaaaaacttgttgttagaatgtttaggtattgctattaaaaaa
aattactttcaacttatcaaaacaatagaaacggatatgcgttatgagtaacatttttagatgagggaagattctaccaa
actaactaagacctttcgctagaatgtatcttattgttaatatagatgagatatgtcattgtgaaaaaatagattaggta
ggttgtgaaaaacagattaaacttaaaattatgtgtattatgtaaaattttagaaataaaaatttatttttttttattga
gggtacggaaaatgttctccctacaggacctctgtcggaagaacattttcttccttccaaatgattttagcaagcatacc
ctacaatggctgggattatattggaaagagcatggatccgtccatcgagcagaaaaagacagcataatgatacagaatga
attggttctttctatcaatgatgctttacagcttgcaggagaggagggggacacagatgtagtacagctcttgttattat
gggagggaaatctgcattatgccatcataggagccttgaagactgaaaaatataacctaatatgtgagtatcatagccaa
attcaggactggcatattctcctacccatgattcaagatccagaaacattcgaaaaatgtcatgatttaagccttggatg
tgactttatttgccttctccaacatgctgtaaaatacaacatgctttctattcttgtcaaatataaggaggatctactaa
atgcaaggattaggcatcgtatccaatccctgtttgttttggcatgcgaaaatcggagaattgaaattattgattggata
ggccaaaatctgccaattcctgaacctgatgccatttttagcattgctgttgctacaagagatttagaactgttttcctt
agggtacaagattatttttgattacatgcaaagacagggaatcattcaattaaccaatggagttcgcatggttgtgctaa
atcgtcacattagcatggcaatagataatggtcttttaccttttgttctggaaactttaaaacatggtgggaatatacat
agagccttatcttatgcagtaacacacaatagaagaaaaattctggattatcttattcgccagaaaaatatagcccctaa
tacaattgaaagacttttatatctggccgtgaaaaatcaatcttccaggaaaactttgaacttgttgctatcttacataa
attacaaggtgaaaaatgttaaaaagctggtagagcatgtagtaaatgagaaatccactcttgtgttaaaaattttatta
gaaaaaaaggaaaatctagtggatgctgttttaacaagacttgtaaaacattctacatatttccaggtgagagaatttat
ccaggagttttccatcagcccagaaaaattcattaaaatagctgtgcgggaaaagaaaaatgtgttaatcgaggctattt
ctgaagatatttgggaaaatcccacagaaagaattacttatctcaaacagatagtgcacaccataaaatatgaaagtgga
aggcgatttttggtagacatcattcacagcatttaccaaagttactcactaaaacacgaagatattcttaaactggcaac
attttatgtcaaacacaatgcaatcacccattttaaagacctctgcaaatatctttggctgaacagaggaacagaaagta
agaaactgtttttagagtgtttagaaattgctgatgagaaggagtttcctgatattaaaagtattgtgagtgaatatatt
aactacttgtttactgcaggagctattaccaaggaagaaatcatgcaagcctatgatgctttagagtagccatgtattaa
cattctgaaagtagaataaaatatactatatactaaaaaccaaattagccatttttaactatcttcttcttaaaaactct
ggataaaaatttatttttttttaatttgggtagggaaaatgttctcccttcaggacctctgtcggaagaacaccttcttc
cttccaagtgattttagcaagcataccctgcatttgctggggttatactggaaggggcatggatctatccaaaggataaa
gaatgatggtgtgcttatagagcatgatcttactctttccatcaatgaagccttaattcttgcaggagaagagggaaaca
atgaagtagtaaagctcttgttactatgggaaggaaatcttcattatgccatcataggagctttgaggactgagaactat
aacctagtatgtgagtaccatagtcaaattcaggactggcatgttctcctccctttgattcaagatccagaaacattcga
aaaatgtcatgatttaagccttgaatgtgatctttcatgccttctccaacatgctgtaaaatataacatgctttcgattc
ttgttaaatataaagaggatctactaaatgtactatttaggcaacaaattcaaggactatttattttagcatgtgaaaat
cggaagcttgagattcttacgtggatgggtcaaaatctgccaattcctgatcctgagcctatttttagcattgctgttgt
cacaaaagatttagaaatgttttccttagggtacaagattgtttttgaatacatggaaaaccaaggacttcatttaaccc
aggtagttcgtatggttatgctaaatcatcactttggcatggtaataaataaaggacttttaccctttgtgctggaaatt
ttaaattatggtgggaatgtaaatagagccttatcttatgctgtcacacaaaataaaagaaagattttagaccatgttgt
tcgccaaaagaatataccccataaaaccattgaaagaatgttgcatctggctgtaaaaaagcatgctcccaggaaaactc
tgaacttgttactatcttacataaattacaaggtgaaaaatgttaaaaagttgttagaacatgtagtgaaatacaactct
actcttgtgataagactcttgttagaaaaaaagaaaaacctgctggatgctactttgacaagatatgtcaaagattctac
atactttcaggtgaaagaatttatgcaagacttctccatcagcccagaaaaattcattaaaatagctgtgcgggaaaaga
gaaatgtgttgatcaagggtatttctgaagatatttgggaaaatcccgcggaaagaatcaggaatcttaagcagatagtg
tgtaccataaaatatgaaagtggaagacaattcctgataaatatcattcacaccatttaccagagttattctttgaaacc
tgaagaaattcttaaattggcaacattttatgtcaaacacaatgcaaccacccattttaaagatctctgcaaatatcttt
ggctgaacagaagaacagaaagtaagaaactgtttttagagtgcttggaaattgctgataagaaggagtttcctgatatt
aaaagtattgtgagtgaatacattaactatttgtttactgcaggagctattaccaaggaagaaatcatgcaagcctatgc
tttggagtatgccatgtattaaatttctgaatcagtaagcaatagatagattttagaatatgctgtattaagttagtttc
tgaataagtaattaatagatagattttagtttatgtaaaaatgttaacatttgttcataagttttagataccattttaga
gttacttttttagatattactattttagccattattatcttaaataatcactattttagataggtccccgtattaaaaac
caaattaaccattatctatgtttttaataatactttttaaaaaccctccataaaaatttatttttttttcataaaagtag
agaaaatgttctccctacaggatctctgtcggaagaacctttttcttccacttgagcccttaggcaagcatgtggttcaa
cggctgggattatactgggaaggccatggttcagttaaacgagtgggtgattgctttatatgtgtagaccagatttggat
gctatcaatccataaggctatacaaattgcagcctcggaaggaaatgagaacattgtcaagcttttcttactatggaagg
ggagtctacaatatgccatcataggagccttagagggcaggcaatatgatctgattcaaaaatattacaaccaaattggg
gactgccatcagattctaccactgattcaagatccagaaatttacgaaagatgtcatgaattaaatgttacatgtacctt
tcaatgcttatttcaacatgctataagagataacatgctgcccattttccaaaaatatggagaagatctgaatggaaaca
ggagaatggttcaacttctgtatgagatggcatgccgattacaaaattatgatatcatcaaatggataggatctaacctg
catgtttataacttggaagccatttttagcattgcttttgttagaaaggatttaactttgtattctttaggctacatgct
tcttctgggtagaatgagtactgaagatagaaactttatctcaatcataacacgccatcttgaatacgcatcaaaaaagg
gactttttgactttgtactagaatctttgaaatatggaggtcaagtggatacagtgttgtttcaggctgtaaaatacaac
cataggaaaattttggcccattttattcatgaaattccccgtgaaacggttgaaaagctgatactccatgctgtggagtc
acgggcctccagaaaaacattcaacctgcttttatcttccataaactactgtgtgaacccttttgtcaaaaaactactgc
acgctgtggtggaacacaagtacatgcttatcataaagcttttgctcgagcggcccaaaaagaagataaacctggtagat
gctgctctattcaaacttgtaaaatactctacttatacagaaatagtaaaatacatgggtgagttttctgtggacccaaa
aagggtggtcaaaatggcagcacgactcatgagagtggacctgattaaaaagatttctaatgatgcatgggaagataaac
tagagagaatcaagcaccttaaacagatggtaaataccatgaaccacagaaatggaaaaaatctattgatgtacaatatt
cacaatattactggatatacctatctgaacaccaaagaagcatttaacttaacaagattttatgctgtccacaatgcaac
atgtttgtttaaagaaatgtgtaaaagctgttttgtacatgataaaatacagctcagagaattgcttgaagattgtttac
atattgctaataggcatgattatatccagattgcagaaaccgcagatgaatgtatcaaatatatagatcttattacattt
aagtaaaccatgtatatatcaagtaaatccagattaaatcaggctaattgtaaatagttgtagataccatataatgaatg
ttttattaggatagtagttcagttaagatagtagtttagttaagatagtagtttagttaagatagtagttatgttaagat
agtagttctgttaagataatagtttagttaaaactagttcatgttaagttaatagttttgttaagacaatagttcattta
agtcaatagttcagttaagtcaatagttttgttaagtcaatagtttagttaagtcaatagtttagttaagtcaatagttt
agttaagtcaatagttatattaagacattagttctgctaatacattagttttgttaagataataaaaatttatttttttt
tcatcagggtagagaaaatgttctccctacaggagctctgccggaagaacatttacattcttccttaccccttggctaag
catgtacttcaacaactagggctgtactggaagggacatggatctcttcaacgaatcggagatgaccatgtactcttaca
gcaggacctgatcttttccatcaacgaggccttaagaatggcaggagaggaaggaaacaatgaagtagtaaagctcttgt
tactatgggagggaaaccttcattatgccatcataggagctttagagggcgaccgatatgaccttatccataaatattat
gatcaaattggggactgccacaagattcttcctttaatccaagacccgcaaatctttgaaaaatgccatgaattgagtaa
ctcctgtaatattcgatgccttttagaacatgcagtaaaacacgacatgctttctattcttcaaaaacacaaggagcaaa
taagattacacatggcattaacccaaatactatttgaattggcgtgtcatgaacgtaaaaatgacatcattagatggatc
ggttattccctgcacatacaccatctagagactatttttgatgttgcattcgcccataaaaatttatccttatacgtttt
agggtatgaacttctcatgcacaaagtaaatacagaggctgcatatatagaattacccaatttgctatcatatcaccttc
gaactgcggcggcaggaggtcttcttaactttatgttagaaacaataaagcatggtggatatctggataaaacggtttta
tccgcggctatcaggtacaagcataggaaaattgtggctcattttattcatcaggttccccgtaaaaccgttaaaaaact
gttactctatgctgtgcaggctcgggcccccaaaaaaacactgaacctacttttatcttccttaaactactccgtgcaca
ccatcaccaaacaactcgtacacaatgtcgtcatctacagttccacgcttatcgtaaagcttttactcatgcggcgaaaa
aacaagttaaacctagtagatgccgttttagccagacttgtaaaatattccacctatacagacattgtacaattcatggg
tgagttttctgtgagcccagaaagggtgatcaaaatggctgcacgggaatccaggacctttctgattgaaatgatctcca
aagctgcttggggaaatcacccacagacgttgattcatcatctcaaacaactaaccaataccatgaagcctcaatctgga
aaagaccacatcatatataccatccactatatttatctaaactctaatatgctggtagcggaggaggaaaaaaatatttt
taaattagcaaaattttatgcgaatcataatgcggtaaacaggtttaaacaaatttgtgaagactattatatattagatg
cacgatttaaaacacttattttagaatgttttgaaattgccgtccagaaaaactatcctagaattgcaaatattgtggat
gactatattcgattccttttttacaggggaaatataaccgaggaagaaattcgtgaagcctattctttaaaagatgctga
ggtttatgtagatttaaaatggttacaacaaggagaaatggtttaaaccaaatccggtttaaactaaatccaatttaaac
tacatttggtttatcattagtcattgaaaccatcgaaaaaaaagctatttgtttatccccataaactcatcttttttttg
tctcaaagtttgacactaaaattcagtgttttatagtgtttataattaagtgttttgcatgcattgcagaaattttcatc
ttttttaattggttcaataccacatgtcatacaatatgttgtttgattatcaagattaactttatgaaaggaaagtaagt
gagccgcaaatttaaaagtaaaatatctttcatttaaaatgatcttatgaatgtattttcgataaggaggaatgaaagca
tttgccaaaataaatcgcataaaaggcttggaaaaacccatatcttctaatcttttgtgggtataaaccctattttggtg
ttttacaaaaacttcattgttataatagtcgttatagctatcaatcatttttttaagtcctataatgcccaaggttgcac
gcataaagccacagtttctgctccaaaaagcatgcacctgtaaagggtgcttttcatataaccaattacaaaatttcatt
ccgcaacagtagcatgttatttcagtgggggatgtatagaataatccggcattcgaaaatttttcataattttttatgtc
atggattgcgaagctttgatttcgtgcatctatggagctatagcctacatatttaggttttacttcaaataatcgcaaag
agatgtatggatctatcgtatttattttaggaaacatttcataattttaaattcttatatataatataaaaaaaattaca
aacatttgtaatgatcatcctcaattgaaggctgagttgtaggctttatttttctaattatacgaagaaggtaggttctc
ataaagccttcaagatgactattgatgtttccaatacattttctcaatgagttcataaacccagacattttgctaatggc
ttggcaaagtgccaacaagttgtccacaaagtactggtagattgccactagctatagctagctatagtgagccaacctct
ctgtatgtattttatatatttcattttttaatagatttaatatttttataaaaaaatatttagttttttatacaagaatg
tcgacaaaaaaaaagcccacaattaccaagcaagagctttactccttagtagcggcagatacccagttaaataaagcatt
gattgaaagaatctttacaagtcagcaaaaaataatacaaaatgctttaaagcacaatcaagaagttattataccacccg
gaatcaagttcaccgtcgttacggtgaaagctaaacctgctcgccagggccataatcccgccacaggagagcctattcaa
attaaagctaaacctgaacataaagccgtaaagatacgagcattgaaacctgtccatgatatgttaaactaaactataaa
gtcatattcttctttatcgttattatcttcaatatatttttgccaatcgaaatcgaataaattcagatcctggacattta
aatacttatcatcgtacattttaatataatttaaacatgagttgttgtcaaaaacttttagcgtttttgttaaaattatc
atatgaataatttccttattaagagttgccggaataatacaaaacctatttttaggtacatcatccatgataatagtaaa
attagtaaaaattgtttcttgtttttcttttgtttcaaataaacgttgtaaggttaaaggtttctcgttcaatggtttct
ttgaagataaaaagaatgtataatctggtttaaaggtatttttggtttcaatcgtgattccatctgcttgagcatatact
aaaccagaccaaatataacggtccactattacaatataatttagcttaagtagcactgcaatttctgcgataaattcact
acgatgttttgtaaataatttatgtaattgttccgatgacatttctatggttttatttaacacctgcaatataagatcac
cggtggtcgtgtctggattaggaaaatgtatacatatagcattataatccatgcattccaatgtttcttttaatttcatt
gcctgtgtgctttttcccacaccattgattccctcgatggcaatgagtattccacgcatgattaataaaaggaaaaaaag
aattcagtttttaacatttcttacaaatctttttttatacaacattgtacaacactgcattagcggtatatgatgttata
gcttcattaaatatttgcttttatataatctttaccaacctatatttggtagatcactgcagatggtcataaataggcca
taactaagataaaaattatttcagacgctactacggtagtattattaaaatcatgtgtggcaatgtatgacgtcttaata
gataaaacatttaaggaaaacaaatttgaataaaaaaaataattgttatgatggcgttgttacacaaagaaaagcttata
gagtgcatctatcatgagctagaaaatggcgggacaatattgcttctaacaaaaaatattgttgtgtcagaaatttcata
cattggcaatacttataaatattttacctttaatgacaatcatgatctgataagcaaagaagatcttaaaggagcaacat
ccaaaaacattgctaaaatgatttataattggattataaaaaatcctcaaaataataagatttggagtggtgagccgcgt
actcaaatttattttgaaaatgatttatatcatacaaattacaatcataaatgtataaaagatttttggaatgtttcaac
ttcagtcggtcctcatatctttaatgatcgtagcatttggtgtactaaatgcacatccttttacccatttaccaacatta
tgtcgcccaatatattccaataaattagatatctttgctattaaaatagttaaaaaccttataggataattaggtacttt
attacgataaattatgatattttataattagttactttattataattaatctctttattaatgaattatcataagataac
taattatttttttccatatatcagataataaatctgatatgggctaaaagtatgtttcaaactatttacaatagaatttc
tgttaagaaaacatacataatttgaataaaatttttttaaatatcaccgaaacaatcaacatggtgttaatagagttttt
aacaggtttcttctatttatatggaaagagactgttttccattagtaaagtcatggacatgatatgtctagactattata
ccattattcctgctcctctggcgatgatgttagcggcaagactaaaaaactatgacctcatgaaacgactgcacgaatgg
gaaatctctattgactacgctctacttgtagtagatgatgtgccgtctattgactattgcttaagtcttggcgctagatc
cccgactagagcacaaaaaagagaactgctgagggacaacacgtttaatcccgtgtataagtatcttatgaactgttccg
gcttcccaacaaagagagaaaaaaacattccttgtgatgttcaatgcgaaagactgcaaaaaaacattataaaagaactg
gtatttaactgctctgtactgcttgaaatggtactgcacacagaaagagaatatgcatacgccctacactgtgctgcaaa
acataaccaattgcccatcctcatgtattgttggcaacaatccacagacgcggaatctattttgttgaaaacctgctgtt
ctgataagaacatcaattgttttaactattgtattctatatggcggcgcccaaaatttggatgctgcaatggtggaagcg
gcaaagcacgatgcccggatgctgataaactactgtgtcatgcttggtggaagatccttaaacgaagcaaaagaaacggc
tgccatgtttggacacattgaatgcgcacaacactgttttaaactgcagtcttacgtcgtggacacatcgaatacagacg
acactgattaaagcgacaatcttacgtcatgaacgactgtcttttgagtatctatacttacattatatttttttatgaaa
aaaatataaaggttgtatacaaacctttgtatacaagaaatttggatcattaaacaataattaatttggacacaggaaac
gatctagatcgatcaaaaagctattttttttgcacacagaacatttagataattgagagattactttccatacttgttaa
gcttttttacacacaggaactttggattctgttcaggaagtttttcatagacattatgtttacagccagtaataataatt
ttgggctttttcttaaaccaccggtggaaaacatccagcttgtaaagagggaaatgcatgtagagaggttttggtagtca
tggttaagagatttgactaactccatgtttcctgtaaagactgcccagtcccaagcagtaaaacctctatgatagtcttt
ttgagtcggatctgctccaaattttatgagagaaagcatatttaaagaacggccccgtattgcggccttcatcacaggag
tcatcccattaaaattcggtaaacaaattctggtcccattttttccgaaatagcccaacaccccttccaggattaaatga
ttttttttctcagctaaataatgtaaagcagagtttccatctttatccctcctatgagggttaattatttctccaggata
agattcttgttcaaaaagaaattttaaaaagtctatacgtccgtagatgcatatccacatgaataccgaggatccatttt
tatcgcatctattgacaatccacggatctgttttaaaaaattcctcaaatagtgtaagattcccatttctaatatgtttt
ttaatccatttaacaaacaagttttctatctccctttctggaaacatgtgttccattttgaatgtcgcccctactccact
atatgattttactcctttaatttttaatgtccttttttttcggacttctttggataagctgtttattaccatctttaaat
gccttatagcggggaggagccaggcccttttcccatatgtgcggtaattcttggtgtttatgcttgcctttggcataacc
aggccagtatttttcgatatattcagggtttgtttttacgtattctttaaaggtccgataggcttcttgaatacaggtag
gctcaccggtataatttccatgttcatcttcctttaaaaagccattaaccctgtcctttctccacttaagattgtgcttt
ccaaaaatgcgatcaagatcttgcgcctgctggggtggaatcataaatccctttttaggtcgaagctttttattttttcc
atagcttcggccatcgcgttgcgaaacagtggttaggacgcctgatagtctttccatgggcgtcgcatctaatcctatcc
atccaccctgatgaatatcaatggcaacaagctctcctttattttgggcaagccaagtttccaagaatgccatgctttct
tcccagggataaggcccgccaacaccacgggttgtccaatcttgcaaggactccaggtccgacacctggtaaggctctaa
agaagacggttccttgtttttgtactgcaaataagatttaatgacccatttataccatgtgtcgaaccgcagcgtggcgc
ctccaaagtgaaagccgtcgttgattttaggatatctgcaacatatttcaaccgtacgtttgagttctgcaaaagcggcc
ttccaaggaagtctttcgctgcgggtaagacggtctattttgccctgcgtgccatagcgtatggcatgtcgtgccaattg
caacaattctgacaccgatccgtgggccccgatccagtttatcggataggcaacctccgaagggtttaaaagatgctcgt
aaaagcgtggatcttcagatgccaaggcgtctgcaaaggggataatgctagaaaacctgtctagacatacgttttctgtg
tttacttctaaaggtagaaaaatggttgcgtgaggcttttgaacctgcttgttcagcggtctgcatatgctttgaataat
gtctctaggactatgtcgcggcgctgcaaaaaataccgcgtttagttctggaacctctacgccctcttgaaagagtcgac
agtttaataaaataacgggttcctttgaggaacaaaattctgtaaatgttttgaggataacctgtcgcggcagggttgag
tgagctatcagggcatagaccccttggtctaccaacgccgcgtatagctccttggcctgtttaatatcacgggtaaatac
cagcattttaggagccggtatattggtttttaaataggctaaggccattataatttgctttactatgatctgtttcgtgg
tctcctctttggtactcggttggtgggccaatttaggcgcggctaccatctgcaattcaaaatcatttacatagccggcc
tctatgccttctcgcagatagtagcgaaaggcaacgccgccaaaaagttcacgatttttcatggaaagcggggtgtcgta
cctgggcgttgccgttaaaaaaagtcggtgcccttttttaaagttgagcaacacgtgggtaaagggccgtgtctcccatt
cgccgcaaatccggtgacattcatcgctaataataagatcgaaatcatccaccagtagcgtggaggattggtaggtggca
atcacaagaagagaaggggcctcccgtatccgttttgcaataaagacaggattggtggtcatttctatattgtcgtgatt
tagcacaatgcgggtctggtcagaccccacaagcaaaacgttcttcaaagaaattccatactgatagagtttttccagag
tctgccgtagtagggacaggcccggcaccaggtacaaaacttttccttgaagataattggagaggataagataggcgacg
cgagttttgccgcatcggcaggccatctgcagaatggccctcccacttcgccgcagctcctgatagcccatattggccgc
ctccttctgataaagtcgatcctcgattgcagtccgtgtctcatctgtagaaaaaaataatacgtcatctgcgaaatgtt
catcttccacaggagttatcaccaggtgtctcagtttctccttgcttatcagcggatcagagggcaaagatggctcaacc
actatcgtggaatcattcatctcataggcgggagaatcacacaaagtatagcttatgtccagacagtttgcaacatcctc
agccaattgttttattttttcgggtaaaagacatacgagttctttgtttttgacgcgaaaaaactgtgcacaatataaca
cccctgcttcaattttttgcgcatccttctttgtagatgtttccaatgtgaaacaatacttccattcatccgtaaaacag
gttgtataagatccatcatgaagcctagcggccaagtttcctgtgtgcccaactttatgtaaggattgggcctccagcca
gggatgaaccgccacgtaaaatcctgcgcacatgctatatcaaattgcagtttcttaataactgtacacaggatctgaaa
aacatgtgattacaaaatttagataagaaatatttaatattaaaaatcacagaatacatgtcactgtgtagagagaaagc
caaaaactcctcttgaccgccgtgggaaatcatccagggtagtaggttgtgtttcataaagttgtatgccgtagtgatca
ccgtggactccagatggttattggcatctttgcaatactttgccatcttggcagaaaagacgataaatccacaaattcta
ccccagttgataagatccttaaacagctcagtcacaaccccagtaaactgggttttaatttcttgaacactcgtaagaga
aaaggtaattgtaacctgtttgttcaaacactcatcataataggttaaaattttttttatttgttgttgatatgggctaa
gctcatgctctgaaatatcattaatgtaatatttaatatatcccactagtatttcattaatgatattatgatatattaac
tcttctccctccatagcggcaccctatatttttttatttaggtttcaatgttatcacaattgcgatacaattgtgataca
attgtgacacaactgtgttgtatacaacaaatgttaggccacgtatagcaacctatatgttaagaaatatttttatccca
acattagttggaaacgagcagccgcaaagaagtcatttaaaataagccatttaaagatttagaatttatatgtatacaac
tgtacaatggaagcagttcttaccaaactcgaccaggaggaaaaaaaggctctccaaaattttcatcgttgtgcttggga
agaaactaaaaatattataaacgattttcttgaaatccctgaggaacgatgcacctataaattcaactcatacacaaaaa
aaatggagcttttatttacccctgaattccacaccgcctggcatgaagttcctgagtgcagagagttcatattaaacttt
ttgagactcatttcgggacatcgagtggtattaaaaggccctacatttgtttttacaaaagagatcaagaatctgggcat
tcctagtaccatcaatgttgactttcaggccaacattgaaaatatggatgatctacagaagggaaatctcatcggcaaga
tgaatatcaaagaaggctaaataaaacaactaacatcaaaaaacattaaaggctatgttgtggacgatgcctttgtctca
atagtttcgaggtcatccaataactcatgtaacgtaaaaaagttggtccatttttttgaaaacattaaaagacgttcgtc
ttcataaataaaaaagtcattcgaaggaaaaatgatatactcaataccatagtcttgtaatattttttttaggtctctca
gggtccagggatttaccaggcttctacgcgaagtgagcatcataaaaatatctaatattttttgcgccataagccagcgc
ggattctcattggcccacaaatcaacaataattctcttatcaaccgtgagcattcctacttgattcgaagaaatgattag
atgcccagcagtccaccccatgagtagataacgcagcgttgtagaaatgtcacatatggaaggcattcctccacaacatg
aacccaaattaggatgcgtgtgaaacacaaacatagcaggcttgttggccaccctgctataaatatcagcaggcatcata
gcctcgctgccaaaataaatgttctctcctgccctataggggcttggaatgatttccactatctcgggtacaccgtttat
catattaatgcggccgcaccattcacggtcatcgtccaaaaattttttgatggcaccccgaacattgtcccagttaagca
acagagtattcacaatctcattacgctccgcccagtattccttaaaacttcttttagacttgctgagctgttcccaggat
tcgaactcagtccaatgttttttttcttttggggaagacttcccttttgaaacattttttgcggctccaccatctacact
atgattttccaaaataatctccttcatcgtttgagttatatgggcattgctaagcaccttagtggtaacctgtttaccta
tgtgatttagcagaaaaccaagtttgtccatttgtgtctcaaccatttattcttaacaaaacaaaaaaaaattaaaaatc
atcgtcgtttaaaaagagtttgaaggcaaacgcatcatccttaacacagttctgatactgcgtaggtcttaactcgaaaa
agttggttttttctacttcattaagaaagaatttagtcatctgaggaaaagggtttcccaccttataaatgcttttgcac
tgcatcatgaagcacaaattatctgtaaagtagcgtatatattgaaatagcatttcttttgaaaaaccgggaactcttcc
tcttgccttgtcaaaggcatagttaataaactcatccaccaactccacagcctccttcaaaattttgtgaatgatctttt
cctcgggaatgttatacacgtaatttgagataagaaaacacgcaaaactacagtgcatcccttcatcacgtgagataaac
tcattatagcttacaagccccggcataatattctgttccttaagaaactggatcgccacaaagtggttttgaaataaaat
gccttctacggcggcgaagcccaccagccgctcacctagagtgttcctgtcggggtccatccactgccgcacccactgcg
ccattttttttatgatagggtgtttttcaatgccgctaaagatgcgctgttgttccttctcatccgggatcagcgttttt
acctgtattgagtaggcttcgctatgaacgcactcttgggcagcctgcattgtataaaagtataacacttcctttacttt
aatttcgcgcataaaattggttaaaaggttttcgataacaatttcgtcggcaacaacaaagaaggctaaaatttgtttat
aaaattcgcgctgtggctttggcatggcttcccaatcatcaatgtccttacacatgtccacctcctgcgccgtccacgtc
aaactttctaattttttataccagttccaacattcggggtgctgaataggaaaaatagtgaaacgttgggaattttcaat
tagtaattcctccatatttgaaataaatattaacatcttcaaatttattggctgccatggagacgttttttattgagacg
ttggcatctgatgtgtatggaaaggcgttaaatgttgatttagatagactatcgcaggcgcaggttaaatatacccttca
agagcttatttcctactgcagcgctctaaccattttacattatgactattcaacccttgcggcgcgtctttcggtgtacc
agctgcaccagtcaacggcctcctccttctcaaaggcggtgaggctgcaggccgcacaatcctgctcacgcctgtccccc
cagtttgtggacgtcgtttacaagtacaaagccatttttgacagctacattgactatagcagagattacaagctgtccct
cctggggatagaaaccatgaaaaattcttatttgttaaaaaataaagatggggtcatcatggaacgcccgcaggatgctt
atatgcgggttgccatcatgatctatgggatgggaagagtggtcaatatgaaaatgattctgctaacctatgacctgctt
tcccagcacgtcatcacacacgcgtcgcccaccatgttcaatgcaggcaccaaaaagccacaactctccagctgtttcct
gctaaatgtaaatgataatttagaaaatttatatgatatggtcaaaacggccggcatcatttcaggcggcggcggtggaa
tagggctgtgcttgtcaggaatacgggcaaagaatagttttatttctggtagtggtcttaaaagtaacggcatacagaat
tatattgtgctgcaaaatgcttcacaatgctacgcgaaccagggaggcctacgtcccggagcctacgccgtctacttaga
gctgtggcaccaagacatctttacatttttacaaatgcctcgcctaaaaggacaaatggctgaacaacggcttaatgccc
ctaatctcaagtacggcctatgggtccccgacctattcatggaaatacttgaagaccaaatacacaacagaggcgacggc
aaatggtacctcttttcgccggatcaggcccccaatctacataaggtctttgatttggaacggtcgcagcacgaaaacgc
acaccgcgaatttaaaaagctttactatcagtatgttgctgaaaaaaggtacaccggcgtcacaacggccaaagagatta
tcaaagagtggttcaaaacagttgttcaagtagggaatccctatatcgggtttaaagatgccataaatcgtaaaagtaat
ctttcacatgtaggcactatcacgaactccaatctttgtattgaagtcacaatcccctgctgggagggtgataaggctga
acaaggtgtttgtaatctggccgcagtaaatctagccgcctttatacgtgaaaatggctacgactaccgtgggctcatag
aagcatcaggcaatgtcacagaaaatttagataatattatagataatggctactaccccacagaagccacgcggagaagc
aatatgcgtcaccgacctattggcatcggggtctttggcctagccgacgtgtttgcgtctttaaaaatgaaatttggttc
acccgaggccattgccatggatgaggccatccatgcggccctatactacggggccatgcgacgatccatagaacttgcaa
aagaaaaaggaagtcatcccagctttccggggtctgcggcctcaaagggtctactgcagcccgacctatgggttcgctgt
ggtgatttagtttcctcctgggaagaacgcgtggcacagacgacgcagggtgtgttgacgccgaaaaggtggtcgcagct
acgcctggcggctatgcagggacttcgaaatggatatgtcacagctcttatgcccaccgcaacctcctcaaattctacag
gaaaaaacgaatgttttgagccctttacatccaatctatatacacgtagaacgttaagcggggagtttattgttttaaat
aagtatttaatagacgatttaaaagaaattaatctttggacagaagccattcaacagcagctactaaatgcgggaggtag
cattcagcacattttggatataccggccgagatccgcgatcggtataaaacctccagggaaatgaatcaaaaaattttaa
caaaacacgcggccgcacgaaacccctttgtatcccaaagtatgtccttgaactattacttttatgaacctgaactaagc
caggtacttacagtgctcgtcctaggctggaaaaaaggtttaactaccggttcctattactgtcattttagccctggagc
gggtacccaaaaaaagattataagaaactctgagaaagcgtgtaatgcggactgcgaggcgtgtcttctgtaggtgtctc
gcggtaaaagagcagcggggaccatatggtaaaccccaacaagaggataatgaataaaaaaagtaaacaggcatccatta
gttccatattaaatttttttttcttctatataatggaatattttgttgcggtagacaatgaaacctccttgggggttttt
acttctatagagcaatgtgaagaaacgatgaaacaataccccggcctccattatgtcgtttttaagtatatgtgtccggc
ggatgcagaaaatacagatgttgtatatttaataccctcgttaaccttgcatacccccatgtttgtagaccactgtccaa
atcgtaccaaacaagcacgacacgtattgaaaaaaataaacttagtgttcgaggaagagtctattgaaaattggaaggtt
tcagtaaatactgtgttcccccatgttcacaacagattatctgcgccgaaactttccatcgacgaggctaatgaagccgt
agaaaagtttttgatacaagcaggacgactcatgtctctgtaaatgtctcttcctttatgggtgacgtctcttcctttgc
cgaggaagtctctgttatgggcaagaggtttgaaacaacgcaaggactctgcttaatctgctgtctcacaaagggaatca
aactacctgctttcgtatttttaatgtagtaattacccttgttgtgatgaattttaagaccatagcgtagtcccagtact
ttattaatgaattttaaaattgtttgagggtccgttttattgggctttttaagcttaaactcaaagctgatcgcgcttaa
atcatactgaacaaattcatcaacgagtttcgtcattaattgttcattggtcaatatattagggtcctgaacgcatttaa
agccgcacttagttaatagcataatagcgtacatatgagattgaaaactataattaaattgtagatcatgatgctctgcg
tgttgcatggcccattgatgaaagtttaattcctgagtttgtaacatagtgagcgactcgtatactgtctttccgcggct
tatttggacacggccagtatagttctgttttgtcataaaactattgtattgttcaacaaatttgggagtaattttatgac
cgtgccatgcataaaattcgagtagtttatacttttcatacgcaaataggtcttgctggtctactgtgatgccttccttt
aagttttgtttaatttgtaaagctttattggcatcaatggtttcagccgaggcaatgtttacatagtcctggtgtttaat
ttccattttaatgcttgtatattgtttgactgtctccagcttttcacccgtcagtataaacaccttagcgccggtgtcgg
cgatctggttaataaatcgggttataaagtgattttttgatagatgttgtatccgcattgtttcgagccatagatggtag
tatggagttttataatatatcggcctacctgtttccttactatacgtgaaggaaagctggtgattgcttatggtctgaaa
aagggtgtcacgtttttgtaacgtaaacatttcaatgtcttcgatggtttctggatagtaattttgtttcccctgtaagc
agattttataacacttactttttaattcacgcacgcggcccaacatttggcaacatgtttctacgtcacacgacatattg
ttaaaaaagccgtataaaacatcaaatctcttatcttcgtatgaaacacccgctgaaatcgtgggcgtatagataaggat
atcaacgagcccccaataatacgatacattattaaaatgggattcccgttcatgagcagtgcttttagaactataaaacc
caatttttttttccggaaactttttttggataaatgattgcaacagccgggcctccattaatgaatttgtagggataaca
atttttttgtcttctagcaaatcctttaaaaggttatttaaccaagtttctcgtgaagaggtaaaataatacgtgtcatg
ctgggcccttttatattgattccagtgaaagaagatagggacatccccgcgaaaacgctgtagaatattatacgttcgat
ttcctaggtttgcgtccaagcatataacataatttgccgtttcgagcatccacatgaaaatggcaaaagagggagcaaag
tatttgtgcaggccgctattgaattgattaaaaatcgattctacctcatccaaaataagtaggtctacaggctcggctgt
ggaggttagccggaaaagtgattctacctgaatgatgactctttcgtagctgtccaaatctccagttacttcgctgtaca
atgtgaaattcggtagccgggattgtatattttttgagaagatctgtcgaaacgtcacaaaccgtatggtttgttgtttt
gaaatagaattattgccgtagtatttttgcaaatagttgcgcagttggacggttttacctattttcatttgagcctttac
aacaagcgtagggactcgttcatattctcgcatactactttcatcatagatgtgtttttgagtatcaggcagttcttcaa
agagaatggactcatgaacctctatgctctttgtcatcacttggtccacatatgtttccacaaaattatttgtgccggaa
aggctgcccatgagaaggctatgtttattgtcatggcgacagtgttgatacactttgtttcccgtgactcttaaaattag
ggtattgtccttatcatgcatacgcttacatatttcgcagtaacttggacttgtacgtttaaacaatactaaatttttat
gaacacggaggaagcaatgatttttacatagtgttcctgcaaattttaatacctcttcaagttcactttgttggatagta
tcgcaggaactcggtgttgtttcttttacatttgtgaagatacaaggtaaacacgtcgtttcaaagggggttgctataag
ggtatcactctttttcgtggttgtactggtctcaaacacctctgcaagctcctcattaaacattttaacacgcatgctac
cttttttatgagaccctatgatgcgaaaattttgaatacttttgttgacctgggggtcaacaaaaggataaacgtgtttg
ggaagattttctaacactttggatgtaaagactttggcctcattattgtttaatactgagtatgtataaagtatgatatg
aaaggagtatttaagttctcgctttttatttaatccgatagaatctgttagcaaaatttgttcacgcgttagattgatgt
tataaggtaaagaatatgtctcgtaaaatacatccatgatgacgttaattatcatgtcaaggatgtcatagacattgtct
tcgacattatcattgtcatcaacattgtcatcagagtatgacttatttaccggaaagtcgatgtcaaattttaagcgctg
aggcaaaaacccaaataccacttcgtggaaacacttctgctcaaagggctgagccgcctcccactcccaaaagtcatcac
gacttgaaaaaactctaaaaagattattatattcatctcgcaccacgaagtgattctttaaggtttcgagagaatattta
tcctctacggcttctccttgggagttacagcgaagaaacttgaatgtttcttgcattttgatatttaaaattaaatcaat
tatgatgcggccgctaatgcggcggttgacgcggccgcgccgctgacgcagccatcatacataaagcggcatggccgttt
tataacgactagtcggccgttatatgacgaactatataaaaatgaattcttttaattagagttaagtattgttgattgta
taatccatcatggttgagccacgcgaacagttttttcaagatctgctttcagcagtggatcaacaaatggacactgtaaa
aaatgacataaaagacattatgaaagaaaaaacgtcttttatggtatcattcgaaaactttatagaacgttacgatacca
tggaaaaaaatattcaagaccttcagaataagtacgaagaaatggcggccaaccttatgaccgtcatgacggatacaaaa
attcagcttggagccattatcgcccaacttgagattctaatgataaatggcactccacttccggcaaaaaagacaacaat
taaggaggctatgcccttaccttcatcaaacacgaataatgaacaaacgagtcctcccgcctcaggcaaaacaagtgaaa
cacctaaaaaaaatcccacgaatgcgatgttcttcacgcgtagcgaatgggcatcctcgaatacttttcgagaaaagttt
ttaacaccagaaattcaagccatattggatgagcagtttgcaaacaagaccgggatcgaaagattgcatgccgagggtct
ttacatgtggagaacccaattctctgacgaacagaagaaaatggtcaaagagatgatgaagaagtaatatttttggtaaa
aatatttttatcaaaatttttttaccaaataataaaaaatattttttacttttttttcttcataatatacatagaatgcc
tacaaaagctggcacaaaaagtaccgcaaataaaaaaacaacgaagggctcctccaaatctggttcttccagaggccaca
ccggcaaaacccatgcttcttcgtccatgcattccgggatgctctataaagatatggtaaatattgctagatctagaggc
attccgatttaccagaatggatcgcgtcttactaaaagtgaattggagaaaaaaattaaacggtcaaaatgaatataatc
aggaaacttaagcctggaacaattagccttgtgctgggacccatgtttgccggcaaaactacgtttcttattcattgcat
ttacatgctcgaacgtttggaaaaaaaagtagtcttcataaaatctaccaaaaacacccgagacaaaactattaaaacac
actccggtatacagctacgacccaaacaatgtaaaatcatagaaagcacacagttatctgacgtgggttctctcaccgat
atccatgcagttgtcgtagatgaagcgcatttttttgacgatttaatcacatgccgcacttgggcagaggaagaaaaaat
tattattcttgcgggactcaatgcttccttcgagcagaaaatgtttccgcccatcgttcgtatttttccttactgcagct
gggttaagtatattggccgcacctgtatgaaatgtaaccaacataatgcatgctttaatgtgcgtaagaacgcagacaag
acgcttatccttgcgggaggaagtgaactgtacgtaacatgttgtaacaactgtctaaaaaatacatttattaagcagtt
gcaacctattaaatattaaaaatcttatacaataatggatcattatcttaaaaaattacaagatatttatacgaagctcg
agggtcatccctttctttttagcccgtcgaaaaccaatgaaaaagagtttattactctgctaaaccaggccttggcctca
acgcagctttaccgcagcatacaacagctgtttttaacgatgtataagctagatcccattgggtttattaactatattaa
aacgagtaaacaagagtatttatgcctgttaattaatcctaaactcgttactaagtttttaaaaataacgagctttaaaa
tttacattaatttcaggctgaaaactttttatataagtcctaataagtataataatttttacaccgctccctctgaagaa
aagactaaccatcttctaaaagaagaaaaaacttgggcaaagattgttgaagaaggaggagaagaatcctaagtcgctta
catttttttttgctatttttatagaatgtacacgcatgttgatgttgtcggaatagctgaagcctcagcggccctctacg
tgcaaaaagatagggatcgctacttagacgtgctaacaaccattgaaaactttatttaccaacacaaatgcatcataaca
ggggaaagcgcccacctactctttttaaaaaaaaatatttatctttacgaattttactccaacaatgtggcggagcacag
caaggctttggcgaccctgctttataaacttgatccggaatacctcactcgttacacagtactcattaccaaaattccca
accattggtatgtgattaacgtagatcagcgagaatttgtgcgcctatatgccatcccggcagttaaacaacacttaccg
attcccattttacccttctattgcaccagcgcactcacccagcaagaattgttttgtttaggacctgaactgcagttaat
acaaatatattccaagctctgtaaccccaactttgtcgaggaatggcctacgttgctcgactacgaaaaaagcatgcgga
tgttatttttagaacagtttccgcaaagattggaaatgacgggcgggaagaaggaggagaaggaaaagcatgaaagtatc
attaaaaaaataatactagaaatggtctctacccgtcagcgaatcgttgttgggggttacatacaaaaaaacctgtacaa
ccatgtactcaagaatagaaatcgtttacagcttattacgagcttaaatatttatgaagaaaaagatatcatccagcaat
tttgtgattcaaatggactgaagatcaaaatacgtatcaacaatccgctcttgcctacaaatccggaattacggcgtttg
actatttattttaatcataataatgatgatgatcagtcatatctaatagtagatatgtacaacacgggaagctatgagct
agtgcctacaaatcagataaacacgcttgatggcagctttttaataggaacacccttcgtgcaagcgcgatttttgttgg
tagagatctgggtgcttatgcttattgcgcagcaaactaaaaaggacaccaaaaaaataatacaattttttataaatcaa
tatgaaatgcttatgaatagtccttggcccagtatggaggccctttttccctcaagcagtaaaagatatttaggcaacta
tgtagaccctaacgcgctcataaagtgggcacaactcaaattaaaaagaataccgcctttttatcctggaaagccggatg
aagaatcatgttaagccgattaaaaaatcatgttaagctggttgaaaaatcatgttaagctggttgaaaaactcttggtg
aaagcacggatgtaatattaacattggccgctcgcatttcgtgttgaaatacgatggaagagcgacggctatctaccatg
ccgatatcggcctggacatcacagttcatgcacttgtagatgggatgactcgcgttatagatggcaggctcgccacagtt
tctacagatgtaggagatgcagccatccgagtcgtcgtgcgatttttctatgatggtttgcatggcgccctgcgccgtaa
gcacccaatgctccatttctcccagacgaagacctccgtgcgatcgtttgccgtccaacggctggcctgtgagggcatcc
gtgggcccatagcttgcaacggcgtatcggtcatccagcacaaatttttgcaggcgctggtgataggtcggtcctatgaa
gatggccgcatcaaagtactcgccggtctggccgttgaacattttttggcatccattgaagcgtagaccttcttgcgcca
gtctttctgaaagaagctgcacattaataggcaggaatgcggtgccgtctgttaccaccccctgtagggcatttgctaga
ccaaccgtggtttctatcatttgaccgttggtcattcgggagggatgtgagtgggggtttacaatgaggtcgggctgcaa
tccgtcctctgtgaagggcatgtctgaagtgggcagggccagcgccgcaatgcccttgttcccgctgcgagaactcattt
tgtcgcctatattgagatttctttcatagcgcaggcgcatgaggccaaagatctcgtcattaggcccatggggacgcatc
acagcatccacgacggccggctcatcgaagccgtacatgacagaccggtcgatgtatttgttgagttcgtctttttcgcc
ccgtattttggccacttttcctataatgatgtcgccctttttgaccaccgttcctacgggcacgaatccatctacaagct
tttcgtaattagcaccaggcttaagatttttggtgattaaagggtcgggcttcccaaacgactctatatcgctttctaat
tctactttttcttctcggtagaaggtgccggcaaagccgcccctgtcaataaaggactgcgacacgatcacagagtcctc
ctgattgtagccgccgtagatcatataagccacaatggtattaagcccgttgggtatgacatagttatgtgctatggtct
ttacaagcggcatttcattgtaaaactggaagaagcggttcatgtcgacacgatatggccagctaaagcaataccagccc
cccgtttgccggccttggtttgtttcataggtaacacgcgcaggttgggtacagtttgcgtagggggacactagggcggc
aaggcccaaaatagcttggggcacgtccacgtgtgtgaaacgacgcgttacatcatgtttatgtttgcgtagctcgatga
tggagaaggcaacaagacagttttccgcctcctcgggggtaatgaactcacagatgccctgtgctacgagatcttcaagt
gtaagcgttccggctaaaatgtcttttgccatttgaggcgtaaatcgcgtattttgaatgaaagggattttatgtttttc
ccagtctttatcgcctttttttctggcctctgcggccttgtagcaggcttgattgtatttttcaatattattatctacaa
tgagtagggggcgggtcagcctaccgacgtccaaccaaaattctacttcgtctaccatgctatcccagtagatggtggta
tggggatgcacaaccttgccctcacggcgaagcattctataccgctgagcaagctcaaaggcattggtgcagcagccgat
ccattctccgttgataaatacgcgcgctaggccctttcgtacaatgtccttgttggaaacatcggctaactgttgaatgg
ccggatctgatagaaggcgttgttttaacgaaagtacttctccggcggtgcagacattggcagtgatggctaactgttta
gacatgcctactttttcaccagtatcggctgactgggctacgcagatgtatccaggataggatgcgtgcacgcgacgcat
catgtcagccctttctgtttgtttggatgcgttggtggtgttatgagtatttaccgtacgcaatgctgaaatggtattta
ataaattttttctttccaaactttgagtagatactctgtttacaatggggcgctgtcgcaccatgatggttttatttcct
gaaatgatagactgttccatactgcgattaagatcggaggcggtattttttgataaagcggcagaaaatgcctcgataat
gtttcgctgagtaagctcctcaaaggctgtttgtttaagaagttctttgaacccattgatgatgggtgctatcacggaag
tattaaaaatagccttaaaggccttggcgagtgagacccctgagccgtgcacccgcttggtgcggtagctatcacggtcc
gtgggtggaaacacattcataatgacaagaagtattttatgaataagcaggcctaaaaagcgcagctttcgtacacgtgt
atctgcggtttggcccatgtgtggcagcaatattttgtctaaaatagtaagttgtctttcatttaagtattgtaccgcat
tttcatcgcttttgtaagcagatgggtttgagacaaatttggaaaccttctcggataaaaactggataattttttctcgg
ttcagctcgtgttggaccggttgaaatatggggtctaaaacatgaatggatttttccagaatttctatcatgaaggtatt
cacaagggagttggattctagatcaaataccacttgctcaatgatgctgtcatcgcctgtcattccaaacatgcgaaaga
tgagataccaaggtatgcgaagttttgagaacttggtgctattgatttcaatggtaatggcgccggtggtcatgtagcgt
ataataatttgagagctattttcgaaggcacctcccggttgggagataaactcgccgcgaatgatttcattattcccttg
ttgcatggtatggtaatggatgtgaagcgtgttaaagcggatgttttctaagaggtctacgacccattccccgcctcggg
ctataaagtagccgccgggttcattagggtcttctcctatttctttttttgcggtttttgataggtgatgagtgtggcag
cggttgctgccccgcatgatgggaaatgtagatacctgaaaaggaggaatacttgctcgttttacctcctgccgaccatt
gctgtagtgcgccgttaaaataacctcggcggctagattaaccgggcccgaataggaaaggccacacaggcgtgccttat
tgggtagtaaatttatcttgtttccctgtgaatagtttcgatgttgcgggcgttcaatgttcacatctgtaaagttaaat
tggatctgaactgattcccgaagcttatctatttcagtatggtcgcgttggtctttataagtaatatccacgttaaacat
ttgttttacaatttgcggaattccattgtccataagatcgtcgaagcttttgatgttataccctatcaatcctgtagagt
ttactgcagcggagataaagctcagcatatcagcctctgtaagctcctcattatccacggtttcaatggggccgtaggtt
atttgcggccgcaagggttccatgattatgaagtactacattaatattcagttattctttaaaataaatctttatttata
aatcttatttataatataagaatgccttatgcaagagacatcacaaagtttattacggcaacggaaccagaggtgggtct
tcccctgttggcgctgcagcgctccaaatccatcataggggttattcttcttgtaataagtttgttatttattttcattg
gcattattatattatcagtgagtagtggtcataccacagcagcctctatatttatcgtattgagtcttatcctaggtggc
ggtggtttttttcttatttataaagataattcttaacccacataaaatttgaaaaaatatagagtaagaaaatgtccaat
tactattattactatggcggggggagatatgattggttaaaaacagtagaacccactaattttttaaaaatcgggttgcc
ttaccaggcacacccattacatcttcaacatcaggcaactactcccccatctatcttagaaaaatttaaacgagcagaca
ttcttcttaatgaggtgaaggccgaaatggacccactcatgttacaaccagaaaccgaaaaaaaactattccagatattg
agtagtattgatatgttcaaaggtctgcgaaaaaaagtagaattcacgtacaatgctcaaattgttacgaatgcttggct
taaaatgtatgagctgctaaataccatgaattttaataatacatctcaggcattttgcaattgtgagcttccaggagggt
ttataagtgcaattaaccattttaattatacaatgatgcattaccctacttttaactgggtagcttcctccctttacccc
agttcggaaacagatgccctggaagatcactatggtctttatcagtgcaatccggataactggttgatgcaatctccttt
actgaaaaaaaatatagattataataacggggacgtaaccatcgctagcaatgtaaaaaacctagcgcttagagccacac
aaaggctgacgcccatccatctatatacggctgatgggggtattaatgtaggacatgactacaataaacaggaagaatta
aatcttaagcttcactttggtcaagcccttacgggtttgttgagtcttagcaaaggcggaaacatgatactcaaacacta
taccttaaatcatgcatttactctttctttaatatgtgtattttctcacttttttgaggaactatacattaccaaaccta
cctcctctcggcccacaaactctgaaacctatattgtgggtaaaaacagattacgcttatttacccccaaggaagaacaa
gtccttctaaaacggctagaattttttaatgatacgcccctcgtagacctaagtctttaccaaaatttacttgaaagcgt
ttactttgccgtagaaacaatacatctaaaacaacaaatagaatttctaaacttcggaatgaaatgttatcgacattttt
ataacaagattaaactacttaacgattatttagctccgaaaaaaaagatttttcaggataggtggcgtgtgcttaataag
ctttatgttcttgaaaaaaagcataaacttaagctttgtgcctcctagggatctgttgcttaatttaacagatgcaatct
taacagatgtaaactaaaaagtgtgttcatacaaggattgtatttatgaatatttattaacatataaggttgtgatgtaa
cactgtataacctatataactacactatgaagcacggcgtataataatttatattgaacacgatgttgactcatttattt
gcaaacaaatatttgtttgcaagacgtttgcatgcatttactaatatgttgttgactagtttatttgcaaactagatgtt
tgattgcaaactagatgtttgcacgtatttatttgaactaatatacactccttgttttatttgttatatacacagcatac
ataagtgtatattgtttacacttatgtttataactcgacgtaataacattttacacgctttttttttgcaaatcttaata
atattgtatgataaatcaaacaatgtcttatatatgtggtttattattttaggcgccgcaagatgtactccattctcatt
gcatgcttggtgttattactctgtctagttatatatgtcggtcatcgtgccgatcatgcacgaaaatatttagaaggaat
gtggcatggagatccggtttttctaaaacagtcggggctacaatccttttatctctacatacaacctgaccatacatgtt
tttttagcattgtgaataaaaatggtgaaaagctgatggaaaccaaaataccttgtacgataacaaataaaatatatatg
ttttttaaacctatttttgaatttcatgttgtgatggaagacatacatagctacttccctaagcagtttaactttctgtt
agatagtacagaaggtaaacttattttagaaaacaatcacgttatttatgctgtattgtataaggataatttcgccaccg
cactaggaaaaacggttgaaaaatatataacacaaaattaatcatgttttctaacaaaaagtacatcggtcttatcaata
agaaggagggtttgaaaaaaaaaatagatgattatagtatattaataattggaatattaattggaactaacatcttaagc
cttattataaatataataggagagattaataaaccaatatgttaccaaaatgatgataagatattttattgccctaaaga
ttgggttggatataataatgtttgttattattttggcaatgaagaaaaaaattataataatgcaagtaattattgtaagc
aattaaatagtacgcttactaataataatactattttagtaaatcttactaaaacattaaatcttactaaaacatataat
cacgaatctaattattgggttaattattctttaattaaaaatgagtcagtactattacgtgatagtggatattacaaaaa
acaaaaacatgtaagtttattatatatttgtagtaaataatatttttaattacttaaaatttttatatataagtttttga
tactatattataaaacatatgttcataaaatgataatacttatttttttaatattttctaacatagttttaagtattgat
tattgggttagttttaataaaacaataattttagatagtaatattactaatgataataatgatataaatggagtatcatg
gaatttttttaataattcttttaatacactagctacatgtggaaaagcaggtaacttttgtgaatgttctaattatagta
catcaatatataatataacaaataattgtagcttaactatttttcctcataatgatgtatttgatacaacatatcaagta
gtatggaatcaaataattaattatacaataaaattattaacacctgctactcccccaaatatcacatataattgtactaa
ttttttaataacatgtaaaaaaaataatggaacaaacactaatatatatttaaatataaatgatacttttgttaaatata
ctaatgaaagtatacttgaatataactggaataatagtaacattaacaattttacagctacatgtataattaataataca
attagtacatctaatgaaacaacacttataaattgtacttatttaacattgtcatctaactatttttatactttttttaa
attatattatattccattaagcatcataattgggataacaataagtattcttcttatatccatcataacttttttatctt
tacgaaaaagaaaaaaacatgttgaagaaatagaaagtccaccacctgaatctaatgaagaagaacaatgtcagcatgat
gacaccacttccatacatgaaccatctcccagagaaccattacttcctaagccttacagtcgttatcagtataatacacc
tatttactacatgcgtccctcaacacaaccactcaacccatttcccttacctaaaccgtgtcctccacccaaaccatgtc
cgccacccaaaccatgtcctccacctaaaccatgtccttcagctgaatcctattctccacccaaaccactacctagtatc
ccgctactacccaatatcccgccattatctacccaaaatatttcgcttattcacgtagatagaattatttaatatgtact
atatattaattatttaacctttcaagctggtcttcatttaaatttaaaatccactaataaaatgtattttctagtagcag
atcatcgagaacatcatgtgattccttttcttaaaaccgatttccatcacatgcatcaaaatcctatacaaaaaaatcaa
gctctcctagaaatcaaacagctttttactggagattatctcatctgcaaaagcccttctaccattctggcctgtattga
acgaaaaacctacaaagactttgcggcttctttgaaagatggacgttataaaaatcgccaaaaaatgctgtcgctgcgag
aacaaaccaactgtcaactttatttttttgtagaaggcccggcatttcctaaccctcaaaaaaaaattaatcacgttgcc
tatgcaagcattattactgctatgacgcatcttatggttagagatcatatttttgtcattcaaacgaaaaatgaggccca
cagttcccaaaagcttgtgcagcttttttatgccttttctaaggaaatggtgtgcgtcgttcccacctccctcaccccca
cggatgaagagctatgcatcaagctatggtcttctctttctggtatttcaggcgtgataggtaaaatcttggcaaacact
tgttccgtagctcatttggttcatggaaagctttcatcgcagaatattgatcagttaaaaactccctccaaccgaccatt
ccccaaaaaagtaaaacgtatgcttataagcattagcaaaggaaataaggagttagaaataaaattgctctcgggggttc
ccaatatcgggaaaaaattagctgccgaaattttaaaagatcatgcgcttcttttttttctaaatcagcccgtagaatgc
ttggcaaatatacaaatcgttcaaaaaacccgtacgattaagttgggaatgaagcgagccgaagcgattcattatttttt
aaactggtgtggctctgcccatgtaaccgatgatagccaaaatatcacagaggcgtcgcggtccacaatgcaggtcgcga
cgcagtccgccgcaatacagcccgctgcaacgcagccattgcacgaagtatcagatgatgcatcatcagatgcttcatca
cccgtagggtatcaaacattatctaaagaaatgttattgaacacagcctgatgttaataattcactacatctaaagaaat
gttaacctcgatactaaaaagtcattgaacacaactactggggcgctaagttgtccaacacatctaaagaaatgtcaaca
tcctcgatgctaaaagggtcatcgagccggtcaataatgtcttccccaaaaagtccgggagaactgtaggccgagatgtc
gtccatggagctatcttccccagagcacacaaagtcctctccaaaaatcataaagttaaatgcaccgggcttacttaaca
gcttttcgctttgaataatagtgttgagttctgtcagcgcaaactctctcacaatattcacaacccaggagggctcttta
atttcatacagcgttaagaaacttatacataaaaattctatagagtaaagcaaggcgctggcaggatctgttacccgtag
gtgtttaaatgtagtgtgatattcattcacaacgttaggcagcaccttttccaaatcctccttttcctcgtacgacaggt
gctttacaagcctttcaacatgtataggaggcttgttaaatgtactaacgtgccgcaaacagttataattatataagaaa
atacgtacggcagagtcgaccgccatgagccttggatcatccattgaggtaggtggtggcggggcaccctggccttccct
gatgtctgcgtaggagcgcccctccatggcccctatggcctctatcacagcaggactgatatccaaaatcttggccgtct
tgattatttttccgtaatcgaaagtccatggctcctgtggaggcttgggttgtgtttcggtggagggcgtggtcatatct
ttctttatttgaatagaacggatcgacatcttttccttatcgtactggtctttataattattataatagtcatgaactaa
ttcgggttgagaaagatgatcgtatataatataggtaaaaagtccgcacttgacacattttttatcctggaagtcgtgta
atcctcccttggggcagcgtgactcgtagaaggcataaaaggtgttaaattctaagctcgcctttagggctgtttggacc
ttttttatgtttaattgccccacctcatgttgtagcacgtggcatacagaacagcgtagatcggcaagtgcataatggtt
gtcaattttttttatgacgtctttgcgtgttacttcaatctcggcgggtttctgcgaactgtctacggccttgtaaacgt
aaatggtccacttatgaggaagccccctttcatcgtatagggttgaaatgggaagccttttatactcaaacagccgagtc
cgttggtcggctcttcctgtgttaggatcaaatatgttataaaatccttgctgagcaagcagggccttttgctcgccata
agcattttcgtacgttttgaattctgcaagttcggagttaaaattaggtgcattttgtaaatacttaagaaataattcat
aggctctaaggtaaatgagagttgaggttttttcctcatcccgtcctccccaccacacccgcaggctttcttcttgaaaa
tagatgtcattcagacgcgtcaactgcgtaaaatcaggccgatatttagaggtataaattttatcataaaattctttttg
cgataatagctcggccggggtacgtcctatcacggttttaaactcatattcagcctccttgggagtccgtggtttgtgca
tagggatgctgccgtcaatacgggccactgtggcagcataatcatacatggggtccagcagaatctctgtcaaaagtacc
ttggtgtcgtcctgcacgctaagcccttgtagcccattttggtggataatttttttgaaagcctcccgaaaattattagc
aatccactgatccgtaatctcagatagctgatttattataccgctatattgctgcatcattttctccaaaagaaaggtca
cgtatgcattcaaagagctatccgccttcattccatgaatggtaatcgtaagaaattctttatttttttgcgagctataa
atgagattcaaaatataggcatagatgtagatcacagcatacagctgcgttaaaggatcgtaatcctcttcctttttaat
attttcgatgctatacacgagcggcaggcagacatttacggctatattggcaaactgtttcacgtctacaagctttccaa
agtggataaacgtgcaggccttcatggtttcctgccaaataaaaacacggagcttactattaagatcgccgatgatgccc
acatctgccgtacgatcctcttgaataaaatgggccagctcttcgccacaaattttgcaaaagtaggagtaaataagccc
ctggttgttttctttctccttgtttattcctgaaaatttcattagcttggttcgcatggtgtcgtaggacgcttctgccg
cttgaagctgtataagcatgtccacatggggacaaagcagcttaaacccgcaggctttgcatagattccaattggtggta
ttgtttttttccttgtagagtacacgaatactttctaatacttttaataactccgcgtattgaagacccgaacgcaactg
ttttaccagcttgagatgagcacatgcatttttttcttggagttcccactgttttttaatgtttaggtattctgttgtaa
taagttctgcctcctgtttcccacaggctttaatgacttcttgaaggatgctgttagggtcatccactttaccctccatt
gtaagaatttcacgtatagcatccgactgcaccctacctattttttcttccataattttaaaatactgtctcgcctgggt
aatgacctctgtgagcttcatgtccacctgctgcagaatcatttgctccttttcacgctgttcagcatgttgtaaaaact
tttgttctacagggttccaaagcacctccaaatagcctgctctatataggtcataaagcaagggcatgtatcccgatgta
aaaaccggggacaccgagtacatcgtagacaactcttttaaaaaaaatatcacgcgcttaatgttctcctccggttcaat
ctcctcggtttcaacgatattagatatatgactgccctgatcctcacggtctagctttcggtgtaccatctcctctgcta
gccgattaatgagccagctatgcccgccgctccgcaaaaacttataaagttcgatatactggtgcgtaaactggatgatg
ttttccttggtggttacgacaaccccttctccgttttttttccaggtttcttgatccacgcatttcataaatactcgaat
aaaattggtcaaattggctcctgaggcgacgtagcccaaggtttcaggcgagaaggagcctatctcagccatacgcataa
aacactgcggggaaaaagtttttagccgcaacttaagtccatagatttcaatgggggcttctgcgggaacggccaggtgc
gtcccattaattaaaaaaatttctttgcgtgtgctagggcgaacacgtaattccttttttttttcactcacgatggggac
cacatcggggtctaccagcagttgacgtatgtaggcctctatgggcatggatagatcgggcagctttgactgctcggcgc
gaacatggttcacaaaatcttttagagtgaaaagaaagtctattaaacgtatgttttttatatcattagaccctttaagg
gtagagtagatttcatccactagtgcctcgatttcctcattattgagcgataagatatctgtgccacggtggactatttg
cgcgatcgtaattacttcctccattagatagaaactgaatattatatttaaaataaatacaaaatgtcaaatgaaagttt
tcccgaaacgttggaaaacttactttcaatgttacagaccaaacagcaaaacgcaattcagtcagaggtgattgaatggc
tgcacagcttttgtgaaacctttcacttaaaaatacactgccataaacagtttattcctagcggggaaaaaaaacgagct
aaaatacccgctcaagaaacacagggaaacacgcagccctcccaccatgtgtaccgggttgttctctccagagcacagcc
agtcaaagcacaggaatctctgctaacaaccatgtgcaacggactggtgctagatgcaaacacatggacatgcctagcca
ttcctccgcctgcgccctttcaacaggcgacccgccaggtccaacacttttaccgtaacaatttctacgaagtggttccc
atccaggatggcacccttctcacaatctaccactgggatgaccctgaatatggcccctcctggtgcctagcaagtaccca
cggatatgatgtgagtaactactgttggataggcgacaaaaccttcgccgagcttgtatacgaattgctgcagcagcact
ctacctgcgacgtcaccctggaaaaaaataaaacgcggggaacgcgtcttttctttgataacttaaatcccgattactgc
tatacgattggaatccggcaccataatttacagccgctcatctatgaccctcaaaatatttgggcgattcaatctacaaa
cctaaaaacgcttaaaacggtatatccagaatactacggctatataggcattccaggaattcagagtcaagttcctgagc
ttccccagtatgatttaccttatctaatacgatcttataaaactgctatgaatcaagccaaaaatgctataaaaaatggc
aaaaaagacaagggatactttaattatggctatttactcatttcgcgagcgcctgccattactaaaagtacttctaatgt
tttgttaaaatcgcctctgctggtatttttacaaaaaagtgtgtaccagaaaaaacacaatatctctaacagccagcgac
tagaatttattatactgcaaaactacttgatgcagcattttcgagatcatttcattgctctatttccgcagtacatatcc
tattatacgaaataccaaaacatgttgaatatgattatccatagtattgcaactaaagataaagatcatccctttgcagg
agccgtggtaaaaaaagtgttggaagatattgaaaacgccgaaaacattattgatcatacaaccattcaaaactatgccc
atcaaagcaagtacgccatgctttacttgtcaattatttcccatttttaatctaatacggccaaagccgcgggtttttta
ataaactaacatttaaaaaaactgttttattaaaaattataatacttttattatatatggaacatccatctacaaactat
actcccgaacagcaacacgaaaaattaaaacattatgttttaatccctaaacacctttggtcttatattaaatacggaac
gcatgtccggtactacaccacacaaaatgttttccgagtcggtggctttgtgcttcaaaatccctacgaagccgttataa
aaaatgaggtaaaaacagcaataagactgcaaaatagttttaacacaaaagcgaaagggcatgtaacgtgggccgtccca
tatgataatattagcaagctatatgccaaaccagatgcaattatgcttaccatacaagaaaatgttgaaaaagctcttca
tgctttaaaccaaaacgtactgacgctcgcatcaaaaatacgttaaatataatttttgtagaggataaaaagctatttta
gctaaaaaataattcatatacgtttatgcagaggaagaacggtggctttcaaattcagattgcatccacgtagaccgtag
cgttttttttgcttctggtttatatcgtaaaccgtaataaacatcatcatttgtatccgttggatctttttcccactccg
gataaaaaatcggttttctttttttttggtcgttttttgcagtaagctgtaaattaagggaatatagcttatcgaaaagt
tgttcctgatccatataaatagcagcatatattaaaaaaaaataaaaaaagacgcttcaacgagtcagtaccactgcttg
ccaacgatttacgttggttggtgcattatggtgatatagtaatgagtgcctgcacaagtgcttgcacaagtgcctgcaca
agtgcttgcacaagtgcttgcacaagtgcttacacaagtgcttgcacaagtgcctgtacacattactgcatcgccaaagc
acctgcaatgcctacttcctcaacagagtacgataactaaatgcttttaagcaccgcttgcgtcgatgtgtccttcgggg
caatcgggttcaattggatccaatattattagtcataattacctaatacttattcaattttatcttttttaccttgtaag
atttaaacagcgttttagcttgtttaaagcaacgtttaaaacaagctaaaatgctgtttaaaacaacgttttaaacaagt
taaaacaaataagcttataaatataccatgacaaaattagcccaatggatgtttgagcagtatgtcaaagatttaaacct
aaaaaatcgagggtccccctcgttccgcaaatggctcacattgcaaccctcactgctgcgctattcgggtgtgatgcgtg
ctaacgcctttgacatcctaaaatatggctatcctatgcagcagtcaggttatacggttgctacgcttgaaatccacttt
aaaaatattaggtcttcctttgccaacatttactggaaccgtgatagcgaggagcctgagtacgtctgctgttgtgccac
ctatcaatcgcacgatggcgaataccggtatcgatttgtttggtaccaacccttcatagaggcttataatgccatagagg
cggccctggatcccctggaaaccattatcctgaacctcattgcggcacgagatctagacttcgttgttcacatatttcct
tataataagggccatgaagactatttggcctccacgcaacttattctcaaaatctttattgcgacgcttttaatggacat
tttaagaattaaagacaacacgttggacgttcacttaaattccgactatattattgtgatggagcggctttggcctcaca
taaaggatgccatagaacacttttttgaagcccataaggacttactagggtacttaattgcctttcgcaatggggggaac
tttgcaggaagtcttagaccctcctgtgggcaaaagattgttcccctaacgattcgagaggtcctacaaatgaatgatat
taatttagccgtatggcgggaggtgtttattatgcaggaatgttccgacttagtcatcaatgggatagcgccctgtttcc
ccatttttaacacgtggacgtatttgcaaggtattaaccagattttttttgaaaacacgtctttgcaggagaaatttaaa
aaagattttattgcccgagagctttccaaagaaattatcaagggccaaaaaacgttgaatgacaaggagtttaaaaagtt
aagcctacatcaaatccagtacatggaatcctttctacttatgtcggatgttgccattatgattaccacagagtatgttg
gctatacccttcaatccctgccgggtattatttcgcgatccagctatttatcccccatcgtgaaaaacattttgatggac
gaagactcttttatgtccctactatttgacctatgctatggcgcctacgtgttgcataaaaaagaaaatgtgattcacgc
ggatttgcacctgaataacatgacctactaccatttcaacccaaccagttttacagatcgcaacaaaccaggaaaataca
ccttaaaggtcaagaatcctgtgattgcctttataaccgggcccaaagtcgaaaccgaaacgtacgtgttcaagcacata
gatgggttcggctgcatcattgactttagcagagccattatggggccaaaccatgcaatcaagcttgagcggcagtacgg
cctcgcttttgtaaacaccttttaccgcaatcaaagtgagcatattttaaaggtattacggtactattttcctgaaatgc
taaccaatcgcgaaaacgaaatacagggggtgattttatcaaactttaatttctttttcaatagcattactgccattgat
ttttacgccattgctagaaacctacgtagtatgctttctttggactatttacacacctctgaggtgaaacgaaacgtaga
aatttcgcaaacatttttggatacatgtcaatttttggaggaaaaggccgtggaatttttgtttaaaaatcttcatactg
tcttatctggcaagccggtcgaaaaaacggccggggatgtgcttttacccatcgtatttaaaaaatttttatacccaaat
attcctaaaaatatattacggtcttttaccgtaatagatgtatacaattataataatataaagcgttattctgggaaagc
tatacaaacgtttccaccctgggctcaaaccaaagaaatcttgacgcacgccgagggtcgtacatttgaagatatttttc
ctagaggagaattagtttttaaaaaggcttacgcagaaaacaaccatttggacaaaattttacagcgtattcgtgagcag
cttgctaatgaaaatttgtaaggcttgcagttcttgtatggtcagaacctatgtcgatggaaacattatttttcgctgca
gctgcggcgaaagcgttcaaggggatagtcagaacttgctcgtctctagcaaggtgtaccacaccggggaaatggaagat
aagtacaagatttttattaaaaatgcaccctttgaccccacgaattgccaaataaaaaaggattgcccaaattgtcattt
agactatttgacacaaatctgtattggaagccaaaaaatcattatattggtgtgccgctgtggctatatgagcaacagag
gataaaccatatcatcccaccgaattatgacattcctttaaaaccgtccgcctaaatagttttcacacctttggtggcag
actattttataaaaagtaatgttggttcatgaagataaagtgtgccaaagaaacttttataaacaaatgattaatgtagg
tgctagtcgtgtgtacttaaacagggtattctatagccaagtattttctatagccaagtattttctatagccagtattag
tcaagtatttagatgtcagggtatttttatagccagtatttttctatatgtacaaactattccagtaaacatatgtgtgt
tctttattgagcagcatcatggcattaacaagtttattaaactgctctaatgggcattaaatgacaactcggtgcttagc
aaaagtgcctataccttttaacaattagggccgggaggcattcccagcttttttctataatcagccatacagtacccctg
agcctcatacacgggaataaggtccttccattccttgttgggatcggcgggccagctctcaaatgaggtgtgaatgtaag
ggtcctgttctttttccttaatgaagcgtttaatctccatttgatgttgtttacttttttgtttgcggcggagcgtgttc
cgcaccaatacgtaaaaaataccaagaatcacacataaaagaattattaaaaaaaatatcatcatcgcggggtttaaaaa
acgatcccatgcaacaggaatcgttcttaaaaccttgtctggcagggctgtaaacatgaagtctcctcctataatcgggg
tgggactgtagcctaacagttcaaggtcctgtcgttctagatacttattggcgaactgcccaccctttgcccccgttttt
ttattaatcaagcagcgctgcattttccaccattctaaatcttcaggagaaagctcaatgccatatatcaactttaacgt
tattgcatctttttcaatatccttatcaatttggctgagcttttgagctttaagcgggtctagtgtgtacttccatttaa
acttagtgtcctgtagtttggctacatgaaatacggaacatttcggcggggcctttgtgacgcccttacactgcggaagt
ttatcattaggacaggcgcatagatgagactgcgccacagcatcgcgaactacatcgcagacggagtacattttcctcct
atgttaaacaataaatttttttcatagctgaaatttgtgggcctatcttttcccttgcccggataataattataagggag
tgttgaaacatctgggagagaattgcttaaaaaatgggtttttgggaggggtaactgcgactgttgtacgtcgttggcca
gggagattctatatgccgggctaaaggtgcaacgttcctgtgaacaacttagtacgcgcgttgttaatacaaatggactg
gtattagcaaacctcgtaaactcttccggacttgtttgtttttgtatgatgtttagcagggagtctgccttttcgagaat
ccaaagcgtcgcattgtagtaaaataaaaatagcgacttatcggcaggcgttgcaaaagcgccgtatagaaaataaagca
gtaagtactggggagacaccacaataaggttatcttgaatgatagatatcgctagctctttaaacatagtgctaaaaaaa
tgtatgtcgttcgtcttgaatatagggggactatagtccatgtagggctcacatatctcagtcaggtgaaggcccatttc
ttttatgacttcttccgggttgtacgtcgctaacaccagcgcgggataggctttgggcatatccacggtaagtgttatgt
ttttatcattcttatggtaggagtaagatggttgtggaaattctgttttccactccgggactttgcaggtaattctcagc
tcatttagagtctggtacaggagggcgtatgccgcaaagccgtgtatggccacttgtttaaagggaattgaaaacgtttt
actttcgtatgtcgacttcacaggaacaacgggaatggggtaatatttttctatgaggttataccgctgcaaatcctttt
taaacctgctaaaaacatcttcccttggtgggttatcaaaaggaaagcaaaatgctaggtgtagcccggcccgctggtaa
tcggggtgaatgattttaaggtttttatacgttaatgtgggtatggtgttaaagatattggggggcatatatgaaagatc
agcaacccacacaaagtccgtgcgcacccgcatggtctgcacatggatggcgcgcaccgtgcccacctgcttgaagccct
tttcatacaaaatgtcagcaagttcgtaggcgtcctcaacgtggttgggggaaaacatatcaaagtcgggtctttctccc
tcgggataaattgagctgcctttaagatgcagggcataatcaatggcaatccccccgtacaaaataagctttttctttat
gataaattcgcggaccacctccaaagccgcctcaatctccacggcatttgcctcacgtttttgagcaatgagccggtact
tagaaacattaaaatcagtctttagtaaagacgtcataaatagtgtttaatatatattaaaggtttgaataaaatactaa
atagtaaaaatggatgccctattaaaggaaatagaaaagttatcgcagccatccttgcagaaagaaaacaatgatgtatg
cgatctctgttttatgcaaatgaaaaaaatttctaactatcagcttttatgcgaagagtgcggtcagctgaaggactggt
ttgaacctgaatataatgaaaaattcacggtatattctcgtctaaagatcgtgggtgccaatagttcctatcaccagcgc
gatttggacaaggccaactcaagtgactatagctccttgcaatttcatcacattttagaggagctcaaatccctaaatgt
taagtatatggatgcggggcaaaagccctttcctattcaggtgttaaaagaaactgctcacagttataaccaagtacaac
aacatcgggtcatacgcagcattacaaagcttcagatcttagccagtattctacgtagcatttgtttaaaattaaacatt
gcttgtacggtggcagacgccgcgaggtttactcaacttaataccaaagggatctcaaggggcatggatcttctgcgctc
cctatttgtagacaataaaattactttaaacgttgatttaaaccctatagacagctttattaatagtacctacagtgcct
tacaaattaaacaaatccaccaagaactgcaggaggaaaatgtttataatttaaaagaaattgttaagagctttatatta
tacgcggatgagaagaacatcggcgtcgatcttaacaggagaaccgttgtgattgctacgatgtataatgttttacgccg
tgcctactaccccatagaaattgatacggtggtgtatcaatgtaaaatacgaaaaaatacaattacacgtgctcttaaaa
tgtatgaggattactactcccactttaagtctctttatgagcagtatcatttaaacgcggcaaaaaaattaatttaaact
aaacgtttaaactaaatgtttaaactaaacgttaaaactaaacatttcgactaaagtttaaaacctagtctaacagcggg
atgcccatttccctggggttccatatttcaacaattttttgaccttcgggtgttaccttgatgcagcgcatgacgagcag
tggaattttcctattaaagagttcttgcttagctatatcaataggactgctatatttttttttaagcattgtagatccat
taattgccaattgttgcgctctaacggcgaccaaccttgtggcctcaaaggtggttaaaacgttggaggtaatgcgctcg
ttatcgggtataatgaccaatgtttgcgacgaggcctgcacaaagccctcgcagatggacggagactccacgatctcgtc
cttgtcctcggactcctcctcactgtcgacgaggttctcctcttccgtttccacatattcctccacgaggtcatccatga
taagatcctcgttgtcattatcagccatattacactgttatcaaatgtactgtttaatacgcaaatggatttactacgtt
ttaattgtatgtcttcatgtgcaggctctagtggaaagtaattttctcacaatttttggcaccgttacacttgtgcccac
aaaaacccgcgatttttttattttatattacttttggaagtacgagtttaaccagtcgctttcaaaccttatgcgtctat
ctcgccaaaaaacgctcacagcggtgttggatattacctttaaaaaaataacattaatttttaccacagagggcgtattg
cgtatggattctacgaataagccaggcgtgccactcgatatagacccccagttcattgaccttgatagtattttaatgga
actggatcattaggacctctcccgcccatttaaatttttagtttctacaataataaaatgcgcgaggaatcatgggaaga
ccacgataccattcagctcaccgctcagcgcaaatacctcgccgaggtgcaagctctagagacccttttgactcgagagc
tttcagtctttctcacagagccaggcagcaaaaaaacaaatattattaatagaatcacaggaaaaacctacgcacttccc
agcacagagctactaagactctacgagcatctcgagcaatgtcgcaagcaaggcgccctcatgtattttttggaaagaca
ggggacctactcgggtctcatgttggactatgaccttaaactcaatacaaatgctgttcccccgctggaaccccccgcgc
tatcacggctttgccatcgaatatttgtgcatataaaaaacagcagtgtgctgcctgagggcagccataaaatccacttc
ttttttacattaaaacctgaagtggttcagggcaaatatgggttccatgtgctcattcctggtctcaagctggcggcttc
taccaaaaaaagcattataggatccctacagcacgatgccaccgtacaaaaaattctacacgagcagggcgttacaaatc
ctgagtcctgtctggacccccactccgcctccgttccctcgctcctctacggctcctccaaactaaaccacaagccctac
caactgaaaaccggctttgagttagtctttgatagctctgatcccgactacattcccattcatcaaataaaaaatttaga
atcttataatttagtttctgagttgagccttacgaatgaacagggaagccttgtaagacctgtctattgcgcggcagaca
ttgccgctgagaaggaggaagagatcccgaccgaggatcactcgctctccatattaatgctacatgatcccgaagcccgg
tatttacataaaattttaaatctgcttcctccggagtattatgtagagtaccccctatggagcaacgtcgtattcgcttt
ggccaatacatccgctaactatcggcccctcgccgaatggttttcgcaaaaatgccctgaaaaatggaatacgggaggaa
aagagaaactagaaaaactttggaatgatgcctcgcaccacactgaaaagaaaatcaccaagcggtccattatgtactgg
gcccacaaacatgccccccagcaatacaaagaaattgtagaacaaggctacttttccattctcgctgaatatgtgtatag
ctataacggcatgcttgagcactacatgatcgccaaagtcatctatgctatgatgggcaacaagtttgtagtggacgtgg
attcaaacgggaagtacgtttggttcgaatttgtgctaccgggccagccaatgaatcagggagaaatatggaagtggcgc
aaggaggtaaacccggatgagctgcacatctatatttccgaaaacttttcaagggtgatggaccgaatcacggagcacat
caaataccacctcagtcaaccccatgaaagcaatattttaaattattataaaaaactattaaaagcctttgaacgctcta
aaagtaaaatctttaatgacagctttaaaaagggagttatcaggcaagctgagtttttatttcgccaaagaagctttatt
caaactctggataccaatccccacctactgggggttggcaacggggttctctccattgagaccatcccggctaagctcat
taatcattttcacgagcatcccattcatcagtacacacacatatgttatgtgccctttaatcccgaaaacccctggacaa
aactattattgaatgcactccaagacatcatcccagaacttgatgctaggctgtggatcatgttctacctaagcacggcc
atatttcgcggcctgaaggaggctctgatgcttttgtggcttggaggcggctgcaatggaaaaacttttctaatgcgact
tgtggccatggtattgggcgatcactatgcctccaagctcaacatcagccttcttacaagctgcagagaaaccgcggaaa
aacccaacagtgcctttatgcggcttaaggggcggggatatgggtactttgaggaaaccaacaaaagcgaggttctaaat
acgtcgcggctgaaggaaatggtaaatccgggcgatgtcaccgctcgagagcttaatcaaaaacaggaaagctttcagat
gacggccaccatggtcgccgcgtccaactataacttcatcattgacacgacggaccacggcacatggagaagactgcggc
attatcggtcaaaggtgaaattctgccataaccccgaccccagtaacccctacgagaaaaaggaagatcctcgctttatt
cacgagtacatcatggatccagactgccaaaacgcattcttcagcatactcgtctatttttgggagaagctacagaagga
atacaacgggcagattaaaaaagtgttttgtcccaccattgagagcgaaacggaggcgtacagaaagtcacaagatacgc
tacataggtttatcacagaaagagtcgtggagtcgccctccgcagaaactgtgtacaacctatccgaggtcgtgacggcc
tacgcggaatggtacaacaccaacattaacgtaaagcgccatattgccctcgagctatcccaggagttagaaaactctgt
gctagaaaaataccttcagtggtctcccaacaaaacgcgaattctaaagggttgccgtattttgcataaatttgaaacgc
tgcagcccggcgaatcctacattggggtgtccacggccggcacactcctaaacacacccatatgcgagccaaaaaataaa
tggtgggaatggtcccctaatccctctgcccctcctgagaaagaagcgtctgcaccaactccttagggaatatccttaga
agcatgtctttcggcagagccattaccggtagcaaaaaagcaacattgagtatattatatgccttagcctgctcataagc
gtccttttttttcatggtattttatgtttttaaatatttttaattattttttaaatacgatgaacagttcgtgctccgaa
ggctgtttactaaaaatcggtgtgaatccgcattctttaaatatggtttcccattcggggatggtatggaaatccatgtc
tctacgaatagtatggtgcccaagtgcgtcctgcaggctgtgaagccagaaggcctcctgaccttgatgaaggtcgtaca
tgataagaaaaccatcaggtttcaacagatggtaaagcttgttaaaatcgtttatcgtaagatgatgcgccgccataggt
aaccctatgagctccacagagttttcatgctggacatcgtccatatcggtataaaacgtttcacagtaaatgagacgctt
aaacgagtatcgatgacaaacatttatttccaagtaggtttgcactacgtttttaggtatatcgggaatcatgttgatta
aggttgtttcgggaaacttaatcatctgactaggcttcattttcaactctttaaaggatttcccggagaagtgaaaatgg
gtctttacgtatttatgtaaaaatacctgaatgggcagagggggctcctcctcttcgttctcgacgcctcccaaaatatt
tggaatttcctgacgtggcaaaagaaagtttatgtccacgtttacgaatccatcgaggacggacacaaagcttggctcta
atctccattccatatactgtttagaaacgggagatagcataatcctaggcgtcacaatgcacgaagggtttttaatcacc
gcatcgtggtaagaaaagtgtattccatttcttccagtataaagaagcctatgttcgtcgtagcagaaacaattaaggcg
gtatgcctcatacatacactgtttcaaagtacaaacacgttttaaaaaggtttctgcattggcggaggccaagcggtttt
gccattggtggaaggggttcaatcctacaatggccagctcgtttaaaatatcttcgcggcgcgctaaaatctgcaccata
gaagaatactttagcatttttttttcgcaccattcgcgaagatgtttagctacattattaaccttattattgataaagta
tacgatggcatgttggaagccttcaaaaataaagagcccctccaaaagatcatctgccaatagaagatggatgttggtgt
aagcattgtcaatattttgtagaaacggcggaatgcctgccaaaaccgcttcagcaagcatagctccgttccgttgttta
ctgtccaatagattcgtaagttttttgtccgcaacagacacgacggctaggatggttgcaatgtcagaaatggcggcttg
ccagaaataacccgaaaagcacatgcgcgcttcttctatagataaaaacgaaaagcgagaggcaatgtctccgagctgcg
tgagttgaagacctttttctcctctggttaaaaggcctgccacaatggcccgctcaatggctgatgccagcgcatccgtg
gggggaggatccagcatatcaatctcctctgccttaaacacgccttccttattttttttaatcgtttctacgacaatgct
aagaaaaatggccccagggccttccgtaatgatttcaggatactgctgcactggtatttgctcaaagacgtgttttgtgt
aaagcgggtaaaagtgcccaggaaatactctccctacacgcccctttctttgctcgatacggctttgagccgcggggcgc
gtaataagccctcccgcccattcgggatagtaggtttcaatgcttctgttccacccgggatctatgacgtacttcagcgt
ttcaatggtaaggcccgtttccgcaacaaccgtggaaacaatgacccttcttaaaggtttttccactttagcggttaagg
gatttttcacccacagattcttaatttccgctttcaggccaaggtaggcctcattttcctgcgcaatcgcctcactatcg
atcggcaaaatcaacattaacggcagcttttctttggcaaggtccatatttgcattattcagcaacatcgaaaggaagcg
tatttcagccataccgggcatgaaaattaaaatatctgcttccgtgggacgatcatgaatgttttctttatgaatagtga
gagccgtttcgcaggcggtcttaatgtagttgttggtgttatacagcggccagtgggtttccacaccgtactgtcgtcct
tccaccaaaataatgttttcttttccgataccaaaataggttgagtatttatgggtatcaatggtggcggaggttaaaat
tacaaagggaatacgcagcgcccctatgcttcctctttgcaacatgcgctgaagcatacttttaatatacatgagcataa
ggtcgatgcctagggctcgctcatgggcctcatctataatcataaaggcatagcgggaagctatctcatcatccgtcatt
gtatgtagctgcgccaacagaacccccgcggttgcataaataaggccccgattgggtttttccgtcagaggcttcgtttg
gtagcccactgtttggcctaatatcatgtcggggtagtgggttgaggcgccgatgtctttggcgagggtcaccgcggtta
ggactcttggctgggtacaaataaccgagcgtcccaagtatttttggaaagaatgcgtgttttcatttctcagaattctg
aacacgtgtacgggtaaggccgtggattttccggaaccagtgcgtgactttataatgagcacccggtctgcgagggaggt
tggaatggcccctccaaactccgggagacgttgttttatccaagtgatgatgtaatgaataggaacatcattcttgtgct
cagcgggcacgttatagagatgaccaggctccaataaagtcggttttcccatattctattgttttaaggattgattgttc
ataaatatttttatactctgaccaagaaattatttttttattaagccggttatttacgttgttatggaacgcgaaggtcc
agtactgaaagtcctccgagttgtttaatgtcaagggattttttgtaagatacgaaaaggcgtggtgctggcacctggtg
catggcagagactcgataaagttcagtatccattggatggcttcatatttttctttccagctaggagcgtctgaaaaaaa
gatagcatatagatgcaaggatcgccagtatttaggtccccaatgcaacatttataaccttttgaaaaatctcattccat
atagaggtaaatattttttttccatggagaatttttttgcactcttgaagggattgcgccacatcgtcaaatgttttttg
ttttccatgtattttggcgtaattccagccagtatctgtgtcatggtccttaatgtcatccgctaactgaaaggcatgtc
caaaacaatgggcagccctttcaatcatcccaatgtcttcaacggatccagttcctaaaacccagcccataataaacgcg
atcttaaaaaagggaatggttttttctggagtgtctactaactgaccggaacccgcgctgtttagagagtggcttacaaa
ggtacacagcagcgctcccagttggttgggatccggaaaccttggacagtgttccttaatccagtcgatttgccggcaaa
tattttgaaatccttgcatggttagcgccagagcgctcatctgcgccttggctacgccaaagcgggcccacactgtatct
ttatttcgccgcttcacatcgttgtcaaaggagggcatatcatcgataatcaaagaagctacgtgaaagtactccgctgc
tagggcggcctctgccggataaataggcgccccaaaggaatgttgcaactgacaggcccgaacaatttccatcaggataa
tgggacggatatacttcccacctcttagagcgtaagagcaaggctctgttagttgtcccttaaagtccccatcttcaata
gcattatttaagatggtctcaaactcttcactaaaggttttataatttttaggattcagtggatgtattccatgaaaaag
cgcgacactacgcggtgctgtgattctaaaatacttaggtttgcgcgtataggatattaaaataataataagaactacaa
tgatggagatatagatgagatgcaacatgctgagttgtctccccgcagggaatggtccttttccgcgcttgttaacggta
ccgaggaggcgttgaaatctttaggaaaggtgctgtctagtttggaatctccaattcctcccgtatatttaggtatataa
ttattgtgtctagaaattgtttgctttgaggtatcaaaatattcagcctgaccgctatttcttttagaataattcggtat
agggcttgagtagttggcaatactcttaaaccggggcaccaaggtaacaatattttccatataatgggtttgatacgctt
tgtttaaaaatgggcttaccggctttatgcttgttagttgtgcattgagtaccggtatgtcttctaggatttgtggcttt
atagaatgattagcaaacacagaatgtagtatattagatacttgtagcatatgtctatttgcggaaaattcctggtattc
tctgccgtgttgcgaatctttgggcggaaggggaccaagcatcggcacgtccgtgtaggtactggtggattttatgagtt
cctgctctatgttcggtttgacatgtggatttcctaaaggaatacctctacctgcaatccctttttctaccgacgcaggt
agattgtgcgctaaacacaaaatattgtacacgtctttgtgcggaatatatccgttatagtgctggcccggcatctgatc
gccaaggtgctgctcatgcttaatggtaccctttgttctgagtttaggaagatcctcgtacgaaaaaaattttgtgtgct
cgctgaacctcgtagaaggaaccgaactattttttgggttttttaaggaaggcaatgaggaaggctgggtcagacaattt
ttctgtgtgccctttaagctagccacctgcggaaatgtttttttttccgtacgaacaacattgcgcctaattaggttttc
cgtatgggttgaaaaagcaggacgatgatttttaaaatgattaaaaagtttattttttggaatggagctgtacggctcca
gatcttgcgcatcgccgtaaccaatgtttttgtgctgagggttcagcataaaagaaaagttacgtagatcactgagttgc
aatcccttttcagccttttcaggactattagtgtattcattgtatacaggcgcagctccatttttgttgccgcagtaccg
ggaatttagtatattatcagaataccggttatgacgcggcaaatcgctttcccaaagaggtggatctgacctataatcgg
ctaacagctttgaagcataatcatgatacattgtatataaaagttaattattatattgagaaggcataattacttcttgt
aggggtacaagaggctttgaatcaggcaaactgacgggttttgaatcggccggctttggaccggcaggtatctttttagg
ttgatcttcttctagctcattagacacggatgggggagaaataggaggaataatttcatctccgcccttatatttgtcat
ggatagaagaaacaattacatccatgtttgatttattataaatgtcgtttaactggtgatttaaaacataataatgcaaa
aataatagggctacaatgcatatatatacgtaaatagccgtcttcgtttttcgttttttatccaccggcggattacaaat
tgcaaaaaatacaactaataccaccgctgtaatgattaaggccacaatgaaaggattttgaaaggatgttttgaacggtt
cgcacgtataaattttttctcctaaattattgatacccgcaataaaatctacattcattttatatatttataaattatga
aaaatttagagttacatctccgccggaccaatcattgctaaaatttgaagattcttcaaaaaggcccgactggttgaatg
tcttctgctcaggtttccaaaaattttccaagaatggattttgaacaataggctcatcttgattttcttcttcaaggata
ttttctttgatatcaagaacagcttctttaaactcaggtgtatcttgattaaactcaggtttatcctgatcaatcgcaaa
aatattatcttcttcagatatatcctgtttaatcgcaagaatagtttcttcctcaggtttatcctgatcaatcgcaagaa
tattttcttcttcaggtttatcctgaccaaactcaacaatatctttctcgctaaatccgtttttagtgtgaagctcttgg
ttttgaagagaattatcaaaatctattttagttgttgtcctagaccgtggcacgggatagttatctaatggtttacttac
tatagtcctcgaatgtggcacgggataattgtttggtgacttgctggttagctcttggcttgttaatagttcttgttttc
tcaataattccatctctactacttctttttgatccgctggtgtctctttttggtattcttcattagaaaaatgttcagag
ggtaatgtttcaataaactttgtgagtggatagctgctctttgatgtagaagagcgttgaatttgctgataaaggagttg
aacaagtcgccggtattcactctgtcttttttcatattttttacgtagcgtggagagatctgctaagagcgacttgtttt
cagatgttaattcttcaatttgatgaagaaggctgcgattgtatgaactaagtcttgcatacgtttcttctaattctgtc
tccggctccacataggcctgttttcgcagaaatttattgtatagttccattctttttttgagcagaaaggtaagactata
atcttgcatttctttcgtaactttatggtagttttctttccggtttttgataataaagggcagcattttttctgttgtga
taaaggtgcccagattgctaatgtagtcgcacagtagcaattccaagatagattctttcttttcaaggcttatagattgg
ctgtattctttaggtatgaaagaatcaacaatcgttgttacgaagtttgaaaagtttaatgttttgctgttaatttgggt
aatgttacaaaaatatttgtaaaaactatctagcattttttcataaagttttttattttgtttaacccctaaaatatagc
cctttacttgatactgatattccgtaacaatggaatgttttttgtatagtgcatttttgtataaaaagttataaaaaatg
ttgataaaatacgcaccaagggtttcaaaaatacttataacgtgggattcttcctgatccattatatcatatgtaatatt
attttaataaaaaattactgacgaataacatgcaaaaaaaatatgtttaaacttattttaagctagcacttatttaaaag
tgttttaaacacgttttaaattgtatgttaatacacttaaaaattaagccgaaatttgctccaataaggattacttttat
caatgaccacctctttactataaacggctttacataattttaataatgctttagagccaaagctgaaggcagtgggaagc
ggcactgtactatggtaaaaatgttgccgatgttcatcctcgcggatgtacacaagtttcctatatcctttaaacacaat
atggctaatttcttccacatactccttatcctgtttggaatagcggttgctttgacgggaaaaattcgacatacaaatag
aggcatttgtaaaaatggaaacaaatgcgtttttacgaagattggcgggtaaatcggtatcatcttggcagcaaataatc
atcgaaataaaacagtgacgattttggtaaaaaaactttttaaaaatttcttttgtaaataatgggtgcagttcggccgc
gcagtcgtctaatattaaaagtaaacgaggattaagattgatatagtttaacgtaaacttttcatcctctgtaaggcata
agtttttatacatatgaatgttctgtataataattttttttaaaagttgctgataaagcgatgtaatcttttcttctttt
ttttggtccgtttgttcagcctttaagcactccacttttgcaatatttttgttttccttttgctgtatatcgatcggaag
tttatgatacaatgtttttagcatatcgatgttgtttactcgactgtagatggaggacatcatagtttgccgctgccaga
tggcctccaaaaagcgttcagcgcccttgttgtcattttttttttgcttatcggcgagccacaagcggtagtgtattaga
gttggatgtacaaaaccctcatatgaacgatttgagggttccgagggggcaaccactaaaatttgttcaatatggggttg
caggattttcataatatgtttaacgtacacggttttgcctgtttttgaggggccatatagcacagttgttttatctataa
aatgatgtgctttgaactgtagttcaggaattagcttccctgaatgggtcgttagggccatctctatattattacaattc
tgcttttgtatataaaatttctttttcgagtttattattattgttgacccacatatctacccgtatcgtatcatcaggca
cattgagcatttcaagcgcattatctaactgtttttttgtttttatcagctcgctttcttcatcgggggttaaattttct
ttactaagcagttgcttaattttttcttcgcagtcgtctataaaatcatactctcgagcttttttgatatttccagatgc
tttttctaggttttttagctccttaaaggaaagcagtcccttaatcccgctatccgtgtgaaaggttgaattatagatgg
agagccccggagcatccgggccagtttcttgtatattttttgcttttttgtggtaaatagtatttcgtaaaatctctttt
cctatctttaggtcttcctcatgacggtccaaaatccgttttattatttcattattttgattaaaataattgtagcgctc
tctgttggccttaaagcttcccaggagtgtccagttgcctaattgaatggatgaaacctctgagaaaatctggtctttat
atttataataaaattcatcaaccttttgttggttgctgctatccaccacatcataaataatgaaggcaaactctaggtcg
ggtttttctgggtagatgctttccgtagcggcccgcaactcttcgtaattatcctcaatgtaataattccacttataaaa
agtatcctgaggtggaatatgctgcgaaagatatctagtaatttttgtgttaaagagaatgggtttaaacgccctcggat
tttcaagcatatgtttaatgctttggtgaagttctatattttgtaatatgtgggctgctgccctatagccctgtggggtt
tgggtgattgcatcaatatcggcctgaagctcattaggcacatttaatgttttttgcatgatgtgtaaagggatgcgctc
aggatctgctaaatcggtgtattctgtgcttgtacaagtgcttgcacaggtatctacattggtatctgcacacatgcttg
cacaggtgtctacattggtatctgcacacatgcttgcacaagtgtctacattggtatctgcacaagtatacgcactttga
gcatgaagattaggatcaaacacaaaatgttctcgtaaaaagctatcgatcgttgttttagcttccttgcttttctgcgt
ctgggttttgcagctatctgctatagataaaattgtatttactaccgattcagagggaacatcattagtttcctgtttca
aagtatcaactaacgttattagctcactgagaagagttttggtcgtgtgggtaggttttgaataggaaggcatccattcc
tgcagagctttgaagacatatccaataaagctagtcattataagacgtcgaatatactgctcccgcaaatttgtaaaaga
gcaaaaggccaccctgctatcatttttgaactgtttgtaagggttcgtcctttggtaaagctgtttaagcgtttcttcgg
atatttcagtagagggatcctccaatacgtttttgagaagctcatcaatattaaattctgccatatcttagagtttatta
tatacatattaaagctttaatataagggggggtataacaatggacgaaatcatcaataaataccaagctgttgaaaaact
ttttaaggaaattcagcaaggattggccgcgtatgatcaatacaagaccttaattagtgaaatgatgcactataataatc
atatcaagcaggagtattttaactttttaatgattatttcaccttatcttattagggcgcatagcggagaaacgctgcga
aacaaagtaaataatgaaattaaacgtcttattttggttgaaaatatcaataccaaaatatctaaaacgctggtaagtgt
taattttttactacagaaaaaactttcaacggacggggtgaaaacgaaaaacatgtggtgcaccaataatcccatgctgc
aggtaaaaacagcccacaacctttttaagcaactatgcgacacacagtccaaaactcaatgggtacaaactttaaaatat
aaggaatgcaagtattgtcataccgacatggtgtttaacaccacgcagtttgggctgcaatgtcctaactgcggttgtat
tcaagaattgatgggaaccatttttgatgaaacacatttttacaaccatgatgggcagaaagcaaagtcaggtatcttta
accctaaccgtcactatcggttttggatagaacatattcttggtagaaatccagaacaagagttggggaccaaacaagat
ccctgcggaaccaaggtgttgcaacaactaaaaaaaattattaagcgcgataataaatgcatcgcgcttttgacggtcga
aaatattcgaaaaatgttaaaagagataaaccgcacagacttaaataattgtgtttctcttatattgcgtaaacttaccg
gagtagggccgcctcaaatatcagagtcgattttactacgaggcgaatacatatttacagaggcaattaagatacgggaa
aaagtgtgtaaaaaagggcgtattaataggaattattatccgtattatatatataaaatttttgacgccattttgcctcc
aaatgataccacgaatcgacgcattttacaatatattcatttgcaaggaaatgatacgctagctaataatgatagtgagt
gggaatctatctgtatggagctccctgaaataaaatggaagcccacagatcgaacccattgtgttcattttttttaaaga
tgaagattttttagatgattttttttagttttttaaaagacgaaaaaattttttaaaagatgaatattcttaaaccccgc
aaattacttttttttaggtactgtaacgcagcacagctgaaccgttctgaagaagaagaaagttaatagcagatgccgat
accacaagatcagccgtagtgatagaccccacgtaatccgtgtcccaactaatataaaattctcttgctctggatacgtt
aatatgaccactgggttggtattcctcccgtggcttcaaagcaaaggtaatcatcatcgcacccggatcatcgggggttt
taatcgcattgcctccgtagtggaagggtatgtaagagctgcagaactttgatggaaatttatcgataagattgatacca
tgagcagttacggaaatgtttttaataataggtaatgtgatcggatacgtaacggggctaatatcagatatagatgaaca
tgcgtctggaagagctgtatctctatcctgaaagcttatctctgcgtggtgagtgggctgcataatggcgttaacaacat
gtccgaacttgtgccaatctcggtgttgatgaggattttgatcggagatgttccaggtaggttttaatcctataaacata
tattcaatgggccatttaagagcagacattagtttttcatcgtggtggttattgttggtgtgggtcacctgcgttttatg
gacacgtatcagcgaaaagcgaacgcgttttacaaaaaggttgtgtatttcaggggttacaaacaggttattgatgtaaa
gttcattattcgtgagcgagatttcattaatgactcctgggataaaccatggtttaaagcgtatattgcgtctactgggg
cgtccagctataaaacgtgactggcgtacaaaaagtccaggaaattcattcaccaaatccttttgcgatgcaagctttat
ggtgataaagcgctcgccgaagggaatggatactgagggaatagcaaggttcacgttctcattaaaccaaaagcgcaact
taatccagagcgcaagagggggctgatagtatttaggggtttgaggtccattacagctgtaatgaacattacgtcttatg
tccagatacgttgcgtccgtgataggagtaatatcttgtttacctgctgtttggatattgtgagagttctcgggaaaatg
ctgtgaaagaaatttcgggttggtatggctacacgttcgctgcgtatcattttcatcggtaagaataggtttgctttggt
gcggcttgtgcaaatcatgaatgttgcataggagagggccactggttccctccaccgatacctcctggccaaccaagtgc
ttatatccagtcattttatcccctgggatgcaaaatttgcgcacaagcgttgtgacatccgaactatattcgtctaggga
atttccatttacatcgaatcttacgttttcataaagtcgttctccggggtattcgcagtagtaaaccaagtttcggtacg
cattctttgtgccgggtacaatgggtcttccaaaaggatctacaagcgtgtaaacggcgccctctaagggtgtttggttg
tcccagtcatatccgttgcgaggaaacgtttgaagctgcccatgggcccccatctgggacgtgccctgaatcggagcatc
ctgccaggatgaatgacatgcacccaatatatgatggcccaccatatcatggaaaaagtctccgtactggggaataccaa
aggtaagcttgtttcccaaggtgggggtacccgtatgcgggcgtactttattgtattcaaaccctactggaacataaggc
ttaaaatgcgcattaaaatgcaccaaatgtgtttcttcgatttgactcaaagtgggttcgggatcgggtttcccataact
tttgttcacatttttaatgttagagatcctgctattcagcaagtcttgggccaatataatcttgtcggccttcccatcgt
tagcaataagacaaaaagctcctcctgatgccatatataatgttataaaaataatttattgtttttattaaatatggcgg
tttatgcgaaggatcttgataataacaaagagttaaaccaaaaattaattaacgatcagcttaaaattattgacacgctc
ttgctggcagaaaaaaaaaactttttggtgtatgaactacctgccccttttgacttttcctccggcgaccctttggccag
tcagcgcgacatatactatgccatcataaaaagcctcgaggagcgcgggtttactgtcaaaatatgtatgaaaggggatc
gtgccctccttttcatcacctggaaaaaaatacaatccattgagataaacaaaaaagaagaatatctgcgcatgcacttc
atacaagacgaagagaaagcattttattgtaaatttttagagtctagatgagcttttacgcaatgttgtacagtgttgta
tatatgtcttgtaagcatttgttgtagagtaataagtaaaagataaataaaaatgactattaaaataaagcccaaaccat
taaaaatatttttatctgttagatttaatttaataaatggctcatggaatgtgtggtgcgccgctgcatgaggtgtggcc
gcatgggatgtggtcgcataagatgtagctacatgggatgtggcatttgcttgcatgtaaggatcatgatgtgttgggtc
ttcatcccagcaataatcgccatctttatctagctgaattgtataccccattatatatcacttattatttttttttaatg
tttcatgaatttcattataggcggtgaaagggtcctcaggccccttctgtaaaagattatagagatcttcggacgcttta
tgtttcgtgcgaattaaggcgggatataacaaaagagagggccccagttccaaacaaattttacttagcgggctcatatt
ttgcaccaagtttcccactacttgcgatgtttcataacgcattttaaagagctttatcataaaagtgttatgcaggccgg
tgtagtctggcctatagttaaggaaggggatttctctggtaccgtcaaacacgatctcaagtcctctagcaagcccgatc
aaaatttcttcagcaatggatgagtatctaattcctacattacgaagcgtaagcatttctataacatcatctatttcctg
catagaggaatctattgtaggaattttaatatcatctgtgctgatttgttcattcccaagataggtaagcagcatattaa
ttttttctagctttactagcttagtcttacgctcataatcatgatcttttttataaaaagagttgggatcaccgttggac
cgtagatgattaataaggcggtctacttgctttgtactaggtttaatacttttttcactatactcgctttcagcatagtg
gtttttacgatctcttttagaaatagctgttttttgagatgcctcagactctgcatatttttttctatgcgtagaaagag
aataaccgcggtcattacgtgaactactgttgcatgcaaggcctcggcgcgtcttaccgctgcgcacactgccattgcgt
atactgccatcgcgcacactgccgctgcgtatactgccattgcgtatactgccgctgcgtatgctgccgctgcgtatgct
gccgctacatacactatcactacatatgctgtcagtacatacgctatcgcggcgtatgccgccgtgtaccttatcgccgc
ccctacccgagggttttttagatataatactgtgtggggagtcaagcgaaaattcagggtcattaaagttaatgcccaat
gactttgccaatccattaagctcttcatcaaaatgatcggtaggaaaactttgttgcttgcccatgacctgtttttcaag
ttcctccaaattggcttgctcatttatatggagattattcataagcgtcgtaattccagcaagatttgctccttctaaaa
atgtggtgtcctccatcggatatactatactatttaaaagcttttaaataaaaatgtgtttggaagaaatgctctcttca
agcgtgtgtagctcagatataaatgcctcctcagaaagctttccaccatactcctttctcatcgtataggagggcgccgg
tttaatgtaggaaatccactgggaggtaaaaaaccggtacaacatatttagcagctcgcgggcctcccaccttttgggct
ccgtatagtgcacatcaacataagaggcggcgcatgaaaagctgcaaaagttgccgagaacgcccatctcaatctctcct
cgctcattttcacgcatataggtgggcacgaattttgggacagtcttgaaatagagatgacatgtccagcatttaaagct
agaatgggtaacccatttggaaacagtggtgaatacggagggtagctttttttcgacctcggcttcatcgtcattcgtat
ttaacgtatcggtggcagtttttttggattgcaagcattcttcaatggtaatcccggataagtataaaatattaggacaa
ttagtttccataattttgatagttatttttatacaacatggatttaattaaagataaatggaggacgaaacggaactgtg
ttttcggtcaaacaaggtgacgaggcttgaaatgtttgtctgcacatacgggggaaaaattaccagccttgcatgttcgc
atatggagttaattaaaatgttgcaaattgctgagccggtgaaggcattgaactgcaactttggccaccagtgcctaccg
ggctacgaatctttaataaagactccgaaaaaaactaaaaacatgttgcgccgtccgcgcaaaacagaaggcgatgggac
ttgcttcaatagtgccattgaagcctccattttgtttaaggacaagatgtataaattaaaatgttttcctagtaccgggg
aaattcaggtcccgggcgtcatttttccggattttgaagacggaaaaaacattatacagcagtgggtagacttcttgcaa
catcaacccattgaaaaaaaaatccagattattgaatttaaaacgattatgattaattttaagtttcaaataaacccagt
gtctccccgcgtcatcattcatttaaaaaaatttgcagctttgttggaacacatccctactccatatcccatacgtgaaa
taaagcctccattagaagactcaaaagtatccgcaaaatttatggtcagtccgggaaaaaaagtacgcattaatgttttt
cttaaaggtaagataaatattttaggctgcaacacaaaggaatccgcggagaccatttatacgtttttgaaagatcttat
cagcgtacattggcaagaaattttgtgcgtgttaccggtacccgattaaagaatgttttcattaataaggtaatcgacta
tgctaaaaagaataacaagaaaaataccttgaagaactataccaaagtaggtaggttttctgcatgtcacggcatggtta
aaattgctaataatgtagtccacaaaagcattgctcaatacgactaaaaatagtaaaaaaaggataagtgctctttttat
atccatatactttaaaacttattttttacactaataatttcctgcggccgcaatataaactgtaggtcatctataacgcc
cagacctgttaaaagtagagtactatgttttaagggatttaaaatatccgccgcaagaatgtgaatataattttcaaagt
ggtttacaggaatgcgtaagcgtttttttttgcactgcggttggtttagggtcgaatactggcaggaggtatatatatta
ataagaccgcggtcgatggtttcaatatcttcatagaattcaatgcgcggcgtcaaaagttttttaagatgttgacataa
ctcatcatacgtgtaggactggaggggggaaagaagggtgtagtcaaagttaaaaatgtttttttgaagaacctttaaag
catgttccgcgtccgtggtttccaaaatatgttttatggtatgaatgtcatttaaatctacaaagtctgacagctttgtg
tagaactcggtgacggaggttattttctggaaatcggttttttgaaaaagattttcaatgtgtttgcgggttgagttgct
ttgcagtccatacaagacatcaaaaaattcaatcagcaaaaacttatacaaatggttaatataaaaagctttgttggcct
tattctgctgaggatatggttcctctaggggatatagaatggcttggtctatatccctaggatcaatagtcaatgttgcg
atgggaagcttttccagcgtagcgggaagagtttgggttggagcgtagtaaaagtatagcccggtttttccctctgaaag
aaagcccacaaattctttttttatattttgcagcaccgctgagggtacgatttcgtactgtttatactgtttgttgaaaa
gggtaataaatttccaggtttcttcaaagcttgcaatctgggtgggccgcagatcaaagtcgatgggaatgtcgtcatga
atgtaggatgatagtcttataggaaaataaatagggcgatcggtgtctgaatcgataagtaaagcataacaaaagttatg
cctgttgataagttttttaccaaccgtgtagccgggaatgtttttcacgtcatggatatcccaccagttatccttgcaca
taaactcgctcatagactggatgacctccatcacagggtcatcttcggtaaaaatatactgggcctcactgtttttcaga
aatcttttttgctgggtgatggccattgggtagatcccttcgtccgtgtcaaagataatggctatcttcttcgatgggct
aagaattttttgtattgtgctgggggacacctcaaacccgatgtcgccctgtttatctttaaaaaagacacagtgaaggt
cgtagcatatggcaacaaggtccagaaagatgtcctgccatgtggtgtcccattgaagcagttggtttttttgttcaaca
aaggtttgtaagataaggtttgccagctccgcgccgctggaaaacatgttgccggccccattccccaaaatatagtactg
cggtgtgttggccgcctttgcaatttcaatggcaagggccttgggggcaagatccaaaattcgagcaagggaataaaaaa
gcccggcattgctaattccaagcatggtttgctccacccccacaatgcaaaaaatgtcgggctcttttatcgtatttaaa
aacagttcatctgctatctggtggggtagaaaggcaatccggttcaccggtattttttttccataggacaaggtatgacg
cgatgtttgtgtattaagatcctccaggtcttgttctacaaacgtgtgcttggtgaggcaggtattgttaatatagaacc
gctttgtgcccagcagggccttcgtcttttggcagcacggcagacagtaatttagggggtggcggccttctagtaggctt
agatgagggtagtcaggatgcgggcagctatagtaggcaggtaccccctccgtgaaattccaatactttactagctcctt
gcgcttggctggcggcatggacttcacctcggcctctgagtaaatgacgggtggccgtgggtgctggcataggacggagt
aaaccgttgcctgcgtgtcgtacttgcgcaggtcatacaggtcggggtcctgttcttgaagcgcacgtagctgagaggct
ccctttccttgttgtttatcgtgcagttgagagagtttattaaccaaaattttgtcaggcccggtgatcaagttatctaa
aaacacaaataggtaaacccaaagatagttaaactcttcctgggtaatgttaaacatttctattttgatatctgtaaccc
tatggtagatgcgaatgttgcggccgccgtagattgtttcccaccgggccgcaacatttgtgtcaaagaggtacgcatac
gtgttttggagcaacgcaacattgatgtccattttgcgccccggaccggaggaaataatgatcatccgttcgatttcgtg
gggatcatacgaataaatcccctttttaaataaaaaattgtagaccccggtttgctggaggccccgcacggaaataatcc
ctgcttgctcgtattcccgccaacgacttttgagctcggtaaatcccttgctagaaagcgtatagggccaaaaggtggac
accgacatggagctgatagaaatttggatgtcctcgttggagggaaggggcagactccctccacgaggaaacgcggcagg
ccccatatcattaattgtatgaataataggatttatgaaattatttagggtggacaccacggagttaaagtcgtggcgct
cgttttctgaccaattgctttcgataaagtagtgcccattattttgtatggtaagaataaaggcctttttattgataaag
cgtattaaaataatagtgggtacacggaatgttttattgctgaatttttcaggctccgtggaagttatgtggtgtttgga
aaccacggtgggacctgttttactataaaagaacaccaccagctgaggaatatcgggagtagctggaaataggtcgaaaa
cattgcgcacattaatttgaatatttacgaggggtgaaattttaatcattgccgaggtgacggccaacgtgccgcgtgtt
agtctattcccctcgtacttggcaatgacttgttgtgctctggcatacgtaaagtttattagtttttgctctaggagaag
cctctttttaagactggtcaaggatggagaaagagcaggatactgtttttccatttgtaagggagattgtaccaatagtt
taaaggcatcgggggaaagaagaggccaatacttcataataaggccgtaatagagtaagtcaaattggtaattatcctct
atggcaatggagatttggcgccgcatgggggccactagcgtgttgaggtctgctacaaagatgtgatgaatgttttttat
gagctggaagctgtcgagcgcttccacatagagctcatctttttgactttccatagatgcgtcgatgttcaccccaccca
cctgttgaaactcctttttgtagtcgcgaatgtctaacgccaccccgctaccgcttaacaataggcgatacgttacctga
agcgcattgttttgaaaaaagaaaatgtgttgtctataaggggggatccctgtggcaacgtaaattttttctcgaatgtc
tttaaaagtgtcttcagggaaaatactatactcgctatacatcgtctcaatttctggcatcatcacgtttgtctcctcgc
cacgatcctccacaaaaagtttttcaaactcatctaaatcatcgctatctccacccaccacgtattgggaaagctttttc
tcccaatcctcgccgtaaaaattttgtaaaatttctttgtccttaggggttcgctgcaggtctttgcggcaggcctgtaa
cacgtttgcaggaacggatcccaaaaaaataaacgtcttcgtgtactcattttccacaggattataaagagtaactcgta
gaggatttgttaaaaagtcattttggaaatccattatacccggtatagaaaataaaatttaaaataaaaaacggatgata
tctatcatggaccgttctgagattgttgcacgggagaacccggtgattacccaacgagttacaaatctcctacaaaccaa
tgctcctctactattcatgcccattgatatccatgaagtacgatatggagcctacacacttttcatgtatggttccctcg
aaaacggttacaaagcagaagtaaggattgaaaacatcccagttttctttgacgtacagattgagttcaatgatacaaac
cagctttttttaaagtcgctactgacggctgaaaatattgtgtatgaacggctggagacgctcacccagcgtcctgtaat
ggggtaccgcgagaaggaaaaagagtttgcaccatacattcgaatattttttaaaagcctgtatgagcgacgaaaagcca
ttacttacttaaataatatgggctacaacacggccgcggacgacacaacctgttattaccgaatggtttcccgagaatta
aaactacctcttacaagttggatacagcttcagcactattcctacgagcctcgcggcttggtacacaggttttccgtaac
ccccgaggatcttgtttcctatcagaatgatggccccacagaccacagcatcgttatggcctacgatatagagacctata
gccctgttaagggaaccgttccggacccaaatcaggcaaacgacgtggtgttcatgatatgcatgcgcattttttggatt
cactccacagagcctctagcgagcacgtgcatcaccatggcaccctgcaaaaagtcctcagagtggaccaccattctatg
ctcctctgaaaaaaatttgttgttaagctttgctgaacagtttagccgctgggctcctgatatatgcacagggttcaatg
attctcggtacgactggccctttatcgttgaaaaatctatgcagcacggtattctagaagaaatctttaacaaaatgagc
cttttctggcaccaaaagctggataccattctaaaatgctattacgtaaaggaaaagagagtcaaaatctcggccgaaaa
atcgatcatttcctcctttttgcatacccctggatgcctacccattgatgtccgcaacatgtgtatgcagctttacccta
aagccgaaaaaacaagcttgaaagcgtttttagaaaattgtgggttagattcgaaggtagacctgccgtaccatctcatg
tggaagtattatgaaacacgagacagcgaaaaaatagccgacgtggcctattactgcattatagatgcccagcgctgtca
ggaccttctggtgcgccacaatgttatccccgatcgcagagaggtaggaattctgtcatacacctcgctgtatgactgta
tctactacgcgggaggacacaaggtatgcaatatgctcattgcctatgccatccatgatgaatacggccgtattgcttgc
agtaccattgcccgaggtaagcgggaacacggaaaatatcccggcgcctttgtgatagaccccgttaaagggcttgaaca
ggataaacccaccacaggtctcgactttgcgtcgctgtacccctcactcatcatggcctacaacttttcgccagaaaaat
ttgtagcctctcgggatgaggcaaatagcctcatggccaagggtgaatctcttcactacgtctcctttcactttaacaat
cgtctcgtggaaggatggtttgtgcggcataataacgttcctgataaaatgggattgtacccaaaagtactcatcgatct
acttaacaaacggaccgcccttaaacaagagcttaaaaaactaggtgagaaaaaagaatgtatccatgaatcccatcctg
ggtttaaggaactacagtttcgccatgccatggtagacgcgaagcaaaaggcgttgaaaattttcatgaacacgttttac
ggcgaggcaggtaacaatttgtcgcccttctttctgcttcctctagccggaggagtcaccagttcgggtcaatataatct
taaacttgtctataactttgttatcaataaaggttacggcatcaagtacggtgacaccgactcattatacattacatgcc
cagatagtctttatacagaggtaacagacgcatatttaaacagccaaaaaacgataaaacattatgagcaactctgccac
gaaaaagtgcttctgtctatgaaagccatgtctacactatgcgccgaggtgaatgaatacctgcgacaagataatggcac
cagttacctacgtatggcctacgaggaagtactctttcctgtgtgctttacaggcaagaaaaagtattatggtattgctc
atgtaaacacacccaattttaatacaaaagaattattcatccgcggaatagatatcattaagcagggtcaaacaaaactc
accaaaacgataggaacgcgaattatggaagaatccatgaaactacgccgccctgaggaccatcgcccccctcttattga
aatcgttaaaacggttttgaaggatgctgtggttaacatgaagcagtggaattttgaagacttcatccaaacagatgcgt
ggagaccggacaaagacaacaaagcagtccaaatctttatgtctcgcatgcacgctcggcgtgagcaactaaaaaaacac
ggcgctgcagcatcgcaatttgctgagcccgagccgggagaacgcttctcctacgttatcgtggaaaaacaggtacagtt
tgatatccagggccaccgcacagattcctccagaaagggggacaagatggaatacgtctctgaagcaaaggctaaaaatc
ttcctattgatatattgttttatatcaacaactatgttctaggcttgtgcgcgagattcattaatgaaaatgaagaattt
caaccccctgacaacgtcagcaataaggatgaatacgctcagcgccgagctaaatcctacctacaaaaattcgtgcaatc
cattcaccctaaagacaagtctgtcattaagcaaggcaatgttcatcgacagtgctacaaatacattcaccaagaaatta
aaaaaaaaataggcatctttgccgacctttataaggaattttttaacaacaccacaaaccccatcgaaagctttattcaa
agcactcagtttatgatacaatactttgatggagaacaaaaagtaaaccattctatgaaaaaaatggttgaacagcatgc
tacggctagtaatcgagctggtaagcccgctggtaatccagccggcaatgcgctgatgcgggctatatttacgcagctga
ttacggaagaaaaaaaaattgtacaagccttatacaataagggggatgcaatacacgatcttctcacctatatcattaac
aatataaattacaaaattgccacgtttcagacgaaacagatgttgacgttcgagttttccagtactcatgtagaactgct
attaaagctgaataaaacgtggcttattttggctggaattcatgtggcaaaaaaacatctgcaagcttttttggattcat
ataacaatgaatcgccgtctagaacattcattcagcaggctatagaggaagaatgtggcagtattaaaccatcttgctac
gactttatttcctaatacttcttaagaaactctttaaacaaggacttcgcatggtcaaaggttctaaacccatggccctt
atgattcgccaaaaaagcggtttcatcaagattttctaaccctttcacggatgaagaaataaggtgttcggcctcgtttg
cccattttctatgattttttttcacctcgggttctagatctgttttctccatatactcattgtggtcatatttttttttg
ggaggaggcgtgggtggaggaatgggtggaggaagtacacccgactttcccgcttcaaccgttttataaaaaaatagaag
cataatacaaagaataaggactatcgcaaatatgataaccagtgtcccagtcgagggcattttgttatataagtaacgtt
tttttttattttttataattcgaatgaagaaccatgttgaatagtcttctactcaaagacattttgttatacggtaaatg
agaatttataaaatccgaatatcactatcatactgtttatctgagaaggtctcactgggtcctgtgatggagaacccata
ctctgtaatgctggggtttataatgtggtcaggactgacaagcacatttctgaactgcgagagttctaggtttagacgca
gtcgtaatagtcgctgtatatttgtaataaatattagattgcgtatgaggcgagtgtcaaagcgatcctttccaatttgt
actaaggtgggcttttgtattccaactcccacttgtttaacgatggaccagggtccttcttcccgattttgttccgtgat
ataggtcagcacactattttctgtatatgaggtatgatgtcgcatattaatacctggtgccattccaactggcggttgtg
caattcgggctgtaccgggacccaaccatcgtggagttttataaacatatcgttctagcgtatttaaaaattccttaagg
ttatttacgagtagcatgaagggtgctattaaaacaggtggatggtttataaccattgtcataaaccattgcattgcttc
aatatcattttgtaatgcttgacggggaggcggggcaggtaatccacgtatgttgaataaagcggttaattgtgcaccgg
ctgtttggggcgtaatattttgtattaaatttatcatcgaattggcttgcccggcatttcctataagatcgattaaattg
gttatttgacctcgatattgttgtacccagttttgaatggcagcgatgatctcaggggttggattgttttgaatttcagg
tgtttgtattagattattcacttctcttcgtgtatcttcaagctgagtcctaaatgcatttaactcgcctataatttggt
ttctatcaataacatttcttaaacctcgaactgtttcagccaatcgtatagtacgcacaatttcatgtaaggcctggttt
atgtatattgacatgggatggccccaccgctcacgtccacgttgaatacctgcggccaaactaggacctgcctcgtcata
atcaaattgtgtaggataaaggcttccaaatagcactttattgaaaatttggtcagaaagaaatttagggcggcccatat
ttagcgcgttgtcccctctaaagatgcgtgacatgtatccggcgttgcctttggatagtaactcattcccatattgagta
atagagaccgagacataggggtttataagaagttttagcataaattctcgagtatttatggggggacgattcggaatgtt
taatacctctgcaacatctggttgaggagccgtggtgtccagagatcgtactttttcagccgaaatgccgtacataagac
aagcaatttcttcaaaactatagtcatagttgtaaatattggcaagtggtatagatcgcatcagcgcatttacattgata
ggtataatattcatatcaaacaagttaaatatgcgctcgcgctctctattagagccaagagtgcgtgtttgacctttcgg
cgacactattttgtgaatatgattgatttgctcctcttggtaagagctttccacgaaggaaattacgtcttgcaatgttt
tacgaagcgaatacactgcattcatccctattcccgctgttataatgggtttatcgtctctgttctcgctaataagatta
actccaccaaaagtattttcattgtacatcatcactgttttaaaactacggatatttatgataaatcggagagcctgaat
ggcgtgggtataaaagtgttcaaatcgcgtgggagtaatttgttcgcgagcaactaccgtttcattatagtttttcatga
taagctgtactccgggcatatctgagagctgtaccggatcatttcccagtaattttcttgtgccgtatagtagtttaaac
tcgggggagccgctttcaaggttcgggtaaagaagaggatcatatacctcattattttctattcttaggtcatgtaaata
atagagcgaaagtgaaaatggcataagaggctccttattgtaccgggacatatagttttgaatgaagtgttcttctgttt
caagatagatgggatgatcggtaagctcgtgcaggacctccatggcagaatctgccagagtgtgagagcctctaatgatc
ccgtcgatcactgcgaccagtcgctttcgcacaacatcgctcgtattattttgtgcgtctcctaggggcataagcgtaac
attgggacgaaatacgccgccaattccccgcagggccgcctgaccgacggatagtcctgtcgcaggaacattgttattat
tataataaataacggaatcattattggctcccaagagtgccgtcagattagggcgagctagttggacatttgtgtattgt
ataaattgttttagaagctctccctggctaataagaatattaaacattttgttaaatagtggaagattggctctataatt
ttctttaaggtaaatgggaatttctgttaaagtagaaataagatgctgactcaggccctggcgattggtatccttaataa
gccgctgaagtataagtcccaaagacagaagaagcaccgactgctctgtggggtcgcctctatgaccaaagacgttgtta
ttgcgtgctaagtcagggtgagcatatcccatctccatcactgcttggctaaagttcccattagcgaatgcattaataag
atttagatatatttttccgctgggagcatcataaaatcgggtaatatatgaagctatgagctggttaaacaccatcatca
tactacgattattttgaataccatagtctgatccgtataggcgataacgtcgaaggttgtttgcggcatcattgacattg
gcataggttctgagcgctatgttgtcccagtagctaagagtattttcctcctgggcgttgttggtacgaataagattgga
gagtctaaagtctcctagtgccacctgctctacacgaagtccagagttattctccaaagcatcgtaaaatacgagtctac
tgaatactcttccgtattgttcaaagcgttcagaggattggggattgttatttatttgaatattagccgcgtcccttctt
tgcgccccacctcgaagttgcagtacattataaggctttgtaagcaaggtgtaggttttattaatgatttggttaacccc
ctccaggcccaattcaccgccaggaagcggccttcctccggcatcggtaggtggtttaataagtttgtcaattaaatgtt
cttccaaccagtaaaatgagccaggattagatctattttcatagtattgaataatgtttttatcaatatgcgggcgtaga
agatcaagaaaatacttcgtgtcggccatcaaagaatcaattaaggaaataagacctgtaaaatctaaatgcacttgagc
ggtgctggtttcagggaagcgaacttgaaccattttgttaaaactggaggtcatttcgaagatattggtcaacaggagct
gcatgattcgctgattatctactaaataccttgcggccaactcttgctccggacgaactcctccaccagcaggaataccc
acatatggtacaatccaagcaaaaagagtttctgtggttaaatttcggtcttgggctgctgcagccgcttcggtagtggg
atcagggtacaccatagaaagccgcatattgatttctttaatgactaatcctggatttctaatctcagagatggccccgt
gttttcttccgagccagtcaataagattggcgcggttcacgttggcagcttgtgtctctcgtaaccattcgataatgctt
ttttgaatcgtatctaggtctaaacctttaatgttattacgaaagttattaagaagtacgtaaatagcactcaataagtt
aagacctgtaataacggtttcatgaaacagaaatattttgttaacatctgtatctgccagtgactcagagccttgaataa
gttttgaaacgatttgaattttatcggtatgctcctttttgagttcattgatagcctggcgaatgagttcttggtaggaa
attttgcccaattcttgttgcagactgggatcttcaaacatctcactaagctgtttcctaaatttttgtaccaaatccca
ctgggagttgggctgcagcattcctgtttggacatccacagagtctatattgtatagtgccgggcgccacttgggggtag
gctgggttgaaggactaataaacctatcggagggaagtaattgtgaggattgtgtatagccatcctcatcaggaagaatg
gagtagttggtttgattcatcattccaaaatcattcatagttcgcgcttcctgaacaatgcgttgaaatttttcccattc
ggtgcgtgtaatgacaccgaatctgcggtttatttcatttacaaaatggataagcgcttttttggttgcttcttgttcac
catactctaagttaaagtgttggtaaatgacgtttatttctttgataagctgacgaatttcggtttctgagtagtcacca
atgttaataagctcaataggacgcataaagataatgcgaataagtcctgagaagattccttccagctcaggaagcatcga
gatctgtacattttcatctctaaaggaaaacaacttttgataaaattcggcgaggcggggaaggcggaagtaaagctctg
ctgcctcgggaattacctcgggctctagctcatcggcaccccccaatatcatacgcgtgggtataagtttgtacacgggc
tcaggccgttcaaacatgtcgtaaatccctaatacaataaaaatcttggcggccatacttttcagcatgaaggtgaagaa
gacgtcctcggtttcccagcgggttgatagggcgtcgttaactctcacagtagagaggtagacccgctgagccgcttcct
cggcagtctgtgcaagcgccatcctttgtcctccaatttctgattgatttagatttttaagtcccacggaaagcgcagaa
tgttgaagatattcaagcaaggttttatagatttgcaggggcgacatgggcaccatttgccgcagctcctctcccccaag
catgtccccaatccgggcaaaggcattgatgatatttttaagcgcctgaaagttagaaagagagcgcccgataaggtcgc
gaatgtttttagcctggcttgctctgacgggacggagggtaccaacgcttcggccttgttggatttcagccgcaactttt
tcgtagtagtggcccgcaggagcattatccgtaaagacgttggagtcgttgcctgtggaggtgggaaaactttcaaagac
ttgtgcaagcgtgtcccctgttgtctcggtgaaccatcgtcctataatgcgcacgccatccagcatctgttggactgttt
gaatagaatctatgttgtttacaaacgttttggtaatgtttttaagataaagatctagcccttccagagctcgatagaat
cggcgttttacatcatactccagctcgatggcgcttacggttgccttccagtctacttcctgggcacctccaggatttgg
gcccacgtgtcctctggcaagatctacagccggagaattaatgcgcgcatttttttccgtatccaactgcatgaggcgtc
ccgcaatagcatctccgagaatagtggcatagttttcctcgtaggattgaaactcctgtttgttatgcgttaaattggag
taaatctgggccacataatagtaatacataaaggtgttaattgcctggttgaggtcaacctgcgatcgcgcggccttgct
gagcccaagctcttcaactgttagggcagcaccgcctacccttgtacactcgcagtcctcctcgcctccatacttttttt
gcacaatatcggtataaaaatcaataatctgtagcaagcgagagcaggagtcataaagatttttaaaattagggtcggtt
ttagatatctcctccaaaacatttttaacaagcgtaagctgtgttaagaaggtttcgcgttcttctcgtgcggccgcatt
ggtgtaaaagccgataagacttagatcaagtgcgatggtgcccatatcattaatgcgcgaaagagcatctcgaagcctcg
ttatgttcggcgtcaaggcaatttctttaacaagtttgatgcctatttttttcacattttccaaaaagtcgttataggct
tgtgtgcttttattcaaaaattccatgaggatgtgctttctatccagtctttgcgcttcaatcctcctatctagtggcgt
tttctcctcatcgcccccctttttggcacaactgttctcaaggattttgtggcgttcattaaaggtctgtcgcaacaggt
tcacggctttttcaaactcagcaatgttttctgcggagacaagaccactaaaccttttgaggtcaagctccttgtcaaac
tccgcccagtttttgctttgaaggtactgttcaaccttgagtcctactttctggagagccttattaattttattcgcaac
agacgcagcaatacctagattacaaagtgtgtacgaaagtacttttccaaaatttttggttcccaagacactatttgtat
catttaaaagtttaataatatccacctcatccgtctgcagtttatcaagttccttttgggtgggagttaaaatattgtca
ataaaattcgttaaaatgttgatttgcaggttttgttcatttaaaagtcgacgatatactgcttcaatcatggtgactgc
attaatgacttcctcattgggggctgctttggttacctccgtcaccatgcgctcgtgaagttgcttaatggcgtcgttta
acagcttgatattttcaagtgtattttctatactgccgtgtacatcaagatactctgcgcgcagtccatgagttagggag
ttaatgtacagaactatttgtcgacatatactggcggccccttcggtggtatctataagcttatcctgacctaaatcaat
aaattcctggttaatggcgtctgcaatcattttacagacggtctcctgtttttccgcattttttacaaaggtggaaccgg
ctcgaggatcgggcagttgttttttgatatctttaagaatatcttcgatgggctgctttgtgtctactttgaaccctatt
ttggcaatcgccctgataattccttctataatccgcagctttgctttactcgatacggagtctatgtgataatctttaat
gtgttgtacaggatttttgtcccccccgccattaaaatatcctccccctgaaaaaggacgagtttgtctttgtatatgat
cctgtaacttcgcatatatatttgcttctgatgaaggcagtggtctactagaggttgaagatccacggttacccattata
ataaaaaaaaataaagatttaaaactacaaatattttgctgtttataaacccaatcatataagactaactaaaacattaa
atgtaggtgagataaaagcttattttttttttaaaagtttaataaccatgagtcttaccacctctttttcttcttccttt
agaggggttccataaatggtttgaataaaattatgtgctctaataaccttgttaaaatcaggtgcctttccatattgttc
aatatgttgcacagtcttttgtgcaagcatatacagcttggagtctttaggtacctccgatgagggctcttgctcaaaca
acgtttcaaaggaggatgtgcattcattggtttcattatcatttttttcatgaatgttctccgaagatgctgaggattcc
gtctcctcttcaaacagcacatgcagaatcatattccattcttcttgagcctgatgttcagtatacccttgccctgcata
tatacgagcagatttcacaatatcatacttaacagtactaagcaatgtttttatagcggtcgtaacaattctaccgctat
tgataatctcaacagaaaaccaattatacaggctacccgcatgaaacacaacttgtgaagatgatcttaaatccgttttg
aagatgacctccattttcatggatatatttaaaataaaatccattcaattttaaaattataaaataataagaagatgccc
tctaatatgaaacagttttgcaagatttctgtatggctacagcagcacgatccagatttattagaaattatcaacaactt
atgtatgcttggcaatttatccgcggcaaagtacaaacacggagttaccttcatttaccccaaacaggcaaagatccgcg
atgaaataaaaaaacatgcctactccaatgacccttcacaagccataaagaccttagaatcactcatccttccattttac
attcccactccagcggagttcaccggggaaatcggctcctacaccggagtgaaattagaggttgaaaaaacggaggcgaa
taaagttattttaaaaaatggagaagcggtcctagtaccggcggccgattttaagccctttcctgatcgccgactagcgg
tctggatcatggagtcaggctctatgcccctggagggtcccccctataagcggaaaaaggagggtggggggaatgacccg
ccggttcctaagcatatctcgccgtatactccgcgcacgcgtattgccattgaggtggaaaaggcctttgatgactgtat
gcgtcaaaactggtgtagtgtcaataatccctatcttgccaagtcggtctccttgctgtctttcttgtcgctcaaccatc
ccaccgagtttattaaggtactgccgcttatagactttgaccccttggtgaccttttatctacttcttgagccctataaa
acgcatggggatgactttttaattccggaaaccattttattcggccctaccggatggaatggtacagatctgtatcaaag
tgccatgctggagtttaaaaagttttttacccagattactcgccaaacctttatggacatagccgattcggctactaagg
aggtagatgttcccatatgttactcggatcccgaaaccgtacattcctatgccaatcacgtgcgtactgaaattttgcat
cacaatgccgtcaataaggttacaacacctaacctcgtcgtgcaggcctataatgagctcgagcaaaccaataccatacg
acattacggccctattttcccggaaagtaccatcaacgcactgcgtttttggaaaaagctgtggcaggatgaacagcgat
ttgttatccacggcctgcaccgcacgttgatggatcaacccacctatgaaacctctgagtttgcagagatcgttagaaat
ttacggttttcgcgtcccggcaataactatataaacgagcttaatattacaagtcccgctatgtacggcgacaagcatac
caccggagatattgcgcccaatgatagatttgccatgttggtggcctttatcaacagtactgactttttatacaccgcga
ttcccgaggaaaaggtaggggggaatgaaacccaaaccagtagccttacagacctagttccaacacggctacactctttt
ttaaatcataatctaagcaaacttaaaatcttaaaccgcgcgcagcaaacggttagaaatattctttcaaatgattgtct
taatcaactgaaacattatgttaaacacacgggaaaaaatgaaatactaaagttacttcaagaataagtatgttgatacc
tgtggtgtgttttacctgtgggtttcctattggaacctacgcggcaatttttgacaaggctcgtaccgagtatattaaaa
ccaaaatgggcggaacattgccgcaaaatatcccattagatgcttctctccagattgagttaaaagacctcattacagct
ctgggaatcccaatgcgggtgtgttgtcgcactcatttaattactacgttggattatcgtaaatattattaatatctaaa
attgaaaaaatatttttaatgttactagtaaaaatgactacacacatctttcacgcagatgatctcctacaagcattgca
acaagcaaaagcagaaaaaaatttttcatctgtattttctttagattgggataaattacgcacagcgaagcgtaatacaa
cggttaaatatgttacggtcaatgtcatagtaaaaggcaaaaaagctccgctaatgtttaactttcaaaatgaaaaacat
gtaggaaccattcctcccagtaccgatgaagaggttatacggatgaatgctgaaaatccaaagtttttggtgaaaaaacg
tgacagggatccctgtttgcagttcaacaaatacaaaatctcgccgccattggaagatgatggtctcactgttaaaaaga
atgagcagggtgaagaaatataccccggcgacgaagaaaaatctaagttgtttcaaattattgaactgttagaagaagcc
tttgaagacgctgtgcaaaaaggtcctgaagccatgaaaacgaaacatgttataaaattaattcaaagaaaaatttctaa
tagcgcggttaaaaacgcagacaaacctttgccgaatcctatcgcacgcattcgtattaaaatcaatcccgctacaagta
tactaacaccaatattgcttgataaaaataagcccattactttacagaatggtaaaacaagctttgaagagttaaaagat
gaagacggcgttaaggccaatccggataatattcataagcttatagaatcgcattctatacatgatggcatcattaatgc
tagatctatttgcatcagcaatatgggcatttcatttccgctttgcttggaaatgggagttgtaaaagtttttgaaaaaa
ataatgggattgatgtgaactccatttatggctcagacgatatttcaactcttgttaatcagattgctattgcttaaaca
atttgctcaaaacaagcttataaacgtttcttaggtatgcgatacgtaaatcctaattctttaataagttctttttcagt
agtgatttttagaggtactaaagtttgatttttaaataatccatactgatttagcttataattctttttttttaacgcag
ctcgaattcttattaaataagaaacgggacccgtaaaatgaagtactgcgtatggcttttcctcggctaaggccgtaaaa
agatcaagttgatatgtgttttttttccattcaataaaaagtacacactttcgttctccgcagacttttacagaaaaaga
aagatcctttatgcgaatgttgggcaggacgtgttttaaaagttttttttctggaacaataataagaagatccacgtcat
taagcattttctcttcgcgtcttaagctaccaacagcaacgatgttttttgataaaatttttataagttgtccattatat
tcaaacgcaagtcgggagcgtaagtcatttacaattttttttccttgaataagcgttaacattttatatttaatattaaa
atcttttcattttatatattatatacgcaaaatggcacttgatggttcaagtggtggaggctctaatgtagaaacattac
ttatagtagcaatcattgtggttattatggcaatcatgctttactatttttggtggatgccccgccagcaaaaaaaatgt
agcaaggctgaagaatgcacatgtaataacggaagctgttccctaaaaacaagttaaaacatgcaattatatgcatgcat
ataaacgcatgcatataaacgcatacatataaaatgcgtaaatactatataaaaaactataacatatcaatcaaggaatc
aacacttttataattttccgtaatatatttttcatccataatgatgtcagagtacatggtccctatgcgaggaacagagc
ccataagggtaggcgcggcaataccgtaaatgggattcacggcggagtcaaccgcagcatctgtcaagacctggactgga
gacgacaaggccattcgcaacaacacgttggaaggctctcttgcattaagccctgccttttctagagaggtaacctgtcc
cgttcttgtcatgagatctgcgtacatgagtaaatgacgatggttgggacccttgtcccccataaccgttctaatttcac
taataattttttgccgtgccgcttctatgccgtaaagctccatggtgtctcctatagaggacgatacgatggtgtatggg
tcgatgttatcatcaagcattgcgccaaaaatattagtcccgtttgttttgatggcgtagatattgtctagtcttaccag
tttcccctgggcatccacacggtggcgcataagcttaacaacattcgcatttttgatgcctggtattcctctaatcgtgc
tatttaatagtttatccaccacatttacggcaattttttcatccgtagccattcgggtattggtactgcgtctaaaggcg
ctttcccgtaggtatatgcgaataatgatgggaatccctgaggccgtgttttccacagaatgcatgatgtaggtgttggg
gtgtttagctcttagactattaataatactttctagactaatgctttttaatatcatggttgttttgtttaattccaagc
ggatacaccagtttgcaatatcctctgggggctgtagtagaggatggttttccagaaaatccgtcatccattccacatca
cttgcaaaatcggggtacatcacatttttttttgtgcttgaatacgtttcgtacaataggtgccactgcaatatcaaccg
ttcgaacgttataagctctatgctgttagcaatttcttgcgcatatgttttatttgtttccacttccgggttctttagac
gtaaaagcatttcagaggattgttcagcctctacgggcttcgcgctaaagatctcctggggccgcacaattcccgacttg
ttggttcccccggccacggaccggtggtgggagtccagcatatattgtgtcaagggctctgatacggactgcgccgccag
gattcccactgcctcaccgtagttaataagactttgagtatattgtagccttatgaggtccaggatggcactcatctgct
cgcaggtaatgtttaatgttttaacggttgccagttcgatgcgaataagcatgcgcatcagagaggcagcccgtttaaga
taaacgggtatgggcgtttgtagtcgttcctgaatgttgttaataaacacgtatggaagatttttgcaaaacgttttgac
catcgcgtatttttgtagaatacttttttcgtcgaagggaagcacgccactggtggagctcagtagaatgttttttacga
tgctggccacgtttaccggcacctgtctaacatctgtaagcagctgactgaaattaaaattttcgacgtttaggaagatc
tgtcgatatttatctctatcctttttaaggcgtgaaaattcttcttcaaacaagggcgattgtatcccggtgtacttgaa
tttgtcttcaagttcctggtccgacagcatgatggtttcaaaccgtacggtttcaagctggcgcgcatcaaggccgtcct
ctccgtacaactgctgcacaagacgcgtatcgatggaaacccgtcggtaataatccacaatacaggattgaaggccaaag
atggctttacggttggcatagcctgtggatgatgtcgataatgctttgttgatcaagtcgaatcttccattcatttcccc
aaagataaattcaggggaggtaaggcccgcaatatagctgttgcagatgaacccgtaggcctgcgcctccagggcaaacc
tggggtagtacaccagggtcctaccgaaggaaaactggggttgaatgcgttgtgtattaatttcaatttggccgatgccc
gccatgatgtgaatcatattggggtttgagcccttggcgccagtggccaccatctgaaaaagcccattggtttccggatt
aatggaattcataatcggctttaaaattctatcgggaaatttaagcgcattcagctgcaatttttcgtagaagtcatgcg
ttgtcaggcctataggcggcatgatgtctccatgaagcagccggttgtttatttcctccgactcaagcagcagttcattg
ataatttcttggacctcctgatgtgcctccggggttaggagcatgtcggccgtggacactgtgaatccggcgttgcgcac
gtagtttagggcgagctgctgggtcgcaaatatcattttcaaggcctgctgcggcccatacctacgcgaaataaggtgat
agattccaccggaggaacccgctccgacggcctttttgtcaaggacgccttcaatgagttcgccgttgcgtatttgtgta
gagatgtcctgcttgttataatgcatgtagggtgcatacacttctgagtaccatgtgggggctcgttgataattgatggg
ggtctgcctcagtagcatagatacaaccgatttgccatccagcaggtcagttggggagtagttggcaaaacaaggtgggt
cggtttgggttgtttgaaacaaccccatggcgtgcagcttgttcatcacatttttccccatgggggtgttcgtgcgtgta
agcaaaaagcttcccaccgtggagtcctgcacctgcccattaacgggacccgagctctttgtggaaatgaaccagtttcg
cacagaacaaagtagttcggcctcaacgcggctcatgacgctccagggaacccagagattcatctgatccccgtcaaagt
ccgcattataccaggcacatgcgctgacattcatttgaaacgtagaaatttttgggttttcaagaacgacaatccggtga
acccctatgctgcttcgttcgagagaaggctggcgattaaaaaacgcgacgtcgccagtgacgacgtcacggtaaaggat
gtctcctacctccagcctaaagtcttgtttgagaccctcaatgtcgtgaacggattgtgttatttgcttatacactcttg
aacaaccagggtactggcgctttccatttaaaaaatagggcattaatctattaatattataatgttgcactgtttccgca
acttgcagcgttcgtgcaaaggaaatgggatagccaacctcgtccaggtgaaggtctgagttcccgcagatggtggaccg
gctgatcgaccatacctggctgcccagtagggatttacgaattcttccctccttgcgaggaagtcttcgcatgatggagg
gagcagggcgtgcccccatgacgatcccacgctttcccgtgcctccctgggttgcggtggtggaaacggaatccaacaaa
aagttatagtaaagttgctgtatggtttgcaaattgcggtcaatatttaaaggtattttttggccgcgcacgatttgtag
gtccttcgggatcagcagattctttcgaaccagatactgaatcacgttgttaatgtcgtgaaagctttgggggcctgacc
cgattcccaatctgatgccaggtcgtatgctgatgggggggatctgaatggccttaagcacaagtttttcgggatgggag
tttttacttcgccccagttttacaacggtgtcgtaggttacgcgcgaaaaaatctctctgatgatctgcgggtacagttt
gtcaatcttgccctgctgatccgcccaaaaggtaaaataatcttccgagtccttaacaattttggggtgtactgccttac
agacgtagcactgctttccttcggtttggcttgaagccgcttcaataagacgcttaggcctaataaggtgctcgtacctc
tttaggtcaacgatgggagccccgcagttgagacatataacccttaaccatcgtcgtatttcggcgatgaagagcggctg
aagcaccggagcatgcatctgcagtatcccagggtgtcccatacattgcttgcgctggtgtgagcaagtgatgcatttat
aatggtgatcggtggttcccattcgcgcatcatagatacccccttcggcgggaagggtgccctcaaataaattagaaatg
gtaacctccataacgccttgcctcttatgatcattgtcaccggcaatattgaactgaacggcggctatttcggcatatcc
agcctccatatttttgctaaatacataataaaacttcaaatgttaaaaaaaaataacatcggttggcatatttttttgtt
aaaaccaagtgttaaatgatttctaaaacacttatcggttcacgaaaacctaccgcacgggcctgaagaggaatgccagt
tttgggggaaagctcggcatattccacggtaagctcttttccataaagatgttttttaaataaggcgggcgtgagttttt
gaaaaagagcataacgatccgcgtacgtcaaatgcttaggagtgactacaaaccgctttttgtttggcaattcgcaaacc
cataaaatggcgcctaagtcctttcccttttttccctgagtatagtccactaaaataaattcagcgtctagcagcggttt
cagcttggcaagatgcgctgagtggtagttgttgtatcccggctcatagggcccattggcattgcgtacgatggctccct
cgtagccctccttaataaactgcgccttaagcctaagggcctcatccacattcttcacgctaaaattttcaacttggtgg
ataaaggtaagatcttccttctgtttaaaaatatttgttaatagctgttgtctcttgttggaaggcatttgaagctgatc
actccaaaaacagtcaaacacgtaaaagtgcagctcggaggaatctgtcttcgcattcgcctgccccgcgatccattgca
gaggtttgcggtgtaaataaagctcaccatccaaatatactctcacgtctataaataaataaagctgtttgagctctttt
ttaatattgtcaagacctaaaaattcctttttcgtgcgcgaatacaagagaatgctaccatcgccctgctggcaggccac
agctcgaacgccattacgcttgcgctgcacgatgggatctgtttcttcttcaaaaaatgtcttaggaattatattaaaat
attttaccagcataggggggataattcctctatttgtgtgggctccccgcttttgtctggcatggcgattatatttacta
agggcgtccttgaatgcctgatggactaccgttgtggcattttttttacccaagttttttccctcggtaacacgtgtcat
ttttgatatccgcaccgccccttcttccacaaaaaattttgtgaaaatttcagcaacggcgtcttttacatctgtggaaa
acatctcatctgtgatgggaatgatcgtgttgtgctgcaccacttgcacacaaataatccatgaggccttttttccgctt
ttcgtttcagactcaatcggaggaaaacaaaaaatgttgtttgaatattgcccaggaaattgatttagcatggttttaac
aataaaataagcctatcaatttttttataatttgaatagttattccaaattcaatatggcttctttagataatttagtgg
cacgatatcagaggtgctttaatgaccagtctcttaaaaatagtactattgaacttgaaatacgttttcaacagataaat
tttttattattcaaaaccgtatatgaggcacttgtggcacaagagatccctagcaccatctcccacagcatccgctgcat
caaaaaagttcaccatgaaaaccactgccgggaaaaaattttgccgtcggaaaatctttacttcaaaaaacagcctctca
tgttttttaagttttcagagcctgcatctctgggctgtaaggtctcgctggccatcgagcagcccattcgtaaatttatc
ttggactcctccattctcgttcggctcaaaaatcgtacgacctttcgggtatctgaactttggaaaatagagcttaccat
tgtaaagcagctgatgggaagcgaggtctctgcaaaacttgccgctttcaaaacgcttctgtttgacaccccagagcaac
aaacgacaaaaaatatgatgacgttaataaacccagatgacgaatatctttacgaaatagaaatagagtatacaggaaag
cccgaatccctaacggcggcagatgttataaaaattaaaaacacggtgttgacacttatttctccaaaccatttaatgct
aacagcctaccaccaggccattgaattcattgcctcccatatactgtcctcagaaatccttcttgctcgtattaagagcg
ggaagtgggggcttaaacgcctcctcccccaggtgaaatccatgaccaaagcggattacatgaaattttatccgcccgtt
ggctactatgtaacggacaaagcagatggaattagaggcatcgccgtcattcaggacacgcaaatttatgtggttgcaga
ccagttatacagcctaggtaccaccggcattgaaccccttaaaccaaccattttggacggtgaatttatgcctgaaaaaa
aagaattttatgggtttgacgtcatcatgtatgagggcaatctattgacgcaacaggggtttgaaacaagaattgagtct
ttaagcaagggcattaaagtcttacaagcgtttaacataaaagcagaaatgaagccctttatttcgctaacaagtgcaga
tcccaacgtgctcctcaaaaactttgaaagcatttttaagaaaaaaactcgcccatattctattgatggcatcattttag
tagaacctggcaattcttatctaaatacaaacacctttaagtggaagcccacctgggataacacattagactttttggtg
cgaaaatgtccggagagtttaaacgtaccagagtacgcgcccaaaaaagggttttccctgcatctactatttgtaggcat
ctccggagagctttttaaaaaattagcgctaaattggtgtccaggatatacgaaactattccccgttacacagcgcaacc
aaaactactttccagtacagttccagccatcggattttccattggcatttctttattaccacccagatacctcgtcattt
tctaatatagatggaaaggtccttgaaatgcgttgtcttaagagagaaatcaatcacgtcagctgggaaattgtaaaaat
ccgggaggataggcagcaggatcttaaaaccggcgggtattttggcaatgatttcaaaacagccgaactcacatggctta
actatatggatcccttttcctttgaggagctggcaaagggcccttctggaatgtacttcgccggtgccaaaaccggcata
taccgcgctcaaacagcacttatttcctttattaaacaagaaatcatccaaaaaataagtcaccaatcctgggttatcga
tcttggaataggaaaagggcaggacctaggacgttacctggacgcagggataaggcatcttgttgggatcgataaggatc
aaaccgcgcttgcggagcttgtttatcgaaaattttcgcatgctacgacccgacagcacaagcacgctaccaacatttac
gtgttgcatcaagacctcgcagagcctgcgaaagaaatcagcgaaaaggtacaccaaatttacgggtttcccaaggaggg
agcttcttccattgttagcaacctgtttattcactatcttatgaaaaacacgcagcaggtggaaaacctggccgttctgt
gccataagcttcttcagccggggggaatggtgtggtttaccaccatgttgggagaacaggtcttagaattacttcatgaa
aatagaatagagctcaatgaagtatgggaggctcgtgaaaacgaagtggtcaaatttgctattaaacgtctctttaaaga
ggatatattacaggaaactgggcaagaaattggagtcctgttacccttcagcaatggcgacttctacaatgaatatcttg
tgaacacagcgtttttaattaaaatatttaaacatcacggcttttccctagttcaaaagcagtcctttaaggactggatt
ccagaatttcaaaactttagtaaaagtttgtataaaattcttacagaagccgataaaacttggacaagcctttttgggtt
tatttgtctgcgcaaaaattaaatattttttcataagaagtactacccaggttttaaagaaatagctaaaaatatcatat
ggatactgccatgcagcttaaaacgtctattggtttaattacatgtcgtatgaacacccaaaataaccaaatagaaacta
ttctggttcaaaaacgttacagccttgctttttcagaatttattcattgtcattactctataaatgctaatcaaggtcat
ctgattaaaatgtttaataacatgacaattaatgaacgactgcttgtcaaaacactggattttgaccgcatgtggtatca
tatttggattgaaactccagtctacgaactataccacaaaaaataccaaaaatttaggaaaaattggcttctcccggata
atgggaaaaagcttatttcattaatcaaccaagcaaagggctcaggaacacttctatgggaaatccctaagggtaagccg
aaggaagacgagtcggaccttacctgtgccatacgggagtttgaagaagaaaccgggattacccgcgaatattaccagat
tctcccagagtttaaaaaatctatgtcatactttgacggtaaaacagaatataagcatatctacttccttgcaatgttat
gtaagtcgttggaggaacccaatatgaatctttctttacaatacgaaaaccgaattgccgaaatttctaaaatttcttgg
caaaatatggaggctgtacgttttattagcaaacgccagtcattaaacctggagcctatcatcgggcctgcatttaattt
tattaaaaactatttacgatacaagcactaggatgccgcattaaaatgccacataaggtaatacactaggaatgtcgcac
acgcacaagaatacaacgtcgccggagatttattatctagtacacgttttatgtatgtacaatccgccttcatttaatat
attgagcggatgtactatgtatttattttaacaaaaaacattatttttttttaatcttcatcatctgtttttataaactc
agtaatatcaaaagtagcttgtggggtttcagagggttcaccttggttatcctccgtgaggataacatgttcttcaggtt
cgtcgtcactggagaacccatcatttaattcctcttcactcaacatctgtaaaaaatcttccaagctttcgctatcgtta
aaatcctcatcatccataagaataatggtaccttcctcatcgtttcctccttgtttcgtgtctaaataggcctgcatggc
atttgcaaaagtatcaaaataggctgagtcagattgctgttccaaaatatggccttgcgtattaaatgtggttgcatcgt
tgttaaatgcttgcaaatacagtaagggatttatatccattattattaagcaaaaaaaatttaaattatttttcgaccga
tgttaggtaaaattaaacaattgctataggtgttaagcaatgtttattgattttaagtactcaacaaccatgatgtaaat
actatacagcacttttggatttttaatcaaatccagattaatactaacttcttttgtgatacagttcgtaataatagtat
cctgctcatcgttttgtaagatttcttttaatatatttttttttaccgggatactaagcaattgattattttcttttaaa
aactccttttgatattcaatcgtcttattcattgaatatttgtatataactataattacaaatgttcaatgaattgttat
tcatgtcgggagatggctatttaaaaatcatgtcctatttttctttgctcaataagcatccaaatattttcatggcgttt
tattaattgttcattattgaacgtatcacaaagatcatttataaattgcagatagtttattatttctttcaagagagtaa
caaacattacttcagcagaacatataataggtaattcagtggcgttaaaagaattttgatcttgttgatacgccaatggc
gaggacttaaggagatttgggggtcttgcccaaaaccctaggctgctgttcttgttttttagggcgtcataaagaaatga
aagcacattgcaaggcttaagccgcgacatctccttccccttgggccctttccatatttttagatctaagatctcatccg
agcttatagagtaggtatagtaaagtttttcaaaaaagcatatctgcttgaagtcttttttagaacgactttcaagaagc
atttctataatgttaacaagttttgttaggtttaaggcctgttcctgtgtaagctcctcttgcacgtgatagactgaaaa
agtgtgcttaggaatgaaaatactccccgtggcactggcctgttgtctgccaggtatatagtacacgctgctgttagcaa
gctgtaccggcacaatttgccccacttctgcaacattattttgcgattcggacgagggtatgacaatagttacgggttca
gtcaataggctttcgccgagaataatattactgtcatttttaataattttaacggccgctattaaatcaaaggcatttaa
gtaagaaacaacagcagaaaatcttacatgcatatatcctcttccgctattattcgtacgcataataaaacaaggggagc
gttgtataacgccagtaatattaagaataaaactgtttttgaaacacttacccacataaatgttttcaagctccttcaaa
agatgagcctccacatttgtacaaaaattggtaggatcatcaatattcaacgttgtctcaaaaattttttggtcgatcat
atctataatatattctgtctatttcaatttaaataatatacgaataaataacgagattattttattaaataagcaatggt
gtatacactttgtatttactttgagatatactttgtgtatcacaacgtgccctaagatgtgtgcacaagtgacggcattt
tgtcgttaaaaaggtaaaaccagcggattccatcctgcattccatttggttgattacgagcctccatttctttttgcaaa
aggttattgcgaatgagtaagcagagcttgatggcactaatctttgtaaggtttaaacttatgcccaattggtcagcaat
tttttgttgctcctcccgtccgcgtgtttcgcatacggctccccggtttagcatgcgaatatcagtaatctcattctttt
ttaaaacctggataggtgggcggattttaaatttaagggcctttcccttgctttccatatagcctatgacgatgtcgttt
tcttttcgtttaacattaatattaagcatataaagcggaatttcatgccaggttttatcttctcgcgaggtaataagtcg
cacggagtcctccgtggcatagcccactagagtgttgtcatccccaggcacgtggcttataattttaaaaatgtccggaa
atggctgaatatctttttttgaaaaagcgatgaaaaactttttataaacctcgacaagggcccccatacctgcaagatta
tctataataagtgcttctagcatcgtatagtgaaatgaagcggggtagtggatgagtacctgctccattggctcatcctg
aaaatccttctgaaacttttcatacaatacttgaaagggttctttggtctgcgagtgttcgaggtatttggtaatacgga
tgctgtgcatcgcgggaggctgaaaatcccgaatatatgtttcaatatctaataccggttcctttttatggttaagcacc
gcagcgacgtacaaatgctcaggctttgccggcacatgcataatggtgcaaagacgattctgtatccataattccttgca
ctggttttttgagtagcatagagaaatgagcgccagcgcgaagttgtcctctgagaagagtttattatcgatggtaattc
cctgtatgagcttgggagtggaaacagccttccatagctcggagtacgtccacacggggcgtgccataaacaaagatata
ataatattagaaattgtttttacctcttgctccccgtatccataggcctcaaaggtattgaggacggtggctccgacgtt
tgccggcgtgatggatggactaaggggcagactttccaacataggcttatcaatcttaatctggttggtgaacccatcaa
tggcgtgctttcgcagcgccttatccccctcctgtattaaaatgtattcttttaatttttgtgcgtacttagcgagctct
ggccctccatcgggtgttgtcgatacgtacaaataaattgtcacgttgcgctcactgggggggagctccatgtgtgaatt
ttttcgcaccaccctcccaaatacctgaataagccggggaatatcaaggggcaatgacataatcatctcgtaccgcacgg
cctgaaagttcaaaccctccacaatcaccttggacccgatgagaatacgcagctggtggccttccaggttggacgaggcg
ttaaaaagagccaggcttcgttcgcgtacagcgggctctatttcgctgtgcagaatggtgaaccgtactggaataaactg
atggtcgctatgtgtgtgctcatcgcgaatcgcggcgcagatggagcagcgggtcgttcccacaggggacgaaacttcat
ttaaaatgccattactttgtaaaatttcttgcaagataagaacccccgacatgcggacccgattgtggtaaattaaaatt
ttcccccggccttgccgaataatggaaagaatgtctttcatcatttgagtgtattttccgctataaaaggccaatcccga
gatgtgcgttggtggctgcagcgacaaaaagctgccactcacattaaagggggctctacgcgaaggctcaataatctgta
ccccgttttccagaagccagtctgtgcttgccatagaaagggcggtgggggtttccgtcgagttaaacaggccgtaagcc
ttgggttccgtttgttttgaaaattttgggttgggaaacaccatgtcataaatgctgtacgcattactcgagattttagg
gtcagggcccagctgtttaagcgtttcaagctgatactcagacatggggcattcgatgaaatgtaagtacggcaatgttt
cgtctttataggacaacatctttccggcaaatattctttcggggtaaaaattggtgttggtatccaacaaaaaagatacc
cttccggtgctcagtctttccacaagagctagggcgtcctttttccatttaacggaatgcccactgctgtcaaacagttg
ctggcgctggaggggctggccgttgggcagctcatgccgcggaaccaaaaggtttaacaggtcgacgtattccatgacac
tcccggttacgggcgttgccgacatgaagacggccctgggggcctggtgaggtggaaaggcatccaggacatactgtaaa
gcgatgccataattatttcgttcctggatattgtacacgttgtgtatttcatccgcaatgagcagtcctcccctaagttg
ctccatgattttttgattcacccggatgaggccgtttgtctcggcctcgctaattttttgcacgaactgagatatatcgt
tctcattcaatgtatcttctgcttcgtcagaacgatgaaacagagaaagcacatcaaagtttttctcttcacccttactc
gtaatattgaaaagcttggatgcaaattccttatagccgtaaaactgaaaaaagcctccgcggtttctatcggttaaacg
gcgctttaacgtactaacgaacccatttagatgccgtgattcgaccgacgtggtgctgccagactgctttgcaatgtgaa
gaagccggtgtagctcagcgacctccttgtaagaaacaaatcccagctcaggacgtcttagcatttctgtttgaatgatg
gcgcgtgtaaagcctaccacaaaaatccagggcgcattttcaataaaattcatgtagtggttcataaattgacgcgcgat
ggcaatcgcggcaatgctttttcccgtcccggtctgccagtttaataaaagacgcgagtagggcgtgttgggattttgaa
agttttggacgaaaagctgggcattatgcaattggagacccttgatggaaggaaagggcgacgcgtaggggtcacacgga
aaaaacgctcgcccccccttctcgcagccaggcccaccgatctggacaaaatgagcccgcagatcacgaatgagctcttt
ttggtcgacaggaggggaaatcaacgatttaaactcctttcttcgcgccaactgctgcaaaaagtctgcggcatccaatt
cgggatacgccatattatcataaaaaaaataaacctttttatgaaaacttttatgtgattctgtattgcaattgtttttt
atgaatactgtaaataagcgtatcaacttgtttttctaacgaagaggcgttattctttttttctggatataaaataataa
taagtataataattaagactaaacagcaggcaatcactatcaaactcatattatacttacttttttataaaaagtattat
atcttatgaatgcgcaagttcagctaattgttcgtcgcttggaatgtgggactgcagggaggtggagtttttcctttttc
taaagaataccgggaaatggtggtgaggctcaggttgttgtacatagtagctaggaggaggtttaggtatgctcgacttg
cagtcaatagtccggttatagtaaacgatggcaacgatgataagaataataatgagcaaaatcaaaatgcccaggagaat
cgcagttgttccgggatatttggcgattgtatgggctaaaaggccttgggtgctttgtttaattccctcgcgggttgaca
ggttatgagaaagcagtggagacgtttcagtgtccatttattacaattgaacagttatattaatctcaaataaaatataa
cacaaaattaattatggccatgcaaaagttatttacgtatatttacgagtttattgaatatcgtaagatggtgctgttgg
aagaaaaggtaccatatgataagtttgttcaaatggtacttaatacaggattttttcgtattaacgcggagacgctgaat
cacggaatcgtatccgtgtttatctttggagcaaatggcaagtacgttcaccacggaggcgacatgagaacgcttttaac
gaatacgcttaatgaaaaaaaacattatgaagaattaattttaatcgttgataagcccgttttaagcaaaaaaaatattt
tagatataatcgtcgagcagcgcgctgcaaatcccacgattgtaataaacatatatccctaccacctgttctgcattaac
attcccaaggtgagtgccattcctaaacataaactaattactcaggaggaggcgcaggagtttttaggtcgcgaatatct
gcaaccgcaggacctcatgcaaattagcgcgtcagaccccccggtggtctggctgggaggaagaccgggagactttgtgc
aaattgagcggccctcagagacagctatgcacgctgttgttatccgctttatcaccaagtccaaaatttgagtcccgtgt
ttaaagatgacagacagctaagtaagcatatctgtaaaattgtcgatgtcctctgtggatagagcgctttcctctgagca
gcaaattttttcatacatctccatgggggatggcgaggctttaatagtatgtaggtcacgtaagaactgttgtatgatgg
gatatttgtcttttaaaaactggggatgtttcataactggaattatttgaaagataaagaccttccatccaaagtagcca
accacatttggcatttcgggacacgcggtttcataaggcatagaatagtgaatagtgtactgatctttttgatacagcgt
ttcaagtagttggcgaaatgtttccgcgtcgagcgtgccaaaatcttgaggagcctcggtgtgctcctgtgtagagcaga
tcgtgatgattccccaggcaagcgggagcatggactctggagggtggatatccgtattggtctcattattcgatcccagc
tgatgaatgccgcacacgcgaaacatggcctcgacgtagatgcccatagagataggcggcgaaagggcaagaccggattg
tatttgcggcatatagtaggagggcaccgagttttttatttttcggttgaatggggactttatttctaccagcacgggga
tgcgtttcgtggcctcatagcgtacgttgttaaaaattgttttgatttcccaggactgttgagtgtatcccagcgttagg
tgacaaaacccatcggggctattactatgtccggggtatcccaaataggtcccatcaatatgaatattgtcacctatgac
ggtggtttggcagaacaactcaagcagatctttactaacacgctcaaaaagggttccccagctacaagcagcgcggttca
aattcttcttaaaaagatttgctttttccgccaaggttatataatagcttttgtaagggtttaaacctaaaacgctggca
aggtcagagccacccacctgagtgcgacgaatagcatgccaggcatcggagcgctgctgaggagagtctttaaacaggcg
tacaaaggtttccattatacttgttttaacaggaattcaatataaaaagtcaacacagtttgcaatttttccaatctcaa
gatatagccatacatttttttttccaattggcgaatatgtttaagctcatgtgtttcaatattagcatccggaaatttaa
atgcataaagatgttcaaaggcctgatttatacacgtatcaaaggatctgtggtatgttattagcttcagcatgtgtgcc
agatcttcaagatggtctaaatttatacggttttccacgtggtggatcatgtctgccacatcttgagcccccatccaggg
gatcacaaggtactcccccttaaagatgattcgtcgtttttttaaaaaatcatgaaaacgttttaaagcttcaagaaagg
ggcagttgggctttgaccccaaaatgctgacgacgatatcctcgggcatgatgtattcgcagtgaggatagtagtttacg
gactctaattcagcggcccgccgttttatttcgtatcttgcccagttattcagagagtactccacgcctccgaccacaac
agacatcctatctattaaaaaataacaataaaaaccttatgaaatctatgtatagtggccgctaaaatgtctatattaga
aaaaattacgtcaagtccctctgaatgcgcagagcatcttacaaacaaagatagctgtttaagtaaaaaaatacaaaaag
agctcacctcttttttggaaaaaaaagagacactcggttgcgattcggagtcctgcgtaattacccaccccgccgtgaag
gcctatgcgcaacaaaagggactggacctctccaaagaactggagactcggtttaaagcgccaggacccagaaacaacac
gggtcttcttacaaacttcaatattgatgaaacgctgcagaggtgggccataaaatacaccaagtttttcaactgtcctt
tttccatgatggactttgagagggtccattataaatttaatcaagtggatatggtaaaggtatataagggagaagagcta
caatatgtagaaggcaaagtggtcaagcgtccttgtaacaccttcggatgcgttttaaacacggacttttcaacgggcac
tggaaaacactgggtagccatctttgtggatatgcggggcgactgctggagcatcgaatattttaattcgacgggaaatt
ctcctccaggtcccgttattcgttggatggaacgggtcaaacagcagctattaaaaatacaccacaccgtgaaaacgctt
gcagttaccaacattcgtcaccaacggtcgcagaccgagtgcggcccctacagcctgttttacatcagggcacgcctcga
caacgtgtcatacgcccattttatatccgctaggattaccgacgaagacatgtataagtttagaacccatctgtttcgca
tcgcataaactaataaagtttgaattctttataggaataaaaatggaagcgtttgaaatcagcgatttcaaagagcatgc
gaagaaaaaaagcatgtgggctggcgccctcaacaaagtcactatttcgggtcttatgggggtctttaccgaagatgagg
accttatggcgttacccattcacagagaccactgccccgctttgttaaaaatttttgacgagatcatcgtaaatgccacg
gatcatgaaagagcttgccataacaaaacaaaaaaggtaacttacattaaaatttcgtttgataaaggtgtgttttcttg
cgaaaacgatggcccgggaatccccattgcaaagcatgagcaagccagtcttatcgccaagcgcgatgtgtatgttcccg
aggtggcttcatgtcactttttagccggaacgaacatcaataaggccaaggactgtatcaaggggggaaccaacggcgtc
gggctgaagctcgccatggtgcattcgcagtgggccattcttaccaccgccgacggcgcgcaaaagtatgttcaacatat
caaccaacgcctagatatcattgagcctcctaccattacaccctccagggaaatgtttacacgtatcgagctcatgcccg
tataccaggaactagggtacgcggagcctctgtctgaaacagagcaggcggatctttccgcctggatttaccttcgcgcc
tgccaatgcgcggcctacgtgggaaaaggcaccaccatttattacaatgataagccttgccgcacgggctctgtgatggc
gctagccaaaatgtacaccctgttgagcgcgcctaatagcacgatacatacggcgaccattaaggccgacgcaaagccct
atagcctgcaccccctgcaggttgcggcggtcgtgtcccccaagtttaaaaaatttgaacacgtgtccgttatcaacggg
gtaaattgcgtaaaaggagaacatgtcacctttttgaaaaagactattaatgaaatggtcgttaaaaaatttcaacaaac
gattaaagataaaaaccgcaaaacaacattacgagacagctgttcaaacatctttatcgttatagtgggttccattccag
gaatagaatggaccggccagcggaaggatgaacttagcatcgcggaaaatgtttttaaaacgcattactccattccttct
agttttttaacaagtatgacaaagtctatcgtggatattcttctgcaatccatttctaaaaaagataaccataaacaggt
cgacgtagacaaatatacgcgtgcccgcaatgcgggaggaaaaagggcgcaggactgcatgctactcgcggcggaagggg
atagcgcactttccctgctgcgcacgggactaaccctgggaaagtccaacccaagcgggccctcctttgacttctgcggc
atgatctccctgggaggagtcatcatgaatgcctgcaaaaaggtgacaaacattacaacggactctggagaaaccattat
ggtgcgcaacgaacagcttaccaataataaagtgttgcagggaatcgtgcaggtattgggtctagacttcaactgccatt
acaaaacacaggaagagcgagcaaagctgagatacggctgcattgttgcgtgcgttgatcaagatctggatgggtgtgga
aaaatccttggactgctgctggcctactttcacctgttttggcctcagcttattatccatggtttcgtaaaacgactgct
taccccgctgatacgtgtgtatgaaaagggtaagaccatgcccgtggaattttactatgaacaagagtttgatgcctggg
caaaaaagcagaccagcttagccaaccataccgtaaaatattacaagggattggcggcgcatgacacccatgaagtaaaa
agcatgttcaaacattttgacaacatggtgtacacgtttaccctggatgactcagcaaaggagttgtttcatatttattt
tggcggggagtcggagttgcgaaaaagagagctttgcaccggcgtggtgccgctcaccgaaacccagacgcagtccattc
atagtgtccgacgaattccttgcagcctgcatctgcaagtagataccaaggcttacaagctggatgccatcgagcggcag
attcccaacttcttagacgggatgacgcgggcgcggcgcaaaattttagccgggggggtgaaatgcttcgcctccaacaa
ccgtgaacgaaaggtttttcagttcgggggctacgttgcagatcacatgttttatcaccatggcgacatgtcgttaaaca
caagtattataaaagccgcccagtattacccaggctcctcccacctctatccggtattcataggcataggaagttttggc
tccaggcacctgggaggaaaggatgcaggatccccaagatacatcagtgtgcagcttgcgtctgaatttattaaaacaat
gttccccgcggaggactcatggcttctcccctacgtctttgaggacggccagcgggcggaaccagagtactacgtgcctg
tgttgccgcttgctattatggagtacggcgccaacccatcggagggctggaagtacaccacttgggcccggcaactggaa
gacattttggccttggtgagggcctacgtcgacaaagacaacccaaaacacgagctactgcactatgcaataaaacataa
gattactatactcccgctgcggccctccaattacaatttcaagggccatttgaagcggtttggccaatactactacagct
acggcacgtacgtcatctcagagcagcgaaatataattactattacggagcttcctctgcgtgttcctacggttgcatac
atcgaaagtataaaaaaatcgagtaaccgcatgacatttattgaagaaatcatcgactacagtagttcagaaactattga
aattctggtgaaattaaagccaaatagtcttaaccgtatcgtggaagaatttaaggagactgaagagcaagattccatag
aaaattttctgcgcctgcgcaattgtttacattcacatctaaactttgtaaaacctaaaggtggcattatcgagtttaac
acgtattatgaaattttgtatgcgtggctaccttacaggcgtgagctttaccaaaagcgtcttatgcgtgagcacgcggt
gcttaagctgcgcattatcatggaaactgctattgtacgctacatcaatgagtctgcagagctaaatctttcccattatg
aggatgaaaaggaggcaagccgcattctaagcgagcatggatttcccccgctgaaccacacgctgatcatttcccctgag
tttgcctctatagaggaactcaatcaaaaagcactgcagggctgttatacctatatactatctttgcaggctcgagaatt
gcttatcgcagccaaaactcgtcgggtggaaaaaataaaaaaaatgcaagctcgtcttgataaggttgagcagcttttgc
aagagtctccctttcccggcgccagcgtatggctggaggaaattgatgcggtggaaaaggctattataaaaggaagaaat
actcagtggaaatttcattaaacgctaccggttttatgatgtccaataggtgttaagcaatcagttcatcaacatttttt
tcaagaatttgaaaagtttggataatgttctgaatacttttttctaaaagagttatcaaatcttcttgtgaggccttatg
aataattgttaataccatttcttgcttatggggaacacactgataccccacaaagctaatatcaggaatcatttcataaa
tatatgtttttagcagatttccgatggtatgggtttcatcttttatcgtgataatggcctttgttttttcctcatccatg
gaaaacagcacaagttccggctgcggctcttcaaagttttcataaattttttgaatgctttggattcggccaataatgat
ccggcaggcgttttttaaatacgtgcgaacggcctggttgatatgtggcagcggcaccgctggaaagcaaagccccaggc
ggtggtgacgcgggtctgaggtcatagagctttgcttgtaaccgctaagcgccatatattcttttttatccgttgggtac
tgttcaatgtcaaggtgggaaaaatgtgttttaacggcaagattaaaggcggcatgctttcgtcctatgccctttttaat
atagatatcctctataatcaacgattttccgggttgtaggaagccaatctcaaaggtaggattaaaaatcgggtatttaa
gcttagggcctgccacctggatgagatcgcggctatagatggttttaacctcacagctattgtttaaactccgcagagca
aataccagtgtctcgtttttcgcataaatcggaatgaaattaatgcggtttctaataaattgttccgtcataaacaggtc
cgtggaatcctcgatcttatacccaccgggcttaatatctagcatataattgggaatttcatcttgcaagacccgcgaca
ggccgtggaccgcggctctgctaatgcccttaaagtccataacaacattgaccgggacgaggggcaactgctcctcgagc
tgaaatagttttttggccgcatttttaataaagaggttggaaaagtctatcaaaaacggtttgatttccacgttttggaa
aattttttccatttgtattataaatatatctatatatattcaaattatggtagtttatgacttgctcgtttctttaagta
aggaatccatagatgtgctacggtttgtagaggcaaaccttgcggcgtttaaccagcagtatatttttttcaatatccaa
agaaaaaactcgatcacgacaccccttctcattacgccgcagcaggaaaaaatttcgcaaattgttgagtttttaatgga
tgaatataataagaacaatagaaggccctccgggccgccgcgtgagcagcccatgcacccattattgccgtatcaacaat
cctcggacgaacagcccatgatgccgtatcaacagcccccggggaatgatgatcagccatatgagcaaatataccataaa
aaacacgcgtcgcagcaagtaaatactgaactgaacgattattatcaacatattcttgcattaggcgatgaagacaaagg
tatggacagcatgttaaaacttccagaaaaggcaaaaagggatagcgatgatgaggacgacatgttttctataaaaaact
aacgacgtaacaattaaacaaaaaataaaaatcattataaaatgaatcttgaatacgtccaagttgttcaaaaatttaat
caagtactcctagaacttaccaaaaaagtatgtaccgttgtgggcgggagcaaacccacctattggtatcaccacattag
aagggtttgctcagaatgtccatccatgccgatgagtatgataggtccgtatctgaatgtctataaagcccaaattctaa
caagggacaagaatttttttatgaatttcgatcccgcgcataatgagtacacctttatcattcaaaaactaaaagaagca
gcccgaaatatgccggaagacgaattagaacagtactgggtaaaacttttatttttacttaaaagctacataaaatgtaa
gccctttattaattaaagaattgatgcataactaataaatggccggtcgtgttaaaataaaacagaaagagctcatagac
tctactgtaaaaaacaaaaatgtgatgaatctgttccatgaaattataggctcaaaaggcaatattaattttagcgttgt
ctggcccaagtttaaaaaaatcaaacagagcgtttatgactacatttccactctttctgtgctggaaaaagcaaacgtta
tgcaaaactttgaagctgataagaaactgttggaactttttgtacaaaagctgtgggctgcctatgaaggctatttcaaa
tatcccgagattgaaaaatatgaggtggaaggccaggtaaatttcaatctcgtacctcagtgcgtcctcgaaaagtttag
ccagttgtataggataagaatcaattcagagcttgtcacactcatcctaaacagctgtgcctttatgagtaaatataacg
attatattctcaaaaaagatccctacatactaaccataacccccggcctatgcttttcccccattcccaacttcgaggac
ctaaattttaaacatctttacaacagtgataaaaattctcagcatgacaaagagtttatcatgtttatattatataagct
ttatacggctgccctaggagtgtacaatgccatctcgattccagacatcgacgtagaagaccttgaaaatatcatcctat
cctcggtgagccagattaaaaaacaaattccgcgctgcaaagacgccttcaacaaaattgaatcttcggtacacctgttg
cgcaaaaattttaacacatattacagtgactatgtgggctcaggctacaacccaaccatcattatggaacagtacattaa
agacatatcacaggattccaagaacatatcaccacgcatttcctaccagtttagaaccatcatcaagtattaccgcgaca
tgattgccaccaggcatcaaacgatggacccccaggtattaaacctcgtaaagcacgtcgaaaagaaattagatatgctt
gatagagaaaaaaattagtatatatagttatggtgaatctttttcctgtttttaccttaattgtgattattacaatttta
attacgactcgagaactatccaccacgatgcttattgtttctcttgtaacagattatattattattaatacacagtatac
ggaacagcagcatgaaaacaatacatttttcatgccgcaaaaaaattcttttaacgaatcttataataaagacaaaaaat
ctaatatacatattccctaccagtggctggcgcctgaactgaaggaagctgagagcaagtactggtggggcaattatgat
cctcatagcgagcccgttctcgctggcgcatcttgaatatcttcatacgtggcacgtcaccatcaaaaacattgcccaac
agcacgggcttgatataaaggtggccattgtggtctcaacatcgcatttaaataattttttgccaatttccggggcgctt
aacatcgaatgtataaccttccccagttgcggcatcaaggagatagacctcctatgggcgcgcattaaactatttcaaca
ttactgcgccatcggtgcccgtcttttatggctggtaagtgctgacatcaggccccctgtttcagcgtggccagccatcg
ccgacagtctaaaaaagggagcagatgcggtcgttattccctacccctcccgatggaacaatcttatacctaccgtcatc
aaagaaatagttgtccaccaaaaaaaatgccttgtggcggtggatgcacgccaccttgatacagatacccagattgtagg
ggccgggatgggctgcatcgtcctaaccctaaaggcccttatggtgcgcctaagtattggcaaacagcccgttaagatac
tgtggcccgaccttcacggcactgccgagggcattcctctggagggggtggaggttggctggtttttaaacgcttatgcg
cataaattaaatatacgctgcctaggggctgatcatattgcgcagcacttaacttaattctttatttaaaaagtccacgc
atccagtggcggcctacattaagggcctacgcacataaatatacactggctagaagtacgccttcatttaaaccattgaa
ttatttatataatggctgcaaacattattgcaacaagagccgtgccaaagatggccagcaaaaaagagcatcaatactgt
ctgctagactcccaggaaaagcgtcatgggcattatcccttttcatttgaattaaagccttatgggcaaacaggcgcaaa
tatcataggagtacagggctcacttacccatgttatcaaaatgacagtatttccatttatgattccttttcctttacaaa
aaactcatatagatgattttattggtggacgcatttatttattttttaaggaactggacatgcaagcagtttctgatgta
aatggaatgcaataccacttcgagttcaaggttgttcctgtaagccccaaccaagtagagcttcttcctgtgaataataa
atataaatttacatatgctataccggtagtgcaataccttaccccaatcttttatgatctttcgggaccgctagatttcc
cattagatactctttcggtccatgtggatatcctctccaatcatatacagcttcctatccaaaaccataacctaacaacg
ggtgatcgtgtttttatttctggatataaacacctgcaaacgattgaattatgtaaaaataacaagatttttatcaaaaa
tataccgccgctttcatccgaaaaaataaaactatatatactaaaaaatcgaatcagaattccgctatactttaaatctt
taaaaacgtctaagtaataacatttttatagtctactcctagttccgaaataggctgaatttcttttttaagtcctttaa
accaaggatgtgatacaagactcttaaaggaaagccgcttattttcattaattgttaaacattccgtgataaactgtttt
cccgtctctgaaatgttctcgggaatataattttcccgtttcaggatatcatttaaataaaaattttctgcacgaaatct
aaaaagattaaccgcgaccatacctatcgtccacacggttaaaggaagctggtagtaataaccataataataaaattctg
gacacacgtattcccatgttccaaacatattatattggggacgggtttcgtctaatctaacagcgcttccaaagtcaatg
accttaatgatcttttgatttatgtctataataaggttctcatccttaatatccccatggataaagcccttctcataaat
gttttgtataataagaataagctggaatattatttttttggcttcggtttcctcaagttttttaaagtaatgataatgaa
gtagatcaacactatttggaatatattctatgattagtatatgatacatagcattttcggtatattcgataagcttaata
acaccgggagtatcttgcagggctttcaacacgatgacttcatttcctggaatttcttttttagaaacgtacttaaatat
aatgggttgccctacttgatgacccaaaaagacgttatttctgccaccctcaaacatgggtctcgtcgcaatgaaataca
tgtgctgcgttgtggagatcctttccacctttgctgtaggataaaacgcatattgtgcctggggattttttaacattttt
ttaagctgttgttccggcctggacatgttttattagctttatatataaagggttagaaggtttaatttcaatatatgcct
taatgatgggattatattcgtaaaaggtatagcctaatcctacgtctttgtttttttggtaaaaaaactgtttgccctcg
taggatatgctataggcttttacttcggcttttacaagcggttggcagggattgggcaaacgtaaatcgcgttcaaagtt
ttcatgaaaaagcaaagcatttgtgggctgacacatcagacagccgctttcgccattgaaggcacattcaatggccgccc
tttttagtaaatcgcggaaagcagaattaagatggctcttttcaagccccctttcgtgaaaacgctcatcaatcgttttt
tgttcctgactgccttcgggaatactataaaacattttttgattagccaccgcgatgtacaaaaaaggctgtacggtttt
ctcctcgggcggtagcgcatcgtggctaccaatgcgtataatgcgcgccttcacttgatcctctcgggccttatcccagt
acggctctaggatatgaacctgccgcccgtatttgagatccaatccctcagctcctgttttagagacgagtaaaatttta
ataacctctccgtgtatattcagcggcgaattccaaagctgctggatcatgtcgcgctctttagataaaattttccctgt
aataagcgtaaatcgtgttattttggaggacaggactaacgtatgggtcggcccatcttccgcaaagtttttcaccataa
gatctttcccatccttatgaaggaggatggtgttgtgcccttcttccaatacttttaggggctgaaggcactggtagccc
tctatttctaaaaagcgggccacgacgtgaaggcccaattccacaaactgtgagtaaatgagcacagggcccggagacgt
tttaatattttttagcatgcgtactattttgggactagaattttctgtgaaggcctctttgggcagctgctgaacagcct
ctgataatttttcatcctcctttactgttagcatttcggacgcgaagatgctgatcatacgggaacgcacatagtaggag
gagcctgactcttgctccgatcctggcaggcagagggcggcggcatttattttttcatacattcctgagctggcgtgctt
ttccgcgttttcaacgtctcgggccagcagatattgcctatactgctcgggtgacatttcaaccttttctataataagag
gaagctctgtggggaatagcttgttgagctcattctggtttccagcgtagcttatcatacccactaggcggtttagtagt
ttgtccgcgtttaaagggctattcgttgttttattgacataagcggtgtagaatctttcatagtgaagaggtaataagat
tcgcccgcttagcatattaaaacagggcaccatttcaaaggggtccttcgaacacggggtgcctgttaaaaacagaatac
gaatatttttagcttgcataatattattgtacagctggcgggcatttgttttatcattggcgctattgataattcctcta
aagaggttgtgtgcctcgtcaacgatgagcaggcatccatttagggaccctcccgcctttatgatctgctgccccatgtt
gtaagcgtctagggacacaaacctgaagcgccgcgagattttttgtagctctttggagtgatccgtcgtttccggatata
aaagtttaataagctttaacaaagactgttggaagtttgagtgcaacgacttgggtgcgatcagaatcgggttgtaaata
tgtgaaagtgagatggcaagcgacaggctcaaaatggttttccccatgcccatctggtgatagatgaggaggccccgtgt
gttttccccctggcctatcccaaatttaggatccgaaaaggcggtgtaaattaaaaactggtagtatttcagggctcgtg
caaagcgggcagtgagtgaggtgtctttgctttcctgaagctctttatatttttcatatacctcttttaggtatgcttct
atttggacggggaaggaggtgttgttgtgcacgcaagacatgactcgttataaggatcccatattaaaacttcattagaa
gaatagggctgctgatagctagcgctgcacttaaaaatggggtagccctttttcttgtaaatccggtgcctgtcgtagac
ctggctagaaagcgggcttagtgtatctttaatgtccacaacgatgcgtacctttttttcatccgatccctgccgggtaa
tacgtcccaagatttgctccatgttgtttctgcggggcgttgccatgatgatcgatgtcatatgcttgaaggaaatgcct
ctacgcccgtagccataggtcagcaagataatggaagcgctgtgtgcctgagaaagagcggtatttgaaaccccgccgca
taggagcgccacctccggaacgataatttgaacatctttgaattctttggaaagcgcctgataaaaaatttctaaaagtt
tgcgaaattccacgaaaatgatgatgccatacggctcatcggtcccccatttgtgaggctcagcggtatgcagggagtaa
agccgctttgcctcatttacgacaagttgtatacgcgaaggatcttgaagtagtttatcaatggtggcaatggccgatac
cttttcattaatatacacagggctaacgaagtcaggatgtccctgatattcgatttccctcacgtacccggaaaaggttg
tggtgggacttacagtcctctggggctgtcctagatggtgaataataatcttgtccataccatcgggccggtccaggggt
gtagcggacagtcctaatatccgactaagttgtattttccaaaaaattttgtaattctccggcgagtgtaattcatgtgc
ctcatctaacacgactagaccaaagggctcaaagaactgctcaggcttcttgcgcagggtattaatgattcccacgatga
cgtcgtactctttgctcgtcatgtcctttttcttgcacgctgcattattgtaagcagctacacgtaggtggggcaggagc
aatgttagctcgtcgatccactgtatttgaatcgccttggtgggcacgatgaccagggtagggtacaaaagtttttgaat
aatgctgatcgcaatacgcgttttccccaaaccggtatttagatgtaggtaaaagcgcccatagggggacaggagctttt
tatgaatcttatcgaccatttcttgctggtagttaaatagtggaaattctgtttcaacgcatgggagggcccgcagcgac
acggggcgcgtcgtgtaaaccatgttaaacatttcaaactgcttttgcagcaatatgggaaaataaatgtattccccctg
cagcgtgaaggcagtttcctgtcttatggctatgtgctttggctgcccgggtaatgcccgcgccgtaacggtgagcgcct
taagaacgcgcccgaaatcatgttgtaatttactttgtagcttcttataatttattcctattccagcaaaggatataatg
gcctccattctcacgctggacgggttatatgcagaggttccaaaattcttaccagaggcgttacgagagggctgtgctgg
caagaatcctctaagcttttatattcaacaaattttaaatttaatgggatgtgacggtaacgagtaccatgttcttttta
ccagcagctccgaggaagcaaatactcatatgatcatggccgccgtgcgtcgccatttgctgcggacgcagcaaaggcct
catgtcattatcggagcagccgagccccctagcgtcaccgaatgtgtgaaggcattggcgcaggaaaaacgctgcgtata
caccatcatccccctaaaaaattttgaaatagatcctgttgcggtatacgatgccatacaaagcaatacctgcttagcgt
gcatttcaggcactaatgctgttgtcaaaacgttcaacaaactccaggacatcagcaacgtgttaaaaggtattcccctg
cactcagaagtgagtgatcttgtttatcaaggatgtattcaacaaaatccgcccgctgatagtttttcaataaatagtct
ctacggcttcctgggagtcggtgttttgggaatgaagaaaaaggtcatgcaaggattggggccgctcatttttggaggag
ggctgagaggcggaagccctaatatacccggaattcatgccatgtataaaacgctaacccagcaaaggccttctatgaaa
aaaataaatacaatacatacgctgttcatgaaaactttaaaaaaacatcagcatgtatatctacccatagggggcgtgtc
tgcagaggacacgtctgcagaaaacatatctacaaaagacatgcctgttgaaggcccgaagggactcccgggctatattt
tatttagcgttggccgtcgcgccgaggagctacaaaaaaaaattttcactaaatttaatataaaggttggccgtgttgtt
gacttacaagagatactgtttcgtatcaaaataccccaaaaatactgggagacattattgttcatccaattaagagataa
tttgaccaaagaggacataaaaagagttatggttgttttgatgcatttagataccatcactcctcgtggctctcttcctc
ctccgagccactcttcttctttttcttaatcgtttttgtttgttctataataagggaaaagaactccgtgggatcttgtt
ccccgtacaggttatctgcgaccataaggatgcttagaatggtaaacaggtgagaatacataagggtttgcgttttaaga
aaaccctgacgttgaatcataattgaaaacaccttgcaaagccgactcatcagttgttctgtaatggcgttaagcatttt
ctggaatttttcttggttttcgggtgtgattttatattcatgtagaaagtgtttcacacctgaggagaagaatctttcct
ccttcgagagcccatctttgatgatgggaagttccttgatcagggcaaaccattcctcctcttgggcttgcggattctga
agatactgatggcagatatggtttagaatggtgcacacgtagctaataagctctgagctgattctttggttggttttcaa
atgttggcgaaagtagtttttcaccgaagtgcatgtaataaacgtcttcattttcttataatatacaacagtatgttgag
tctttaatttaaaattacaaggagttttctaggtctttatgcgtataggtgtttctttgtcgtaaattttcaatagccga
cattgtttgtgaagcagtgttctgagtagtgactgtcgtgtaaggctcagccggatgagcaggagcactcgcggccgcag
gtgcggccgccggcccgccagttgccatgactagtctgtccgtaactgggttgtccgtaactggtttgtttgttgctggt
ctgtttgttgccggtctgcccgtgactggcttgcctacacttgctgtagtcgctccagctggtttagaggtacctggttg
tggagtgacttctacccactgctgatcttgataaggatttataaactgtatatcttcctcctcaatagcagcagcttttt
tctttcttgaagagaatagatagattagaacgatgataatgatgactaagaccacgatagcaatgagaatagtatacata
tgtgtggagaagaagcttggtgtagtgactggtgacaaacactcaccataatgccgcggataaaccggttgaaaaaattc
agaatccatttaagatactattataaataatatataaaaatgttgtggcgcaatgaaattacagaatttatggaccaact
ttccaagtattctcaagaaatcttaaaaacgtttaagcaattgcgtcctagtgaatataaacaatacaatgaatttttaa
cacaagttacaccgttgctgcaaaaaacccctgaaaaaattccagagttggttgaccatatattcaattacctagacaac
gttgaaaaaatttgtgagctcctcgtgaatgctagctcaattattattagttcaaaaatacgagaacaagtaaaacacgg
aatgagcttcagctataaagccgacctcgactccttggcggacattctctctcaaaaacagtacgtgcttatgcatcttt
caaaaaatattgcggccgagtattttaatacgtgtttaaaccaagggaaatccaagttagatctcaaagctgcctctgta
ttttatagtagtcgttcccgaacggcaagctcagcagaactctatagaaaaatgctatacgcctatggttcaccgcagga
aattaattattatactgaaaaagcccgaaataagacgttggatgtggaggagagcgacagcatggccatcatcgaacgaa
cggcccgacacaacctttcccttatgcacccgctagaagccatggggcttacctttggggcaaccaacacggacgccgac
ccggaggatctgaaggacaaaacggtgataaatttaacgctcccgcaggcaacagaaagcatcacctaccatcttaaatc
cctaatgcagctaaaaaaagtaagtacggcttcaggactaaatacaaacattttgaaagcatttgataatattatttcca
cccctgtgaaaaaaaataaaatggcctccaagttggcgcccgggatggatgtcgtgttcactagcgataacggaaaaaca
ttttttactaaaaacattttaagcaaaaacatgctagcggggcccaaagagcgggtgtttgcatataataatctcattag
taatttaaataactcctgtttcatacaaaatcacaacgattttttaagacagcaggactcttggcccttctatgacgcgc
acaattttaccaacaagtttttaatgcagcctattttttcggggcagacccgtcctcggcttcagggagccatggaggcg
gcgcatgtggaaacgcatctcacggcatttttacaaagtattcagccctctaggccacaagatccctctgttttggcttc
ccccaagttatctgctctaatcttgaactaaaaacagcctttcttggacttaaatgatggtctaccagtttttgaaataa
aatagtacttagagaactatgaagattttcatgaaatttaaattagagatttgcaaaggttacttgcggtcattttctgt
tgaattaaataattattcgaatagtataatgtctgaagatattcgtcgtggtcctggcagaccgccaaagaaaagggttg
ttcccaactttgagcgcaagggcattctggaaaaaccagttcggccacaaagccgtctcgagttttcctatgataacccg
ctgatatttaaaaatctttttatttactttaaaaaccttaaaagtaaaaatattttggtgcgatgtacccccaccgagat
tacctttttttcacgtgaccagtcgcaggcaagctttgttattgccaccatcgacggaaaaaacgtgaaccattattacg
ccagtgatgtcttttggctaggcatcaacagagagctcgttgaaaaaatgtttaacagcattgatcgctcttttttaaaa
attaccatcgttcaccgctatgacaagcctgaaaccctgttttttatctttacggattttgacattgacaaggagtgcac
gtatcagattacggtctcggagcccgagctcgatatggaccttatcgaaatggaaaaaagcatcagtgaagaaagactca
agaactatcctctgcgctgggagtttacctccaagcagctcaagaaaacatttagcgacttatcaaactacaccgagctc
gtgaccattgaaaaactcggcggcgatacgccgctgcacctgtatttccaaaagtttaactccatctcataccacgagat
gtataaatcttccaacaagatcaacctgacctcgaccattcctaagtcgcaggtgttccagataaatgttaaaattgctc
acatcaagtcgctggcctcggctatggtcaccgacaagatccgcattctgtgcgaagaaaatgggaacctaatctttcaa
tcggaaatggatgcccttatgttaaatacgattaccttgaacaccacgatatagttcggtaacattagatgttctaatat
ttagcatctaaataatacgctgtagtccggtcagggttgcgtcacagttttcccatttttttgcctcgtcggcggtggcc
accgttgccctatcatttacgcccggtaagacaaagctaaaggcgttcagcggggcttggcaatgcccgcccagcgtgaa
ggagctcggaggattttgcgcatcccgaaatcccttagccatgttgtttaacacttcggttacgtcaatcgagtgaaggg
atcccttgggatccgtgaatgtaaagacgcagtttctaaagcgcatgtatgcgatggacgattcatcgggggttttgaag
gtaacagtgttccccttgctgtacttaaagggggaccatccggtaaaattataccaaatgaaagcaataataattaaaat
aaccaacacaatagttatagacaacacaaagtctgtagtgccgcccattattaaataaaaatattttagaccgccggctt
aaaatttacttattgctcatagcttaagtctattttattcatagcttaagtttattgctcatggcttaagtctattgctt
atagcttaagtctattttattcatagcttaagtctattgttcatggcttaagtttgttgctcatagcttaactccattac
tgatagcttactgatcatgacttaaataaaaatattttgcccgcttaaaaattgtttaggtttgaaaaaataagagatgg
agggggcaacttatcgtcattgtgtttacccccactggaagacatcaaacggtaaataattataagaatcaaaatgatta
atataagggttaaaaaaggatgattcatcacattaattaaaaacgtatttataacgctgttgcagttgaaattttggtat
aggtcggaaatattgcccgagcctccgtatactgcaatgttctgacatatggtgagtccggaggggcactgcttgttggt
caaaatatttctttgctccgttgttttataggcatttttatttccattacacggagcaaacgcacattcagcccataggg
tgccggagttcacacaggcacaatactggctatacgcatactcatcctttgagcacaatccctgtttatcgcatatgctc
ccaataatattgtcatcctccgccgtttgttgatttgtatgcgagcgtaaaatagcggcccaggccttgggctccttttt
ttgcagctcggaaatcgaagggcctgtacagctaaagtcgacccaaatatcattgcatttcgtggaaactggcatgcaag
acataattgaaataattaataagtatatatcatggcaacaaatttttttattcaacctatcaccgaagaagctgaagcat
actacccaccttccgtgataacgaataaacggaaggacctgggggtagacgtatactgttgctccgacctagtgcttcaa
cctggactaaatattgttcgcctgcatattaaagtagcatgcgaacacatgggcaaaaaatgcggttttaaaatcatggc
gagaagcagtatgtgcacccatgaacggctgctcatccttgcaaacggaattggtttaatagacccgggttatgtgggcg
agctcatgctcaagatcattaatcttggcgacaccccggtccaaatatgggccaaagaatgtttggtgcagttggtggcc
caaggtgaccatgtgcctgaccatatcaacatcctaaaaagaaaccaaatatttccgctgtttgcgcctaccccaagagg
cgagggtagatttgggagcacgggcgaggccgggattatgagaacttaattttattttttttcttaacataatgggaggc
tctacaagcaaaaattcctttaaaaatacgaccaacattatcagcaattccattttcaatcagatgcaaagttgtatttc
catgttggatggcaaaaattacataggcgtattcggtgatggaaatattttaaaccacgttttccaggatttaaacttat
cattaaacacaagttgcgtgcaaaagcacgtaaacgaggaaaatttcattacaaatctttcgaaccaaattactcaaaat
ttaaaagaccaagaagttgcgttaacccaatggatggacgcaggaactcacgatcagaaaacggatatagaagaaaatat
aaaggtaaacttaacaaccacacttattcaaaactgcgtttcatccctgtcgggtatgaacgtgctggtggtgaagggga
atggcaacattgttgaaaacgcaactcagaagcagtcgcagcaaatcatctctaactgcttgcaggggagcaagcaggcc
atagacaccacaaccggcatcactaacacggtaaatcagtactcacactacacctcaaaaaacttttttgacttcattgc
agacgcaatttcggctgtttttaaaaacatcatggtcgcggctgtagttatcgttctaatcatcgtagggtttatagccg
tcttttactttttgcattcacggcaccgccatgaggaggaagaagaagctgaaccactcataagcaacaaggtattaaaa
aatgctgccgtttcgtaataatttaattaaaagtaaaaaaaaaaggtattgttatagtgatggcagattttaattctcca
atccagtatttgaaagaagattcgagggaccggacctctataggttctctagaatacgatgaaaatgccgacacgatgat
accgagcttcgcagcaggcttggaagagtttgaacccattcccgactatgaccctaccacatcaacttccctgtattcac
aattgacccacaacatggaaaaaatcgcagaggaagaggatagtaattttctacacgatactagggagtttacttcactg
gtccccgatgaggcagacaataaaccggaagatgacgaagaaagcggtgcaaaacctaaaaagaaaaaacatttgtttcc
aaaattaagctcgcataaatcgaagtaaaaattgaagcgaaaaaaagtagaaaaaaaatgtttggagcttttgtaagcca
ccgtttgtggtcagatagtggttgtacgaccacctgcatcacaaacagcattgctaattatgtagccttcggcgaacaaa
ttggatttccctttaaatcagctcaggtatttattgccggccctagaaaggctgtgataaatattcaggaagatgataaa
gttgagcttttaaagatgattgttaagcacaatctttgggttgttgctcatggaacctacttagatgtgccctggtcccg
taagagtgcgtttgttacacattttatacaacaagaactacttatatgcaaggaagtcggtattaaagggttagttttac
acctaggcgctgtggagcctgaacttattatggaaggactaaaaaaaattaagccggttgagggggttgtcatttacctg
gaaaccccgcataacaaacatcatacatataaatacagtacaattgagcagatcaaagaattgtttttacggatacgaaa
taccaggttgaaacagattggtttatgcattgatacggctcacatctggtcttccggtgtcaacatctccagctataatg
acgcggggcaatggctgcgctcgctggaaaacattcattccgtgatcccaccaagccacattatgttccacctaaatgat
gccgccacagaatgcggaagcggtatagaccgacatgcaagtctttttgaaggaatgatttggaaatcatatagccataa
aataaagcaaagcggtttatattgttttgttgaatacgttacgcgacaccagtgtccggctatattggagagaaacctcg
ggtcttccatgcaattacaaaccgctttaaccgcagaatttactacattaaaatcgttattaaaataaggatgagtttta
gcgaatgtcccttagttattagtgcatgcaaaaaatttctacaaaagcgtattacaatagagaatgaagcacttataaat
gccttaataaccgctttagcgcagaccagcacgttgaatgatctttgtttattacctattcaaacctatttgcttagtta
taaaaatgcttttgagtggatacacttcgtatgtattgcaatcaccactattttggataataagtataactggaaggact
gtacggtagatattaattatatttttctccatgtaacctatatttacaatattaaaaccaaggaatacctagactactgt
tcttaaactttattttttctatatttacgccaaagagaatatttaaagttttttttgaaaaaaaataatatatgtagata
aaattcagttacatgatatatgtgtaaacatgtgtggtaaacaacatatggttatgctttataagataaatgcgcataat
atatgtaaacaaaatatggttatgtgttaaatgcatataaatgtattttaacgtatatcttgtgataatggatatatgca
tttattaaaagaggctgtatttattataaatcttgctaaggatgccattgtcaacatatatcccatgttggacaaattgc
gttgcgatccagttcttttttttttgattttgtttaatgctatcctttttgaagggatggttgtccaccatatttattcg
atgttcaatgaataggtctgctttttcgtaaggcagtgaaggtcgttccaagactccttgaacgaaggacgtgttttctt
ggatccacttaaaaagcacgtggcattcaaaaacaggacagtgattggatccttggatatgctttggacagccaatgctt
gaagagatgtagtcccttttctttaggacaagcttctccacgctggggcaacagagatcgttcaagttctggacggtcgc
atttggaatgttgaaacttcgtatccattcaccctcgggtcctcccttatgaagaaggagtatttgctcatggtccttag
taatcttaaccaaatgttggaagatcatttttttacctgctttaaaggcctgaagggtgtcagttggcaaagctattgaa
ttcgggagtgggctttcatcaagcgtgaaatggtgaatgtgacgcgactggaaagaaaacgaccgttgatttattttttc
aaagattgggtcgattccgccatgaaagaacagctgcaagattttagaaggcgtatttttttcccaataaaaaatgacca
cttctcgtgggattaaaatcgtctgtgtcccattttcattatataattggcccataaagccatcaacgtcaatcaacacc
aaaagcatggtatagagagcttttagaaccggagttcgttaaaaaaatacaaagttcgtttaaaacgtgtaatgttacta
aaaaaatgtaatgtttaaatgataatgataccacatgcattaatgaaaaaaacttttaaatttttgttttaatatttgca
tgaaagggtcgccggaggaaaagtcaaaaggggcaggtagttcatacaccaaaaagttttttttttctgccagcaagagc
gtgtcaataattttaagctgatcgttaattaatttttggtttaactctttgttattatcaagatccttcgcataaaccgc
catatttaataaaaacaataaattatttttataacattatatatggtgagcaagggcgaggagctgttcaccggggtggt
gcccatcctggtcgagctggacggcgacgtaaacggccacaagttcagcgtgtccggcgagggcgagggcgatgccacct
acggcaagctgaccctgaagttcatctgcaccaccggcaagctgcccgtgccctggcccaccctcgtgaccaccctgacc
tacggcgtgcagtgcttcagccgctaccccgaccacatgaagcagcacgacttcttcaagtccgccatgcccgaaggcta
cgtccaggagcgcaccatcttcttcaaggacgacggcaactacaagacccgcgccgaggtgaagttcgagggcgacaccc
tggtgaaccgcatcgagctgaagggcatcgacttcaaggaggacggcaacatcctggggcacaagctggagtacaactac
aacagccacaacgtctatatcatggccgacaagcagaagaacggcatcaaggtgaacttcaagatccgccacaacatcga
ggacggcagcgtgcagctcgccgaccactaccagcagaacacccccatcggcgacggccccgtgctgctgcccgacaacc
actacctgagcacccagtccgccctgagcaaagaccccaacgagaagcgcgatcacatggtcctgctggagttcgtgacc
gccgccgggatcactctcggcatggacgagctgtacaagtactcagatctcgagctcaagcttcgaattctgcagtcgac
ggtaccgcgggcccgggatccaccggatctagataactgatcataatcagccataccacatttgtagaggttttacttgc
tttaaaaaacctcccacacctccccctgaacctgaaacataaaatgaatgcaattgttgttgttaacttgtttattgcag
cttataatggttacaaataaagcaatagcatcacaaatttcacaaataaagcatttttttcactgcattctagttgtggt
ttagccaataaactcatgcccgcattttttacaggtacaaaatatcgtggatggctcatcgagggcgcgtgtttgtactt
ctctgtaggtacacatacgctgcttgcagttgggacacttataaagttgtgacgtcttttcggcgaccttttgctgcgaa
cgtagagtaatttctgtcttctcctttaaggcggcagaggggcaaagctcggcgaacgtcatgctaccaattgcctccgg
ttttagctcgccagaaattagcttattaagggcatcgttatcctgttgttggtgactttttttttcgcagttaataatat
gattgatcgtcccacaacgggttgaatattcttctaaaaaggttttttcttgttgctggtacgtataatgataacacgag
gcctcgattttttgcgcgtattcggtgcataaatcagtatgttccttaaaaaacatatgtttttgaagcgttctaaaaaa
catcatttggatgatatcacgcatttccaaaataatatagggttctagtcttttggaatctttcataactagatcggtgg
taatattcttagtcatacaatttattaaaaatggtttaatatattgtaaatattttttaggcgtgtcagcctgtaaaaaa
cattcttgttcaatcttatttgtaaggatagtattttgcaaatacttatttagcaaaaatacgatagaatcgcgggctat
atgcattttcatataattttttttttaaaatttaatacaaaaaaaagaagtatagactcttcttctagtccggttagttc
gttggttgcctcaacatggagactcagaagttgatttccatggttaaggaagccttagaaaaatatcaataccctcttac
tgctaaaaatattaaagtagtgatacaaaaagagcacaatgtcgtcttacctacaggatctataaatagcatactgtaca
gtaactcagaactttttgagaagattgataagacaaataccatttatcccccgctttggatacggaaaaactaattgtaa
ccagtagtacatttaaggatagtttaagcagtaaatgtagaataacacagttaagcaataaataacaagtatataggaat
atataggaatatataggaatatatagaaatatatagaaatagctaagcttaatactaattcagctttttttttaactaaa
acctgaatagatgcgaagtagcggacatatacatactaaaataagccatacatttactttcttcttgaacatgaaacctt
tttttcttctgttgttggtatataaacaataggactgtttgctgaggttgtatgatcttctacaactgctgtctcaggat
gacgatgtttttttaaactaaaagtgtaggatggaatgagtggaatatagttatggctcgacttatcctgtttcgtacag
gaatattttttacaaatagaacgcaacaagcatatgaataaaaacagaaatgatatacaggagcataaaatagatatgaa
cactaaggggtagcagcttttataacgttccgtatttttcttagctatcaattgatttaccgtaatatttatctcgggaa
actttgttctacaatattttgtttggtattccagaaactcatgtcctggcttattcccgcagcttaaaaaatgatacaaa
aatgtgttattgttactaaaattaattcttcttaagaaaaactgcggaagacgctttaggtacgtctgttcctgttttag
taggaagtagtataagggacaatttctttttccacacattagattattgtaatataggtaggttggggtgttggagcgaa
taagttttctgagtatgttataatctatgacttgtaaatcgttataccttaggtccaaaaacttgagttctttaccaaag
ccacctgcaatttcagaaatatttttcatcccgcagcggataatacggatgtcctgaaacgtctttaaaatacttgtatt
gtagtgaatacttatgttatttttttgtaaataatctatgtcatgacaagtgcatgaaatgccagcagcattgcttggta
tagtattatatgcaggaagaactatactactattgagaatagtcacattgtacttataccatgtattattttctgatata
aagtatttgcaggtgacctgtggtttaatcctacctgttaagccacttcctaaaaaaacaaaaaatatgaaaacccttag
catcctgtatatactattaaaaatttataaaattttctgtttaaatttcatttagacaaaaaaaataatatatatacatc
agcaagaaattatatacagattatataattttctgatttttttttgccacaataagcatcattatatgcattaaaatctc
aatactaaacactaaaatctaaattctaagcattaaattctaagcattaaattctatgcactaaactgtaagcactaaaa
tctaagtaactaaaatcaacactaaatgtatgcaacctaaaatgtaaagcattactcatcatcctcctcttcttcatcct
catcatcataggttaagatatatgtgtcatcctccatttcttcacattcatcttcataagcatcactgggtattggtgga
acattggatgcagcatttttaaaatattctatgtcttctggtgaacactcatctaatgattttttgacagtccttttaac
ttccatgggatatgattccaaatcctctttatataagagtttacggtagcttttagctgcatccacatttgctggagaat
ctggatttggctcattgagcagtgaaattacactaagaagaatggtatcaatcttttgagccggagaccaagtcattccc
tgttcttcagcattgtctccgtgtaagatagagatacatagttttccatcagagtaaatattaggatgccacatttcaga
ggtgaatgttaatctgggtggtgcatatgggtattctggaggaaaggcgatttttgccttgaataagcctccctcataaa
aagtgtcaggtgggccccttaagatcacatcccattcagtcatatccttctcattcaccgaaattttgaaattctcagag
ggattctctatcaggtgtctgtactctgctattaaaaacctggaaaccatggttatttaatattaattaaattccctggt
ttattcctccttaaaagtagatgaacctcttttgttttttattgggttcatttttactaaatttatgaactggaaaaaac
tttaacggcataattatcaaatgcgaagggggatccgtataaaatcctagcttgccggtaatggctattaagttaaattt
ggtaccagtaacactaatatttaaaaagccctgatcattaactttccacattaaaagattattatattcgaatgtttgtc
caatatggacaactttgtcaccagatgttacatttgatttggttgttagtggctgaagcttggcacaatcaaaaataagc
ccattaacactaagatatagaggagtgggttgatctattttctcatagtttaatattccatctttccacgtaatagcttg
ataattatccgcagcaatgagttgaaattttataaatagtacaggggttttagttgtcgttatacatttaaagggtgttt
tataaaaataaaaaataataattgttaaaagtatgataataatcgccaaaataatttcatacattttttataagaattat
acatagtatggtatttaaaatattagctaaatttaaaaaaacttcatgatttttaaaacagggaaaaaggggattaggtt
gaataaaaaaggtaagcacttgtctatatattttttttacaatgttgccttgagtcgcatttttaactggctggggagta
tcagagtggaatatcactgtagtaggtctataaggtcttgttaaaatatgatcggtcattgttttcgtactagtgtcatt
tagggtcgacctgatagctcgatataaagttataggggataacctatcaaatacagtcttatctgtgctgaaatgtatat
cgtcttctttatcactaataatattaggaatggctgtcattaaataattactacttgttgttgtgggtgaaatagttgta
ctggtattattggaaatggctgtcattaaataattactacttgttgttgtgggtgaaatagttgtactagtattattaga
aatggctgtcgttaaataattactacctattacaagtaaactaatgctaactacatttttaacctcaataaacctaaaaa
gccatactaaatacctaaacaacatcctgttataatatgagcagaaaaaaaaaataagtataattagggaattattctta
ttcgcttactattaagaataattcagaatcttatttagttagaaactatcataaagtgaataggactcatcgtcggatga
agattccgtttcagagatagtttctttttcttcctcagaataatctgttcctacaatagaatcggtgtcatcctcagaaa
gagaagtatttaaatatggactatctatagcaatatcctcttctatctcgcaatcctcctcctccatttccatagtgtgt
aggagaatatttttatcatcatgctcacttctttttttgttgaaagatgaaccgtcctcaatacggttcatgttaagttc
cttcatcttatgtataatttccgtaatccgtgatgtttttgacatgtaagatggttttaaggttatatccacaataacag
gagaatctctatcattttcatttgataaactttgatctttgatttcttcgtctaaaattcttgtctttttttgggtacta
gatgaaatagaggaattcatattctgaaacgatatatcaaggggagctggacgcttttttccaattaaaccgtttttcga
gatactatgattagatgaatgatctttagccaagctgtccttggatatactatagttagatattttacctttaaataata
ttcttctatacaagttattcttaggtaaagaattagtatggattcctatatttttatctgaaggagtgtccatatcggag
aacgtcctcttacgaatattttgaccacgagccatttcatccactataggcagtattttggctggctatggttctttgtt
gtgacaattctatgagatttgattgcaaatcaatttttagttttaaatatattggtacctaggacaaagaaagtatatat
agccaataattattccactaaattgatttccagactgatgggtatggagccatgttgtctctgcagacgatcgcaaaaat
ggccgtagcaacaaacacctactccaagtatcactatccaatactgaaggtctttgggctgtggtggaaaaacaatacgc
taaatggccctattaaaatatgtaaccattgcaacaacataatggtaggagaatatcctatgtgttacaatcatggaatg
agtctggatatagctttgattcgggcagtaaaggagcgtaatatatccttagtccagcttttcaccgaatgggggggaaa
tattgactatggggcactttgtgctaacactccatctatgcaaagattatgtaaaagtttgggagccaaaccaccaaagg
gccgaatgtatatggatgctcttatacatctttcagataccttgaatgataatgatctgattagggggtatgagattttt
gatgataatagcgtgttggattgtgtcaatctcatacgactcaaaataatgcttaccttgaaggcccgtatacctctcat
ggaacaactagaccaaattgccttaaaacaacttctgcagcgatactggtatgccatggctgtacaacacaacttaacaa
tcgctatccactattttgataatcatattcctaatataaagccatttagtctgcgctgtgctttgtattttaatgatccc
tttaaaatccatgatgcttgcagaactgtaaatatggatcctaatgagatgatgaacattgcttgtcaacaggatttaaa
ctttcaaagcatttactattgttatcttttaggggctgatattaatcaggctatgctaatgtctttaaagtatggtcatc
tttctaatatgtggttttgcatagatttgggggcggatgcctttaaagaggcaggggcgcttgctgagaaaaaaaataaa
agagtgttacaacacatattaggtcttaatatctttaagcgagagttgattcccccctgtaaagatcctgatccttatca
aatccaaattctgttaaaaaactacattctaaaaaatgtctcaactgtttttacatattattgccagtagccattgttta
tatcagaaaataacccatttgtttatctttttttgtggggcaaccattaagacccgacgcaaaaaaagattaatctttta
tcagatacctaaaacgttctataagggagtctatgagatggatcatattttgatggtcatagtaagaagcaagctttttg
gcgaaaacaacggagttaaagaatttaacccgctcatgtttggataggacttttaacagcgagccaaaacagtatttaaa
aatttggcaatagtttttttgggatgcaataaacaaacacttgatcagtgcccgcttcactttctgatcagacatgtttg
ccgcataacaggcctttttaaacttagtaatataattatgttccgcaagcaccattaacaagggaacgatgggaagctgc
ttttcttggtgaaatttacgtaaatattcgatggccaccgcttggacgactgtgtaatttactaagttagaaatgatagc
tttcatggttgtaaaaatatacataggattttctttttctgtatacagtttgaaaagcttatgattacgtgaaatgatgg
ccatttttaatacaagatggtatagtgtatctttaggtaaaaatgccttgcaagccgcgatgatgtcgatgttgtctcca
tgaacagcgatagaaactaatgtttccaatctaaatgtttttatctgcattaatagaagaatgcagtcaatgttattata
cttaataatactgtaatacaccgaatcaatgaccgtcatctgagaatcaagctgacttattagtaaatttaacgtttttt
tggaggcatgacctttgatcgcggcactaagtgcacacagtatagcaaaattgttaaatacattttgatttaggagaagg
agtaatattttccttcggttatagtacgcagcatctgtgatgattattggccgataaatgttaaaatgtgttaacagctt
tttaaaaaaacggaagtaatttttttggatcgctgtttgcatcatcgaaataatgagataatcagggtatataatgggta
ggtcacatgctacctctaacaaagaatagtcgcccaatctaaaggctgtgttgaaaagcgtactatcatcatacgtatcg
agtacccctgctgttacaaaccaagcgataagatgaatgtgccgttccttgcaagctatcgcaaatagggagtttcctat
ggaatgtcgaataatgtactccctatttttttccaaaatgtttggaaaattgtatagcgttgcggcatacagtagacact
ccattctggcgttataatttttacttttacatatgaataggtggaagaactcgaataattcttgagaacttgttaaatgc
ataatatggtgatattttggtgtcgttaaatggtatgagaaaatgcattctaatacatcttttcggttatgctttagcgc
ctgagctaaggcatattcaggctcgacccataggactagtgtttctataattgagatattcgcctgctttgccagggcat
actttaagacgctccggttagaaaaaatgttgttatgaagatggataaccgtatccatttttacgatgggaccattccag
tatagtcctaaatgctgtagcagatcttttgttagttgtgaagcgttctcgggtgtcatataaatatgttgcagggcttt
tttctgtaaggagaacatttcgtcgtaatcgtacaaaaaaaaattaaaatttgggcatggatgattcaaacataacaaaa
tcaagattttataacagtttgcattaacctatacatatatgcaagtaaatgagatattatctatcataacgaatcaaggg
atatttgtatatatcaggagtttctgaaataaagatatgaagattatcatagtagtatccatcaatcacaatgcaacttc
ctttaaggcataatttagtaaactcagcactcccatcttctggatgctttacaactaacattaaaaactcctcagtcata
ttatctgtaataaaataagatcctcctggagccatttgtagcatgtctcttattcctacaaaatcttttttgggatggta
aaaactcagcagtttcaaactcttttttagttttttttcctggtatttaagccatttgttataaaacagttttcttatga
aaatgcatttgaaaatattgggaatgtttaaccatgcttcttccgagcacatctccagatacttactttctttgtttccc
atgtctaatttattgctcactaagttagtaatgaatctattttaataatctactttactaatctatcttaataacctatc
ttataatctatcttaataacctaattataacctatttataattggctaatgctgccggcatttcatgcctatctaaacaa
ctcctactaagcaatctactattacatatatagattcactttttatatttgtaaatcatgagaattataaaatcattact
catttttattgtaaattagtgggtatttgtaaaaatcttcaaacgttttaagatagttttctagagagaagtaatctttg
ccatcaatatataatgcttttcctttaaactccagttttgctatgtttagtgagccgtttctagatctttttgggcaata
aatagattttcattggttgcatcgtccgtaagcagaaaggtaccactaggcacgttaaaaaacatacgttctatttcatg
gtcggatttttgagaatagaaaaaatctaattttttaatccgcgttaactcttttttatcaatctttccagactgtttta
tatatactttattgcaaatcttacaatcctctatggcttcattatacttattttgcttatcctctattgacatgtccgta
tttgataggtaacttccgttaaggcggttccccatggttttagatagatttttaattcagttgtatacttttattatgag
gctaaaatatagaagtttgatcctaaaaaaataaaaagattttgtacatttatttatggtttatagcggtatagaggccg
ataaaaggtatccgggtagtctcctatgatatcgtcaattttggtataataacagttgttatggtagtattgtccaaacc
gagtatgtatgcgccggtgaagcgtccgcccgctaatggtacagttccaggttaagacaatcatatcacacccaaaaaga
gaggaaacagcataggtgcccaaaggttcattatataacatacgccgcatatattttagttttttttctccatggtaata
atcacaggttttcatgtcctgcttaataggatgattccccatgtatgataatatataataaatttagtttttagcttttt
caaaaaattgggcgctcgaaactaaattttccttatcacagcgtttggagaaagcgtatttaaagatatatcttcttcta
acaagactgcaaaaaaaatcttaccccttatttttataatgttcatcatagcgtttgaagatatcagaaggtgccaggtt
ttataaaaatatcctttaggatttataacgatacaagggtctataaaatatatgcgggtataatcttataaaatcatcga
ttttttcataatattctccgtttatacaataaagatcataacagatattgatgcgtagatgcattattcgcgtgttcgtt
gggcagctaaaggatatcacaacgtagttttttttaagaaaagacgaaactacataagtccctaagggttcattgaatag
taaacgccatatttgttttaaattttgttgttcaccatagtagtattcgcactttttcaagtcttttttaataagcctat
tccccatgtatgcttataaataaaaatttagaaatgtgctatattatttgttgatgaatcatgaacacgtcttatatgtt
gatatgttactttaaaaacatttgtattttcaacagacgcgttctattcttattaagaatgatgccgtctttattttaaa
ccttggtttaaaatttaaagaagtatttataaactataatcatgggaactttttcagtaactgcctctgcaaaaagtgac
gatgctgtttgtaagtatttagaagaaccaatagatgaaaattacagaaacatattaagaaatgagcatgttaaaaaaaa
tttaaatgaggctctgaatcgacatattactacctataatccagtagttgattggtgtaataactattcaacattttcat
ctcaggatttcgatgaatataaaatttatatacatagcgatcttatggatggacgacctcgtccaaaaaaaacatggtgt
gtcatcatgtaatgtttgttagttttatataaacgcaaaaatattcttctaggagatgttgatatactacctattgaatt
caatatattaaagtacatttctggctattcccattacggtattattattactatttttaagagctagatgtggatttaag
taataataacattctcccgttcctcctagagacacctcatcaaattcccatcctatgcaacctttatgttgtaaacataa
tgattgacagcattcatcttcttttgaccaagtcgtccaaatcctaccaagatctatacgtgtttttccaaatggagatt
gaagatcagcagtagtggcattaaacctataaaaaccaggtgcataatcacatgaacggatcgtaggatctaatttaata
tcttttatatcttgttttactgcttctagacaacttttatcagtacatgttccacgtacacagtggtgtcctttatcctt
acaatccgtatctgtcttacatttttttttcggcggtttatgtttcagatggtaaaaacccagtattaaaataatcacaa
gaataattcctataagtacttgaacaacaggataaaacattttaatattaaatatattttttaattaaatgaatagattt
aatccaagtagtattaaaattttttagaaatagtgttctacaaataatgaaatgaatggtccaaaaaaaataaggtgtac
aataatgtaatatattgttaggctaagtaaatttaatattttaaagtatttggaaaaatattttttaacatatgatgtct
aggaatattttttagacatttaaaaccatatagttactttatttattacactgaacttgaaaagacttattacctaaaat
attaatagatgaagtaatattgtgtaattgagtccataacatgggtgggaaacaaaaatctcgtaatatgaaaaataaac
atcctaaaaagagtgcaattgttataagtttatgtaactttattttaaagtaagaatataaaaatatgagtacaagagga
ataggggccattactaacattggctccaacatcctgttgtctacaaaaaaaaatattttttttagcaaaaaaaaatccat
ggaaggatattaatacacataattatttgacatcacattagtgtacttaccaaatagtaatatacaaccatcctaatatt
cacctttatgaaatgatcccaacctatacggtaaaatagtataggttttaataaagaaaaaagatattctgtggttttta
tttttgtatagtgtgtgaatacaaaataaaatcccaaattttaaccttttctttttttttctatacaggatgttagaaat
agtattggcaacgctgctaggcgacctgcagcggctccgggttcttacccctcagcagcgggcagttgccttctttcgag
ccaatactaaggagctagaggacttcttatgctcagatgggcagtctgaggaggtactgtctggcccccttcttaaccgt
ctactagaaccctcaggccctcttgatattttaaccggatatcacctatttcgtcagaatcccaaggcaggtcagttgcg
cggccttgaggtcaagatgcttgaacggttatacgatgctaatatttacaatatactgtctcggctgcggcctgaaaaag
ttcgcaacaaggctattgagctatactgggttttccgagctatccatatttgtcatgctcctttagttttagatattgta
cgatatgaggaaccggactttgctgaactggcctttatttgtgctgcttactttggtgaacctcaggtaatgtatttgct
ctacaaatatatgcctctgacccgcgcagttcttacggatgccatccggataagtcttgagagcaacaaccaggtaggga
tttgctatgcttacttgatgggaggcagcctcaagggactagtctccgccccactgcgtaaacgtctgcgcgccaaacta
cgctcgcagcgcaaaaagaaggacgttctttcaccccacgacttcttactgctgctccagtagctttttttgccgcagga
gcaccgcggataggagctcctccacgctcgcgatccggcgctggaagcggaaccgatcgaccgccacctgctcccaggga
cccttgcgctcgatgtcgtcggcttcccacacctcgacggctgtggcaaaatggacatgcttcgcgtcgttcgtccgttt
tttgcgccgcctccccattattcttcctgtaagattagtgtttaatacctataataacataattttaagatttaatatac
caaaacttaaactatttttgtatagtaactattagcatgtctacacatgattgttctctaaaagagaaaccggttgatat
gaacgatatatctgagaaatcagttgtcgtggataatgcacccgagaaaccagctggagcgaatcatatacctgagaagt
cggcccgcgaaatgacatcatcagaatggattgctgaatattggaaaggtataaaacgtggaaatgacgtgccatgttgt
tgtccaagaaaaatgaccagtgcagacaaaaagttttcagtatttggtaagggatccctaatgcgctccatccagaagaa
taattaaaaaaaatattttttttagcaagtttttaaactatttaaataaatgtggtaaaaaaattcacataataattaaa
gtgaacgtgttagaattaatatttttttataatcggatataatatccattaaatcaataaatgatagtgttgctaccaca
ctaaacaataacaaacagaaacgcacgatacctttcctcatgatttataatagcgtgttatctaaagatttttttgaaaa
aaatattaaattttagttgattatttttttcagttacaacattgctttagaaaaaatacctaattactacatagcaaata
aagcgagcgcattgttacaaacaacatttttttgcgcctggatactcctatatatgagaactataatacggtatattaat
cctattaccaacattgtcaataatagtatgtaggcaatgacatactttaaataccaaatatccatggttatttctaaaaa
tcttgaaaaaacgttaaattttagatcggtcacctacgacagtaatactaattttaataattgatgactgaaatcataat
ataatgccgtgcgaaaaataattatttttcggttaaagataccattacataaaaaatatgccatctactctacaagtgct
tgctaaaaaggtattggccttaggggagcataaagaaaatgaacatatatctagagaatattattatcatatattaaagt
gttgcggtttatggtggcatgaagctccgattatactttgttatgatgggagtgagcaaatgatgataaagactccaatc
tttgaagaaggcatattacttaatactgcattaatgaaagctgtacaggagaataattatgaattaataaagttgtttac
tgaatggggagcaaacatcaattatggattaatttccattaataccgagcatgcccgggatctatgtcgaaaattaggag
ctaaagaaatgcttgaaggaaatgaatttatacaaattatattcaaaacattagatgataccaccagtagtaatataatt
ttatgtcatgaattattcaccaacaatcctcttttagagaatgtaaatatgggggaaatgaggatgataatttattggag
gatgaaaaatttaacgaacctattattaaataatgactctattagtgaaatattaactaaattctggtatggtatagcag
taaaatataatcttaaggatgcgatccaatatttttaccagagattcatggacttcaacgagtggcgagtaacatgtgct
ctttcttttaataatgtgaatgatcttcataagatgtatataacagagaaggttcatatgaataatgacgaaatgatgaa
tctagcctgcagcattcaagacagaaatttatcaaccatttactattgttttctattggggggctaacatcaatcaagca
atgttaacctcagtattaaattataatatttttaacttattcttttgtatagacttaggggctgatgcctttgaagaggg
taagaccctggcgaaacaaaaggggtataatgaaatagtggaaatcttatcattagatatcatttatagtccaaatactg
acttctcatcaaaaatagaacctgaacatattagttctttgttaaaaaacttttatccaaaaaatctgttcgcttttgat
cgttgcaaccccggtttatattattcttagaggaccgctacaaaaattatttttttttcttgatcaaagctccaaaataa
ttattagattaaagtcgcctatagcagcagcccactccaaaaaaagtattttatagtacaaaaaacacgaaaaatagttt
gcggccggcggcaaactatttgttgttgtctaaaacttaatgtttttttaatatttttaaatgcaaccatggattgttgg
actatcagggagaagaactatagctacatcatattgtcaatactggtaatactattaatatggtatcttatacttaacta
ttgtcgatcgaaaaaaaatgcagttacaaacaacatgccgccaccatacacggtgtcaagtagctgttctcaataatagg
gttgattgacgctcttcgtaataatatgttgattgacgcatcataaaatgctgtggttgattaatatgttgattgtcgcc
tactttattatataagtaatgatttttgtataaaatacgggtttgtgagggctttattttttcttattagaacaaagcat
gcaatttaaggcctacagcaagagtaatttaacacctacaacagtaattttaaggtcagtaataatgtttaattaaggcc
tgaccactaaaacttaaacgattttgtaaaaaaaaatgtctactccactttctctacagactcttgttaaaaaagtgctg
gccacacagcacatatctaaagaacactactttattttgaaatattgtggtttatggtggcatgaagcgccgattacgat
ttgcattgatgaggatagccaaatattgataaaatcggcaagcttcaaagaaggcttatctttagatatcgcattaatga
aagtcgtgcaagaaaataaccatgatttaatagagttgtttaccaagtggggtgcagatatcaactctagcttagttact
gttaatacggagtatacccggaacctttgtcagaaattaggcgcaaaggaagctttgaatgaaagggatattttacaaat
attttataaaacacgtcatcttaaaactagcagtaatattattttatataatgaattgttttctaataatctccttttcc
aaaatatagagagattgagtttaatagtttataggggcttgaaaaacttatcaatcaactttatattggatgatatttca
tttagcgaaatgttaactagatactggtatagtatggcgatattatataaccttactgaagccatccaatatttttatca
acgatataggcattttaaagattggcggcttatatgtgggctttcttttaacaatttgtctgaccttcatgaagtatata
acttagagaagacggatatagacattgatgaaatgatgaagttgacctgtagtacgtatgatggtaattattcgactatt
tattattgttttatgttgggggctgacatcaatcgggcaatgttaacctcggtaataaactttcatattggtaacttgtt
cctttgtatagatttaggagctgatgctttcgaagacagcatggaactagcaaaacaaaagaataataatatattagtag
aaatattatcatttaaaaattattatagttcaaatacctctcttttatcaataaaaacgacagatccggaaaaaattaat
gccttattagatgaagaaaagtatgagtcaaaaaatatgttaatgtatgaagaattatctcattgatacaaaattatttt
ttataacagaactctctgatggtgacaaatctccgataggaatatatgacgtaacataattatttttttcgcccagaaaa
aaattataaatgttattattgccagcacttttatcaactatacgtacaaaaaggtgttgaccaaaaaaataatttttttt
cttgatcaaagtatgtaaacgcccgcttacagcaaggatcttaagtgagagccattaaattttattgatagctgcttgcc
accagtagaatacggccaaaccacctaacaggaaatacaaggcggcccttcggccaataaggtggataaaaatcacgcat
aagacggttgtaacatagcactttagtgcgaatatcaggaatgccaatagcatgtagataaggcaccaaacatcgcagct
atacatggctaaagatcaaccagaaaaggtttaaattttaacgccggcccaaaacttaaactttttttgatatttttaag
tgcagccatggattggtccggccataggatgacctatgcctacgtggcattctcattgatggcaatagcaataatatggt
atattctacttatctattgccgatcgaaaaaaaatgttgttacaagcggtaatacgctcgctttagcgccaatatcgcat
atgtgaaaaatgttcgccgaaaaaaacattaaaatttagaaccgccgcggcatctcaggggcggcaacatttttttttat
atggatattgtcacacaccacctcatctatgacgcaatatattactgctaatatcaggttccccaatagtatgtagagaa
accacacaagatagatattcatggcgatttttgacgaaaaaacattaagttttagcttctttgacgcctgtgtactaata
atgtttaacgcctgtagtataataattgatacctacagcagtaattgatacctacggcgataatgtctctctggccgccc
caaaaaaaagtatttacggtagggtttattaccggcggcgtaacaccagttatggtcaattttgtctggcccgccgccca
gccgcaaaaaaaaaatcaattacaaccgcaaaaaaaaatatttccggccgcggcgtttcaaaaaataatctttgcgaaat
aattccgcatcttgtgaaatgaacgcctacagtaataattttaatctttgacacctacagcagtagtaataattttaatc
tttaacgcctgcagcagtactaatatttttaatctttaacgcctacagcagtagtaataattttaatgtttaacgcctac
agcagtagtaataattttaatctttgacgcctacagcagtagtaataattttaatgtttaacgcctacagcagtacaata
attttaatgtttaacgcctgcagcagtactaataattttaatgtttaacgcctgcagcagtactaatatttttaatcttt
aacgcctacagcagtagtaataattttaatgtttaacgcctacagcagtagtaataattttaatctttgacgcctacagc
agtagtaataattttaatgtttaacgcctacagcaataatgcctatcgcccac
