# Supplementary material for: Diversities of African swine fever virus host-virus dynamics revealed by single-cell profiling
Source: J Virol. 2025 Feb 11;99(3):e02035-24. doi: 10.1128/jvi.02035-24 (PMC11917525; doi:10.1128/jvi.02035-24)
Supplement: Table S1 — Information related to Fig. 1 to 3 and Fig. S3. [file jvi.02035-24-s0008.xlsx]

## Sheet: Summary
Table S1: Infoemation related to Figure 1, Figure 2, Figure 3 and Figure S3.
Sheet1: Cell cluster information of all single cells in this study.
Sheet2. ASFV gene clusters
Sheet3. Interferon stimulated genes (ISGs) .

## Sheet: Sheet1
	orig.ident	nCount_RNA	nFeature_RNA	percent.mt	stim	infect_state	infect_state_num	cell_type2	ISG_score_final1	TCA_score_final1	GLYCOLYSIS_score_final1	Cytokin_score_final1	Inflammatory_score_final1	DF_hi.lo	cell_type
control.rds_AAACCCATCCCTCGAT-1	control	27574	4518	4.31929	control.rds	unexposed	0	Mcrophage	-0.0665656	-0.0781606	0.534413	0.0903635	0.0400598	Singlet	Macrophage
control.rds_AAACGAAAGTCACGCC-1	control	12698	3162	2.62246	control.rds	unexposed	0	Mcrophage	-0.194122	-0.221935	0.124324	-0.034166	0.0360323	Singlet	Macrophage
control.rds_AAACGAAGTACGGCAA-1	control	29798	4654	3.20827	control.rds	unexposed	0	Mcrophage	-0.0793628	0.0583931	0.33981	0.174321	0.126293	Singlet	Macrophage
control.rds_AAACGAAGTGTAGTGG-1	control	14859	3122	1.81035	control.rds	unexposed	0	Mcrophage	-0.257666	-0.350344	0.480429	-0.014931	0.0644938	Singlet	Macrophage
control.rds_AAACGAATCGCATTAG-1	control	16848	3377	1.9943	control.rds	unexposed	0	Mcrophage	-0.147982	-0.304356	0.218491	0.137656	0.0789297	Singlet	Macrophage
control.rds_AAACGAATCTGGCCAG-1	control	15826	3296	2.4643	control.rds	unexposed	0	Mcrophage	-0.072322	0.0134043	0.2146	0.0901131	0.00653049	Singlet	Macrophage
control.rds_AAACGCTCAAGGTCAG-1	control	20009	2921	2.63881	control.rds	unexposed	0	Mcrophage	-0.188308	-0.210636	0.179001	0.153415	0.147462	Singlet	Macrophage
control.rds_AAACGCTCAGCTGTCG-1	control	16752	3433	1.67741	control.rds	unexposed	0	Mcrophage	-0.158337	-0.119718	0.3832	0.0916303	0.0641102	Singlet	Macrophage
control.rds_AAACGCTGTACTTCCC-1	control	26044	4724	3.49025	control.rds	unexposed	0	Mcrophage	0.0106012	-0.162635	0.322934	0.0515291	0.0366069	Singlet	Macrophage
control.rds_AAACGCTGTGACTGTT-1	control	16194	3425	2.96406	control.rds	unexposed	0	Mcrophage	-0.20056	-0.0370161	0.420304	0.0484789	0.00173134	Singlet	Macrophage
control.rds_AAACGCTTCTAAGCGT-1	control	23790	3942	2.18579	control.rds	unexposed	0	Mcrophage	-0.22465	-0.00402558	0.546796	0.0804306	0.0376303	Singlet	Macrophage
control.rds_AAACGCTTCTGCGGAC-1	control	12501	3281	1.88785	control.rds	unexposed	0	Mcrophage	-0.139927	-0.238514	0.330973	0.051458	0.0407878	Singlet	Macrophage
control.rds_AAAGAACGTCACTAGT-1	control	21587	4237	3.74763	control.rds	unexposed	0	Mcrophage	-0.104303	-0.202826	0.544975	0.170333	0.10191	Singlet	Macrophage
control.rds_AAAGGATCAACAAGTA-1	control	26178	4111	1.23004	control.rds	unexposed	0	Mcrophage	-0.0647286	-0.0462751	0.174095	0.347425	0.166383	Singlet	Macrophage
control.rds_AAAGGATGTAGGCTCC-1	control	15131	3326	1.42092	control.rds	unexposed	0	Mcrophage	-0.100648	-0.132333	0.456128	0.0764619	0.032896	Singlet	Macrophage
control.rds_AAAGGGCCACGCGGTT-1	control	16558	3668	2.25269	control.rds	unexposed	0	Mcrophage	-0.0690749	0.0190603	0.36986	0.0826052	0.0461521	Singlet	Macrophage
control.rds_AAAGGGCGTTTGGAAA-1	control	14158	3060	2.30259	control.rds	unexposed	0	Mcrophage	0.0989752	0.0666702	0.305179	0.0596636	0.0840908	Singlet	Macrophage
control.rds_AAAGGTAAGCACCGTC-1	control	15985	3763	2.38348	control.rds	unexposed	0	Mcrophage	-0.178336	-0.180543	0.32296	0.0628681	0.0441087	Singlet	B cells
control.rds_AAAGGTACACAAGCAG-1	control	9884	2935	2.71145	control.rds	unexposed	0	Mcrophage	-0.235803	0.108751	0.193212	0.224292	0.11044	Singlet	Macrophage
control.rds_AAAGGTAGTCGCATCG-1	control	20061	3838	2.2282	control.rds	unexposed	0	Mcrophage	-0.133312	0.135106	0.196185	0.0687907	0.0149836	Singlet	Macrophage
control.rds_AAAGGTATCGCAACAT-1	control	24703	3918	1.76497	control.rds	unexposed	0	Mcrophage	-0.0094239	-0.0294338	0.346252	0.0746606	0.0365005	Singlet	Macrophage
control.rds_AAAGGTATCGCAGTCG-1	control	9025	2755	3.31302	control.rds	unexposed	0	Mcrophage	-0.216713	0.0384609	-0.204408	0.02476	0.0267126	Singlet	Macrophage
control.rds_AAAGTCCAGGTACAGC-1	control	15771	3616	2.01636	control.rds	unexposed	0	Mcrophage	-0.151181	-0.199073	-0.0498752	0.231546	0.094213	Singlet	Macrophage
control.rds_AAAGTCCAGTCCCAGC-1	control	22615	4346	3.09971	control.rds	unexposed	0	Mcrophage	-0.130119	0.111696	0.219454	0.067863	0.0316312	Singlet	Macrophage
control.rds_AAAGTCCCAACCGTGC-1	control	34376	4866	2.90901	control.rds	unexposed	0	Mcrophage	-0.105846	-0.057893	-0.0416491	0.104165	0.0527231	Singlet	Macrophage
control.rds_AAAGTCCCACTCCACT-1	control	19286	3675	2.02738	control.rds	unexposed	0	Mcrophage	-0.210917	-0.1368	0.0278404	0.119189	0.0450498	Singlet	Macrophage
control.rds_AAAGTCCCATGGCCCA-1	control	13495	3568	2.13412	control.rds	unexposed	0	Mcrophage	-0.237523	-0.255988	0.0926929	0.0886833	0.0137737	Singlet	Macrophage
control.rds_AAAGTCCGTAAGCAAT-1	control	28780	4241	1.89368	control.rds	unexposed	0	Mcrophage	-0.0720543	0.00923061	0.468754	0.178941	0.0662546	Singlet	Macrophage
control.rds_AAAGTCCGTTCTCTAT-1	control	18537	3842	1.1005	control.rds	unexposed	0	Mcrophage	0.0050682	-0.125858	0.566954	0.127009	0.125832	Singlet	Macrophage
control.rds_AAAGTGAAGCCTGTGC-1	control	11956	2787	1.43861	control.rds	unexposed	0	Mcrophage	0.0722093	-0.356267	0.0327294	0.164342	0.0627371	Singlet	Macrophage
control.rds_AAAGTGAAGGCTTCCG-1	control	17896	4140	2.35248	control.rds	unexposed	0	DC_cell	-0.0602835	-0.0956006	0.207252	0.133038	0.136202	Singlet	DC
control.rds_AAAGTGAAGTCCCAGC-1	control	18323	3986	2.73427	control.rds	unexposed	0	Mcrophage	-0.172156	-0.013047	0.215252	0.0634377	0.0360885	Singlet	Macrophage
control.rds_AAAGTGACAAGAATAC-1	control	21401	3867	2.2242	control.rds	unexposed	0	Mcrophage	-0.199883	-0.172183	0.0743791	0.0441944	0.0191376	Singlet	Macrophage
control.rds_AAAGTGACAAGAGATT-1	control	19400	3913	2.76804	control.rds	unexposed	0	Mcrophage	-0.0572754	-0.00378086	0.219383	0.104265	0.0335005	Singlet	Macrophage
control.rds_AAAGTGACAGCTATAC-1	control	29345	4405	1.86062	control.rds	unexposed	0	Mcrophage	-0.218654	-0.174672	-0.0013764	0.0197435	0.0346109	Singlet	Macrophage
control.rds_AAAGTGATCAGCAATC-1	control	14452	3413	2.3111	control.rds	unexposed	0	Mcrophage	-0.120129	-0.220723	0.427751	0.0681377	0.0788139	Singlet	Macrophage
control.rds_AAATGGACACATTCGA-1	control	20127	3415	1.86814	control.rds	unexposed	0	Mcrophage	-0.063907	-0.153059	0.126914	0.0934696	0.0891535	Singlet	Macrophage
control.rds_AAATGGAGTATACAGA-1	control	19255	3964	2.85121	control.rds	unexposed	0	Mcrophage	-0.0553494	-0.0682773	0.0336758	0.0445046	0.0547062	Singlet	Macrophage
control.rds_AACAAAGAGTGTTGTC-1	control	15828	3187	3.22846	control.rds	unexposed	0	Mcrophage	-0.0178945	0.017547	0.33166	0.133143	0.0511515	Singlet	Macrophage
control.rds_AACAAAGCAGATTAAG-1	control	13234	3176	2.22911	control.rds	unexposed	0	Mcrophage	-0.199494	-0.169385	0.64712	0.0762003	0.0784104	Singlet	Macrophage
control.rds_AACAAAGGTTAACCTG-1	control	21104	4081	2.39291	control.rds	unexposed	0	Mcrophage	-0.0252413	0.144892	-0.00566619	0.0380672	-0.00012256	Singlet	Macrophage
control.rds_AACAAAGGTTTATGCG-1	control	14514	3439	6.59363	control.rds	unexposed	0	Mcrophage	-0.140692	-0.252219	0.161275	0.135311	0.133112	Singlet	Macrophage
control.rds_AACAACCAGGATAATC-1	control	10761	3018	2.96441	control.rds	unexposed	0	Mcrophage	-0.227606	-0.0759428	0.0780687	0.0515203	0.0817327	Singlet	Macrophage
control.rds_AACAACCAGGCCTGAA-1	control	17913	3991	2.24976	control.rds	unexposed	0	Mcrophage	-0.0137985	-0.23087	-0.0787771	0.0627508	-0.00949099	Singlet	Macrophage
control.rds_AACAACCAGTTGCCTA-1	control	13799	3552	3.65969	control.rds	unexposed	0	Mcrophage	-0.237374	-0.0271232	0.259688	0.0750398	0.109382	Singlet	Macrophage
control.rds_AACAACCGTGGTAACG-1	control	14873	3381	2.11121	control.rds	unexposed	0	Mcrophage	-0.136249	-0.0884546	0.420588	0.0643578	-0.00743115	Singlet	Macrophage
control.rds_AACAAGACAAATGGTA-1	control	22188	4428	2.83937	control.rds	unexposed	0	Mcrophage	0.0586961	0.0231047	0.474525	0.166935	0.134518	Singlet	Macrophage
control.rds_AACAAGACAGAGAATT-1	control	40256	5125	3.82303	control.rds	unexposed	0	Mcrophage	-0.0969452	-0.109288	0.206657	0.144739	0.0756806	Singlet	Proliferating cells
control.rds_AACAAGACAGTTAGAA-1	control	32069	4840	2.7129	control.rds	unexposed	0	Mcrophage	-0.184991	-0.166916	0.0932141	0.190185	0.0575221	Singlet	Macrophage
control.rds_AACAAGAGTTACGGAG-1	control	15512	3402	1.2442	control.rds	unexposed	0	Mcrophage	-0.0166876	0.161731	0.551188	0.0962204	0.0692091	Singlet	Macrophage
control.rds_AACAAGATCACCTCTG-1	control	14067	3550	3.22741	control.rds	unexposed	0	Mcrophage	-0.16867	-0.203173	0.409933	0.066236	0.0818756	Singlet	Macrophage
control.rds_AACAAGATCGCTAGCG-1	control	9961	2821	2.6403	control.rds	unexposed	0	Mcrophage	0.00886242	-0.0612632	0.553956	0.176878	0.132506	Singlet	Macrophage
control.rds_AACACACAGGCATGGT-1	control	10839	2890	1.66067	control.rds	unexposed	0	Mcrophage	-0.244872	-0.0014604	0.41506	0.0292824	0.085607	Singlet	Macrophage
control.rds_AACACACGTGGATGAC-1	control	24788	4118	1.65806	control.rds	unexposed	0	Mcrophage	0.0766371	0.0768528	0.0585879	0.0188384	0.0360228	Singlet	Macrophage
control.rds_AACACACTCTGAATGC-1	control	17639	3796	2.3981	control.rds	unexposed	0	Mcrophage	-0.132789	0.134327	0.512172	0.0967194	0.0337161	Singlet	Macrophage
control.rds_AACAGGGAGGTTTGAA-1	control	14564	3359	2.84949	control.rds	unexposed	0	Mcrophage	-0.061216	-0.09222	0.387624	0.110043	0.0821014	Singlet	Macrophage
control.rds_AACAGGGAGTTCATCG-1	control	12959	3365	5.54827	control.rds	unexposed	0	Mcrophage	-0.122004	-0.190347	-0.156637	-0.0344973	-0.0227943	Singlet	Macrophage
control.rds_AACAGGGCATGTGGCC-1	control	28999	4838	3.57599	control.rds	unexposed	0	Mcrophage	-0.0738756	-0.00265944	0.145767	0.0626981	0.0409501	Singlet	Macrophage
control.rds_AACAGGGTCGTCGGGT-1	control	32136	4272	1.40341	control.rds	unexposed	0	Mcrophage	-0.142606	-0.16497	-0.177141	-0.00460501	0.0294218	Singlet	Macrophage
control.rds_AACAGGGTCTCGTTTA-1	control	12543	3299	1.26764	control.rds	unexposed	0	Mcrophage	-0.109521	0.130946	0.127967	0.0532811	0.0977961	Singlet	Macrophage
control.rds_AACCAACAGCTCCGAC-1	control	14038	2994	2.5146	control.rds	unexposed	0	Mcrophage	-0.0724008	-0.160278	0.0134475	0.203723	0.148979	Singlet	Macrophage
control.rds_AACCAACAGGTAGCAC-1	control	14296	3070	1.41298	control.rds	unexposed	0	Mcrophage	-0.0399199	-0.28951	0.238487	0.0249618	0.0174124	Singlet	Macrophage
control.rds_AACCAACCAGGAGGTT-1	control	22916	4003	1.5535	control.rds	unexposed	0	Mcrophage	-0.139358	-0.100268	0.278962	0.0883166	0.0566342	Singlet	Macrophage
control.rds_AACCAACCATCAGTCA-1	control	15416	3653	2.86066	control.rds	unexposed	0	Mcrophage	-0.146245	-0.17903	0.177159	0.0696991	0.00413221	Singlet	Macrophage
control.rds_AACCAACCATCGAACT-1	control	19949	3669	1.6091	control.rds	unexposed	0	Mcrophage	0.366076	0.0544598	0.434757	0.0677119	0.08737	Singlet	Macrophage
control.rds_AACCAACTCACTAGCA-1	control	21802	3846	2.42638	control.rds	unexposed	0	Mcrophage	-0.0836944	-0.0311037	0.541772	0.0775246	0.00467656	Singlet	Macrophage
control.rds_AACCAACTCCACAAGT-1	control	16410	3225	3.38818	control.rds	unexposed	0	Mcrophage	-0.0549004	-0.144813	0.307399	0.250094	0.142428	Singlet	Macrophage
control.rds_AACCACACACAACGCC-1	control	16124	3550	3.2188	control.rds	unexposed	0	Mcrophage	-0.227074	-0.0844746	0.234795	0.0614438	0.00903603	Singlet	Macrophage
control.rds_AACCACAGTGTTGACT-1	control	19301	3721	2.74079	control.rds	unexposed	0	Mcrophage	0.0508584	-0.317446	0.448283	0.058469	0.0557219	Singlet	Macrophage
control.rds_AACCACATCTCAATCT-1	control	29623	4616	2.59596	control.rds	unexposed	0	Mcrophage	-0.130855	-0.155303	0.442421	0.0400025	0.0521732	Singlet	Macrophage
control.rds_AACCATGCACTGCTTC-1	control	9744	2833	3.97167	control.rds	unexposed	0	Mcrophage	-0.150771	0.0659233	0.253696	0.0647834	0.0324801	Singlet	Macrophage
control.rds_AACCATGCATACTGTG-1	control	17739	3614	2.54242	control.rds	unexposed	0	Mcrophage	-0.235917	-0.141015	0.14266	0.116227	0.0867004	Singlet	Macrophage
control.rds_AACCATGTCCGAGCTG-1	control	28559	4599	2.20596	control.rds	unexposed	0	Mcrophage	0.0446442	0.0215085	0.339079	0.10672	0.044062	Singlet	Macrophage
control.rds_AACCATGTCGTAACTG-1	control	20305	4382	4.04334	control.rds	unexposed	0	Mcrophage	-0.212989	0.039748	0.136958	0.0811701	0.0620293	Singlet	Proliferating cells
control.rds_AACCCAAAGTGTAGAT-1	control	17232	3712	2.73909	control.rds	unexposed	0	Mcrophage	-0.151874	-0.110602	0.402424	0.0284324	0.0372498	Singlet	Macrophage
control.rds_AACCCAACAACGCCCA-1	control	21946	3708	2.79778	control.rds	unexposed	0	Mcrophage	-0.0670869	0.0313638	0.465186	0.106606	0.0645133	Singlet	Macrophage
control.rds_AACCCAACATGTTCAG-1	control	22437	3994	2.40228	control.rds	unexposed	0	Mcrophage	-0.13771	-0.0719029	0.408307	0.00474304	0.00448088	Singlet	Macrophage
control.rds_AACCTGACACTACTTT-1	control	10718	3187	1.36219	control.rds	unexposed	0	Mcrophage	0.0815208	0.0153952	0.61957	0.0790646	0.0803564	Singlet	Macrophage
control.rds_AACCTGAGTCACAGAG-1	control	10874	3005	3.30145	control.rds	unexposed	0	Mcrophage	-0.249525	0.0146927	-0.153238	0.0533544	0.0873495	Singlet	Macrophage
control.rds_AACCTGAGTGTAAATG-1	control	18635	3511	2.68849	control.rds	unexposed	0	Mcrophage	-0.109637	-0.00589825	0.610771	0.106189	0.043369	Singlet	Macrophage
control.rds_AACCTGATCGTGGACC-1	control	11345	2983	2.23006	control.rds	unexposed	0	Mcrophage	-0.220955	0.0103942	0.553759	0.0282232	0.0657768	Singlet	Macrophage
control.rds_AACCTTTAGGTTTACC-1	control	19894	4493	3.21202	control.rds	unexposed	0	Mcrophage	-0.153471	-0.0276646	-0.191349	0.0724654	0.0158693	Singlet	Proliferating cells
control.rds_AACCTTTCAATTTCCT-1	control	15941	3799	0.784142	control.rds	unexposed	0	Mcrophage	-0.220698	0.0138389	0.210133	0.0607109	0.0268934	Singlet	Macrophage
control.rds_AACCTTTGTAGTCTTG-1	control	11075	2801	3.87359	control.rds	unexposed	0	Mcrophage	-0.156951	-0.228842	-0.401231	0.0639033	0.134829	Singlet	Macrophage
control.rds_AACCTTTGTCCAGCCA-1	control	13220	3551	4.09228	control.rds	unexposed	0	Mcrophage	-0.221929	-0.0346776	0.194861	0.0145725	0.0454412	Singlet	Macrophage
control.rds_AACCTTTGTGACAGCA-1	control	14475	3407	2.3696	control.rds	unexposed	0	Mcrophage	0.11512	-0.309266	0.331902	0.0763987	0.0521001	Singlet	Macrophage
control.rds_AACCTTTTCCCTTCCC-1	control	19580	3933	1.40449	control.rds	unexposed	0	Mcrophage	-0.194936	0.0351467	0.0237902	0.125067	-0.0159726	Singlet	Macrophage
control.rds_AACGAAACATAGCTGT-1	control	14433	3393	2.61207	control.rds	unexposed	0	Mcrophage	-0.151357	-0.0968553	-0.0737922	0.0277252	0.0260979	Singlet	Macrophage
control.rds_AACGAAACATATCTGG-1	control	17677	3615	2.13837	control.rds	unexposed	0	Mcrophage	-0.0858802	-0.0714249	0.315866	0.121131	0.00315026	Singlet	Macrophage
control.rds_AACGAAAGTTGTATGC-1	control	12731	3039	4.28874	control.rds	unexposed	0	Mcrophage	-0.192012	-0.330673	0.630275	0.0686461	0.134357	Singlet	Macrophage
control.rds_AACGAAAGTTTAGTCG-1	control	12281	3159	2.64636	control.rds	unexposed	0	Mcrophage	-0.0692396	-0.0227611	0.825803	0.0190251	0.0487945	Singlet	Macrophage
control.rds_AACGAAATCCTTATAC-1	control	9740	2675	2.74127	control.rds	unexposed	0	Mcrophage	-0.283732	-0.342691	-0.0925607	0.105401	0.0471283	Singlet	Macrophage
control.rds_AACGGGAAGGACTATA-1	control	33469	4615	1.63734	control.rds	unexposed	0	Mcrophage	-0.221099	0.11236	0.159591	0.0326066	0.0780222	Singlet	Macrophage
control.rds_AACGGGAAGGGCGAGA-1	control	13893	3447	2.67761	control.rds	unexposed	0	Mcrophage	-0.133398	0.149036	0.0543772	0.0537523	0.0729154	Singlet	Macrophage
control.rds_AACGGGACAAGTTGGG-1	control	15008	3308	1.87233	control.rds	unexposed	0	Mcrophage	-0.117431	-0.178009	0.130474	0.107173	0.0831838	Singlet	Macrophage
control.rds_AACGGGACACTTGGCG-1	control	13530	3195	2.63858	control.rds	unexposed	0	Mcrophage	-0.234169	-0.0534352	0.412302	0.18356	0.0534445	Singlet	Macrophage
control.rds_AACGGGATCCGGTTCT-1	control	6476	2682	1.21989	control.rds	unexposed	0	T_cell	0.0646559	-0.0568163	0.545142	0.0437691	0.255476	Singlet	T cells
control.rds_AACGTCACACAATGCT-1	control	8260	2502	2.28814	control.rds	unexposed	0	Mcrophage	0.0171557	-0.220885	0.653673	0.118329	0.0675842	Singlet	Macrophage
control.rds_AACGTCATCAGACCTA-1	control	12342	3192	1.88786	control.rds	unexposed	0	Mcrophage	-0.0751844	-0.190233	0.118332	-0.0177592	0.0280181	Singlet	Macrophage
control.rds_AACTTCTAGCATCCCG-1	control	12126	3105	2.06993	control.rds	unexposed	0	Mcrophage	-0.25	-0.0629038	0.218043	0.059843	0.0229206	Singlet	Macrophage
control.rds_AACTTCTAGGACAGCT-1	control	11890	3049	3.3894	control.rds	unexposed	0	Mcrophage	-0.0819996	-0.100135	-0.0302919	-0.022745	0.0227503	Singlet	Macrophage
control.rds_AACTTCTCAGAACTTC-1	control	27431	4422	3.63822	control.rds	unexposed	0	Mcrophage	-0.102087	-0.0541473	0.497242	0.0448361	0.0280266	Singlet	Macrophage
control.rds_AACTTCTCATGCGTGC-1	control	17296	3571	3.10476	control.rds	unexposed	0	Mcrophage	-0.1332	0.128782	0.40352	0.117115	0.102826	Singlet	Macrophage
control.rds_AACTTCTGTAACAGGC-1	control	14022	3316	3.79404	control.rds	unexposed	0	Mcrophage	-0.0732814	-0.164705	0.311242	0.0808682	0.05036	Singlet	Macrophage
control.rds_AACTTCTGTACCTGTA-1	control	14924	3641	2.39212	control.rds	unexposed	0	Mcrophage	-0.0239238	-0.0466073	-0.3706	0.0551293	0.0643838	Singlet	Macrophage
control.rds_AACTTCTTCATGGAGG-1	control	18688	3414	2.00664	control.rds	unexposed	0	Mcrophage	-0.141444	-0.192058	0.250407	0.173165	0.126397	Singlet	Macrophage
control.rds_AAGAACAAGATGAAGG-1	control	13715	3442	2.88006	control.rds	unexposed	0	Mcrophage	-0.254049	-0.0970186	0.17416	0.103829	0.051478	Singlet	Macrophage
control.rds_AAGAACAAGCCAAGTG-1	control	37836	5005	2.65884	control.rds	unexposed	0	Mcrophage	0.0384515	-0.111228	0.373054	0.0600174	0.0567199	Singlet	Macrophage
control.rds_AAGAACAAGCTCCACG-1	control	16541	3298	2.70238	control.rds	unexposed	0	Mcrophage	-0.0485605	0.0237927	0.701265	0.111774	0.0787816	Singlet	Macrophage
control.rds_AAGAACAGTACGGGAT-1	control	29230	4853	2.38112	control.rds	unexposed	0	Mcrophage	-0.169012	-0.188578	0.30685	0.129663	0.111577	Singlet	Macrophage
control.rds_AAGAACAGTAGCTTGT-1	control	12795	3196	2.97773	control.rds	unexposed	0	Mcrophage	-0.210129	-0.160859	0.429654	0.0484422	0.0872031	Singlet	Macrophage
control.rds_AAGAACAGTTTCACAG-1	control	15500	3614	2.22581	control.rds	unexposed	0	Mcrophage	-0.117628	-0.0975911	0.323	0.0387092	0.0785173	Singlet	Macrophage
control.rds_AAGAACATCATAGAGA-1	control	15125	3382	3.72893	control.rds	unexposed	0	Mcrophage	-0.18127	-0.0278207	0.222999	0.025018	-0.0145822	Singlet	Macrophage
control.rds_AAGACAAAGTAACGTA-1	control	24302	4293	3.85565	control.rds	unexposed	0	Mcrophage	-0.0877332	-0.14916	0.381345	0.0490868	0.027124	Singlet	Macrophage
control.rds_AAGACAACATGTTCAG-1	control	16828	3595	3.75565	control.rds	unexposed	0	Mcrophage	-0.206169	-0.138245	0.0423758	0.125603	0.0756952	Singlet	Macrophage
control.rds_AAGACAAGTCTTACAG-1	control	16195	3527	3.77277	control.rds	unexposed	0	Mcrophage	-0.277572	-0.32987	0.0626831	-0.00385027	0.0485427	Singlet	Macrophage
control.rds_AAGACTCAGAACAAGG-1	control	22013	4112	2.62118	control.rds	unexposed	0	Mcrophage	-0.202896	-0.241416	0.605759	0.0775917	0.0573273	Singlet	Macrophage
control.rds_AAGACTCAGATGCCGA-1	control	18537	3996	2.51929	control.rds	unexposed	0	Mcrophage	-0.16405	-0.0636421	0.392321	0.098293	0.0505482	Singlet	Macrophage
control.rds_AAGACTCCAAGACTGG-1	control	38002	5322	2.74986	control.rds	unexposed	0	Mcrophage	-0.126298	-0.171035	0.238953	0.0948122	0.038189	Singlet	Macrophage
control.rds_AAGACTCCATATCGGT-1	control	12772	3092	1.73818	control.rds	unexposed	0	Mcrophage	-0.156284	-0.19238	0.545813	-0.000451087	0.0523607	Singlet	Macrophage
control.rds_AAGACTCGTCACTCGG-1	control	20017	3662	1.73852	control.rds	unexposed	0	Mcrophage	-0.0394451	0.0127755	0.179234	0.0962663	0.0420596	Singlet	Macrophage
control.rds_AAGACTCGTCTTACAG-1	control	12433	3247	1.78557	control.rds	unexposed	0	Mcrophage	0.0562086	-0.220235	0.229967	0.11974	0.0847318	Singlet	Macrophage
control.rds_AAGACTCTCGTTTACT-1	control	13626	3431	3.22912	control.rds	unexposed	0	DC_cell	-0.059261	-0.025432	0.05867	-0.00590674	0.0869842	Singlet	DC
control.rds_AAGATAGAGCTAGAAT-1	control	12971	3469	2.53643	control.rds	unexposed	0	Mcrophage	-0.0460503	-0.111197	0.0380878	0.00797688	0.0097833	Singlet	Macrophage
control.rds_AAGATAGCAAAGGCGT-1	control	12829	3039	3.39076	control.rds	unexposed	0	Mcrophage	-0.116708	0.0927396	0.155555	0.0706756	0.0244183	Singlet	Macrophage
control.rds_AAGATAGCAGCTACAT-1	control	16051	3547	1.68214	control.rds	unexposed	0	Mcrophage	0.0794309	0.027642	0.0644519	0.0812127	0.0729275	Singlet	Macrophage
control.rds_AAGATAGCATCAGTGT-1	control	19829	4168	3.92355	control.rds	unexposed	0	Mcrophage	-0.110912	-0.131444	-0.0317368	0.102275	0.0831407	Singlet	Macrophage
control.rds_AAGATAGGTCATCCGG-1	control	25229	4060	2.25138	control.rds	unexposed	0	Mcrophage	0.127929	0.0364869	0.440133	0.110763	0.00303224	Singlet	Macrophage
control.rds_AAGATAGGTTCGGGTC-1	control	18919	3662	2.71685	control.rds	unexposed	0	Mcrophage	-0.169639	0.220147	0.072456	0.0373109	0.0228373	Singlet	Macrophage
control.rds_AAGCATCAGCTGTCCG-1	control	42433	5388	3.09193	control.rds	unexposed	0	Mcrophage	-0.165656	-0.0703434	0.27439	0.0435637	0.0482464	Singlet	Macrophage
control.rds_AAGCATCAGTTCCAGT-1	control	25246	4368	0.887269	control.rds	unexposed	0	Mcrophage	0.00231866	0.08059	0.208419	0.180032	0.109281	Singlet	Macrophage
control.rds_AAGCCATAGGTCCCGT-1	control	16520	3563	3.0569	control.rds	unexposed	0	Mcrophage	-0.131231	-0.0438133	-0.176973	0.0764395	0.0591747	Singlet	Macrophage
control.rds_AAGCCATCAAGCGAGT-1	control	14535	3364	2.42174	control.rds	unexposed	0	Mcrophage	-0.0399003	-0.217514	0.597333	0.0976485	0.0559278	Singlet	Macrophage
control.rds_AAGCCATCACTCTGCT-1	control	31610	4566	2.49288	control.rds	unexposed	0	Mcrophage	-0.228802	-0.0179389	0.241566	0.0840921	0.0248582	Singlet	Macrophage
control.rds_AAGCCATGTGACCGAA-1	control	14287	3212	3.89865	control.rds	unexposed	0	Mcrophage	-0.147339	-0.028849	0.102055	0.0381023	0.0322521	Singlet	Macrophage
control.rds_AAGCCATGTTCGGGTC-1	control	8957	2737	1.61885	control.rds	unexposed	0	Mcrophage	-0.165855	-0.23145	0.609874	-0.00597853	0.0807905	Singlet	Macrophage
control.rds_AAGCCATTCTACGCGG-1	control	13235	3439	2.86362	control.rds	unexposed	0	Mcrophage	-0.178467	-0.0920488	0.0201601	0.00645592	0.0195334	Singlet	Macrophage
control.rds_AAGCCATTCTAGACCA-1	control	19730	3729	2.14901	control.rds	unexposed	0	Mcrophage	-0.0569021	-0.237747	-0.197778	0.0994366	0.0152123	Singlet	Macrophage
control.rds_AAGCGAGAGACCTTTG-1	control	15275	3410	3.03764	control.rds	unexposed	0	Mcrophage	-0.18144	-0.271991	0.129971	0.0730446	0.0401146	Singlet	Macrophage
control.rds_AAGCGAGCAAGCTGCC-1	control	14298	3459	2.02126	control.rds	unexposed	0	Mcrophage	-0.227973	-0.0271112	0.18543	0.0303082	0.036573	Singlet	Macrophage
control.rds_AAGCGAGTCATGCCAA-1	control	19133	3527	2.21084	control.rds	unexposed	0	Mcrophage	-0.0867984	-0.0998812	0.75764	0.227637	0.110926	Singlet	Macrophage
control.rds_AAGCGAGTCGTGCACG-1	control	14499	3388	2.98641	control.rds	unexposed	0	Mcrophage	-0.0673577	-0.0433255	0.461799	0.0851787	0.0254505	Singlet	Macrophage
control.rds_AAGCGTTAGAGAAGGT-1	control	14939	3498	4.29078	control.rds	unexposed	0	Mcrophage	-0.0730383	-0.161773	0.124687	0.145789	0.0351739	Singlet	Macrophage
control.rds_AAGCGTTAGCCACTCG-1	control	13042	3236	3.03634	control.rds	unexposed	0	Mcrophage	0.127829	-0.191587	-0.248773	0.0520048	0.0918548	Singlet	Macrophage
control.rds_AAGCGTTAGTACCCTA-1	control	14151	2882	1.06706	control.rds	unexposed	0	Mcrophage	0.0485063	-0.227175	0.107107	0.16696	0.103151	Singlet	Macrophage
control.rds_AAGCGTTAGTATGACA-1	control	9621	2809	3.01424	control.rds	unexposed	0	Mcrophage	-0.0685201	-0.0717432	0.413558	0.0136433	0.0632995	Singlet	Macrophage
control.rds_AAGCGTTCACCTATCC-1	control	17386	3613	3.41654	control.rds	unexposed	0	Mcrophage	-0.0909339	0.0320438	0.594107	0.0340238	0.000655444	Singlet	Macrophage
control.rds_AAGCGTTCATGCAGCC-1	control	16833	3501	2.92877	control.rds	unexposed	0	Mcrophage	-0.0619353	-0.0990613	0.289478	0.0434869	0.0222922	Singlet	Macrophage
control.rds_AAGCGTTGTCACCGAC-1	control	13474	3126	2.13745	control.rds	unexposed	0	Mcrophage	-0.139661	0.103007	0.220953	0.0531415	0.0489421	Singlet	Macrophage
control.rds_AAGCGTTGTGACAGCA-1	control	15495	3458	1.7425	control.rds	unexposed	0	Mcrophage	-0.106787	0.146277	0.0929156	0.155659	0.0292645	Singlet	Macrophage
control.rds_AAGCGTTTCGAGTGAG-1	control	12942	2832	6.15052	control.rds	unexposed	0	Mcrophage	-0.167132	0.102401	0.543383	0.224269	0.135416	Singlet	Macrophage
control.rds_AAGGAATAGGAAGTAG-1	control	26648	3949	2.55929	control.rds	unexposed	0	Mcrophage	0.0197791	0.0885643	0.797657	0.0537113	0.0183506	Singlet	Macrophage
control.rds_AAGGAATCAAATCAAG-1	control	12064	2951	1.44231	control.rds	unexposed	0	Mcrophage	-0.160325	-0.225153	-0.0978516	-0.0085714	0.0373564	Singlet	Macrophage
control.rds_AAGGAATCAGCTGTAT-1	control	9977	2757	4.6507	control.rds	unexposed	0	Mcrophage	-0.0280664	-0.174121	0.847128	0.183636	0.13303	Singlet	Macrophage
control.rds_AAGGAATCATAGCACT-1	control	19653	3854	2.81891	control.rds	unexposed	0	Mcrophage	-0.130921	0.0125518	0.536319	0.143859	0.115264	Singlet	Macrophage
control.rds_AAGGAATTCCATAAGC-1	control	27478	4598	5.13866	control.rds	unexposed	0	Mcrophage	0.00302358	-0.116025	0.581934	0.120912	0.0178562	Singlet	Macrophage
control.rds_AAGGAATTCCGATAAC-1	control	18470	3712	2.04656	control.rds	unexposed	0	Mcrophage	-0.0155249	0.0683686	0.534052	0.08937	0.0912289	Singlet	Macrophage
control.rds_AAGGTAAAGATCCGAG-1	control	13351	3070	2.67396	control.rds	unexposed	0	Mcrophage	0.0413483	-0.182112	0.049125	0.108849	0.0319444	Singlet	Macrophage
control.rds_AAGGTAAAGGTTACCT-1	control	15333	3299	1.96961	control.rds	unexposed	0	Mcrophage	-0.0649656	-0.025791	0.370929	0.114707	0.0693181	Singlet	Macrophage
control.rds_AAGGTAAGTGAATGAT-1	control	11556	2858	1.62686	control.rds	unexposed	0	Mcrophage	-0.132574	0.0560708	0.684481	0.0652564	0.0172327	Singlet	Macrophage
control.rds_AAGGTAAGTGTATTCG-1	control	12497	3353	2.72065	control.rds	unexposed	0	Mcrophage	0.00318984	-0.122011	0.0516668	0.0371852	0.0320733	Singlet	Macrophage
control.rds_AAGGTAATCCCATACC-1	control	18664	3767	2.86648	control.rds	unexposed	0	Mcrophage	-0.180724	-0.0370031	0.354473	0.0546508	-0.00948156	Singlet	Macrophage
control.rds_AAGGTAATCTCGGTCT-1	control	16753	3699	3.09795	control.rds	unexposed	0	Mcrophage	-0.227866	-0.131834	0.374838	-0.00193468	0.064419	Singlet	Macrophage
control.rds_AAGTACCAGACAGCTG-1	control	16476	3803	3.1379	control.rds	unexposed	0	Mcrophage	0.0885537	-0.126964	0.19497	0.0745542	0.0683814	Singlet	Macrophage
control.rds_AAGTACCAGCCACTCG-1	control	16527	3936	2.5413	control.rds	unexposed	0	Mcrophage	-0.22619	-0.172172	0.430097	0.118741	0.0309312	Singlet	Macrophage
control.rds_AAGTACCAGTGTTGAA-1	control	16113	3447	3.22721	control.rds	unexposed	0	Mcrophage	-0.135214	-0.164416	0.307932	0.0841988	0.114747	Singlet	Macrophage
control.rds_AAGTACCCACGTGAGA-1	control	16799	3660	2.31561	control.rds	unexposed	0	Mcrophage	-0.00722998	-0.212545	0.709546	0.148994	0.131386	Singlet	Macrophage
control.rds_AAGTACCCATCCCGTT-1	control	14523	3558	3.00902	control.rds	unexposed	0	Mcrophage	-0.0994678	-0.227932	0.67877	0.0230459	0.0704197	Singlet	Macrophage
control.rds_AAGTACCGTTGAGTCT-1	control	15502	3530	3.65759	control.rds	unexposed	0	Mcrophage	-0.260362	-0.151445	0.108214	0.0738833	0.0431492	Singlet	Macrophage
control.rds_AAGTACCTCAGAGTTC-1	control	17396	3741	2.3971	control.rds	unexposed	0	Mcrophage	-0.15404	-0.0270198	0.0820469	0.0538678	0.0375959	Singlet	Macrophage
control.rds_AAGTACCTCCGAAATC-1	control	13513	3237	2.77511	control.rds	unexposed	0	Mcrophage	0.0563993	-0.105721	0.373217	0.138491	0.0804467	Singlet	Macrophage
control.rds_AAGTACCTCTGGGAGA-1	control	18714	3729	2.62905	control.rds	unexposed	0	Mcrophage	-0.178754	-0.000304829	0.158981	0.148919	0.0592522	Singlet	Macrophage
control.rds_AAGTCGTAGGCTGTAG-1	control	22474	4199	3.47068	control.rds	unexposed	0	Mcrophage	-0.148223	0.0155345	0.347352	0.148013	0.0585606	Singlet	Proliferating cells
control.rds_AAGTCGTCAATGCAGG-1	control	14136	3551	2.9004	control.rds	unexposed	0	Mcrophage	-0.060375	0.0607385	0.379966	0.099871	0.0578028	Singlet	Macrophage
control.rds_AAGTCGTTCTGCGAGC-1	control	8482	2737	2.48762	control.rds	unexposed	0	Mcrophage	0.130762	-0.0309231	0.40784	0.14377	0.0578466	Singlet	Macrophage
control.rds_AAGTGAACAAATCGTC-1	control	19914	3579	4.01225	control.rds	unexposed	0	Mcrophage	-0.196871	-0.0388446	0.0530205	-0.0186919	0.0420238	Singlet	Macrophage
control.rds_AAGTGAACATCTTTCA-1	control	18564	3576	3.2159	control.rds	unexposed	0	Mcrophage	-0.152208	-0.005564	0.0376989	0.142777	0.0674591	Singlet	Macrophage
control.rds_AAGTGAACATGCACTA-1	control	12065	2736	2.71032	control.rds	unexposed	0	Mcrophage	-0.238973	-0.0498281	0.599847	0.00963081	0.0302008	Singlet	Macrophage
control.rds_AAGTGAAGTGATAGAT-1	control	17154	3506	4.23808	control.rds	unexposed	0	Mcrophage	-0.122201	-0.0159365	0.411788	0.0853151	0.0432722	Singlet	Macrophage
control.rds_AAGTGAATCGGTATGT-1	control	19078	3735	1.98134	control.rds	unexposed	0	Mcrophage	-0.205663	-0.124736	0.119453	0.104585	0.030145	Singlet	Macrophage
control.rds_AAGTGAATCTTCCACG-1	control	21724	3664	4.03701	control.rds	unexposed	0	Mcrophage	-0.113251	-0.031167	-0.322826	-0.0281125	0.0696916	Singlet	Macrophage
control.rds_AAGTTCGAGAGCAGAA-1	control	13106	3069	1.73203	control.rds	unexposed	0	Mcrophage	-0.181821	-0.125239	0.677081	0.137804	0.131232	Singlet	Macrophage
control.rds_AAGTTCGAGCCTCACG-1	control	13470	3266	6.08018	control.rds	unexposed	0	Mcrophage	-0.217428	-0.0826934	0.220544	0.0434126	0.0890109	Singlet	Macrophage
control.rds_AAGTTCGAGGAACATT-1	control	12953	3057	2.64031	control.rds	unexposed	0	Mcrophage	0.0482199	-0.0381894	-0.0136266	0.0571112	0.0268444	Singlet	Macrophage
control.rds_AAGTTCGCATTCTTCA-1	control	17206	3661	1.64478	control.rds	unexposed	0	Mcrophage	-0.287088	-0.0919492	0.212878	0.0200121	0.0358267	Singlet	Macrophage
control.rds_AAGTTCGGTCGCTTGG-1	control	17634	3628	1.37235	control.rds	unexposed	0	Mcrophage	-0.0401723	-0.147764	0.457813	0.108432	0.0611832	Singlet	Macrophage
control.rds_AAGTTCGTCTGGCCAG-1	control	12784	3532	1.7913	control.rds	unexposed	0	Mcrophage	-0.25233	-0.0376148	0.321414	0.00325578	0.00604953	Singlet	Macrophage
control.rds_AATAGAGAGGACATCG-1	control	12816	3395	1.50593	control.rds	unexposed	0	Mcrophage	-0.120154	-0.116756	0.402028	0.0800735	0.134236	Singlet	Macrophage
control.rds_AATAGAGCAGTTAAAG-1	control	13302	3073	1.67644	control.rds	unexposed	0	Mcrophage	-0.0347859	0.076954	0.424648	0.205357	0.119606	Singlet	Macrophage
control.rds_AATAGAGCATACAGAA-1	control	16278	3369	1.42524	control.rds	unexposed	0	Mcrophage	-0.16007	-0.117225	0.441727	0.103489	0.0677899	Singlet	Macrophage
control.rds_AATAGAGGTGTAAACA-1	control	12733	3357	2.78803	control.rds	unexposed	0	Mcrophage	-0.189081	0.0631629	0.241006	0.034674	-0.00937982	Singlet	Macrophage
control.rds_AATAGAGTCGTACCTC-1	control	31880	5046	3.69824	control.rds	unexposed	0	Mcrophage	-0.182072	-0.208721	0.0866884	0.0641785	0.044958	Singlet	Macrophage
control.rds_AATAGAGTCTGGCCAG-1	control	22363	4352	3.46107	control.rds	unexposed	0	Mcrophage	-0.169888	-0.235058	0.216784	0.0772567	0.06597	Singlet	Macrophage
control.rds_AATCACGAGAATAACC-1	control	10955	3098	1.5518	control.rds	unexposed	0	Mcrophage	-0.0943334	-0.214014	0.316527	0.0208484	0.0479444	Singlet	Macrophage
control.rds_AATCACGAGATGAACT-1	control	19342	3920	2.84872	control.rds	unexposed	0	Mcrophage	-0.114647	0.0421962	0.597966	0.124415	0.0670076	Singlet	Macrophage
control.rds_AATCACGAGGGTCAAC-1	control	10406	2763	3.10398	control.rds	unexposed	0	Mcrophage	-0.0521808	-0.0771188	0.332469	0.0194821	0.0703186	Singlet	Macrophage
control.rds_AATCACGCAACCCTCT-1	control	12978	3415	3.61381	control.rds	unexposed	0	Mcrophage	-0.066007	-0.0478082	0.973346	0.130705	0.046531	Singlet	Macrophage
control.rds_AATCACGCAGGAATCG-1	control	19104	3893	2.66436	control.rds	unexposed	0	Mcrophage	-0.137849	-0.0672083	0.672586	0.120462	0.0237901	Singlet	Macrophage
control.rds_AATCACGCATCTATCT-1	control	18127	3823	2.91278	control.rds	unexposed	0	Mcrophage	-0.0671479	-0.231496	0.0996173	0.0352559	0.0577349	Singlet	Macrophage
control.rds_AATCACGGTCCAACGC-1	control	18445	4010	2.31499	control.rds	unexposed	0	Mcrophage	0.030283	-0.33958	0.313478	0.0263825	0.0653812	Singlet	Macrophage
control.rds_AATCACGGTGTCCACG-1	control	20502	3956	3.85816	control.rds	unexposed	0	Mcrophage	-0.0886746	0.221472	0.400252	0.173385	0.0921594	Singlet	Macrophage
control.rds_AATCACGTCTAGTCAG-1	control	16201	3336	2.09246	control.rds	unexposed	0	Mcrophage	0.388394	-0.100644	0.414834	0.131252	0.100391	Singlet	Macrophage
control.rds_AATCACGTCTCCTGAC-1	control	14489	3430	3.45089	control.rds	unexposed	0	Mcrophage	-0.201246	-0.0719593	0.329407	0.0275598	0.0680816	Singlet	Macrophage
control.rds_AATCACGTCTCTATAC-1	control	14914	3368	1.71651	control.rds	unexposed	0	Mcrophage	0.153815	-0.242744	0.442857	0.0902815	0.0946716	Singlet	Macrophage
control.rds_AATCACGTCTTGAACG-1	control	12424	3190	0.917579	control.rds	unexposed	0	Mcrophage	0.136298	-0.0958598	0.651611	0.166685	0.107654	Singlet	Macrophage
control.rds_AATCGACAGTAGGATT-1	control	10648	2910	2.16942	control.rds	unexposed	0	Mcrophage	-0.124064	-0.295409	0.923333	-0.00535049	0.0371297	Singlet	Macrophage
control.rds_AATCGACCAGACGCTC-1	control	15750	3479	2.0127	control.rds	unexposed	0	Mcrophage	-0.119971	-0.170879	0.16363	0.0450263	0.0316155	Singlet	Macrophage
control.rds_AATCGACGTGAGCAGT-1	control	25469	4609	3.2785	control.rds	unexposed	0	Mcrophage	-0.00895095	-0.0728569	0.0641226	0.195082	0.0299037	Singlet	Macrophage
control.rds_AATCGACGTGGTTTGT-1	control	12629	2993	2.16961	control.rds	unexposed	0	Mcrophage	-0.0683017	-0.100281	-0.0725329	0.0948375	0.0400282	Singlet	Macrophage
control.rds_AATCGACTCCCAGTGG-1	control	25283	3966	1.85105	control.rds	unexposed	0	Mcrophage	-0.116527	0.0563254	0.206295	0.0540842	0.0367458	Singlet	Macrophage
control.rds_AATCGTGAGTAACGAT-1	control	10545	2840	2.1432	control.rds	unexposed	0	Mcrophage	-0.0650263	-0.193117	0.448145	0.031024	0.0524705	Singlet	Macrophage
control.rds_AATCGTGGTAGTCACT-1	control	14100	3353	3.21986	control.rds	unexposed	0	Mcrophage	-0.225354	-0.0986644	0.453153	0.0505438	0.0363026	Singlet	Macrophage
control.rds_AATGAAGCACGGGCTT-1	control	17604	3720	1.60191	control.rds	unexposed	0	Mcrophage	-0.0701567	0.00493418	0.363071	0.102035	0.053268	Singlet	Macrophage
control.rds_AATGAAGGTACTCGCG-1	control	18353	3803	2.83332	control.rds	unexposed	0	Mcrophage	-0.101801	-0.268364	-0.111669	0.192895	0.171072	Singlet	Macrophage
control.rds_AATGAAGGTCGCTCGA-1	control	23425	3951	1.38741	control.rds	unexposed	0	Mcrophage	-0.0811837	-0.166229	-0.0212567	0.0291516	0.0715343	Singlet	plasma cells
control.rds_AATGAAGTCCAATGCA-1	control	16239	3728	2.69721	control.rds	unexposed	0	Mcrophage	-0.179745	0.0536473	-0.187097	0.00954805	0.0506093	Singlet	Macrophage
control.rds_AATGAAGTCGGTTCAA-1	control	25569	4376	2.73769	control.rds	unexposed	0	Mcrophage	-0.0412364	-0.155579	0.500181	0.0298622	0.0437642	Singlet	Macrophage
control.rds_AATGACCAGGGCCTCT-1	control	14112	3438	2.06916	control.rds	unexposed	0	Mcrophage	0.0338175	-0.210305	-0.224233	0.0535603	0.0465855	Singlet	Macrophage
control.rds_AATGACCCAGGAACCA-1	control	20184	3822	2.87356	control.rds	unexposed	0	Mcrophage	-0.145907	-0.140581	0.446292	0.106379	0.112438	Singlet	Macrophage
control.rds_AATGACCCATTAAGCC-1	control	18727	3833	3.12917	control.rds	unexposed	0	Mcrophage	0.119474	0.0340021	0.552787	0.0491591	0.069134	Singlet	Macrophage
control.rds_AATGACCGTCGAGTGA-1	control	17003	3403	2.24666	control.rds	unexposed	0	Mcrophage	-0.171003	0.0447553	0.46047	0.13972	0.0977218	Singlet	Macrophage
control.rds_AATGACCTCATCTCTA-1	control	13514	3194	2.15332	control.rds	unexposed	0	Mcrophage	-0.108478	-0.312487	0.336708	0.10649	0.0753249	Singlet	Macrophage
control.rds_AATGACCTCCCTAGGG-1	control	19198	4137	2.26586	control.rds	unexposed	0	Mcrophage	-0.15064	-0.0483248	0.0357165	0.0668062	0.0375594	Singlet	Macrophage
control.rds_AATGACCTCTACGCGG-1	control	17450	3756	1.52436	control.rds	unexposed	0	Mcrophage	-0.219515	-0.144915	-0.0891754	0.0415797	0.0705822	Singlet	Macrophage
control.rds_AATGACCTCTTTCTAG-1	control	13167	2921	2.66576	control.rds	unexposed	0	Mcrophage	-0.2878	-0.190661	0.0749128	-0.05279	0.0022318	Singlet	Macrophage
control.rds_AATGCCACACATTCGA-1	control	35583	4729	1.21125	control.rds	unexposed	0	Mcrophage	-0.0877407	-0.111222	0.283141	0.132651	0.106915	Singlet	Macrophage
control.rds_AATGCCACACCGCTGA-1	control	31687	4849	2.04185	control.rds	unexposed	0	Mcrophage	-0.192917	-0.132558	0.0146513	0.0799161	0.086528	Singlet	Macrophage
control.rds_AATGCCACATTGCTGA-1	control	10204	2530	1.47001	control.rds	unexposed	0	Mcrophage	-0.146636	-0.142712	-0.279267	0.0520243	0.11027	Singlet	Macrophage
control.rds_AATGCCAGTCAATGGG-1	control	15151	3426	2.14507	control.rds	unexposed	0	Mcrophage	-0.162731	-0.145304	0.499701	0.103348	0.0815842	Singlet	Macrophage
control.rds_AATGCCAGTGGCTCTG-1	control	10594	2954	3.15273	control.rds	unexposed	0	Mcrophage	-0.279304	-0.00615929	-0.0119156	0.0295581	0.0160029	Singlet	Macrophage
control.rds_AATGCCATCGAGATGG-1	control	18302	3551	2.05988	control.rds	unexposed	0	Mcrophage	-0.0196184	-0.0942909	0.0960769	0.006271	0.0238281	Singlet	Macrophage
control.rds_AATGCCATCGTACCTC-1	control	18377	3926	2.64461	control.rds	unexposed	0	Mcrophage	-0.113223	0.0739214	0.225036	0.0944888	0.0458814	Singlet	Macrophage
control.rds_AATGCCATCTTACCGC-1	control	26997	4638	2.51139	control.rds	unexposed	0	Mcrophage	-0.0651351	-0.09987	-0.12733	-0.00954478	0.00462806	Singlet	Macrophage
control.rds_AATGCCATCTTTGCTA-1	control	12040	3192	3.0897	control.rds	unexposed	0	Mcrophage	0.0112737	-0.048407	-0.0366095	0.0110929	0.0142011	Singlet	Macrophage
control.rds_AATGGAAAGGTCCTGC-1	control	15137	3315	3.21728	control.rds	unexposed	0	Mcrophage	0.0442412	-0.0268782	0.911167	0.182422	0.0865968	Singlet	Macrophage
control.rds_AATGGAACAAATGAGT-1	control	9535	2650	2.69533	control.rds	unexposed	0	Mcrophage	-0.190708	-0.35886	-0.328235	-0.0201903	0.070766	Singlet	Macrophage
control.rds_AATGGAACACTGTCGG-1	control	12748	3003	2.02385	control.rds	unexposed	0	Mcrophage	-0.180638	-0.174866	0.249348	0.160463	0.0692448	Singlet	Macrophage
control.rds_AATGGAAGTACGATCT-1	control	12354	3061	1.94269	control.rds	unexposed	0	Mcrophage	-0.0934918	-0.237085	-0.120016	0.0129558	0.0779348	Singlet	Macrophage
control.rds_AATGGAAGTCCGGACT-1	control	15123	3683	3.00205	control.rds	unexposed	0	Mcrophage	-0.0466642	-0.169333	0.229808	0.0827352	0.0210031	Singlet	Macrophage
control.rds_AATGGAAGTTGGAGAC-1	control	17071	3401	1.76908	control.rds	unexposed	0	Mcrophage	-0.0107556	-0.0841217	-0.23224	0.0836958	0.0468732	Singlet	Macrophage
control.rds_AATGGAATCCGCGAGT-1	control	19541	3492	2.15956	control.rds	unexposed	0	Mcrophage	0.168973	-0.0852678	0.165444	0.172997	0.0970872	Singlet	Macrophage
control.rds_AATGGCTCAGGACATG-1	control	16628	3741	3.19341	control.rds	unexposed	0	Mcrophage	0.0011789	0.0126865	0.551308	0.16692	0.0515168	Singlet	Macrophage
control.rds_AATTCCTAGTCACAGG-1	control	10684	3052	2.06851	control.rds	unexposed	0	Mcrophage	-0.0421564	0.020473	0.590241	0.0389948	0.0610913	Singlet	Macrophage
control.rds_AATTCCTGTATACCTG-1	control	14129	3423	2.65412	control.rds	unexposed	0	Mcrophage	-0.220619	-0.141532	0.30437	0.00568476	0.0280649	Singlet	Macrophage
control.rds_AATTCCTGTCACTACA-1	control	19424	4044	1.87397	control.rds	unexposed	0	Mcrophage	-0.153465	-0.154246	0.369917	0.0133589	0.0517049	Singlet	Macrophage
control.rds_AATTCCTGTCGATGCC-1	control	18557	3589	3.19017	control.rds	unexposed	0	Mcrophage	-0.187368	-0.243881	0.460307	0.0819953	0.0510983	Singlet	Macrophage
control.rds_AATTCCTTCACATACG-1	control	19812	4016	3.54835	control.rds	unexposed	0	Mcrophage	-0.122194	0.247661	0.352885	0.0693394	0.0651366	Singlet	Macrophage
control.rds_AATTCCTTCCATTCAT-1	control	13206	3246	2.37771	control.rds	unexposed	0	Mcrophage	-0.0992109	0.000294906	0.573099	0.0900282	0.050368	Singlet	Macrophage
control.rds_AATTCCTTCCCGTAAA-1	control	12461	2992	2.18281	control.rds	unexposed	0	Mcrophage	-0.227073	-0.0644939	-0.136597	0.0898531	0.0421303	Singlet	Macrophage
control.rds_AATTCCTTCTAGACCA-1	control	12719	3289	2.23288	control.rds	unexposed	0	Mcrophage	-0.158928	0.0470282	0.137221	0.0565769	0.0161085	Singlet	Macrophage
control.rds_AATTCCTTCTATCACT-1	control	12663	3201	3.32465	control.rds	unexposed	0	Mcrophage	-0.250179	-0.125126	0.314645	0.0208861	0.00063422	Singlet	Macrophage
control.rds_AATTTCCCACAACCGC-1	control	20255	3956	2.35991	control.rds	unexposed	0	Mcrophage	-0.156965	-0.190956	0.210678	0.0631154	0.0746621	Singlet	Macrophage
control.rds_AATTTCCCATGTCTAG-1	control	14899	3470	2.51695	control.rds	unexposed	0	Mcrophage	-0.00406419	0.0914797	-0.0954339	0.114938	0.0719664	Singlet	Macrophage
control.rds_AATTTCCTCTCGGGAC-1	control	17030	3564	2.25484	control.rds	unexposed	0	Mcrophage	-0.222817	0.0530182	0.483296	0.120086	0.0847104	Singlet	Macrophage
control.rds_ACAAAGAGTCTACTGA-1	control	18347	3614	1.59699	control.rds	unexposed	0	Mcrophage	0.115387	-0.145957	0.504301	0.0675479	0.0475387	Singlet	Macrophage
control.rds_ACAAAGATCGGTTCAA-1	control	10271	2946	3.52449	control.rds	unexposed	0	Mcrophage	-0.0368313	0.0288906	0.488524	0.104467	0.0712347	Singlet	Macrophage
control.rds_ACAACCAAGATAGTCA-1	control	26500	4091	2.25283	control.rds	unexposed	0	Mcrophage	-0.03403	0.0265165	0.163386	0.0948473	0.0198187	Singlet	Macrophage
control.rds_ACAACCACATCGAAGG-1	control	16041	3398	2.34399	control.rds	unexposed	0	Mcrophage	0.130543	-0.0984085	0.227707	0.128428	0.0634916	Singlet	Macrophage
control.rds_ACAACCAGTTCGCGTG-1	control	14732	3527	1.14037	control.rds	unexposed	0	Mcrophage	-0.037619	-0.103954	0.488537	0.0695737	0.0572701	Singlet	Macrophage
control.rds_ACAACCAGTTTCTATC-1	control	10975	2552	2.66059	control.rds	unexposed	0	Mcrophage	0.0194543	-0.248246	0.374965	0.142496	0.0894775	Singlet	Macrophage
control.rds_ACAAGCTTCCAACTGA-1	control	14133	3566	1.9458	control.rds	unexposed	0	Mcrophage	-0.129308	-0.311007	0.301959	0.0732706	0.0853999	Singlet	Macrophage
control.rds_ACACAGTAGAGCATAT-1	control	12177	3146	1.24825	control.rds	unexposed	0	Mcrophage	0.473242	-0.156965	0.208627	0.0813032	0.0848556	Singlet	Macrophage
control.rds_ACACAGTAGAGCCCAA-1	control	19186	4065	2.55395	control.rds	unexposed	0	Mcrophage	-0.0507241	0.0661069	-0.00565759	0.037784	0.0649985	Singlet	Macrophage
control.rds_ACACAGTAGCGTGCTC-1	control	14964	3389	2.40577	control.rds	unexposed	0	Mcrophage	-0.113741	-0.093844	0.322022	0.0241774	0.000823858	Singlet	Macrophage
control.rds_ACACAGTAGTGCCAGA-1	control	15030	3725	3.59947	control.rds	unexposed	0	Mcrophage	-0.126215	0.0144852	0.054433	0.00659105	-0.00975506	Singlet	Macrophage
control.rds_ACACAGTCAACTCCAA-1	control	20122	4164	1.804	control.rds	unexposed	0	Mcrophage	-0.0987151	-0.149577	0.165033	0.011476	0.0265118	Singlet	Macrophage
control.rds_ACACAGTCAGCAGACA-1	control	23477	4398	3.23721	control.rds	unexposed	0	Mcrophage	-0.059397	0.0494108	0.193729	0.00970497	-0.00209863	Singlet	Macrophage
control.rds_ACACAGTGTCAGGCAA-1	control	22988	3896	3.59753	control.rds	unexposed	0	Mcrophage	0.0711172	0.0738178	0.00395955	0.0981376	0.0188732	Singlet	Macrophage
control.rds_ACACAGTTCACTCGAA-1	control	15124	3441	2.22825	control.rds	unexposed	0	Mcrophage	-0.12292	-0.139949	0.267458	0.124712	0.0480517	Singlet	Macrophage
control.rds_ACACCAACAGGAATCG-1	control	10292	2675	3.85736	control.rds	unexposed	0	Mcrophage	-0.186199	-0.0714705	0.143104	0.0449445	0.0195775	Singlet	Macrophage
control.rds_ACACCAATCAAGCCAT-1	control	10701	2813	3.07448	control.rds	unexposed	0	DC_cell	-0.109058	-0.0916853	-0.119279	-0.0389828	0.097714	Singlet	DC
control.rds_ACACCAATCAGTAGGG-1	control	24268	4545	3.07813	control.rds	unexposed	0	Mcrophage	-0.188353	-0.0904054	0.134699	-0.00234688	0.0312282	Singlet	Proliferating cells
control.rds_ACACGCGAGCTCGAAG-1	control	14514	3482	3.62409	control.rds	unexposed	0	Mcrophage	0.0970669	-0.046864	-0.141911	0.0647453	-0.0288221	Singlet	Macrophage
control.rds_ACACGCGCAACCACGC-1	control	17549	3573	1.66961	control.rds	unexposed	0	Mcrophage	-0.105016	-0.0504258	0.345255	0.047045	0.0639177	Singlet	Macrophage
control.rds_ACACGCGGTCATCCCT-1	control	26670	4452	3.28084	control.rds	unexposed	0	Mcrophage	-0.326218	0.347383	0.0745556	0.0369817	0.00530238	Singlet	Macrophage
control.rds_ACACTGAGTACGTACT-1	control	32300	5253	2.95046	control.rds	unexposed	0	Mcrophage	-0.115179	0.0300248	0.251903	0.0845496	0.0666432	Singlet	Proliferating cells
control.rds_ACAGAAAAGACGAGCT-1	control	18577	3871	2.1855	control.rds	unexposed	0	Mcrophage	-0.0988043	-0.248961	0.144684	0.0816736	0.0608706	Singlet	Macrophage
control.rds_ACAGAAACAGGCATGA-1	control	23758	4085	2.05825	control.rds	unexposed	0	Mcrophage	-0.179407	0.0990041	-0.00438866	0.0660885	0.0782395	Singlet	Macrophage
control.rds_ACAGAAACATAGTCGT-1	control	10872	2967	2.32708	control.rds	unexposed	0	Mcrophage	-0.252216	-0.0420789	0.74713	0.0848448	0.0600052	Singlet	Macrophage
control.rds_ACAGCCGCAAGGTTGG-1	control	17151	3632	4.79855	control.rds	unexposed	0	Mcrophage	-0.158728	-0.109917	0.0188774	0.0390805	0.0161657	Singlet	Macrophage
control.rds_ACAGCCGTCAACCGAT-1	control	16630	3821	1.94829	control.rds	unexposed	0	Mcrophage	0.0119568	-0.143224	0.239543	0.182109	0.0928287	Singlet	Macrophage
control.rds_ACAGGGACATCCCACT-1	control	13676	3135	1.21381	control.rds	unexposed	0	Mcrophage	-0.216891	-0.205905	-0.107084	0.0538324	0.0613525	Singlet	Macrophage
control.rds_ACAGGGAGTACCTAAC-1	control	14506	3385	2.10947	control.rds	unexposed	0	Mcrophage	-0.165093	-0.107899	0.00472142	0.0478852	0.0237916	Singlet	Macrophage
control.rds_ACAGGGATCAAGAAAC-1	control	12565	3124	2.92877	control.rds	unexposed	0	Mcrophage	0.171889	-0.134081	0.376209	0.0236735	0.0407028	Singlet	Macrophage
control.rds_ACAGGGATCTGGCTGG-1	control	11416	2954	2.94324	control.rds	unexposed	0	Mcrophage	-0.132424	-0.00195754	0.239783	0.181909	0.145045	Singlet	Macrophage
control.rds_ACATCCCAGTCGGCCT-1	control	9690	2748	4.18989	control.rds	unexposed	0	Mcrophage	-0.0215693	-0.076493	0.657385	0.0626435	0.122545	Singlet	Macrophage
control.rds_ACATCCCCAGAAATCA-1	control	22676	4404	3.49709	control.rds	unexposed	0	Mcrophage	-0.226277	0.0721634	0.151661	0.0339924	0.0233299	Singlet	Macrophage
control.rds_ACATCCCCATCTATCT-1	control	14520	3202	3.29201	control.rds	unexposed	0	Mcrophage	-0.101731	-0.161264	0.295517	0.122317	0.0682435	Singlet	Macrophage
control.rds_ACATCGACAGAACATA-1	control	13218	3377	3.60115	control.rds	unexposed	0	Mcrophage	-0.245476	-0.0979525	0.332025	0.04743	0.0852517	Singlet	Macrophage
control.rds_ACATCGACAGCTGCCA-1	control	18952	3743	3.22393	control.rds	unexposed	0	Mcrophage	-0.116764	0.103951	-0.2642	0.134866	0.0962632	Singlet	Macrophage
control.rds_ACATCGACAGGATCTT-1	control	33279	5056	1.62565	control.rds	unexposed	0	Mcrophage	0.0580996	-0.122481	0.325987	0.114742	0.0758001	Singlet	Macrophage
control.rds_ACATCGACATGAGGGT-1	control	14689	3394	2.10361	control.rds	unexposed	0	Mcrophage	0.209709	-0.105589	-0.0204434	-0.0117148	-0.000811574	Singlet	Macrophage
control.rds_ACATCGAGTCTGTGGC-1	control	16805	3484	1.73163	control.rds	unexposed	0	Mcrophage	-0.210274	-0.111505	-0.271243	0.0640808	0.025984	Singlet	Macrophage
control.rds_ACATCGATCAGTCATG-1	control	12692	3162	3.25402	control.rds	unexposed	0	Mcrophage	-0.229352	-0.2971	0.19348	0.0743887	0.090064	Singlet	Macrophage
control.rds_ACATGCAAGCAGATAT-1	control	17609	3988	2.19206	control.rds	unexposed	0	Mcrophage	-0.120745	-0.242261	-0.0905103	0.125147	0.0899634	Singlet	Macrophage
control.rds_ACATGCAAGTCATTGC-1	control	15634	3744	1.10017	control.rds	unexposed	0	Mcrophage	-0.114501	-0.187495	0.0316088	0.0953742	0.0439288	Singlet	Macrophage
control.rds_ACATGCACACCGTCTT-1	control	24793	4183	1.76663	control.rds	unexposed	0	Mcrophage	0.0990875	-0.115029	0.070011	0.0359948	0.0164709	Singlet	Macrophage
control.rds_ACATGCACAGGCAATG-1	control	14911	3557	2.35397	control.rds	unexposed	0	Mcrophage	-0.0104624	-0.16558	0.191657	0.0224502	0.0572874	Singlet	Macrophage
control.rds_ACATTTCCACCTATCC-1	control	24512	4324	2.62728	control.rds	unexposed	0	Mcrophage	-0.13943	0.127875	-0.189628	0.116986	0.0529881	Singlet	Macrophage
control.rds_ACATTTCGTACTCCGG-1	control	12397	2962	2.71033	control.rds	unexposed	0	Mcrophage	-0.0691483	-0.167613	0.234305	0.0933485	0.08976	Singlet	Macrophage
control.rds_ACATTTCGTTATGACC-1	control	20317	3951	4.4101	control.rds	unexposed	0	Mcrophage	-0.160779	-0.0108673	0.611979	0.089312	0.00871734	Singlet	Macrophage
control.rds_ACATTTCTCTGTCAGA-1	control	14118	3479	2.40827	control.rds	unexposed	0	Mcrophage	0.0369327	-0.0232783	0.0350278	0.0991373	0.0583159	Singlet	Macrophage
control.rds_ACCAAACGTACCGCGT-1	control	10714	2886	3.02408	control.rds	unexposed	0	Mcrophage	-0.0392912	0.0851409	0.427997	0.136995	0.061293	Singlet	Macrophage
control.rds_ACCAAACGTATCGTAC-1	control	20870	3936	1.67705	control.rds	unexposed	0	Mcrophage	-0.130478	-0.171392	0.260681	0.0556709	0.0389844	Singlet	Macrophage
control.rds_ACCAAACTCAACTCTT-1	control	15609	3553	2.38965	control.rds	unexposed	0	Mcrophage	-0.0821824	-0.105442	0.622648	0.0621339	0.0730455	Singlet	Macrophage
control.rds_ACCAAACTCTCACCCA-1	control	26414	4438	3.07791	control.rds	unexposed	0	Mcrophage	-0.0217451	-0.0711358	0.78261	0.155207	0.0334751	Singlet	Macrophage
control.rds_ACCAACAAGAAGCCAC-1	control	21005	3642	2.56129	control.rds	unexposed	0	Mcrophage	-0.217507	-0.10415	0.156182	0.0909031	0.0103174	Singlet	Macrophage
control.rds_ACCAACAAGGCGCTCT-1	control	14193	3491	2.58578	control.rds	unexposed	0	Mcrophage	-0.0884254	-0.255557	-0.114268	0.116568	0.0400938	Singlet	Macrophage
control.rds_ACCAACAAGGTGCATG-1	control	40977	5290	2.29153	control.rds	unexposed	0	Mcrophage	-0.123546	-0.0662078	0.343743	0.186682	0.0483012	Singlet	Macrophage
control.rds_ACCAACAAGTGCAGGT-1	control	16659	3689	2.95336	control.rds	unexposed	0	Mcrophage	-0.130509	-0.0900894	0.224208	0.0902058	0.0887972	Singlet	Macrophage
control.rds_ACCAACACACAACGAG-1	control	9452	2905	1.6716	control.rds	unexposed	0	Mcrophage	-0.137607	-0.234108	-0.17438	0.0430331	0.0166642	Singlet	Macrophage
control.rds_ACCAACATCTGCAGCG-1	control	15874	3635	1.5497	control.rds	unexposed	0	Mcrophage	-0.233812	-0.0102568	0.202462	0.0949244	0.0674339	Singlet	Macrophage
control.rds_ACCACAACAGCGTATT-1	control	26608	4333	1.65364	control.rds	unexposed	0	Mcrophage	-0.222961	-0.149089	-0.231434	-0.010672	0.0255297	Singlet	Macrophage
control.rds_ACCACAACAGGCATTT-1	control	10348	2625	3.76884	control.rds	unexposed	0	Mcrophage	-0.124427	-0.282911	0.1184	0.059393	0.0522931	Singlet	Macrophage
control.rds_ACCACAAGTGTGTACT-1	control	17356	3645	2.74257	control.rds	unexposed	0	Mcrophage	-0.0562094	-0.157997	0.203272	0.13697	0.114264	Singlet	Macrophage
control.rds_ACCACAATCATTTGGG-1	control	9744	2778	3.14039	control.rds	unexposed	0	Mcrophage	-0.103298	0.198268	-0.184482	0.0908044	0.0392415	Singlet	Macrophage
control.rds_ACCACAATCCCGTTCA-1	control	16747	3799	1.85705	control.rds	unexposed	0	Mcrophage	0.154782	-0.125186	0.170607	0.128383	0.0722909	Singlet	Macrophage
control.rds_ACCACAATCGAGCCTG-1	control	20844	4136	4.4905	control.rds	unexposed	0	Mcrophage	-0.0952071	-0.206498	-0.00218676	0.0390288	0.0910106	Singlet	Macrophage
control.rds_ACCACAATCGAGTGGA-1	control	13391	3175	1.17243	control.rds	unexposed	0	Mcrophage	0.0459325	-0.0398765	0.118826	0.0598188	0.066956	Singlet	Macrophage
control.rds_ACCACAATCTACCACC-1	control	24341	3887	1.79532	control.rds	unexposed	0	Mcrophage	-0.112401	0.0585238	0.0160818	0.0392543	0.0203389	Singlet	Macrophage
control.rds_ACCATTTCAATCGTCA-1	control	32514	4743	2.32515	control.rds	unexposed	0	Mcrophage	-0.230756	-0.110004	-0.0204531	0.0190936	0.0528489	Singlet	Macrophage
control.rds_ACCATTTCACGTAGTT-1	control	23700	3840	1.73418	control.rds	unexposed	0	Mcrophage	-0.104709	0.0470071	0.540177	0.210559	0.052521	Singlet	Macrophage
control.rds_ACCATTTGTGCATGAG-1	control	17116	2879	4.10143	control.rds	unexposed	0	Mcrophage	-0.0131318	-0.109925	0.0390865	0.130139	0.0855082	Singlet	plasma cells
control.rds_ACCATTTTCTGCCTCA-1	control	16376	3579	2.24719	control.rds	unexposed	0	Mcrophage	-0.126231	-0.214589	0.305772	0.0815963	0.0724147	Singlet	Macrophage
control.rds_ACCCAAAAGTCACAGG-1	control	14378	3329	2.87244	control.rds	unexposed	0	Mcrophage	-0.0362955	0.162822	0.694247	-0.00559582	0.0193245	Singlet	Macrophage
control.rds_ACCCAAACAATTTCCT-1	control	14902	3545	3.5767	control.rds	unexposed	0	Mcrophage	-0.237317	-0.0803738	0.638358	0.120294	0.0970863	Singlet	Macrophage
control.rds_ACCCAAACACTACCGG-1	control	17549	3533	1.80637	control.rds	unexposed	0	Mcrophage	-0.0791629	-0.182156	0.54114	0.0200565	0.0666488	Singlet	Macrophage
control.rds_ACCCAAACACTCTCGT-1	control	13009	2962	2.78269	control.rds	unexposed	0	Mcrophage	-0.147017	-0.0859455	0.417848	0.136953	0.11139	Singlet	Macrophage
control.rds_ACCCAAATCCGAGATT-1	control	14484	3607	2.78928	control.rds	unexposed	0	Mcrophage	-0.0436547	-0.187419	0.0105775	0.0308558	0.060775	Singlet	Macrophage
control.rds_ACCCTCAAGCATAGGC-1	control	10526	2957	4.56014	control.rds	unexposed	0	Mcrophage	-0.0465022	-0.130076	0.412399	0.111536	0.0940796	Singlet	Macrophage
control.rds_ACCCTCAAGTTGTAGA-1	control	13505	3344	3.10996	control.rds	unexposed	0	Mcrophage	0.0760399	0.0130683	-0.148404	0.126979	0.104756	Singlet	Macrophage
control.rds_ACCCTTGAGAAATTCG-1	control	11852	3246	1.83091	control.rds	unexposed	0	Mcrophage	0.0332643	-0.216115	0.0313616	0.0746243	0.0849275	Singlet	Macrophage
control.rds_ACCCTTGAGTGCGCTC-1	control	10325	2907	1.68523	control.rds	unexposed	0	Mcrophage	0.0442892	-0.309673	0.539246	0.00638409	0.0746024	Singlet	Macrophage
control.rds_ACCCTTGCACACGCCA-1	control	25506	4466	3.1718	control.rds	unexposed	0	Mcrophage	-0.195113	-0.146912	0.476034	0.0643101	0.0301477	Singlet	Macrophage
control.rds_ACCCTTGTCCTACCAC-1	control	14101	3436	1.56726	control.rds	unexposed	0	Mcrophage	-0.0380731	-0.279186	0.222131	-0.0150698	0.0324112	Singlet	Macrophage
control.rds_ACCCTTGTCTATGTGG-1	control	14406	3483	1.76315	control.rds	unexposed	0	Mcrophage	-0.0173564	-0.162923	0.0272845	0.046944	0.0322907	Singlet	Macrophage
control.rds_ACCGTTCAGAGGGTGG-1	control	11186	3056	3.28983	control.rds	unexposed	0	Mcrophage	0.02181	-0.178773	0.49967	0.0774372	0.0666081	Singlet	Macrophage
control.rds_ACCGTTCAGCTTTCCC-1	control	14335	3529	2.96477	control.rds	unexposed	0	Mcrophage	-0.1321	-0.205259	0.206299	0.106679	0.0789473	Singlet	Macrophage
control.rds_ACCGTTCGTATCAAGA-1	control	14289	3231	3.13528	control.rds	unexposed	0	Mcrophage	0.0289187	-0.0588597	0.677484	0.128773	0.0772121	Singlet	Macrophage
control.rds_ACCGTTCGTGCCTACG-1	control	29020	4769	3.22192	control.rds	unexposed	0	Mcrophage	-0.162734	0.119695	0.191764	0.115981	0.0743324	Singlet	Macrophage
control.rds_ACCGTTCGTTTGTTGG-1	control	13735	3512	1.74736	control.rds	unexposed	0	Mcrophage	0.00667822	-0.028239	0.354027	0.0536096	0.056378	Singlet	Macrophage
control.rds_ACCGTTCTCAGGAAGC-1	control	15833	3560	2.18531	control.rds	unexposed	0	Mcrophage	-0.175256	-0.0819601	0.00887596	0.0906078	0.0520835	Singlet	Macrophage
control.rds_ACCGTTCTCCACAGGC-1	control	13526	3271	3.54133	control.rds	unexposed	0	Mcrophage	0.149515	-0.106512	0.690776	0.217387	0.090514	Singlet	Macrophage
control.rds_ACCTACCAGATGTTGA-1	control	14475	3520	1.962	control.rds	unexposed	0	Mcrophage	-0.0210892	-0.129618	0.129079	0.0125953	0.0299712	Singlet	Macrophage
control.rds_ACCTACCGTAACATGA-1	control	24594	4301	1.76059	control.rds	unexposed	0	Mcrophage	-0.00676897	-0.14587	-0.1443	0.0521902	0.066335	Singlet	Macrophage
control.rds_ACCTACCGTTAGGGAC-1	control	13395	3493	3.06084	control.rds	unexposed	0	Mcrophage	-0.110419	-0.0862019	0.475375	0.160018	0.0953285	Singlet	Macrophage
control.rds_ACCTACCGTTATGTGC-1	control	16324	3850	2.81181	control.rds	unexposed	0	Mcrophage	-0.243045	-0.332632	-0.177726	0.058655	0.0807456	Singlet	Macrophage
control.rds_ACCTACCGTTTAGAGA-1	control	11355	2956	2.75649	control.rds	unexposed	0	Mcrophage	0.0533185	-0.172387	0.58522	0.150749	0.119886	Singlet	Macrophage
control.rds_ACCTACCTCGGTAGAG-1	control	15870	3351	1.45558	control.rds	unexposed	0	Mcrophage	-0.19937	-0.0696803	0.0948969	0.0960442	0.0953483	Singlet	Macrophage
control.rds_ACCTGAACATTCCTCG-1	control	14662	3706	3.67617	control.rds	unexposed	0	Mcrophage	0.00968616	-0.166083	0.305966	0.132312	0.0891367	Singlet	Macrophage
control.rds_ACCTGAAGTCCAGAAG-1	control	27289	4543	1.83224	control.rds	unexposed	0	Mcrophage	-0.137772	-0.216611	0.0618331	0.189408	0.0742112	Singlet	Macrophage
control.rds_ACCTGAATCAGACATC-1	control	23044	4154	1.6794	control.rds	unexposed	0	Mcrophage	-0.0571646	-0.210297	0.260884	0.052813	0.0372099	Singlet	Macrophage
control.rds_ACCTGAATCCTAGAGT-1	control	23010	4081	2.53368	control.rds	unexposed	0	Mcrophage	-0.124839	0.0570974	0.316432	0.00759661	-0.00313711	Singlet	Macrophage
control.rds_ACCTGTCAGTCTGGAG-1	control	16660	3569	4.2497	control.rds	unexposed	0	Mcrophage	-0.165777	-0.0393387	-0.0184088	0.127131	0.116975	Singlet	Macrophage
control.rds_ACCTGTCCAAGATGTA-1	control	18067	3989	2.85604	control.rds	unexposed	0	Mcrophage	0.0495511	0.0913633	0.0200533	0.0467844	0.0437566	Singlet	Macrophage
control.rds_ACCTGTCCAGGCGAAT-1	control	12181	3043	1.99491	control.rds	unexposed	0	Mcrophage	-0.117932	-0.00995185	0.441141	0.0293032	0.0506897	Singlet	Macrophage
control.rds_ACCTGTCGTGTCGCTG-1	control	15470	3758	1.63542	control.rds	unexposed	0	Mcrophage	-0.0739199	-0.0366951	0.367128	-0.0303249	0.00420291	Singlet	Macrophage
control.rds_ACCTGTCTCCTGTAGA-1	control	22908	4461	2.17828	control.rds	unexposed	0	Mcrophage	-0.0279659	-0.190268	-0.0789647	0.1537	0.113042	Singlet	Macrophage
control.rds_ACGATCACACGTACTA-1	control	8963	2696	2.43222	control.rds	unexposed	0	Mcrophage	-0.0941231	-0.388527	0.303559	0.0176421	0.0235962	Singlet	Macrophage
control.rds_ACGATCAGTCACTACA-1	control	10919	2942	2.72919	control.rds	unexposed	0	Mcrophage	-0.138471	0.161698	1.18637	0.0750229	0.0608118	Singlet	Macrophage
control.rds_ACGATCATCATTCGGA-1	control	11538	2836	1.33472	control.rds	unexposed	0	Mcrophage	-0.108795	-0.163669	0.130899	0.0253467	0.0143083	Singlet	Macrophage
control.rds_ACGATCATCCATTTAC-1	control	23090	4206	2.20009	control.rds	unexposed	0	Mcrophage	0.0227498	0.142334	0.101353	0.0952547	0.0652237	Singlet	Macrophage
control.rds_ACGATCATCGGCCAAC-1	control	13674	3161	4.10268	control.rds	unexposed	0	Mcrophage	-0.133913	0.0316936	0.694052	0.207876	0.102443	Singlet	Neutrophil
control.rds_ACGATGTAGAAATGGG-1	control	9408	2658	1.28614	control.rds	unexposed	0	Mcrophage	-0.138811	-0.108171	0.577894	0.132324	0.066295	Singlet	Macrophage
control.rds_ACGATGTAGCTTGTGT-1	control	13053	3038	3.10274	control.rds	unexposed	0	Mcrophage	-0.177644	-0.0407981	0.500342	0.0519565	0.0651474	Singlet	Macrophage
control.rds_ACGATGTCAGGATGAC-1	control	12135	3044	3.28801	control.rds	unexposed	0	Mcrophage	0.0482342	-0.30091	0.420556	0.105248	0.0801189	Singlet	Macrophage
control.rds_ACGATGTGTTCCGCAG-1	control	17482	3531	3.54078	control.rds	unexposed	0	Mcrophage	-0.17906	-0.117303	0.527276	0.0965785	0.0156519	Singlet	Macrophage
control.rds_ACGATGTTCCTTGACC-1	control	13486	3123	1.92793	control.rds	unexposed	0	Mcrophage	-0.135178	-0.00641699	0.321524	0.0736379	0.0285337	Singlet	Macrophage
control.rds_ACGCACGAGAACAGGA-1	control	18716	3735	3.77217	control.rds	unexposed	0	Mcrophage	-0.0354854	-0.156205	0.00703472	0.137173	0.104105	Singlet	Macrophage
control.rds_ACGCACGAGCGATGGT-1	control	12043	2884	2.27518	control.rds	unexposed	0	Mcrophage	0.102129	-0.122918	0.338524	0.0199611	0.0461211	Singlet	Macrophage
control.rds_ACGCACGAGGATTCAA-1	control	15642	3393	3.14538	control.rds	unexposed	0	Mcrophage	-0.17783	-0.0240771	-0.086589	0.0482343	0.0293954	Singlet	Macrophage
control.rds_ACGCACGCATTGACTG-1	control	22273	3794	1.32447	control.rds	unexposed	0	Mcrophage	-0.128607	-0.108527	-0.0441229	0.0549205	0.0439697	Singlet	Macrophage
control.rds_ACGCACGGTTTGCCGG-1	control	24605	4368	4.12111	control.rds	unexposed	0	Mcrophage	-0.182556	0.0452001	0.381282	0.0772067	0.045828	Singlet	Macrophage
control.rds_ACGCACGTCACACCGG-1	control	24779	4264	1.80395	control.rds	unexposed	0	Mcrophage	-0.231668	0.11398	0.0294364	0.0442615	0.0274328	Singlet	Macrophage
control.rds_ACGGAAGCACGGGTAA-1	control	15365	3401	3.11097	control.rds	unexposed	0	Mcrophage	-0.099273	-0.158209	-0.132321	0.134518	0.0491708	Singlet	Macrophage
control.rds_ACGGAAGGTAGGTACG-1	control	32260	4998	3.07502	control.rds	unexposed	0	Mcrophage	0.0799389	0.0918654	0.0881336	0.0551067	0.0743955	Singlet	Macrophage
control.rds_ACGGAAGGTCCGATCG-1	control	12638	3039	5.89492	control.rds	unexposed	0	Mcrophage	0.00882794	-0.196045	0.6145	0.0417854	0.0679155	Singlet	Macrophage
control.rds_ACGGAAGGTCTTGCGG-1	control	12193	3062	2.18158	control.rds	unexposed	0	Mcrophage	0.00529348	0.0305719	0.686915	0.119205	0.0642858	Singlet	Macrophage
control.rds_ACGGAAGTCGGCTGGT-1	control	14779	3559	4.09365	control.rds	unexposed	0	Mcrophage	0.132348	-0.138522	0.257715	0.116992	0.0855355	Singlet	Macrophage
control.rds_ACGGGTCCAGGGAGAG-1	control	10398	2900	1.76957	control.rds	unexposed	0	Mcrophage	-0.0154252	-0.137285	0.699132	0.145622	0.0614703	Singlet	Macrophage
control.rds_ACGGGTCGTGTTATCG-1	control	10316	2868	4.67235	control.rds	unexposed	0	Mcrophage	-0.0575182	0.00437073	-0.0551901	0.102116	0.0564009	Singlet	Macrophage
control.rds_ACGGGTCTCGATTGAC-1	control	19657	3852	4.06471	control.rds	unexposed	0	Mcrophage	-0.0718683	-0.0672661	0.544199	0.107494	0.0781126	Singlet	Macrophage
control.rds_ACGGTCGGTACGGGAT-1	control	19212	3746	2.89923	control.rds	unexposed	0	Mcrophage	-0.175737	0.240922	0.157335	0.0630305	0.0499422	Singlet	Macrophage
control.rds_ACGGTCGTCAAGGCTT-1	control	12929	3134	1.49277	control.rds	unexposed	0	Mcrophage	-0.0486759	0.168195	0.154497	0.0576262	0.00165272	Singlet	Macrophage
control.rds_ACGGTCGTCCGGGACT-1	control	21636	4018	2.21852	control.rds	unexposed	0	Mcrophage	-0.164064	-0.0902182	0.204306	0.071692	0.0714071	Singlet	Macrophage
control.rds_ACGGTTAAGATGCGAC-1	control	22891	3923	3.1366	control.rds	unexposed	0	Mcrophage	-0.0455994	-0.0128784	0.0935469	0.0423493	-0.00314625	Singlet	Macrophage
control.rds_ACGGTTAAGGCGCTTC-1	control	10692	2782	2.45043	control.rds	unexposed	0	Mcrophage	-0.281141	-0.254485	0.191599	-0.0201191	0.0313297	Singlet	Macrophage
control.rds_ACGGTTACAGAAGTGC-1	control	21303	3691	1.64296	control.rds	unexposed	0	Mcrophage	0.181213	0.0491656	0.596478	0.0134613	0.0572616	Singlet	Macrophage
control.rds_ACGGTTAGTAGTGGCA-1	control	18941	3517	1.90592	control.rds	unexposed	0	Mcrophage	-0.177214	-0.0561353	0.275762	-0.0106631	-0.00405484	Singlet	Macrophage
control.rds_ACGGTTAGTCATCCCT-1	control	11142	3045	3.15922	control.rds	unexposed	0	Mcrophage	-0.0703795	0.238041	1.08217	0.174066	0.141066	Singlet	Macrophage
control.rds_ACGGTTAGTGATGAAT-1	control	16965	3593	1.88624	control.rds	unexposed	0	Mcrophage	-0.0147297	-0.176191	0.221526	0.0357619	0.0583589	Singlet	Macrophage
control.rds_ACGGTTAGTTCACCGG-1	control	17045	3471	1.51951	control.rds	unexposed	0	Mcrophage	-0.170825	-0.147721	0.100591	0.0511102	0.0654155	Singlet	Macrophage
control.rds_ACGGTTATCCTCTAAT-1	control	20973	3892	2.42693	control.rds	unexposed	0	Mcrophage	-0.0562574	-0.167937	0.397587	0.0992387	0.0575636	Singlet	Macrophage
control.rds_ACGTAACAGTCATACC-1	control	36897	5207	2.62623	control.rds	unexposed	0	Mcrophage	-0.0908371	-0.126744	0.309397	0.110815	0.0672701	Singlet	Macrophage
control.rds_ACGTAACGTAGACAGC-1	control	20236	3577	1.6357	control.rds	unexposed	0	Mcrophage	-0.199445	-0.0332124	0.347811	0.0641281	0.0684618	Singlet	Macrophage
control.rds_ACGTAACGTCATGCAT-1	control	11366	3050	5.07654	control.rds	unexposed	0	Mcrophage	0.323077	0.0551749	0.204499	0.043821	0.0472353	Singlet	Macrophage
control.rds_ACGTAACGTCCAAAGG-1	control	22116	4252	3.93833	control.rds	unexposed	0	Mcrophage	-0.134054	-0.197335	0.54319	0.0976619	0.0689823	Singlet	Macrophage
control.rds_ACGTACAAGCAAGTCG-1	control	10135	2882	4.98273	control.rds	unexposed	0	Mcrophage	-0.208919	-0.154137	0.235638	0.155532	0.0881478	Singlet	Macrophage
control.rds_ACGTACACAGGTAGTG-1	control	17659	3500	2.90503	control.rds	unexposed	0	Mcrophage	-0.258113	0.0449548	-0.00564926	0.153038	0.0223125	Singlet	Macrophage
control.rds_ACGTACACATGCCATA-1	control	17849	3689	1.40624	control.rds	unexposed	0	Mcrophage	-0.232775	-0.22665	0.294346	0.0737864	0.127422	Singlet	Macrophage
control.rds_ACGTACAGTAACCCGC-1	control	15199	3406	2.54622	control.rds	unexposed	0	Mcrophage	-0.258455	-0.231215	0.469258	0.0315505	0.0492595	Singlet	Macrophage
control.rds_ACGTACAGTCTTTATC-1	control	19773	3842	2.8018	control.rds	unexposed	0	Mcrophage	0.221582	0.040589	0.765681	0.184838	0.0702481	Singlet	Macrophage
control.rds_ACGTACATCATGAGAA-1	control	15533	3474	2.79405	control.rds	unexposed	0	Mcrophage	-0.155551	0.108243	0.0121952	0.0172388	0.0224281	Singlet	Macrophage
control.rds_ACGTACATCCGAGCTG-1	control	17028	3011	2.37844	control.rds	unexposed	0	Mcrophage	-0.12721	-0.162863	0.11947	0.079481	0.0181366	Singlet	Macrophage
control.rds_ACGTACATCCTACCAC-1	control	20771	4162	2.18093	control.rds	unexposed	0	Mcrophage	-0.13791	-0.108257	0.131123	0.106502	0.149372	Singlet	Macrophage
control.rds_ACGTACATCGTGTGAT-1	control	15934	3431	2.77394	control.rds	unexposed	0	Mcrophage	-0.0273646	-0.213714	0.44293	0.0804717	0.049163	Singlet	Macrophage
control.rds_ACGTAGTAGACTGGGT-1	control	19608	3414	1.51469	control.rds	unexposed	0	Mcrophage	-0.0366306	-0.0771472	0.121864	0.0555454	0.0619108	Singlet	Macrophage
control.rds_ACGTCCTCACTACCGG-1	control	16706	3650	2.89716	control.rds	unexposed	0	Mcrophage	-0.0372097	-0.285959	0.203139	0.0757371	0.0589708	Singlet	Macrophage
control.rds_ACGTCCTGTACGATCT-1	control	15506	3422	1.40591	control.rds	unexposed	0	Mcrophage	-0.144764	0.0895561	0.042035	0.0726738	0.0583514	Singlet	Neutrophil
control.rds_ACGTCCTTCTATCGTT-1	control	10195	2848	0.627759	control.rds	unexposed	0	Mcrophage	-0.0847582	-0.372352	0.185766	0.0860499	0.0538307	Singlet	Macrophage
control.rds_ACGTTCCGTCACTGAT-1	control	19271	3748	1.58788	control.rds	unexposed	0	Mcrophage	-0.00419959	-0.146765	-0.0726561	0.0269352	0.127549	Singlet	Macrophage
control.rds_ACGTTCCGTGGTCCCA-1	control	15155	3259	0.659848	control.rds	unexposed	0	Mcrophage	0.0702633	-0.0911818	-0.218935	0.0725606	0.0287218	Singlet	Macrophage
control.rds_ACGTTCCGTTAGAAGT-1	control	13283	3343	1.73154	control.rds	unexposed	0	Mcrophage	0.113317	0.028281	0.0734828	0.0422616	0.0461636	Singlet	Macrophage
control.rds_ACGTTCCTCAAATGCC-1	control	23587	4110	1.77216	control.rds	unexposed	0	Mcrophage	-0.147531	-0.147529	-0.0114921	0.0795058	0.0540518	Singlet	Macrophage
control.rds_ACTACGAAGAGGGTGG-1	control	30566	4621	2.93463	control.rds	unexposed	0	Mcrophage	-0.210603	-0.216102	0.19132	0.00901937	0.0245476	Singlet	Macrophage
control.rds_ACTACGAAGCCTTTGA-1	control	12458	3301	3.47568	control.rds	unexposed	0	Mcrophage	-0.208557	0.0685174	-0.0476917	0.0535322	0.0567327	Singlet	Macrophage
control.rds_ACTACGAAGCGTGTTT-1	control	11178	2894	2.49597	control.rds	unexposed	0	Mcrophage	0.0235828	-0.281101	0.363178	0.0816173	0.0493904	Singlet	Macrophage
control.rds_ACTACGAGTACTCGAT-1	control	20978	4127	2.03547	control.rds	unexposed	0	Mcrophage	-0.0511274	-0.0841035	0.315123	0.143716	0.0751354	Singlet	Macrophage
control.rds_ACTACGATCGGATACT-1	control	20094	3658	2.03543	control.rds	unexposed	0	Mcrophage	-0.125309	-0.00522826	0.17283	0.118108	0.0887517	Singlet	Macrophage
control.rds_ACTATCTAGGTCGAGT-1	control	10092	2781	1.42687	control.rds	unexposed	0	Mcrophage	-0.186435	-0.0257395	0.373007	0.131594	0.0790131	Singlet	Macrophage
control.rds_ACTATCTCAAGAGGCT-1	control	21372	3948	2.48456	control.rds	unexposed	0	Mcrophage	-0.241008	0.129677	0.404206	0.0883093	0.0822816	Singlet	Macrophage
control.rds_ACTATCTCACTCCCTA-1	control	28007	4425	3.02424	control.rds	unexposed	0	Mcrophage	-0.0801091	0.0175916	0.676111	0.137485	0.0470579	Singlet	Macrophage
control.rds_ACTATCTGTAGCGTCC-1	control	20067	3980	2.28235	control.rds	unexposed	0	Mcrophage	-0.194901	-0.0191333	0.338468	-0.0158582	-0.00546632	Singlet	Proliferating cells
control.rds_ACTATCTTCGACGAGA-1	control	19059	4018	3.47867	control.rds	unexposed	0	Mcrophage	-0.0750508	0.0492109	0.781663	0.211088	0.0710256	Singlet	Macrophage
control.rds_ACTATGGAGCGTATAA-1	control	12244	3058	1.78863	control.rds	unexposed	0	Mcrophage	-0.20452	-0.0590731	0.0798229	0.0139861	-0.00419035	Singlet	Macrophage
control.rds_ACTATGGCACGAAAGC-1	control	16232	3389	2.47043	control.rds	unexposed	0	Mcrophage	-0.172002	-0.194837	0.342128	0.0726227	0.0581225	Singlet	Macrophage
control.rds_ACTATGGCAGGAATAT-1	control	19085	3557	2.37359	control.rds	unexposed	0	Mcrophage	0.0139411	0.0208807	0.383127	0.105629	0.0545682	Singlet	Macrophage
control.rds_ACTATGGGTTATCTGG-1	control	8065	2643	3.2982	control.rds	unexposed	0	Mcrophage	-0.21564	-0.29162	0.546482	0.103268	0.107647	Singlet	Macrophage
control.rds_ACTATTCCAGAGTCAG-1	control	13886	3371	3.39191	control.rds	unexposed	0	Mcrophage	-0.0386863	-0.114985	0.11094	0.09066	0.0583426	Singlet	Macrophage
control.rds_ACTATTCGTCACGCTG-1	control	17007	3636	2.93997	control.rds	unexposed	0	Mcrophage	-0.0113311	-0.124017	-0.227479	0.0266355	0.00781907	Singlet	Macrophage
control.rds_ACTATTCGTCCTCAGG-1	control	12462	3268	3.16161	control.rds	unexposed	0	Mcrophage	-0.233411	-0.0101851	-0.115129	0.0265514	0.0566205	Singlet	Macrophage
control.rds_ACTATTCTCCATGAGT-1	control	21738	4108	4.59564	control.rds	unexposed	0	Mcrophage	-0.164445	0.146969	0.649038	0.0683149	0.0516098	Singlet	Macrophage
control.rds_ACTATTCTCCGATAGT-1	control	17181	3698	2.61335	control.rds	unexposed	0	Mcrophage	-0.151508	-0.210806	0.217446	0.0360168	0.0129262	Singlet	Macrophage
control.rds_ACTCCCAAGTGGCGAT-1	control	20023	3985	2.8717	control.rds	unexposed	0	Mcrophage	-0.0752525	0.00279537	0.195431	0.0775783	0.0500187	Singlet	Macrophage
control.rds_ACTCCCATCAATCAGC-1	control	17956	3420	1.92136	control.rds	unexposed	0	Mcrophage	-0.184481	-0.229332	0.0633798	0.0483818	0.0542577	Singlet	Macrophage
control.rds_ACTCCCATCGAAGTGG-1	control	13372	2856	1.44331	control.rds	unexposed	0	Mcrophage	-0.129476	-0.0422769	0.102525	0.0998753	0.112291	Singlet	Macrophage
control.rds_ACTCTCGAGGATCACG-1	control	14645	3215	1.17446	control.rds	unexposed	0	Mcrophage	0.0850817	-0.086289	-0.179481	0.16573	0.0589394	Singlet	Macrophage
control.rds_ACTCTCGCAAAGGTTA-1	control	11502	3252	2.13876	control.rds	unexposed	0	Mcrophage	-0.0120102	-0.289254	0.491505	0.0483027	0.0384681	Singlet	Macrophage
control.rds_ACTCTCGCACGTCGTG-1	control	10304	2733	5.96856	control.rds	unexposed	0	Mcrophage	-0.071426	-0.135286	-0.142429	0.0489818	0.0331051	Singlet	Macrophage
control.rds_ACTCTCGCAGGTGGAT-1	control	15385	3558	3.33442	control.rds	unexposed	0	Mcrophage	-0.16199	-0.0136471	0.551532	0.105176	0.0653125	Singlet	Macrophage
control.rds_ACTCTCGGTCTCCTGT-1	control	24900	4625	2.53414	control.rds	unexposed	0	Mcrophage	0.112775	0.0287121	0.25291	0.0704505	0.0576876	Singlet	Macrophage
control.rds_ACTGATGCACACAGAG-1	control	19097	3843	3.0476	control.rds	unexposed	0	Mcrophage	-0.0696004	0.00829414	0.239189	0.164196	0.045315	Singlet	Macrophage
control.rds_ACTGATGCATAGATCC-1	control	13906	3533	2.38027	control.rds	unexposed	0	Mcrophage	-0.119119	-0.311846	0.310161	0.0539069	0.0750974	Singlet	Macrophage
control.rds_ACTGCAAAGTATTGCC-1	control	19570	4050	2.19724	control.rds	unexposed	0	Mcrophage	-0.142961	0.0297097	0.247749	0.0547577	0.0197307	Singlet	Macrophage
control.rds_ACTGCAACAGCTGGTC-1	control	13481	3121	3.70151	control.rds	unexposed	0	Mcrophage	-0.0910889	0.114944	0.424508	0.10321	0.0547375	Singlet	Macrophage
control.rds_ACTGCAAGTTAACAGA-1	control	10165	2904	2.59715	control.rds	unexposed	0	Mcrophage	-0.0353358	-0.120905	0.733676	0.193699	0.0756083	Singlet	Macrophage
control.rds_ACTGCAATCTCTGAGA-1	control	9757	2881	2.79799	control.rds	unexposed	0	Mcrophage	-0.04096	-0.0208672	-0.153072	0.0804877	0.028803	Singlet	Macrophage
control.rds_ACTGTCCAGATTAGTG-1	control	21805	3998	2.78835	control.rds	unexposed	0	Mcrophage	-0.181124	-0.172659	0.0192287	0.12886	0.0752371	Singlet	Macrophage
control.rds_ACTGTCCAGGAGAGTA-1	control	19240	3339	2.04782	control.rds	unexposed	0	Mcrophage	-0.181818	0.00311522	0.199007	0.222978	0.0924885	Singlet	Macrophage
control.rds_ACTGTGACAGTCCGTG-1	control	16736	3315	1.70292	control.rds	unexposed	0	Mcrophage	-0.166106	-0.0859024	-0.272025	0.0365024	0.0266502	Singlet	Macrophage
control.rds_ACTTAGGAGACGACTG-1	control	8870	2641	2.1195	control.rds	unexposed	0	Mcrophage	-0.277125	-0.0804869	0.418843	0.0773359	0.0366266	Singlet	Macrophage
control.rds_ACTTAGGAGCGTACAG-1	control	13447	3282	1.584	control.rds	unexposed	0	Mcrophage	0.0316312	-0.0910954	0.0595574	0.194025	0.126853	Singlet	Macrophage
control.rds_ACTTAGGGTCATATGC-1	control	20201	3806	4.53443	control.rds	unexposed	0	Mcrophage	-0.140317	-0.23413	0.231977	0.0442052	0.0218682	Singlet	Macrophage
control.rds_ACTTATCAGGTTACAA-1	control	17939	3654	3.59552	control.rds	unexposed	0	Mcrophage	-0.114414	0.07357	0.280119	0.0681887	0.0220412	Singlet	Macrophage
control.rds_ACTTATCGTGGTCCCA-1	control	15739	3463	4.03456	control.rds	unexposed	0	Mcrophage	0.185835	0.021012	-0.0859929	0.0538169	0.0443423	Singlet	Macrophage
control.rds_ACTTATCGTTACCTTT-1	control	15641	3673	1.66869	control.rds	unexposed	0	Mcrophage	-0.168097	0.138781	0.127012	0.0457134	0.0468856	Singlet	Macrophage
control.rds_ACTTCCGAGTTACGGG-1	control	13891	3224	2.46203	control.rds	unexposed	0	Mcrophage	-0.0689369	-0.0692722	0.269201	0.0597513	0.0828701	Singlet	Macrophage
control.rds_ACTTCCGGTCACTCGG-1	control	15460	3283	1.95343	control.rds	unexposed	0	Mcrophage	-0.00433688	-0.038245	0.0631843	0.122927	0.0385992	Singlet	Macrophage
control.rds_ACTTCGCAGAGATGCC-1	control	18406	3754	1.40715	control.rds	unexposed	0	Mcrophage	-0.151151	0.000479277	0.0844768	0.0621372	0.0104983	Singlet	Macrophage
control.rds_ACTTCGCAGGTACATA-1	control	12703	3080	2.40101	control.rds	unexposed	0	Mcrophage	-0.0944993	-0.0252722	0.00766462	0.17418	0.105944	Singlet	Macrophage
control.rds_ACTTCGCGTGCTCCGA-1	control	10350	2818	3.12077	control.rds	unexposed	0	Mcrophage	-0.185465	-0.182748	0.0201542	0.00224821	0.0152017	Singlet	Macrophage
control.rds_ACTTCGCGTTCGTACA-1	control	18398	3571	1.48929	control.rds	unexposed	0	Mcrophage	-0.161709	-0.0931535	0.0235211	0.0641952	0.0965468	Singlet	Macrophage
control.rds_ACTTCGCTCACCACAA-1	control	18042	3820	1.32469	control.rds	unexposed	0	Mcrophage	-0.0961193	-0.126117	-0.138865	0.0733622	0.00726089	Singlet	Macrophage
control.rds_ACTTTCACATCGCTCT-1	control	11417	3143	2.82911	control.rds	unexposed	0	Mcrophage	0.0848577	-0.01233	-0.440904	0.0671958	0.0810491	Singlet	Macrophage
control.rds_ACTTTCATCTCGTGAA-1	control	13777	3134	1.81462	control.rds	unexposed	0	Mcrophage	-0.0495562	-0.0270796	0.391306	0.134568	0.0674039	Singlet	Macrophage
control.rds_ACTTTGTAGCCACAAG-1	control	20477	3802	4.22914	control.rds	unexposed	0	Mcrophage	0.0932494	0.0301161	0.54883	0.13733	0.0626835	Singlet	Macrophage
control.rds_ACTTTGTAGGGCAGTT-1	control	26887	4537	1.28687	control.rds	unexposed	0	Mcrophage	-0.104534	-0.0685389	0.0681562	0.083892	0.0682951	Singlet	Macrophage
control.rds_ACTTTGTAGTTGGACG-1	control	18321	3746	2.24879	control.rds	unexposed	0	Mcrophage	-0.181985	0.110151	-0.00737757	0.069826	0.0535085	Singlet	Macrophage
control.rds_ACTTTGTGTGGGCTTC-1	control	10335	2913	3.84132	control.rds	unexposed	0	Mcrophage	-0.25006	-0.183759	0.149205	-0.093755	-0.0393561	Singlet	Macrophage
control.rds_ACTTTGTTCGGTGCAC-1	control	13755	3174	2.35551	control.rds	unexposed	0	Mcrophage	-0.137147	0.0745349	0.39141	0.0473532	-0.0142289	Singlet	Proliferating cells
control.rds_ACTTTGTTCTAGAACC-1	control	16697	3608	5.32431	control.rds	unexposed	0	Mcrophage	-0.0707593	-0.109399	0.387327	0.0495558	0.0565853	Singlet	Macrophage
control.rds_AGAAATGAGAGCTGCA-1	control	15487	2843	2.27933	control.rds	unexposed	0	Mcrophage	-0.160659	0.17765	0.363948	0.147373	0.0417189	Singlet	Macrophage
control.rds_AGAAATGCACACGGTC-1	control	12957	2831	3.33411	control.rds	unexposed	0	Mcrophage	-0.128691	-0.350641	0.250693	0.103099	0.152387	Singlet	Macrophage
control.rds_AGAAATGGTTCCACGG-1	control	9725	3109	1.56298	control.rds	unexposed	0	Mcrophage	-0.0568554	-0.202513	0.577446	0.0905189	0.10584	Singlet	Macrophage
control.rds_AGAACAAAGCTAGCCC-1	control	18936	3854	2.33946	control.rds	unexposed	0	Mcrophage	-0.102825	-0.0871911	0.544614	0.0733917	0.0813085	Singlet	Macrophage
control.rds_AGAACAAGTATTGAGA-1	control	10092	2762	3.0321	control.rds	unexposed	0	Mcrophage	-0.167579	-0.111909	-0.313233	0.0807962	0.0585789	Singlet	Macrophage
control.rds_AGAACAATCTAGGCAT-1	control	20595	3975	2.4909	control.rds	unexposed	0	Mcrophage	-0.175713	0.0619847	0.284327	0.0584534	0.0121746	Singlet	Macrophage
control.rds_AGAACCTAGAAGCCTG-1	control	20634	3694	2.20025	control.rds	unexposed	0	Mcrophage	-0.0970608	-0.192006	0.16754	0.0975087	0.112191	Singlet	Macrophage
control.rds_AGAACCTAGCATGCGA-1	control	15235	3437	2.37611	control.rds	unexposed	0	Mcrophage	-0.0520818	-0.169433	0.426899	0.101662	0.0946047	Singlet	Macrophage
control.rds_AGAACCTAGTGAGCCA-1	control	18915	3653	2.29448	control.rds	unexposed	0	Mcrophage	0.0793131	-0.0392298	0.283931	0.120949	0.0710973	Singlet	Macrophage
control.rds_AGAACCTCAACAGTGG-1	control	21363	4017	3.19244	control.rds	unexposed	0	Mcrophage	-0.12341	-0.0758188	-0.0305607	0.0264434	-0.0228008	Singlet	Macrophage
control.rds_AGAACCTCATTGTCGA-1	control	10992	2911	2.79294	control.rds	unexposed	0	Mcrophage	-0.117282	-0.220297	0.221641	0.0410168	0.0636263	Singlet	Macrophage
control.rds_AGAACCTTCCGAAATC-1	control	13987	3593	3.24587	control.rds	unexposed	0	Mcrophage	-0.094078	0.0420503	0.603504	0.116629	0.081244	Singlet	Macrophage
control.rds_AGAAGCGAGCGTTCCG-1	control	19036	3837	3.48287	control.rds	unexposed	0	Mcrophage	-0.0510223	-0.0689654	0.331132	0.0855567	0.0615702	Singlet	Macrophage
control.rds_AGAAGCGAGGATACAT-1	control	9947	2688	4.00121	control.rds	unexposed	0	Mcrophage	-0.220039	-0.221445	0.108544	0.07034	0.1042	Singlet	Macrophage
control.rds_AGAAGCGAGTGTACCT-1	control	18616	3719	2.76107	control.rds	unexposed	0	Mcrophage	-0.115806	0.0209632	0.168347	0.108607	0.0390893	Singlet	Macrophage
control.rds_AGAAGCGTCCTCGCAT-1	control	11652	3047	2.67765	control.rds	unexposed	0	Mcrophage	-0.174051	-0.172342	-0.257148	0.0634203	0.0128369	Singlet	Macrophage
control.rds_AGAAGCGTCTTCGATT-1	control	12548	3198	1.77718	control.rds	unexposed	0	Mcrophage	-0.124416	0.046674	0.162922	0.0699156	0.135978	Singlet	Macrophage
control.rds_AGAAGTAGTTCAAACC-1	control	10396	2944	3.48211	control.rds	unexposed	0	Mcrophage	-0.168863	0.0348489	0.248945	0.0557136	0.0888733	Singlet	Macrophage
control.rds_AGAAGTATCCGCTAGG-1	control	10437	2872	2.55821	control.rds	unexposed	0	Mcrophage	-0.108693	0.0111013	0.450966	0.130189	0.160824	Singlet	Macrophage
control.rds_AGACAAACACTGATTG-1	control	20986	3682	1.7059	control.rds	unexposed	0	Mcrophage	-0.0634186	-0.0473794	0.643183	0.159725	0.0992737	Singlet	Macrophage
control.rds_AGACAAATCGGTTAGT-1	control	15959	3284	2.13046	control.rds	unexposed	0	Mcrophage	-0.162327	-0.209818	0.300313	0.0339597	0.00664894	Singlet	Macrophage
control.rds_AGACACTCAATCTAGC-1	control	28666	4280	1.85935	control.rds	unexposed	0	Mcrophage	-0.0960699	-0.0235074	0.321147	0.0880377	0.0997806	Singlet	Macrophage
control.rds_AGACACTCACCCTGTT-1	control	26267	4697	2.14337	control.rds	unexposed	0	Mcrophage	0.0210745	-0.173205	0.114951	0.120627	0.0530233	Singlet	Macrophage
control.rds_AGACACTGTTATTCTC-1	control	17794	3879	2.4896	control.rds	unexposed	0	Mcrophage	-0.0932322	-0.0256208	-0.363312	0.000256008	0.0362615	Singlet	Macrophage
control.rds_AGACACTTCAGCTGTA-1	control	10270	2922	2.53165	control.rds	unexposed	0	Mcrophage	-0.223254	-0.0384517	0.198444	0.0699026	0.046254	Singlet	Macrophage
control.rds_AGACACTTCCACAGCG-1	control	20617	4015	2.28452	control.rds	unexposed	0	Mcrophage	-0.102141	-0.117426	0.250983	0.100655	0.0613308	Singlet	Macrophage
control.rds_AGACACTTCGCTCCTA-1	control	16886	3725	1.56343	control.rds	unexposed	0	Mcrophage	-0.187679	0.0527817	0.207465	0.168607	0.0729115	Singlet	Macrophage
control.rds_AGACAGGCACCCGTAG-1	control	26416	4375	1.55588	control.rds	unexposed	0	Mcrophage	-0.0103243	-0.0848763	0.372867	0.114212	0.102377	Singlet	Macrophage
control.rds_AGACAGGGTAGTATAG-1	control	13779	3149	2.64896	control.rds	unexposed	0	Mcrophage	-0.111656	0.0777116	-0.0983045	0.349354	0.200631	Singlet	Monocyte
control.rds_AGACAGGGTCTTACTT-1	control	14370	3483	2.4913	control.rds	unexposed	0	Mcrophage	0.0497289	-0.161418	0.133777	0.125155	0.0489442	Singlet	Macrophage
control.rds_AGACCATAGACTCGAG-1	control	20368	3908	2.85251	control.rds	unexposed	0	Mcrophage	-0.182751	-0.110597	0.60142	0.107579	0.0596699	Singlet	Macrophage
control.rds_AGACCATAGCCTCTGG-1	control	18148	3769	2.02226	control.rds	unexposed	0	Mcrophage	-0.104781	0.0344868	0.491872	0.0833877	0.0369771	Singlet	Macrophage
control.rds_AGACCATAGGTAAGAG-1	control	18773	3766	2.34912	control.rds	unexposed	0	Mcrophage	0.0131631	0.0977512	0.287406	0.0531854	0.029462	Singlet	Macrophage
control.rds_AGACCATCAATCTAGC-1	control	16511	3594	2.19248	control.rds	unexposed	0	Mcrophage	-0.113031	-0.31827	0.381765	-0.00314252	0.0152023	Singlet	Macrophage
control.rds_AGACCCGGTCTCAGGC-1	control	12091	3173	1.67066	control.rds	unexposed	0	Mcrophage	0.308105	-0.00586208	0.29723	0.0793544	0.0889405	Singlet	Macrophage
control.rds_AGACCCGTCCAGCTCT-1	control	15526	3185	3.89669	control.rds	unexposed	0	Mcrophage	-0.123568	-0.0693995	0.930284	0.076121	0.0255169	Singlet	Macrophage
control.rds_AGACCCGTCTACCACC-1	control	10301	2942	3.26182	control.rds	unexposed	0	Mcrophage	-0.189398	-0.277036	0.188634	-0.0298208	0.0123277	Singlet	Macrophage
control.rds_AGACTCACAATACGCT-1	control	15256	3814	2.20241	control.rds	unexposed	0	Mcrophage	-0.130329	0.225513	0.305242	0.0653286	0.0539097	Singlet	Macrophage
control.rds_AGACTCACATGTCAGT-1	control	18721	3640	1.939	control.rds	unexposed	0	Mcrophage	-0.155049	0.0776107	-0.043904	0.0927826	0.0160379	Singlet	Macrophage
control.rds_AGACTCAGTACTAAGA-1	control	14648	3293	3.11988	control.rds	unexposed	0	Mcrophage	-0.227666	-0.302283	0.20601	0.038276	0.0403808	Singlet	Macrophage
control.rds_AGACTCAGTTGCCATA-1	control	31190	4919	2.67393	control.rds	unexposed	0	Mcrophage	-0.190327	-0.0542012	0.330226	0.0660721	0.00323231	Singlet	Macrophage
control.rds_AGACTCATCGCAATGT-1	control	19270	3925	3.54437	control.rds	unexposed	0	Mcrophage	-0.172006	-0.0649328	-0.00811682	0.0851529	-0.00855391	Singlet	Macrophage
control.rds_AGACTCATCGTTGTGA-1	control	31509	4689	3.19274	control.rds	unexposed	0	Mcrophage	-0.0215914	0.0343047	0.0532434	0.148603	0.0605298	Singlet	Macrophage
control.rds_AGAGAATAGCAATAAC-1	control	15549	2872	1.93582	control.rds	unexposed	0	Mcrophage	-0.0917516	0.114023	0.188549	0.172715	0.126409	Singlet	Macrophage
control.rds_AGAGAATGTCACAGAG-1	control	11673	3202	2.41583	control.rds	unexposed	0	Mcrophage	0.175284	0.0165859	-0.0181177	0.150645	0.11915	Singlet	Macrophage
control.rds_AGAGAATGTGGCACTC-1	control	16059	3628	2.49704	control.rds	unexposed	0	Mcrophage	0.0824395	-0.180475	0.168899	0.0971465	0.0333003	Singlet	Macrophage
control.rds_AGAGAATTCCCTCTTT-1	control	13081	3213	3.79176	control.rds	unexposed	0	Mcrophage	-0.130778	-0.119435	0.18785	0.125982	0.0578548	Singlet	Macrophage
control.rds_AGAGAATTCCGGCAGT-1	control	13040	3338	2.14724	control.rds	unexposed	0	Mcrophage	-0.0277181	-0.196769	-0.0536016	-0.0203468	0.0817972	Singlet	Macrophage
control.rds_AGAGAATTCTACTGCC-1	control	16349	3573	2.95431	control.rds	unexposed	0	Mcrophage	-0.0424353	-0.0765228	0.766292	0.114483	0.0635084	Singlet	Macrophage
control.rds_AGAGAATTCTCGCAGG-1	control	20344	3747	1.59261	control.rds	unexposed	0	Mcrophage	-0.0670512	-0.127931	0.412719	0.0875656	0.133675	Singlet	Macrophage
control.rds_AGAGAGCCAAACTAAG-1	control	25069	4311	2.80027	control.rds	unexposed	0	Mcrophage	-0.102184	0.137563	0.378448	0.127555	0.0330913	Singlet	Macrophage
control.rds_AGAGAGCCATTCTTCA-1	control	35769	4856	2.49658	control.rds	unexposed	0	Mcrophage	-0.15203	-0.194866	0.263032	0.0804183	0.0578657	Singlet	Macrophage
control.rds_AGAGAGCGTTGGGACA-1	control	29561	4495	3.86996	control.rds	unexposed	0	Mcrophage	-0.168816	-0.0456865	0.465758	0.133619	0.129243	Singlet	Macrophage
control.rds_AGAGAGCTCTTTGCAT-1	control	29784	4789	2.89417	control.rds	unexposed	0	Mcrophage	-0.117363	-0.199678	0.224686	0.0968267	0.0944536	Singlet	Macrophage
control.rds_AGAGCAGGTACGTAGG-1	control	22859	3752	2.52854	control.rds	unexposed	0	Mcrophage	-0.0416095	0.0490382	0.522403	0.0587154	0.0521909	Singlet	Macrophage
control.rds_AGAGCAGGTATAATGG-1	control	14204	3196	3.41453	control.rds	unexposed	0	Mcrophage	-0.116246	-0.0412808	0.250267	0.180266	0.0359311	Singlet	Macrophage
control.rds_AGAGCAGGTGGCTAGA-1	control	13323	2974	3.24251	control.rds	unexposed	0	Mcrophage	-0.131767	-0.050448	0.293356	-0.0284354	-0.00722154	Singlet	Macrophage
control.rds_AGAGCCCAGCCGTAAG-1	control	17252	3746	1.43172	control.rds	unexposed	0	Mcrophage	0.00925421	-0.11533	0.523567	0.100273	0.0265521	Singlet	Macrophage
control.rds_AGAGCCCCAAACGGCA-1	control	15251	3354	3.90138	control.rds	unexposed	0	Mcrophage	0.0208577	0.0360485	0.836013	0.0293814	0.0035479	Singlet	Macrophage
control.rds_AGAGCCCGTCGGCACT-1	control	14302	3478	3.44707	control.rds	unexposed	0	Mcrophage	0.0152097	0.0982406	0.235571	0.045547	0.0134449	Singlet	Macrophage
control.rds_AGAGCCCGTGCCGTAC-1	control	14976	3145	3.64583	control.rds	unexposed	0	Mcrophage	-0.254081	-0.0981176	0.314183	0.104926	0.0659425	Singlet	Macrophage
control.rds_AGAGCCCGTTAGGCTT-1	control	18140	3662	3.67696	control.rds	unexposed	0	Mcrophage	-0.123227	0.120566	0.372378	0.0740504	0.0496647	Singlet	Macrophage
control.rds_AGATAGAAGGGCAACT-1	control	33553	4986	2.40217	control.rds	unexposed	0	Mcrophage	-0.0362983	-0.122252	0.347402	0.104218	0.0932931	Singlet	Macrophage
control.rds_AGATAGACAGTTCACA-1	control	10868	3036	1.92308	control.rds	unexposed	0	Mcrophage	-0.0454465	-0.255851	-0.253623	0.0645617	0.047807	Singlet	Macrophage
control.rds_AGATAGAGTGAATTAG-1	control	11370	2950	2.36588	control.rds	unexposed	0	Mcrophage	-0.162603	-0.246917	0.0596255	0.000752124	0.0595363	Singlet	Macrophage
control.rds_AGATAGATCATATGGC-1	control	14288	3626	4.50028	control.rds	unexposed	0	Mcrophage	-0.149718	0.0560496	0.120859	0.0624738	0.106713	Singlet	Macrophage
control.rds_AGATAGATCCGTTGGG-1	control	29979	4297	1.31425	control.rds	unexposed	0	Mcrophage	0.000880385	-0.00615131	0.0179667	0.043871	0.0429893	Singlet	Macrophage
control.rds_AGATCCAAGACATATG-1	control	23583	4438	1.92512	control.rds	unexposed	0	Mcrophage	-0.0904652	-0.103973	-0.120192	0.0874932	0.0585529	Singlet	Macrophage
control.rds_AGATCCAAGACTGAGC-1	control	23607	4311	3.51167	control.rds	unexposed	0	Mcrophage	-0.213396	-0.048489	0.277606	0.053229	0.0590072	Singlet	Macrophage
control.rds_AGATCCAAGTGGCAGT-1	control	16026	3454	1.88444	control.rds	unexposed	0	Mcrophage	-0.0330528	-0.147002	0.283873	0.104136	0.089887	Singlet	Macrophage
control.rds_AGATCCAGTAAGATCA-1	control	18524	3992	3.34161	control.rds	unexposed	0	Mcrophage	0.172287	0.0267973	-0.0492575	0.0860079	0.0450832	Singlet	Macrophage
control.rds_AGATCCAGTATGACAA-1	control	19737	3759	3.24264	control.rds	unexposed	0	Mcrophage	-0.148512	-0.282882	0.0410546	0.0576851	0.0870974	Singlet	Macrophage
control.rds_AGATCCAGTTCGAAGG-1	control	20541	3803	2.55586	control.rds	unexposed	0	Mcrophage	-0.209578	0.14448	0.279985	0.0378705	0.0149304	Singlet	Macrophage
control.rds_AGATCCATCTTCACGC-1	control	12489	3194	4.72416	control.rds	unexposed	0	Mcrophage	-0.260619	-0.100421	-0.0952809	0.018335	0.0436455	Singlet	Macrophage
control.rds_AGATCGTCATACCATG-1	control	19439	3940	2.40239	control.rds	unexposed	0	Mcrophage	-0.177445	-0.0805045	0.248172	0.0321011	0.0440353	Singlet	Macrophage
control.rds_AGATCGTGTGCTCTCT-1	control	17533	3646	2.87458	control.rds	unexposed	0	Mcrophage	0.00501103	-0.0148202	0.471866	0.0975836	0.0551704	Singlet	Macrophage
control.rds_AGATCGTTCTCAGAAC-1	control	22940	4011	1.46033	control.rds	unexposed	0	Mcrophage	-0.0525071	-0.0398556	0.245186	0.0554506	0.0896805	Singlet	Macrophage
control.rds_AGATGAAAGAGTACCG-1	control	18298	3828	2.76533	control.rds	unexposed	0	Mcrophage	-0.0647623	0.060231	0.313477	0.108673	0.0567138	Singlet	Macrophage
control.rds_AGATGAAAGCATGCGA-1	control	11684	2975	2.78158	control.rds	unexposed	0	Mcrophage	-0.00233757	-0.0511392	0.208327	0.0740834	0.0610844	Singlet	Macrophage
control.rds_AGATGAAAGCTTCATG-1	control	9784	2601	2.01349	control.rds	unexposed	0	Mcrophage	-0.150238	-0.0939894	-0.163082	0.0985304	0.0469204	Singlet	Macrophage
control.rds_AGATGAAAGGTAGCCA-1	control	14353	3218	1.93688	control.rds	unexposed	0	Mcrophage	-0.100566	-0.186075	0.143672	0.0540522	0.0161472	Singlet	Macrophage
control.rds_AGATGAACAGGCTTGC-1	control	11520	3099	3.50694	control.rds	unexposed	0	Mcrophage	-0.219089	-0.114091	0.302951	0.121299	0.063841	Singlet	Macrophage
control.rds_AGATGAATCGAGATAA-1	control	34949	5008	2.51795	control.rds	unexposed	0	Mcrophage	-0.226206	0.0170964	0.271218	0.107773	0.0600687	Singlet	Macrophage
control.rds_AGATGAATCGATGGAG-1	control	17415	3445	1.31496	control.rds	unexposed	0	Mcrophage	-0.0695893	-0.0321452	0.124926	0.0815372	0.11288	Singlet	Macrophage
control.rds_AGATGAATCGTGGTAT-1	control	11707	2682	3.13488	control.rds	unexposed	0	Mcrophage	-0.00706691	-0.0839757	0.0323105	0.1032	0.0212563	Singlet	Macrophage
control.rds_AGATGCTTCGAACTCA-1	control	31979	4689	2.53604	control.rds	unexposed	0	Mcrophage	-0.125049	-0.0179767	-0.166986	0.0459304	0.00742776	Singlet	Macrophage
control.rds_AGATGCTTCGGTTGTA-1	control	12421	3334	2.85806	control.rds	unexposed	0	Mcrophage	-0.214424	-0.223841	0.138544	0.0487686	0.0439035	Singlet	Macrophage
control.rds_AGCATCAAGATGGTCG-1	control	27262	4435	2.45397	control.rds	unexposed	0	Mcrophage	-0.0247872	0.0331103	0.306743	0.0558578	0.0133795	Singlet	Macrophage
control.rds_AGCATCAGTCAACCTA-1	control	11689	2977	2.97716	control.rds	unexposed	0	Mcrophage	-0.173002	-0.119453	0.513266	0.221487	0.0848707	Singlet	Macrophage
control.rds_AGCATCAGTCTATGAC-1	control	25836	4669	1.66047	control.rds	unexposed	0	Mcrophage	0.0627012	-0.0617958	0.41511	0.0990269	0.0797053	Singlet	Macrophage
control.rds_AGCATCATCCGCAACG-1	control	12502	3244	3.32747	control.rds	unexposed	0	Mcrophage	-0.05987	-0.115466	0.501004	0.0326596	0.00940751	Singlet	Macrophage
control.rds_AGCATCATCTGCGTCT-1	control	23079	4261	2.69509	control.rds	unexposed	0	Mcrophage	-0.146664	-0.0503784	0.351252	0.053403	0.0365239	Singlet	Macrophage
control.rds_AGCCAATCACCGTGAC-1	control	18812	3757	2.26983	control.rds	unexposed	0	Mcrophage	-0.122079	-0.170609	0.185561	0.13102	0.0392932	Singlet	Macrophage
control.rds_AGCCAATCACGGCTAC-1	control	12176	3319	1.70828	control.rds	unexposed	0	Mcrophage	-0.0771094	-0.0762089	0.610158	0.0603599	0.127849	Singlet	Macrophage
control.rds_AGCCACGCAATCTAGC-1	control	15357	3489	1.57583	control.rds	unexposed	0	Mcrophage	-0.139475	-0.133756	0.0428562	0.0320963	0.0520251	Singlet	Macrophage
control.rds_AGCCACGCAGTGTACT-1	control	36073	5269	3.16026	control.rds	unexposed	0	Mcrophage	0.0298459	-0.00875153	0.0992417	0.0908196	0.0512031	Singlet	T cells
control.rds_AGCCACGGTAGTCTTG-1	control	44177	5740	4.33031	control.rds	unexposed	0	Mcrophage	-0.0924493	-0.166854	0.173692	0.0989254	0.06396	Singlet	Macrophage
control.rds_AGCCACGTCACGTAGT-1	control	20796	3816	0.543374	control.rds	unexposed	0	Mcrophage	-0.0451718	-0.19899	0.00843768	0.075552	0.104189	Singlet	Macrophage
control.rds_AGCCAGCCAAGCGAGT-1	control	14409	3599	2.74134	control.rds	unexposed	0	Mcrophage	-0.161769	-0.270669	-0.165489	0.00934248	0.0283278	Singlet	Macrophage
control.rds_AGCCAGCCACCTGCTT-1	control	19699	3888	2.259	control.rds	unexposed	0	Mcrophage	0.00445737	0.039185	0.273045	0.0616499	0.0355718	Singlet	Macrophage
control.rds_AGCCAGCCAGACACAG-1	control	10927	2784	2.29706	control.rds	unexposed	0	Mcrophage	-0.24126	-0.0839655	-0.156729	0.0342232	0.0545503	Singlet	Macrophage
control.rds_AGCCAGCGTCAAAGCG-1	control	17650	3404	3.19547	control.rds	unexposed	0	Mcrophage	-0.191304	0.0757242	0.549742	0.0582591	0.00970997	Singlet	Macrophage
control.rds_AGCGATTAGGGATCAC-1	control	21495	3982	2.05629	control.rds	unexposed	0	Mcrophage	-0.118479	-0.165742	0.214456	0.12765	0.124629	Singlet	Macrophage
control.rds_AGCGATTCAAGAAACT-1	control	15394	3138	2.55294	control.rds	unexposed	0	Mcrophage	0.00685451	-0.180314	-0.180643	0.0220747	0.039261	Singlet	Macrophage
control.rds_AGCGATTCAGAGTCAG-1	control	17201	3331	2.2208	control.rds	unexposed	0	Mcrophage	-0.156073	0.0696077	0.379895	0.103242	0.0695632	Singlet	Macrophage
control.rds_AGCGCCACACATCCCT-1	control	31372	4984	2.11972	control.rds	unexposed	0	Mcrophage	0.000561845	-0.129268	0.419342	0.0919142	0.0820526	Singlet	Macrophage
control.rds_AGCGCCACATCATCCC-1	control	15998	3564	2.25653	control.rds	unexposed	0	Mcrophage	-0.0635213	-0.227402	0.499649	0.0932439	0.0747654	Singlet	T cells
control.rds_AGCGCCATCCAACTGA-1	control	20181	4014	2.42803	control.rds	unexposed	0	Mcrophage	-0.0956209	-0.0105718	0.150488	0.122328	0.0472877	Singlet	Macrophage
control.rds_AGCGCCATCCCGTAAA-1	control	12607	3112	4.1009	control.rds	unexposed	0	Mcrophage	-0.109524	-0.00559957	0.388876	0.140715	0.112502	Singlet	Macrophage
control.rds_AGCGCTGAGAATTCAG-1	control	16103	3503	2.40328	control.rds	unexposed	0	Mcrophage	-0.0650886	-0.220695	0.200544	0.0253943	0.0455118	Singlet	Macrophage
control.rds_AGCGCTGCAACTCATG-1	control	12882	2894	2.55395	control.rds	unexposed	0	Mcrophage	-0.00908835	-0.216853	0.361584	0.0538727	0.0293243	Singlet	Macrophage
control.rds_AGCGCTGCACAAATAG-1	control	13863	3082	2.86374	control.rds	unexposed	0	Mcrophage	-0.245708	-0.0565429	0.126769	0.00633439	0.0358078	Singlet	Macrophage
control.rds_AGCGCTGGTGTCTTAG-1	control	16142	3435	2.45323	control.rds	unexposed	0	Mcrophage	-0.178548	0.0894002	0.381653	0.0459134	0.0682371	Singlet	Macrophage
control.rds_AGCGCTGGTGTTGACT-1	control	16322	3669	3.6025	control.rds	unexposed	0	Mcrophage	-0.0585821	0.078553	0.0319755	0.144575	0.0375965	Singlet	Macrophage
control.rds_AGCGCTGTCGAAGAAT-1	control	14647	3072	1.86386	control.rds	unexposed	0	Mcrophage	-0.0141657	-0.196492	0.468517	0.184333	0.0691372	Singlet	Macrophage
control.rds_AGCGTATAGACGCAGT-1	control	9521	2753	2.81483	control.rds	unexposed	0	Mcrophage	-0.320285	0.0176309	0.467657	0.00310902	0.0323923	Singlet	Macrophage
control.rds_AGCGTATAGTGAACAT-1	control	29241	4436	2.74956	control.rds	unexposed	0	Mcrophage	-0.194103	-0.0958006	0.28003	0.105462	0.0546244	Singlet	Macrophage
control.rds_AGCGTATCAATACCCA-1	control	15642	3607	2.31428	control.rds	unexposed	0	Mcrophage	-0.129395	-0.21944	-0.0830511	0.045087	0.07318	Singlet	Macrophage
control.rds_AGCGTATCACGACAAG-1	control	19626	3819	3.10812	control.rds	unexposed	0	Mcrophage	-0.0897137	0.108042	0.522122	0.0497569	0.0486723	Singlet	Macrophage
control.rds_AGCGTATCAGCGCTTG-1	control	10000	3079	5.28	control.rds	unexposed	0	Mcrophage	-0.135473	-0.0260139	0.758234	0.0839391	0.0406009	Singlet	Macrophage
control.rds_AGCGTATGTGAACTAA-1	control	48617	5642	2.81794	control.rds	unexposed	0	Mcrophage	0.0452732	-0.0920028	0.408679	0.0706074	0.0671026	Singlet	Macrophage
control.rds_AGCGTATTCGGATACT-1	control	15886	3401	7.32721	control.rds	unexposed	0	Mcrophage	-0.192878	0.240705	-0.0760177	0.0132774	0.0342817	Singlet	Macrophage
control.rds_AGCGTATTCGTCGACG-1	control	28133	4549	2.74055	control.rds	unexposed	0	Mcrophage	-0.20773	-0.0529572	0.420785	0.166106	0.0876867	Singlet	Macrophage
control.rds_AGCTACACAAGTGCTT-1	control	15022	3665	3.23525	control.rds	unexposed	0	Mcrophage	-0.0604601	0.0598958	0.493547	0.0337087	0.00527102	Singlet	Macrophage
control.rds_AGCTACAGTCTGTGTA-1	control	11436	2900	2.57957	control.rds	unexposed	0	Mcrophage	-0.229785	-0.0430747	0.149865	0.0248721	0.0611058	Singlet	Macrophage
control.rds_AGCTCAAGTGACACGA-1	control	21159	4191	3.5824	control.rds	unexposed	0	Mcrophage	-0.141059	-0.0323941	0.501445	0.123966	0.0453092	Singlet	Macrophage
control.rds_AGCTTCCAGCAAATGT-1	control	11080	3031	3.16787	control.rds	unexposed	0	Mcrophage	-0.139183	-0.000371883	0.0430078	0.0485602	0.0209864	Singlet	Macrophage
control.rds_AGCTTCCAGCGTGAGT-1	control	26777	4171	1.47515	control.rds	unexposed	0	Mcrophage	-0.00886919	-0.166566	0.35847	0.0645154	0.0624077	Singlet	Macrophage
control.rds_AGCTTCCCATCGCTGG-1	control	59307	6049	2.7501	control.rds	unexposed	0	Mcrophage	0.0224462	-0.108666	0.335594	0.26765	0.118074	Singlet	Macrophage
control.rds_AGCTTCCGTTTAAGGA-1	control	16103	3545	2.64547	control.rds	unexposed	0	Mcrophage	-0.121628	-0.00173002	0.0800904	0.121908	0.0773132	Singlet	Macrophage
control.rds_AGCTTCCTCACCCTGT-1	control	16514	3576	1.56231	control.rds	unexposed	0	Mcrophage	-0.053639	-0.0266208	0.210963	0.0688105	0.0396355	Singlet	Macrophage
control.rds_AGCTTCCTCTGGCCTT-1	control	13530	3311	1.45602	control.rds	unexposed	0	Mcrophage	-0.201817	0.0698481	0.385602	0.0128766	0.0662937	Singlet	Macrophage
control.rds_AGGAAATAGTGCGTCC-1	control	13530	3192	2.69032	control.rds	unexposed	0	Mcrophage	-0.169571	0.233585	-0.0185303	0.0517184	-0.00270253	Singlet	Macrophage
control.rds_AGGAAATGTTGGGTAG-1	control	17798	3480	1.95528	control.rds	unexposed	0	Mcrophage	-0.2125	-0.357656	-0.139786	0.151367	0.0681167	Singlet	Macrophage
control.rds_AGGAATAAGGCTTAAA-1	control	16495	3380	1.50955	control.rds	unexposed	0	Mcrophage	-0.109773	-0.0209738	0.102818	0.0606311	0.0510132	Singlet	Macrophage
control.rds_AGGAATAAGGGCAAGG-1	control	19532	3974	3.47123	control.rds	unexposed	0	Mcrophage	-0.150434	-0.114497	0.381205	0.183837	0.13514	Singlet	Macrophage
control.rds_AGGAATACACTGAATC-1	control	11385	2895	1.04523	control.rds	unexposed	0	Mcrophage	-0.129458	-0.26176	0.282841	0.225089	0.117511	Singlet	Macrophage
control.rds_AGGAATACACTTGAAC-1	control	32853	4661	2.96168	control.rds	unexposed	0	Mcrophage	-0.0835452	0.187927	0.137405	0.111464	0.0464144	Singlet	Macrophage
control.rds_AGGAATAGTGGAGAAA-1	control	16337	3726	2.528	control.rds	unexposed	0	Mcrophage	-0.236655	-0.189735	0.282549	0.0066491	0.0445961	Singlet	Macrophage
control.rds_AGGAATAGTGTCCGTG-1	control	17164	3411	1.80611	control.rds	unexposed	0	Mcrophage	-0.0401618	-0.203024	0.238998	0.179392	0.116269	Singlet	Macrophage
control.rds_AGGACGAAGCTTAGTC-1	control	11164	2982	3.43963	control.rds	unexposed	0	Mcrophage	-0.223934	-0.0923177	-0.117039	0.106181	0.0515978	Singlet	Macrophage
control.rds_AGGACGACAATACCCA-1	control	16372	3596	3.86025	control.rds	unexposed	0	Mcrophage	-0.261418	0.053142	-0.0646081	0.0125892	0.0316384	Singlet	Macrophage
control.rds_AGGACGACATCGGAAG-1	control	20775	3906	2.51745	control.rds	unexposed	0	Mcrophage	-0.130034	-0.122695	0.449235	0.0695442	0.0928965	Singlet	Macrophage
control.rds_AGGACGAGTTGCTCAA-1	control	21752	4121	3.60427	control.rds	unexposed	0	Mcrophage	-0.119716	-0.028675	0.215585	0.0837543	0.0189417	Singlet	Macrophage
control.rds_AGGACGATCCAAGCCG-1	control	12749	3283	3.18456	control.rds	unexposed	0	Mcrophage	-0.125163	-0.0672806	0.780935	0.0832003	0.110446	Singlet	Macrophage
control.rds_AGGACTTCAATGCAGG-1	control	21797	3880	3.3812	control.rds	unexposed	0	Mcrophage	-0.249064	-0.0772062	-0.0178881	0.055822	0.0532767	Singlet	Macrophage
control.rds_AGGACTTCAGGCGATA-1	control	14101	3487	3.9288	control.rds	unexposed	0	Mcrophage	-0.246786	-0.1276	0.321273	0.0606003	0.058598	Singlet	Macrophage
control.rds_AGGACTTTCTGGGCAC-1	control	20184	3738	3.77031	control.rds	unexposed	0	Mcrophage	-0.22723	-0.154484	0.0904173	0.0624774	0.0453828	Singlet	Macrophage
control.rds_AGGAGGTCACAAGCAG-1	control	21854	3519	1.1165	control.rds	unexposed	0	Mcrophage	0.0987271	0.052443	0.0479774	0.050085	0.0673149	Singlet	Macrophage
control.rds_AGGAGGTCAGCTGTTA-1	control	14065	3187	2.89371	control.rds	unexposed	0	Mcrophage	-0.112515	-0.321154	-0.0313756	0.045963	0.0760067	Singlet	Macrophage
control.rds_AGGAGGTCATTGCAAC-1	control	22701	4089	2.11444	control.rds	unexposed	0	Mcrophage	-0.13311	-0.0331651	0.120165	0.0646576	0.0584265	Singlet	Macrophage
control.rds_AGGAGGTGTGACTCGC-1	control	13592	3181	2.74426	control.rds	unexposed	0	Mcrophage	-0.0758209	-0.111626	0.215103	0.0878311	0.0508941	Singlet	Macrophage
control.rds_AGGAGGTTCGTCGATA-1	control	14690	3467	2.95439	control.rds	unexposed	0	Mcrophage	-0.170513	0.0596846	0.113054	0.0590914	0.0552936	Singlet	Macrophage
control.rds_AGGATAATCATTCCTA-1	control	29300	4704	2.22867	control.rds	unexposed	0	Mcrophage	0.0606301	-0.141592	0.217647	0.0698161	0.0625672	Singlet	Macrophage
control.rds_AGGATAATCTATGTGG-1	control	19364	3574	3.26895	control.rds	unexposed	0	Mcrophage	-0.248052	-0.078842	-0.0891315	0.0497416	0.0715318	Singlet	Macrophage
control.rds_AGGATCTAGGCCCGTT-1	control	35418	4824	4.01491	control.rds	unexposed	0	Mcrophage	-0.0376338	-0.0255573	-0.00200385	0.239151	0.224767	Singlet	Monocyte
control.rds_AGGATCTAGTTCCTGA-1	control	20551	4115	3.00229	control.rds	unexposed	0	Mcrophage	-0.223033	0.0306301	0.405131	0.0665808	0.00965087	Singlet	Macrophage
control.rds_AGGATCTCATTGGATC-1	control	18757	3816	2.45775	control.rds	unexposed	0	Mcrophage	-0.105212	-0.110786	0.125811	0.150229	0.100065	Singlet	Macrophage
control.rds_AGGATCTTCACTCACC-1	control	18478	3912	1.03907	control.rds	unexposed	0	Mcrophage	-0.0442436	0.026954	0.314871	0.128196	0.076432	Singlet	Macrophage
control.rds_AGGATCTTCGAGTGGA-1	control	9909	2633	3.07801	control.rds	unexposed	0	Mcrophage	-0.136531	-0.148307	0.138968	0.0699845	0.0571791	Singlet	Macrophage
control.rds_AGGCATTCAAAGGATT-1	control	21691	3908	1.16638	control.rds	unexposed	0	Mcrophage	-0.101304	0.0212431	0.0522375	0.0727344	0.0387601	Singlet	Macrophage
control.rds_AGGCATTCACGATTCA-1	control	9438	2982	3.63424	control.rds	unexposed	0	Mcrophage	-0.0670195	-0.00858171	-0.0491998	-0.000415582	0.0087489	Singlet	Macrophage
control.rds_AGGCATTGTACAAGCG-1	control	13594	3113	2.42754	control.rds	unexposed	0	Mcrophage	-0.0538311	0.165827	-0.0345094	0.0801735	0.00850384	Singlet	Macrophage
control.rds_AGGCATTTCCGAAGGA-1	control	17667	3779	1.80563	control.rds	unexposed	0	Mcrophage	0.0722449	0.0375307	0.252481	0.188483	0.12902	Singlet	Macrophage
control.rds_AGGCCACAGGATAATC-1	control	13910	3261	3.01941	control.rds	unexposed	0	Mcrophage	-0.219133	-0.129307	-0.145444	0.281762	0.0676504	Singlet	Macrophage
control.rds_AGGCCACAGTGAGTGC-1	control	20209	3826	1.94963	control.rds	unexposed	0	Mcrophage	-0.261053	0.0379684	0.347374	0.142004	0.106721	Singlet	Macrophage
control.rds_AGGCCACCAGCGTGCT-1	control	12687	3217	2.0257	control.rds	unexposed	0	Mcrophage	0.0743561	-0.123119	0.487138	0.0765941	0.103401	Singlet	Macrophage
control.rds_AGGCCACGTAGGTGCA-1	control	13697	3246	3.78915	control.rds	unexposed	0	Mcrophage	-0.182106	-0.209686	-0.178914	0.0910591	0.0282011	Singlet	Macrophage
control.rds_AGGCCACGTCAACCTA-1	control	11397	3136	3.35176	control.rds	unexposed	0	Mcrophage	0.0904334	-0.195132	0.0697356	0.110669	0.12129	Singlet	Macrophage
control.rds_AGGCCACGTGTGTACT-1	control	19699	3508	1.58384	control.rds	unexposed	0	Mcrophage	-0.0705386	-0.379593	0.136489	0.0822288	0.017137	Singlet	Macrophage
control.rds_AGGCCACGTTCCAAAC-1	control	20233	3264	1.25537	control.rds	unexposed	0	Mcrophage	-0.0414561	0.064508	0.453763	0.0955822	0.0987995	Singlet	Macrophage
control.rds_AGGCTGCAGGAATCGC-1	control	10883	2800	2.38905	control.rds	unexposed	0	Mcrophage	-0.111238	-0.00833553	0.353665	0.115766	0.0339229	Singlet	Macrophage
control.rds_AGGCTGCCACTCACTC-1	control	19054	3788	2.39845	control.rds	unexposed	0	Mcrophage	-0.130081	-0.12972	0.564154	0.1653	0.108007	Singlet	Macrophage
control.rds_AGGCTGCCAGACACCC-1	control	14994	3520	3.34134	control.rds	unexposed	0	Mcrophage	-0.0896957	-0.294378	0.0316814	0.06871	0.083278	Singlet	Macrophage
control.rds_AGGCTGCGTGCAATGG-1	control	17670	3630	2.97114	control.rds	unexposed	0	Mcrophage	-0.0701814	0.0393618	-0.0346414	0.0658733	0.0538127	Singlet	Macrophage
control.rds_AGGCTGCTCCAGCAAT-1	control	13685	3572	4.14322	control.rds	unexposed	0	Mcrophage	-0.174527	0.0521179	0.62318	0.143215	0.0920708	Singlet	Macrophage
control.rds_AGGCTGCTCCTCCACA-1	control	20301	4203	2.35949	control.rds	unexposed	0	Mcrophage	-0.0850802	-0.133334	-0.0285376	0.0571192	0.0501258	Singlet	Macrophage
control.rds_AGGCTGCTCGACACTA-1	control	13852	3469	3.76119	control.rds	unexposed	0	Mcrophage	-0.119678	-0.00786795	-0.0614578	-0.0490966	0.0142056	Singlet	Macrophage
control.rds_AGGCTGCTCTGCTAGA-1	control	22428	4147	4.14214	control.rds	unexposed	0	Mcrophage	-0.131088	-0.134245	0.414054	0.146692	0.0521971	Singlet	Macrophage
control.rds_AGGCTGCTCTTTCAGT-1	control	10466	2831	4.57672	control.rds	unexposed	0	Mcrophage	0.10592	-0.0364268	0.771245	0.0834843	0.0874236	Singlet	Macrophage
control.rds_AGGGAGTAGACGTCGA-1	control	18960	3574	3.60759	control.rds	unexposed	0	Mcrophage	-0.192162	-0.105828	0.0907528	0.113296	0.0316854	Singlet	Macrophage
control.rds_AGGGAGTGTGAGATAT-1	control	19698	3529	3.03584	control.rds	unexposed	0	Mcrophage	-0.244902	-0.119838	0.120446	0.128246	0.0489925	Singlet	Macrophage
control.rds_AGGGAGTTCCTCTAGC-1	control	9769	2780	3.57253	control.rds	unexposed	0	Mcrophage	-0.403603	-0.0483884	-0.814185	-0.0753223	-0.0370315	Singlet	Macrophage
control.rds_AGGGAGTTCGCGAAGA-1	control	20495	3548	2.0444	control.rds	unexposed	0	Mcrophage	-0.0335194	0.041798	0.277947	0.152642	0.0588923	Singlet	Macrophage
control.rds_AGGGAGTTCTTCGACC-1	control	12721	3286	2.14606	control.rds	unexposed	0	Mcrophage	0.0749919	-0.156003	0.00638295	0.212184	0.102506	Singlet	Macrophage
control.rds_AGGGCCTAGCCACTCG-1	control	15510	3464	2.55964	control.rds	unexposed	0	Mcrophage	-0.12165	0.0255338	0.395685	0.100427	0.0634879	Singlet	Macrophage
control.rds_AGGGCCTCACACGGTC-1	control	9935	2877	3.66381	control.rds	unexposed	0	Mcrophage	-0.191286	0.0836827	0.525957	0.0227054	0.0979102	Singlet	Macrophage
control.rds_AGGGCCTCACGTCGTG-1	control	22939	4267	2.3933	control.rds	unexposed	0	Mcrophage	-0.171698	-0.102091	0.684191	0.115319	0.0931193	Singlet	Macrophage
control.rds_AGGGCCTGTGCGCTCA-1	control	16708	3540	1.94518	control.rds	unexposed	0	Mcrophage	0.00828055	-0.0834625	0.552889	0.130961	0.0671636	Singlet	Macrophage
control.rds_AGGGCTCCACTGAGGA-1	control	20209	3804	2.89475	control.rds	unexposed	0	Mcrophage	-0.164122	-0.0977649	0.12158	0.125501	-0.00288862	Singlet	Macrophage
control.rds_AGGGCTCTCGCACGGT-1	control	24298	3991	3.85217	control.rds	unexposed	0	Mcrophage	-0.0576034	-0.131181	0.0499787	0.142343	0.101952	Singlet	Macrophage
control.rds_AGGGTCCCAAGTATCC-1	control	13912	3240	2.81052	control.rds	unexposed	0	Mcrophage	-0.011329	-0.046055	0.0624762	0.158847	0.133495	Singlet	Macrophage
control.rds_AGGGTCCCACAGACGA-1	control	16445	3543	2.51748	control.rds	unexposed	0	Mcrophage	-0.135595	-0.0887742	0.0329469	0.0602281	0.0368764	Singlet	Macrophage
control.rds_AGGGTCCCAGATACTC-1	control	12567	3321	4.44816	control.rds	unexposed	0	Mcrophage	0.0542795	0.000727722	0.169692	0.0547429	0.0467127	Singlet	B cells
control.rds_AGGGTCCTCCTCTAGC-1	control	16799	3421	2.6192	control.rds	unexposed	0	Mcrophage	-0.0440468	-0.114373	0.535486	0.147003	0.114827	Singlet	Macrophage
control.rds_AGGGTGAAGCACTTTG-1	control	16963	3570	2.28733	control.rds	unexposed	0	Mcrophage	-0.00998876	-0.180569	0.486235	0.0766643	0.0942468	Singlet	Macrophage
control.rds_AGGGTGACAGCTTCCT-1	control	22774	3899	1.52806	control.rds	unexposed	0	Mcrophage	-0.15313	-0.128463	0.103107	0.129993	0.0916079	Singlet	Macrophage
control.rds_AGGGTGATCGTAGGAG-1	control	11591	3178	2.21724	control.rds	unexposed	0	Mcrophage	0.00214773	-0.00186103	0.656145	0.121043	0.0720568	Singlet	Macrophage
control.rds_AGGGTTTAGGTTAAAC-1	control	12219	3079	3.3718	control.rds	unexposed	0	Mcrophage	-0.0944082	-0.104604	0.0708926	0.099113	0.0389182	Singlet	Macrophage
control.rds_AGGGTTTCACCGGAAA-1	control	11772	2977	1.79239	control.rds	unexposed	0	Mcrophage	0.0381664	-0.143293	0.735849	-0.0115414	0.0348612	Singlet	Macrophage
control.rds_AGGGTTTGTCCACAGC-1	control	49966	5806	3.50038	control.rds	unexposed	0	Mcrophage	-0.0705239	-0.103179	0.157783	0.10928	0.0717346	Singlet	Macrophage
control.rds_AGGGTTTGTCGAGCTC-1	control	7935	2558	1.71393	control.rds	unexposed	0	Mcrophage	-0.0869733	-0.191116	0.534634	0.135101	0.107123	Singlet	Macrophage
control.rds_AGGGTTTTCGACATTG-1	control	15036	3195	1.4565	control.rds	unexposed	0	Mcrophage	0.109804	0.0548825	0.134332	0.0358839	0.0387875	Singlet	Macrophage
control.rds_AGGGTTTTCTCAAAGC-1	control	17781	3383	2.48018	control.rds	unexposed	0	Mcrophage	-0.151819	0.0310195	0.0916603	0.152304	0.141455	Singlet	Macrophage
control.rds_AGGTAGGCAAATACAG-1	control	13849	3312	2.49838	control.rds	unexposed	0	Mcrophage	0.0855916	0.0896582	0.362486	0.125124	0.097068	Singlet	Macrophage
control.rds_AGGTAGGCACTCACTC-1	control	13329	3278	2.31825	control.rds	unexposed	0	Mcrophage	0.087635	-0.0876939	0.243501	0.0812302	0.0908616	Singlet	Macrophage
control.rds_AGGTAGGTCCTCAGGG-1	control	11549	2990	3.9051	control.rds	unexposed	0	Mcrophage	-0.088274	0.0154636	0.335166	0.0824282	0.0617599	Singlet	Macrophage
control.rds_AGGTCATAGCAGGGAG-1	control	20434	3920	3.6361	control.rds	unexposed	0	Mcrophage	-0.167856	-0.220023	0.438883	0.0683248	0.0763139	Singlet	Proliferating cells
control.rds_AGGTCATAGGACCCAA-1	control	15954	3491	2.36304	control.rds	unexposed	0	Mcrophage	-0.0862124	0.145195	0.297659	0.063451	0.025436	Singlet	Macrophage
control.rds_AGGTCATAGGGACCAT-1	control	20478	4251	2.69558	control.rds	unexposed	0	Mcrophage	0.0289271	-0.0316464	0.542313	0.103022	0.117629	Singlet	Macrophage
control.rds_AGGTCATCACAGAAGC-1	control	23298	4513	3.96601	control.rds	unexposed	0	Mcrophage	-0.0463042	-0.131429	0.115986	0.069783	0.097862	Singlet	Macrophage
control.rds_AGGTCATCAGCGAACA-1	control	21427	3780	1.92281	control.rds	unexposed	0	Mcrophage	-0.0163865	-0.0077761	-0.0300427	0.0518774	0.0363954	Singlet	Macrophage
control.rds_AGGTCATCATTAAAGG-1	control	31847	4901	2.92649	control.rds	unexposed	0	Mcrophage	-0.0598146	0.0344157	0.385025	0.215074	0.129585	Singlet	Macrophage
control.rds_AGGTCATGTAACCCTA-1	control	12090	3098	2.5641	control.rds	unexposed	0	Mcrophage	0.0973112	-0.151965	0.414644	0.0877647	0.04809	Singlet	Macrophage
control.rds_AGGTCATGTCTAGGCC-1	control	13978	3228	4.15653	control.rds	unexposed	0	Mcrophage	0.179229	0.170938	0.241666	0.0259385	0.0449841	Singlet	Macrophage
control.rds_AGGTCATGTTATCCAG-1	control	28973	4835	2.73013	control.rds	unexposed	0	Mcrophage	-0.209924	-0.154252	0.268106	0.0462287	0.0194942	Singlet	Macrophage
control.rds_AGGTCATGTTATGACC-1	control	22073	3633	2.63218	control.rds	unexposed	0	Mcrophage	-0.142268	-0.241005	0.410763	0.108869	0.132762	Singlet	Macrophage
control.rds_AGGTCATGTTCCTAAG-1	control	9743	2589	4.29026	control.rds	unexposed	0	Mcrophage	-0.179777	-0.093085	0.0640276	0.0654281	0.0608428	Singlet	Macrophage
control.rds_AGGTCTAGTATCAGGG-1	control	12570	3436	2.05251	control.rds	unexposed	0	Mcrophage	-0.173378	-0.197953	0.2247	0.144532	0.113428	Singlet	Macrophage
control.rds_AGGTCTAGTTCTATCT-1	control	18865	3684	2.07262	control.rds	unexposed	0	Mcrophage	0.354981	-0.112594	0.420211	0.0664771	0.0876466	Singlet	Macrophage
control.rds_AGGTCTATCCATCTAT-1	control	13469	3462	2.11597	control.rds	unexposed	0	Mcrophage	-0.103891	-0.00285768	0.529486	0.0803482	0.0176969	Singlet	Macrophage
control.rds_AGGTCTATCGCTTACC-1	control	16772	3291	3.00501	control.rds	unexposed	0	Mcrophage	-0.130279	-0.104929	-0.033526	0.0652357	0.0505897	Singlet	Macrophage
control.rds_AGGTGTTAGACATACA-1	control	16513	3660	2.7554	control.rds	unexposed	0	Mcrophage	-0.0329419	0.00302953	0.590858	0.101609	0.0804949	Singlet	Macrophage
control.rds_AGGTGTTCAGACAAGC-1	control	29890	4797	3.62329	control.rds	unexposed	0	Mcrophage	-0.0460241	-0.038131	0.330109	0.0569174	0.0606784	Singlet	Macrophage
control.rds_AGGTGTTCAGACGATG-1	control	16326	3780	1.5313	control.rds	unexposed	0	Mcrophage	-0.0484943	-0.265082	0.00897902	0.00202666	0.0135269	Singlet	Macrophage
control.rds_AGGTGTTCATCTGCGG-1	control	31123	5131	3.18414	control.rds	unexposed	0	Mcrophage	-0.25547	-0.252736	0.425092	0.192476	0.114469	Singlet	Macrophage
control.rds_AGGTGTTGTCGACTTA-1	control	16502	3336	1.51497	control.rds	unexposed	0	Mcrophage	-0.0152423	0.102071	0.452369	0.0631957	0.022595	Singlet	Macrophage
control.rds_AGGTGTTTCCGATCGG-1	control	12317	3011	2.74417	control.rds	unexposed	0	Mcrophage	-0.0605359	-0.179309	0.062843	0.0258362	0.073	Singlet	Macrophage
control.rds_AGGTGTTTCGAATCCA-1	control	11393	3024	3.09839	control.rds	unexposed	0	Mcrophage	0.037809	-0.0589457	0.0435728	0.0568106	0.0267537	Singlet	Macrophage
control.rds_AGGTTACAGACGCATG-1	control	34377	4909	3.22309	control.rds	unexposed	0	Mcrophage	-0.0889854	0.023424	0.19331	0.167622	0.068762	Singlet	Macrophage
control.rds_AGGTTACAGTAACGAT-1	control	29412	4598	1.99238	control.rds	unexposed	0	Mcrophage	-0.172192	0.0833058	0.254464	0.0211502	-0.0269177	Singlet	Macrophage
control.rds_AGGTTACCAGAGATTA-1	control	20165	4118	3.80858	control.rds	unexposed	0	Mcrophage	-0.164493	0.0199824	0.111707	0.187133	0.0826846	Singlet	Neutrophil
control.rds_AGGTTACGTACGCTAT-1	control	11345	2738	4.16924	control.rds	unexposed	0	Mcrophage	-0.0474197	-0.162784	0.0910666	0.0652722	0.0657352	Singlet	Macrophage
control.rds_AGGTTACGTCGGAACA-1	control	13631	3155	2.65571	control.rds	unexposed	0	Mcrophage	0.0420123	-0.175569	0.271897	0.0690294	0.114759	Singlet	Macrophage
control.rds_AGGTTACGTGCACGCT-1	control	23908	4411	2.47198	control.rds	unexposed	0	Mcrophage	-0.198333	-0.0827659	0.604442	0.0789635	0.100297	Singlet	Macrophage
control.rds_AGGTTACTCCCTTGTG-1	control	15025	3130	2.08319	control.rds	unexposed	0	Mcrophage	0.0839427	-0.0753105	0.217764	0.184037	0.0597914	Singlet	Macrophage
control.rds_AGGTTACTCGCAAGAG-1	control	29800	4775	2.41611	control.rds	unexposed	0	Mcrophage	-0.0361205	-0.0895797	0.119007	0.0947001	0.0783698	Singlet	Macrophage
control.rds_AGGTTACTCTCGGTCT-1	control	10256	3021	2.05733	control.rds	unexposed	0	Mcrophage	-0.128237	-0.218864	0.207073	0.0126427	0.0594921	Singlet	Macrophage
control.rds_AGGTTGTAGAGCAAGA-1	control	12982	2886	2.12602	control.rds	unexposed	0	Mcrophage	0.0564932	-0.134433	0.24591	0.122619	0.066728	Singlet	Macrophage
control.rds_AGGTTGTGTCCGGTGT-1	control	17254	3963	5.8711	control.rds	unexposed	0	Mcrophage	-0.206027	0.0133001	-0.171447	0.0997423	0.0941558	Singlet	Macrophage
control.rds_AGGTTGTGTCGCCACA-1	control	18436	3604	1.74116	control.rds	unexposed	0	Mcrophage	0.123848	-0.0732729	0.397439	0.0513647	0.0449454	Singlet	Macrophage
control.rds_AGGTTGTTCCTCTGCA-1	control	23186	4166	2.38937	control.rds	unexposed	0	Mcrophage	0.00444374	0.0246623	0.397964	0.0492104	0.0434845	Singlet	Macrophage
control.rds_AGTAACCCAAGTCCCG-1	control	18076	3550	3.13676	control.rds	unexposed	0	Mcrophage	-0.196294	-0.195395	0.12768	0.0631626	0.0789002	Singlet	Macrophage
control.rds_AGTAACCCACCCAATA-1	control	23885	4142	2.83023	control.rds	unexposed	0	Mcrophage	0.0285361	-0.00494225	0.357905	0.190231	0.104321	Singlet	Macrophage
control.rds_AGTAACCTCCATGATG-1	control	14331	3560	3.73317	control.rds	unexposed	0	Mcrophage	-0.117738	-0.192265	0.331636	0.0971362	0.104287	Singlet	Macrophage
control.rds_AGTAACCTCGCGCTGA-1	control	27134	4254	2.83408	control.rds	unexposed	0	Mcrophage	-0.0290551	-0.000400053	0.00681626	0.0543496	-0.0332329	Singlet	Macrophage
control.rds_AGTAACCTCTCAGTCC-1	control	17892	3450	3.20814	control.rds	unexposed	0	Mcrophage	-0.2415	0.00386863	0.183045	0.158323	0.0822929	Singlet	Macrophage
control.rds_AGTACCAAGCTTCTAG-1	control	17405	3528	2.70612	control.rds	unexposed	0	Mcrophage	-0.132204	-0.0128263	0.0593301	0.124878	0.0422069	Singlet	Macrophage
control.rds_AGTACCACAGGAGGTT-1	control	22701	4086	3.84124	control.rds	unexposed	0	Mcrophage	0.0493144	-0.101393	0.444816	0.116267	0.0884121	Singlet	Macrophage
control.rds_AGTACCACAGTAGATA-1	control	17828	3695	4.01615	control.rds	unexposed	0	Mcrophage	-0.157823	-0.214849	0.0981299	0.0424668	0.0162747	Singlet	Macrophage
control.rds_AGTACCACATGAGGGT-1	control	18003	3714	1.59418	control.rds	unexposed	0	Mcrophage	-0.223828	-0.124976	0.0546494	0.0898319	0.0323305	Singlet	Macrophage
control.rds_AGTACCAGTAATGATG-1	control	17772	3643	2.29012	control.rds	unexposed	0	Mcrophage	-0.246301	-0.0425304	0.0340709	0.0720795	0.111563	Singlet	Macrophage
control.rds_AGTACCAGTCCCGGTA-1	control	12059	2849	3.35019	control.rds	unexposed	0	Mcrophage	-0.0938406	-0.276319	0.425019	0.179072	0.114911	Singlet	Macrophage
control.rds_AGTACTGAGGATGCGT-1	control	23481	3686	0.949704	control.rds	unexposed	0	Mcrophage	0.0699981	-0.0343851	0.735803	0.18191	0.111978	Singlet	Macrophage
control.rds_AGTACTGAGTCACTCA-1	control	13991	3252	2.64456	control.rds	unexposed	0	Mcrophage	-0.203279	0.00747472	0.573354	0.0889134	0.0936607	Singlet	Macrophage
control.rds_AGTACTGCAACACGAG-1	control	20487	3952	3.30942	control.rds	unexposed	0	Mcrophage	-0.22567	-0.125568	0.617041	0.176063	0.126115	Singlet	Macrophage
control.rds_AGTACTGCACTCCCTA-1	control	15202	3293	2.35495	control.rds	unexposed	0	Mcrophage	-0.221229	-0.175674	0.15257	0.0407744	0.03977	Singlet	Macrophage
control.rds_AGTACTGGTGGTACAG-1	control	8975	2677	1.57103	control.rds	unexposed	0	Mcrophage	-0.0332012	-0.274817	0.156448	-0.0118987	-0.0461495	Singlet	Macrophage
control.rds_AGTACTGTCGCGCCAA-1	control	19886	4277	4.32968	control.rds	unexposed	0	Mcrophage	-0.0943489	0.0265976	0.261666	0.0454601	0.0385148	Singlet	Macrophage
control.rds_AGTAGCTAGGTTCCAT-1	control	15014	3479	3.67657	control.rds	unexposed	0	Mcrophage	-0.10073	-0.0154233	0.68037	0.0355452	0.0214387	Singlet	Macrophage
control.rds_AGTAGCTGTAATCAGA-1	control	14695	3241	2.20483	control.rds	unexposed	0	Mcrophage	-0.170447	-0.119385	0.529782	0.0188647	0.0220289	Singlet	Macrophage
control.rds_AGTAGCTTCTAGGAAA-1	control	18442	3476	4.27286	control.rds	unexposed	0	Mcrophage	-0.024006	0.0128399	0.893481	0.149409	0.103906	Singlet	Macrophage
control.rds_AGTAGTCAGCGAGGAG-1	control	13334	3374	3.29234	control.rds	unexposed	0	Mcrophage	-0.105808	-0.184246	0.327854	0.11487	0.067351	Singlet	Macrophage
control.rds_AGTAGTCAGGTCCGAA-1	control	12475	3158	1.71543	control.rds	unexposed	0	Mcrophage	-0.155285	-0.00759167	0.202925	0.0741522	-0.00430213	Singlet	Macrophage
control.rds_AGTAGTCAGTGAGGCT-1	control	37969	5177	1.89628	control.rds	unexposed	0	Mcrophage	-0.140943	-0.124451	0.207839	0.0770874	0.0450173	Singlet	Macrophage
control.rds_AGTAGTCGTCGAGTTT-1	control	12170	2941	1.32293	control.rds	unexposed	0	Mcrophage	-0.128649	0.153021	0.447286	0.121492	0.013963	Singlet	Macrophage
control.rds_AGTAGTCGTGCTGCAC-1	control	13816	3360	3.66242	control.rds	unexposed	0	Mcrophage	0.077878	0.0142593	0.141299	0.159033	0.055146	Singlet	Macrophage
control.rds_AGTAGTCGTGTTAAAG-1	control	17305	3333	3.17249	control.rds	unexposed	0	Mcrophage	-0.23182	-0.170327	0.165987	0.0557415	0.0277714	Singlet	Macrophage
control.rds_AGTAGTCGTTGTGTTG-1	control	18086	4134	4.3072	control.rds	unexposed	0	Mcrophage	-0.217425	-0.00204703	0.0935603	0.0790058	0.0611762	Singlet	Macrophage
control.rds_AGTAGTCTCGATCCAA-1	control	11900	3012	3.03361	control.rds	unexposed	0	Mcrophage	-0.199083	-0.231819	0.023241	0.0167827	-0.0246151	Singlet	Macrophage
control.rds_AGTAGTCTCGCGGACT-1	control	17118	3725	2.09137	control.rds	unexposed	0	Mcrophage	-0.00443959	-0.208233	0.50518	0.117647	0.0867808	Singlet	Macrophage
control.rds_AGTCAACAGCCTGGAA-1	control	16929	3880	5.20409	control.rds	unexposed	0	Mcrophage	-0.117408	-0.0601912	0.18688	0.0138352	0.0371025	Singlet	Macrophage
control.rds_AGTCAACCAAAGTATG-1	control	10844	2692	2.44375	control.rds	unexposed	0	Mcrophage	-0.059661	0.0527707	0.068238	0.091944	0.0265607	Singlet	Macrophage
control.rds_AGTCAACCAACTTGCA-1	control	16441	3580	2.96211	control.rds	unexposed	0	Mcrophage	-0.192277	0.00546831	0.3455	0.0569799	0.0271599	Singlet	Macrophage
control.rds_AGTCAACGTCATAACC-1	control	34082	4784	2.57614	control.rds	unexposed	0	Mcrophage	0.0154299	-0.0244328	0.118007	0.0801647	0.0353907	Singlet	Macrophage
control.rds_AGTCAACTCATGAGTC-1	control	20956	3949	3.62665	control.rds	unexposed	0	Mcrophage	-0.178612	0.0322286	0.0260697	0.184273	0.0672073	Singlet	Macrophage
control.rds_AGTCAACTCCGTGGGT-1	control	10159	2790	3.05148	control.rds	unexposed	0	Mcrophage	-0.0762572	-0.0344296	1.11683	0.11959	0.0293674	Singlet	Macrophage
control.rds_AGTCAACTCTATTCGT-1	control	17701	3675	1.33326	control.rds	unexposed	0	Mcrophage	0.0861562	-0.131169	0.00954666	0.0810562	0.0554999	Singlet	Macrophage
control.rds_AGTCACAAGAGTGGCT-1	control	11719	3196	0.895981	control.rds	unexposed	0	Mcrophage	-0.179949	-0.0470596	-0.314582	0.0539774	0.11811	Singlet	Macrophage
control.rds_AGTCACAAGTACCGGA-1	control	20261	3895	2.45792	control.rds	unexposed	0	Mcrophage	-0.142593	0.0271134	0.241314	0.0603978	0.0406447	Singlet	Macrophage
control.rds_AGTCACAGTTACCCAA-1	control	21818	4084	3.9142	control.rds	unexposed	0	Mcrophage	-0.141708	-0.142043	0.58284	0.0763642	0.0559415	Singlet	Macrophage
control.rds_AGTCACATCAAGAGTA-1	control	22769	3886	1.02332	control.rds	unexposed	0	Mcrophage	0.0314034	0.0380284	0.164409	0.110905	0.0236856	Singlet	Macrophage
control.rds_AGTCATGAGGAGGGTG-1	control	13724	3146	3.53396	control.rds	unexposed	0	Mcrophage	-0.251828	0.114904	0.451246	0.126265	0.0574357	Singlet	Macrophage
control.rds_AGTCATGAGTGCACTT-1	control	25419	4288	1.64837	control.rds	unexposed	0	Mcrophage	-0.0759752	0.0495831	0.30698	0.126465	0.0498068	Singlet	Macrophage
control.rds_AGTCATGAGTTGAAAC-1	control	19348	3869	1.94852	control.rds	unexposed	0	Mcrophage	0.206498	-0.128118	0.165193	0.139836	0.0630425	Singlet	Macrophage
control.rds_AGTCATGCAGCAGTTT-1	control	17629	3771	2.0818	control.rds	unexposed	0	Mcrophage	-0.0346146	-0.0146701	0.293783	0.0844391	0.0351799	Singlet	Macrophage
control.rds_AGTCATGCATTCAGCA-1	control	19438	3711	2.57743	control.rds	unexposed	0	Mcrophage	-0.145148	-0.06347	0.0890611	0.0662213	0.037238	Singlet	Macrophage
control.rds_AGTCTCCCATTCTTCA-1	control	17226	3908	4.17392	control.rds	unexposed	0	Mcrophage	-0.180105	0.0117684	-0.0435964	0.0354351	0.0367874	Singlet	Macrophage
control.rds_AGTCTCCTCAAAGGTA-1	control	13135	3020	1.5531	control.rds	unexposed	0	Mcrophage	-0.103126	-0.231182	0.426141	0.0332145	-0.0046718	Singlet	Macrophage
control.rds_AGTCTCCTCGGAATTC-1	control	22990	3961	2.27055	control.rds	unexposed	0	Mcrophage	-0.0313506	0.0036406	0.428109	0.119086	0.0427224	Singlet	Macrophage
control.rds_AGTGACTAGACGCTCC-1	control	14753	3429	2.48763	control.rds	unexposed	0	Mcrophage	0.0425841	-0.0168018	0.490041	0.160776	0.044233	Singlet	Macrophage
control.rds_AGTGACTAGGTATTGA-1	control	22555	3933	2.52716	control.rds	unexposed	0	Mcrophage	-0.0548726	0.266402	0.067297	0.118925	0.0626375	Singlet	Macrophage
control.rds_AGTGACTGTATTCTCT-1	control	10348	2971	4.08775	control.rds	unexposed	0	Mcrophage	-0.175071	-0.123191	0.174078	0.0251356	0.0258145	Singlet	Macrophage
control.rds_AGTGACTGTGCAATGG-1	control	9701	2902	1.63901	control.rds	unexposed	0	Mcrophage	0.00388727	0.204037	0.398241	0.179437	0.12343	Singlet	Macrophage
control.rds_AGTGACTGTTAAACCC-1	control	8791	2659	2.83244	control.rds	unexposed	0	Mcrophage	-0.0710996	0.140703	0.218173	0.0820792	0.114924	Singlet	Macrophage
control.rds_AGTGACTTCGTAGCTA-1	control	21520	3828	2.77881	control.rds	unexposed	0	Mcrophage	-0.055853	0.0513949	0.393431	0.0532399	0.0276831	Singlet	Macrophage
control.rds_AGTGATCAGACCGTTT-1	control	13406	3315	1.91705	control.rds	unexposed	0	Mcrophage	-0.0254921	0.0251829	-0.127042	0.131639	0.0304056	Singlet	Macrophage
control.rds_AGTGATCAGGGCAGTT-1	control	41775	5530	2.79114	control.rds	unexposed	0	Mcrophage	-0.15401	-0.177607	0.240104	0.0802225	0.0529062	Singlet	Macrophage
control.rds_AGTGATCCAATTGAGA-1	control	13248	3124	2.08333	control.rds	unexposed	0	Mcrophage	-0.0506784	-0.256116	0.426853	0.0703739	0.0487211	Singlet	Macrophage
control.rds_AGTGATCCACTTACAG-1	control	7526	2522	4.98273	control.rds	unexposed	0	Mcrophage	-0.0568575	-0.177579	0.377564	0.106341	0.0753873	Singlet	Macrophage
control.rds_AGTGATCTCACGGGAA-1	control	14290	3396	2.93212	control.rds	unexposed	0	Mcrophage	0.260504	-0.235303	0.363635	0.0463503	0.00835945	Singlet	Macrophage
control.rds_AGTGCCGGTCTAATCG-1	control	34182	4664	1.52712	control.rds	unexposed	0	Mcrophage	-0.0112696	-0.0412228	0.370124	0.107898	0.0800638	Singlet	Macrophage
control.rds_AGTGCCGTCAGACTGT-1	control	11962	2945	3.81207	control.rds	unexposed	0	Mcrophage	-0.182959	0.0508078	0.614951	0.0828152	0.0921028	Singlet	Macrophage
control.rds_AGTGTTGCACATTGTG-1	control	10589	2610	2.82368	control.rds	unexposed	0	Mcrophage	-0.172082	-0.0966765	-0.204008	0.0422337	-0.00155971	Singlet	Macrophage
control.rds_AGTGTTGGTATCTCGA-1	control	15094	3585	1.35153	control.rds	unexposed	0	Mcrophage	-0.220636	-0.00948815	0.287262	0.095684	0.03522	Singlet	Macrophage
control.rds_AGTGTTGGTCCCAAAT-1	control	26607	4515	3.81479	control.rds	unexposed	0	Mcrophage	-0.148396	-0.0684874	0.56784	0.0235779	0.0472591	Singlet	Macrophage
control.rds_AGTGTTGGTCGTCGGT-1	control	28969	4815	2.73396	control.rds	unexposed	0	Mcrophage	-0.136818	-0.191406	0.265251	0.0913547	0.0510191	Singlet	Macrophage
control.rds_AGTGTTGGTGTAACGG-1	control	11770	3189	3.23704	control.rds	unexposed	0	Mcrophage	0.314701	0.00888187	0.387673	0.00844869	-0.0196295	Singlet	Macrophage
control.rds_AGTGTTGGTTGTTTGG-1	control	14535	3362	2.33918	control.rds	unexposed	0	Mcrophage	-0.135818	-0.022339	0.09368	0.0118331	0.0779279	Singlet	Macrophage
control.rds_AGTTAGCCACAGCTGC-1	control	20963	3712	2.17526	control.rds	unexposed	0	Mcrophage	-0.037277	0.207318	0.117135	0.107894	0.0279098	Singlet	Macrophage
control.rds_AGTTAGCGTAGGTACG-1	control	11603	3039	2.90442	control.rds	unexposed	0	Mcrophage	-0.191089	-0.260216	0.532772	0.0327951	0.0594789	Singlet	Macrophage
control.rds_AGTTAGCGTGACACAG-1	control	15892	3423	3.20287	control.rds	unexposed	0	Mcrophage	-0.0678898	-0.112193	0.316559	0.0666645	0.0610883	Singlet	Macrophage
control.rds_AGTTAGCGTTCTTCAT-1	control	15786	3456	3.68048	control.rds	unexposed	0	Mcrophage	-0.0784881	-0.0608965	0.495932	0.102032	0.0343536	Singlet	Macrophage
control.rds_AGTTCCCAGCTCTTCC-1	control	16283	3590	1.82399	control.rds	unexposed	0	Mcrophage	-0.190102	-0.16406	0.248742	0.101761	0.0141524	Singlet	Macrophage
control.rds_AGTTCCCCAAAGGCGT-1	control	22673	4141	2.18762	control.rds	unexposed	0	Mcrophage	-0.0786574	-0.0875159	0.501713	-0.00930126	0.0660008	Singlet	Macrophage
control.rds_AGTTCCCGTCAACATC-1	control	10036	2839	3.44759	control.rds	unexposed	0	Mcrophage	0.0175557	-0.350389	0.37091	0.0358028	0.0321019	Singlet	Macrophage
control.rds_AGTTCCCGTTCCGCGA-1	control	10687	2914	2.73229	control.rds	unexposed	0	Mcrophage	-0.0162485	0.284315	0.652475	0.184308	0.0683445	Singlet	Macrophage
control.rds_AGTTCCCTCCGTGCGA-1	control	28550	4644	2.22417	control.rds	unexposed	0	Mcrophage	-0.239242	-0.0610835	0.598821	0.119413	0.0858543	Singlet	Macrophage
control.rds_AGTTCCCTCGATACGT-1	control	20285	4152	3.96845	control.rds	unexposed	0	Mcrophage	-0.153798	-0.00374134	0.306706	0.0666734	0.0299177	Singlet	Macrophage
control.rds_AGTTCGAAGACGGATC-1	control	15315	3488	3.8459	control.rds	unexposed	0	Mcrophage	-0.133018	-0.0813881	0.550915	0.103773	0.100188	Singlet	Macrophage
control.rds_AGTTCGAAGGCAGGGA-1	control	18027	3610	2.63494	control.rds	unexposed	0	Mcrophage	-0.0170709	0.0484891	0.27253	0.102047	0.0336767	Singlet	Macrophage
control.rds_AGTTCGACAGGCGATA-1	control	14310	3086	2.98393	control.rds	unexposed	0	Mcrophage	-0.226644	-0.0733581	0.0545279	0.0473015	0.0108724	Singlet	Macrophage
control.rds_AGTTCGAGTATCAGCT-1	control	18088	3667	1.83547	control.rds	unexposed	0	Mcrophage	-0.189926	0.103207	0.528758	0.0760338	0.0666137	Singlet	Macrophage
control.rds_AGTTCGAGTCTAGGCC-1	control	17551	3716	2.18791	control.rds	unexposed	0	Mcrophage	-0.161398	-0.133264	0.387129	0.118666	0.100821	Singlet	Macrophage
control.rds_AGTTCGAGTTCGGCTG-1	control	10419	2908	3.42643	control.rds	unexposed	0	Mcrophage	-0.31314	-0.134888	0.15497	0.220556	0.116979	Singlet	Neutrophil
control.rds_AGTTCGATCGACCATA-1	control	14592	3104	1.56935	control.rds	unexposed	0	Mcrophage	0.247854	0.0337976	0.172079	0.00417257	0.0352194	Singlet	Macrophage
control.rds_AGTTCGATCTCAATCT-1	control	20098	4018	2.58732	control.rds	unexposed	0	Mcrophage	-0.104198	0.0749703	0.251977	0.0747854	0.00531981	Singlet	Macrophage
control.rds_ATACCGAAGCCTCCAG-1	control	14771	3333	2.45075	control.rds	unexposed	0	Mcrophage	-0.0704652	-0.125959	0.0577476	0.0851222	0.0496383	Singlet	Macrophage
control.rds_ATACCGAAGGGTAATT-1	control	20474	4148	2.24675	control.rds	unexposed	0	Mcrophage	-0.131783	0.00242309	0.422358	0.115411	0.0694722	Singlet	Macrophage
control.rds_ATACCGATCCAACACA-1	control	21030	4056	3.63766	control.rds	unexposed	0	Mcrophage	0.0444025	-0.125566	0.45367	0.171692	0.0898585	Singlet	Macrophage
control.rds_ATACCGATCGCTAAAC-1	control	11228	3097	2.11079	control.rds	unexposed	0	Mcrophage	-0.276743	-0.0521523	0.408193	0.0479091	0.0477846	Singlet	Macrophage
control.rds_ATACCTTAGTACCCTA-1	control	13751	3327	1.73078	control.rds	unexposed	0	Mcrophage	-0.210836	-0.270546	-0.038819	0.0738544	0.0800805	Singlet	Macrophage
control.rds_ATACCTTAGTTCCGTA-1	control	22042	4060	2.42718	control.rds	unexposed	0	Mcrophage	-0.0919117	-0.0642713	0.782205	0.0895809	0.0465709	Singlet	Macrophage
control.rds_ATACCTTGTTACCGTA-1	control	14686	3462	2.19937	control.rds	unexposed	0	Mcrophage	-0.0243048	-0.170619	0.152473	0.165185	0.143574	Singlet	Macrophage
control.rds_ATACCTTTCCCGAGAC-1	control	12971	3483	1.92738	control.rds	unexposed	0	Mcrophage	-0.00894022	0.0149335	0.196294	-0.00187546	-0.0258241	Singlet	Macrophage
control.rds_ATACCTTTCTCAACGA-1	control	13746	3755	3.53557	control.rds	unexposed	0	Mcrophage	-0.109752	-0.145037	0.298571	-0.00441686	0.0250784	Singlet	Macrophage
control.rds_ATACCTTTCTGCTTTA-1	control	14724	3253	1.62999	control.rds	unexposed	0	Mcrophage	-0.0592436	-0.076898	0.886528	0.0714355	0.0563316	Singlet	Macrophage
control.rds_ATACTTCAGGGACCAT-1	control	18936	3772	4.11914	control.rds	unexposed	0	Mcrophage	-0.0506018	-0.256832	0.467832	0.0364864	0.0483357	Singlet	Macrophage
control.rds_ATACTTCCACTAAACC-1	control	16301	3498	2.73603	control.rds	unexposed	0	Mcrophage	-0.107206	0.0428062	-0.0915449	0.0677183	0.04895	Singlet	Macrophage
control.rds_ATACTTCGTGGATCGA-1	control	18417	3729	2.20991	control.rds	unexposed	0	Mcrophage	-0.00230369	0.0701797	0.0798401	0.0337179	0.00342507	Singlet	Macrophage
control.rds_ATACTTCTCCGTAATG-1	control	19102	3881	2.57565	control.rds	unexposed	0	Mcrophage	-0.0187589	0.163641	0.197986	0.097877	0.062549	Singlet	Macrophage
control.rds_ATACTTCTCCGTCACT-1	control	23537	4214	1.80142	control.rds	unexposed	0	Mcrophage	-0.104886	-0.0914617	0.899016	0.144453	0.0402781	Singlet	Macrophage
control.rds_ATACTTCTCGCGTGCA-1	control	20857	3851	2.5507	control.rds	unexposed	0	Mcrophage	-0.119349	0.158193	0.169026	0.123826	0.0662651	Singlet	Macrophage
control.rds_ATAGACCAGGCGAACT-1	control	15262	3673	1.55288	control.rds	unexposed	0	Mcrophage	-0.0812134	-0.2282	0.056189	0.0697254	0.091981	Singlet	Macrophage
control.rds_ATAGACCAGGGTGGGA-1	control	17559	3783	3.57082	control.rds	unexposed	0	Mcrophage	-0.164054	-0.108728	0.369681	0.0366851	0.00580865	Singlet	Macrophage
control.rds_ATAGACCCACCAGGTC-1	control	32001	4017	3.33427	control.rds	unexposed	0	Mcrophage	-0.254616	-0.138405	-0.0214022	0.0307668	0.0274046	Singlet	Macrophage
control.rds_ATAGACCGTATCACGT-1	control	17292	3439	2.01827	control.rds	unexposed	0	Mcrophage	-0.126373	-0.0912241	0.36788	0.11786	0.118426	Singlet	Macrophage
control.rds_ATAGACCGTTGACTAC-1	control	11225	2581	1.7461	control.rds	unexposed	0	Mcrophage	0.144764	-0.0812861	0.468152	0.365513	0.132838	Singlet	Macrophage
control.rds_ATAGACCTCAGACCGC-1	control	19701	4020	3.02015	control.rds	unexposed	0	Mcrophage	-0.0365332	-0.289703	-0.0552875	0.213674	0.104183	Singlet	Macrophage
control.rds_ATAGACCTCGGTCGAC-1	control	10941	2718	3.40919	control.rds	unexposed	0	Mcrophage	-0.111811	-0.306919	0.307638	0.118277	0.0881006	Singlet	Macrophage
control.rds_ATAGACCTCGTAGAGG-1	control	13499	3038	4.16327	control.rds	unexposed	0	Mcrophage	0.0661957	-0.152862	0.185964	0.167846	0.0683372	Singlet	Macrophage
control.rds_ATAGAGACATAAGCAA-1	control	12897	2878	4.1405	control.rds	unexposed	0	Mcrophage	-0.207623	-0.141935	0.262395	0.150594	0.0958938	Singlet	Macrophage
control.rds_ATAGAGAGTATGAAGT-1	control	15249	3696	3.1084	control.rds	unexposed	0	Mcrophage	0.0964823	-0.248097	0.210553	0.068237	0.0615672	Singlet	Macrophage
control.rds_ATAGAGAGTCGGAAAC-1	control	15301	3309	3.84289	control.rds	unexposed	0	Mcrophage	-0.129805	-0.10583	0.269058	0.0481339	0.0398498	Singlet	Macrophage
control.rds_ATAGAGAGTTTGTGGT-1	control	17473	3377	2.04315	control.rds	unexposed	0	Mcrophage	-0.151449	0.15209	0.295656	0.123722	0.0752468	Singlet	Macrophage
control.rds_ATAGAGATCCCGAGTG-1	control	18172	3448	1.52432	control.rds	unexposed	0	Mcrophage	-0.166447	-0.115559	0.0238581	0.0374767	0.0427769	Singlet	Macrophage
control.rds_ATAGGCTAGCCAAGCA-1	control	9774	3007	2.95682	control.rds	unexposed	0	Mcrophage	-0.143607	-0.375077	0.0653398	0.0151692	0.0186168	Singlet	Macrophage
control.rds_ATAGGCTCAGAGCTAG-1	control	13633	3150	2.50128	control.rds	unexposed	0	Mcrophage	-0.13522	-0.10981	0.000488609	0.10364	0.0438979	Singlet	Macrophage
control.rds_ATAGGCTGTACGTTCA-1	control	17087	3318	3.44121	control.rds	unexposed	0	Mcrophage	-0.167828	-0.237803	0.194387	0.0436878	0.0575248	Singlet	Macrophage
control.rds_ATAGGCTGTAGTCTTG-1	control	14085	3227	2.26482	control.rds	unexposed	0	Mcrophage	-0.0099718	-0.0210569	-0.286875	0.0976224	0.0371446	Singlet	Macrophage
control.rds_ATAGGCTGTTATGGTC-1	control	12026	3222	2.78563	control.rds	unexposed	0	Mcrophage	0.124094	-0.171711	-0.0490442	-0.00467022	0.0273767	Singlet	Macrophage
control.rds_ATATCCTAGCAACAAT-1	control	14121	3309	2.10325	control.rds	unexposed	0	Mcrophage	-0.0683728	-0.106011	0.209156	0.0884122	0.09195	Singlet	Macrophage
control.rds_ATATCCTAGCAACTCT-1	control	20971	3979	2.24119	control.rds	unexposed	0	Mcrophage	-0.0629677	-0.178127	0.0894899	0.0925421	0.0626929	Singlet	Macrophage
control.rds_ATATCCTAGCCTGCCA-1	control	18914	4213	5.27651	control.rds	unexposed	0	Mcrophage	-0.139487	-0.112781	0.272505	0.127519	0.0735642	Singlet	Proliferating cells
control.rds_ATATCCTCAACTTGGT-1	control	19946	4266	1.90013	control.rds	unexposed	0	Mcrophage	-0.129589	-0.154575	0.430624	0.0730586	0.0735531	Singlet	Macrophage
control.rds_ATATCCTCAATGTCTG-1	control	14468	3552	3.2209	control.rds	unexposed	0	Mcrophage	-0.12871	-0.098345	0.696744	0.0434286	0.0503307	Singlet	T cells
control.rds_ATATCCTGTCATCCCT-1	control	19274	3824	1.48386	control.rds	unexposed	0	Mcrophage	0.0947575	-0.168171	-0.222734	0.0889889	0.0297343	Singlet	Macrophage
control.rds_ATATCCTGTCGAATTC-1	control	14280	3296	2.72409	control.rds	unexposed	0	Mcrophage	-0.148752	-0.186236	0.627577	0.0719582	0.0559891	Singlet	Macrophage
control.rds_ATATCCTGTGCTCTCT-1	control	9155	2702	0.600765	control.rds	unexposed	0	Mcrophage	-0.0826419	-0.369086	0.52481	0.116707	0.039138	Singlet	Macrophage
control.rds_ATATCCTGTTTCACAG-1	control	17990	3666	2.50695	control.rds	unexposed	0	Mcrophage	0.176749	-0.181376	0.258647	0.0855542	0.101278	Singlet	Macrophage
control.rds_ATATCCTTCGTCACCT-1	control	12359	3192	1.2946	control.rds	unexposed	0	Mcrophage	0.17171	-0.107029	0.0038205	0.0372657	0.0899395	Singlet	Macrophage
control.rds_ATCACAGAGCGCTGCT-1	control	12580	3406	2.85374	control.rds	unexposed	0	Mcrophage	-0.178423	0.140651	0.115904	0.0544067	-0.0155824	Singlet	Macrophage
control.rds_ATCACAGGTTGGGAAC-1	control	29459	4691	3.57446	control.rds	unexposed	0	Mcrophage	-0.130144	0.0140666	0.275273	0.124783	0.0899642	Singlet	Macrophage
control.rds_ATCACGAGTGCCGTAC-1	control	19941	3805	1.99589	control.rds	unexposed	0	Mcrophage	-0.0324416	-0.269056	0.410807	0.0834728	0.060965	Singlet	Macrophage
control.rds_ATCACGATCTTACGTT-1	control	21455	3869	2.53554	control.rds	unexposed	0	Mcrophage	0.106828	-0.271905	0.592238	0.0893149	0.0443522	Singlet	Macrophage
control.rds_ATCACTTGTCGCGTCA-1	control	11972	3246	3.65854	control.rds	unexposed	0	Mcrophage	-0.169651	-0.184241	0.134424	0.170263	0.066324	Singlet	Macrophage
control.rds_ATCACTTGTTCCTTGC-1	control	17984	3884	1.8294	control.rds	unexposed	0	Mcrophage	-0.053553	-0.135684	0.186504	0.113448	0.0255232	Singlet	Macrophage
control.rds_ATCAGGTAGTCATACC-1	control	18514	3657	1.2315	control.rds	unexposed	0	Mcrophage	-0.0241698	-0.0369751	-0.00142898	0.103237	0.0470862	Singlet	Macrophage
control.rds_ATCAGGTCAAGTCGTT-1	control	26518	4591	4.0086	control.rds	unexposed	0	Mcrophage	-0.0990093	-0.175223	0.110363	0.129105	0.0818903	Singlet	Macrophage
control.rds_ATCAGGTCACTGCACG-1	control	27267	4541	3.03297	control.rds	unexposed	0	Mcrophage	-0.162049	-0.180426	0.245084	0.108848	0.0695795	Singlet	Macrophage
control.rds_ATCAGGTGTCGACTTA-1	control	13765	2806	3.57428	control.rds	unexposed	0	Mcrophage	-0.210801	-0.0160405	0.17923	0.205606	0.0768363	Singlet	Macrophage
control.rds_ATCATTCAGTAGGAAG-1	control	14917	3166	3.15747	control.rds	unexposed	0	Mcrophage	-0.219609	-0.168014	-0.33603	0.0148147	0.0133373	Singlet	Macrophage
control.rds_ATCCACCAGATCGCCC-1	control	12055	3262	2.37246	control.rds	unexposed	0	Mcrophage	-0.174572	0.170609	0.340979	0.0688363	0.0753607	Singlet	Macrophage
control.rds_ATCCACCCATAACAGA-1	control	17234	3536	1.6363	control.rds	unexposed	0	Mcrophage	0.0045847	0.146389	0.28154	0.103538	0.0281293	Singlet	Macrophage
control.rds_ATCCACCGTAGACAGC-1	control	19968	4238	4.29187	control.rds	unexposed	0	Mcrophage	-0.146104	0.00414169	0.198683	0.0513838	0.026632	Singlet	Macrophage
control.rds_ATCCACCTCCACCTGT-1	control	26884	4322	4.05446	control.rds	unexposed	0	Mcrophage	-0.111034	-0.0510473	0.124984	0.137908	0.0954369	Singlet	Macrophage
control.rds_ATCCACCTCGCGCTGA-1	control	13179	3289	3.23242	control.rds	unexposed	0	Mcrophage	-0.0921112	0.00810815	0.414169	0.0547513	-0.00620054	Singlet	Macrophage
control.rds_ATCCACCTCGTGTGAT-1	control	21074	3871	2.27769	control.rds	unexposed	0	Mcrophage	-0.18276	-0.0553593	0.20599	0.0753406	0.00931934	Singlet	Macrophage
control.rds_ATCCACCTCTGCCTGT-1	control	20558	4014	1.99922	control.rds	unexposed	0	Mcrophage	-0.152417	-0.00349956	-0.0727163	0.0408661	0.0399007	Singlet	Macrophage
control.rds_ATCCATTAGTCTAGCT-1	control	17965	3740	2.24882	control.rds	unexposed	0	Mcrophage	-0.00856311	0.00507725	0.595079	0.0649245	0.0535162	Singlet	Macrophage
control.rds_ATCCATTAGTTACGAA-1	control	27477	4757	1.76511	control.rds	unexposed	0	Mcrophage	-0.0481894	0.0355306	0.285001	0.073652	0.0541593	Singlet	Macrophage
control.rds_ATCCATTCAGCATACT-1	control	25037	4249	2.12086	control.rds	unexposed	0	Mcrophage	-0.151152	-0.127461	0.102066	-0.0187412	0.0215027	Singlet	Macrophage
control.rds_ATCCCTGCAACTCCCT-1	control	26648	4714	1.76749	control.rds	unexposed	0	Mcrophage	-0.161991	-0.248925	0.0305687	0.0882123	0.0928822	Singlet	Proliferating cells
control.rds_ATCCCTGCAGTAGGAC-1	control	19898	3984	3.42748	control.rds	unexposed	0	Mcrophage	0.0869511	-0.105142	0.531462	0.0576505	0.0666316	Singlet	Macrophage
control.rds_ATCCCTGCAGTATGAA-1	control	30139	4884	1.50967	control.rds	unexposed	0	Mcrophage	0.0768492	-0.284849	0.135595	0.137128	0.12068	Singlet	Macrophage
control.rds_ATCCCTGTCATTCGGA-1	control	15800	3724	3.59494	control.rds	unexposed	0	Mcrophage	-0.0594679	0.0352902	-0.165641	0.038271	0.062734	Singlet	Macrophage
control.rds_ATCCCTGTCGCCACTT-1	control	24454	4222	2.20005	control.rds	unexposed	0	Mcrophage	-0.0846519	0.0154664	0.254995	0.113436	0.0522705	Singlet	Macrophage
control.rds_ATCCGTCCAACTCCAA-1	control	19976	4014	3.9147	control.rds	unexposed	0	Mcrophage	-0.247514	-0.157167	-0.21678	0.0861699	0.0340144	Singlet	Macrophage
control.rds_ATCCGTCCAGAAATCA-1	control	11151	2921	2.78899	control.rds	unexposed	0	Mcrophage	-0.202497	-0.0387091	0.463223	0.0375319	0.0154915	Singlet	Macrophage
control.rds_ATCCGTCCAGACAAGC-1	control	19160	3705	2.39562	control.rds	unexposed	0	Mcrophage	-0.141897	-0.036278	-0.00797364	0.0502952	0.0454111	Singlet	Macrophage
control.rds_ATCCGTCCAGCATTGT-1	control	25879	4845	2.86719	control.rds	unexposed	0	Mcrophage	-0.143564	-0.000560043	0.239314	0.0880477	0.0630905	Singlet	Macrophage
control.rds_ATCCTATAGAGGTCGT-1	control	13247	2965	1.23047	control.rds	unexposed	0	Mcrophage	0.00499381	-0.0110317	0.0217568	0.0959574	0.0487986	Singlet	Macrophage
control.rds_ATCCTATCAACGGCCT-1	control	38333	4989	3.24525	control.rds	unexposed	0	Mcrophage	-0.177655	-0.158896	0.375124	0.0739114	0.0496448	Singlet	Macrophage
control.rds_ATCCTATGTACCCACG-1	control	15909	3442	3.26859	control.rds	unexposed	0	Mcrophage	0.000455264	-0.0477222	0.333118	0.0689935	0.102238	Singlet	Macrophage
control.rds_ATCCTATGTGAATGAT-1	control	8803	2642	2.93082	control.rds	unexposed	0	Mcrophage	-0.15327	0.092244	0.0319191	0.0564166	0.0460714	Singlet	Macrophage
control.rds_ATCCTATGTTGTGGCC-1	control	11354	3146	3.47014	control.rds	unexposed	0	Mcrophage	-0.277203	-0.0636946	-0.120353	0.0868587	0.0822155	Singlet	Macrophage
control.rds_ATCCTATTCGATTGGT-1	control	8662	2621	1.11983	control.rds	unexposed	0	Mcrophage	-0.180521	-0.260133	-0.0179817	0.15129	0.0945113	Singlet	Macrophage
control.rds_ATCGATGAGAATTCAG-1	control	21291	4151	3.00596	control.rds	unexposed	0	Mcrophage	-0.169116	-0.0415159	0.0586114	0.00425817	0.0389219	Singlet	Macrophage
control.rds_ATCGATGGTTATGGTC-1	control	14029	3450	4.81146	control.rds	unexposed	0	Mcrophage	-0.187509	-0.103944	0.380367	0.0420064	0.0323653	Singlet	Macrophage
control.rds_ATCGATGTCGTCCTTG-1	control	15190	3373	3.4233	control.rds	unexposed	0	Mcrophage	-0.215363	-0.273388	0.40543	0.0300672	0.0412195	Singlet	Macrophage
control.rds_ATCGCCTCAAGATCCT-1	control	17219	3530	2.88635	control.rds	unexposed	0	Mcrophage	-0.160344	-0.252044	0.5837	0.0749182	0.0715024	Singlet	Macrophage
control.rds_ATCGCCTTCGCATAGT-1	control	22713	3966	2.47435	control.rds	unexposed	0	Mcrophage	-0.00313362	0.0211995	-0.0470261	0.0739733	0.0417101	Singlet	Macrophage
control.rds_ATCGGATAGAAGAGCA-1	control	15376	3267	5.15088	control.rds	unexposed	0	Mcrophage	-0.198248	0.0152925	0.438998	0.128529	0.0869935	Singlet	Macrophage
control.rds_ATCGGATAGGTGATCG-1	control	25382	4290	3.59704	control.rds	unexposed	0	Mcrophage	-0.168749	-0.00123326	0.138824	0.0651526	0.0190375	Singlet	Macrophage
control.rds_ATCGGATGTGCAGGAT-1	control	10186	2905	3.99568	control.rds	unexposed	0	Mcrophage	-0.128555	-0.286361	0.791484	0.0790552	0.118244	Singlet	Macrophage
control.rds_ATCGGCGCAGTAGAGC-1	control	12675	3144	3.60552	control.rds	unexposed	0	Mcrophage	-0.196452	-0.151761	0.708692	0.0431856	0.0416198	Singlet	Macrophage
control.rds_ATCGGCGGTGAGTAGC-1	control	16758	3572	3.1388	control.rds	unexposed	0	Mcrophage	-0.139256	-0.172575	-0.0261403	0.080717	0.0277857	Singlet	Macrophage
control.rds_ATCGGCGTCAGAACCT-1	control	9677	2864	3.81317	control.rds	unexposed	0	Mcrophage	-0.274873	-0.0249619	0.142745	0.0422085	0.024379	Singlet	Macrophage
control.rds_ATCGTAGCACAGTATC-1	control	11951	3005	3.3219	control.rds	unexposed	0	Mcrophage	-0.24206	-0.0372519	-0.358915	0.00458286	0.0590086	Singlet	Macrophage
control.rds_ATCGTAGCACCATAAC-1	control	14930	3086	3.92498	control.rds	unexposed	0	Mcrophage	-0.124105	-0.0113143	0.676055	0.159875	0.0331904	Singlet	Macrophage
control.rds_ATCGTAGCACCCTATC-1	control	13240	3110	1.14804	control.rds	unexposed	0	Mcrophage	-0.137746	-0.264759	0.224252	0.0338222	0.0282483	Singlet	Macrophage
control.rds_ATCGTAGCAGATCCTA-1	control	18244	3531	2.41723	control.rds	unexposed	0	Mcrophage	-0.137304	-0.153639	0.13391	0.117547	0.0820293	Singlet	Macrophage
control.rds_ATCGTAGGTGCAATAA-1	control	17330	3316	1.32718	control.rds	unexposed	0	Mcrophage	0.0497253	-0.134422	0.0681743	0.0984294	0.0828663	Singlet	Macrophage
control.rds_ATCGTAGGTTGCCTAA-1	control	16450	3361	1.20365	control.rds	unexposed	0	Mcrophage	-0.0685446	-0.17318	0.162426	0.210315	0.105389	Singlet	Macrophage
control.rds_ATCGTAGTCGTCAGAT-1	control	21870	4018	2.72519	control.rds	unexposed	0	Mcrophage	-0.231008	0.0659788	0.231199	0.0700289	0.0327357	Singlet	Macrophage
control.rds_ATCGTAGTCGTGGCTG-1	control	17984	3456	2.53003	control.rds	unexposed	0	Mcrophage	-0.26093	-0.10938	0.530686	0.0919923	0.0377005	Singlet	Macrophage
control.rds_ATCGTCCAGTATAGAC-1	control	15840	3652	3.15657	control.rds	unexposed	0	Mcrophage	-0.101997	0.0317298	0.475922	0.0357606	0.0434802	Singlet	Macrophage
control.rds_ATCGTCCCAGTTTCGA-1	control	13200	3237	3.99242	control.rds	unexposed	0	Mcrophage	-0.0824554	-0.157172	0.521476	0.0301969	0.0620814	Singlet	Macrophage
control.rds_ATCGTCCCATCGTGGC-1	control	22616	4484	3.61691	control.rds	unexposed	0	Mcrophage	-0.111393	-0.0739917	0.342058	0.013491	0.0239281	Singlet	Macrophage
control.rds_ATCGTCCGTATCACGT-1	control	14512	3365	1.21279	control.rds	unexposed	0	Mcrophage	-0.135627	-0.158297	0.0627162	-0.0175487	0.0363514	Singlet	Macrophage
control.rds_ATCGTCCTCATGCCCT-1	control	10896	2705	3.93722	control.rds	unexposed	0	Mcrophage	-0.273573	0.0831512	0.435334	0.122355	0.0651583	Singlet	Macrophage
control.rds_ATCGTCCTCCGCGATG-1	control	20162	3765	2.74278	control.rds	unexposed	0	Mcrophage	-0.19119	0.00566661	0.452441	0.101857	0.0821062	Singlet	Macrophage
control.rds_ATCGTCCTCGTGGACC-1	control	13224	3175	3.00968	control.rds	unexposed	0	Mcrophage	0.0411969	0.0540645	0.387233	0.0886902	0.0279727	Singlet	Macrophage
control.rds_ATCGTGAAGAGAGTTT-1	control	13491	2846	2.17923	control.rds	unexposed	0	Mcrophage	-0.154955	-0.0766682	0.198667	0.0976375	0.106417	Singlet	Macrophage
control.rds_ATCGTGAAGCTGTCCG-1	control	10595	2829	2.69939	control.rds	unexposed	0	Mcrophage	-0.16571	-0.12399	0.632711	0.0795332	0.0802994	Singlet	Macrophage
control.rds_ATCGTGAGTTTGTTCT-1	control	12663	3172	2.06112	control.rds	unexposed	0	Mcrophage	0.0292259	0.11633	0.133599	0.0166705	0.0421907	Singlet	Macrophage
control.rds_ATCTCTAGTCAGACTT-1	control	7229	2734	3.47213	control.rds	unexposed	0	Mcrophage	-0.20547	-0.182934	0.551764	-0.0761479	-0.0197164	Singlet	Macrophage
control.rds_ATCTCTATCGTGTGGC-1	control	15123	3560	3.37896	control.rds	unexposed	0	Mcrophage	0.0436191	-0.233849	0.0768494	0.076851	0.0483281	Singlet	Macrophage
control.rds_ATCTTCAAGGCAGTCA-1	control	11881	3075	1.96953	control.rds	unexposed	0	Mcrophage	0.0606589	-0.202242	0.548509	0.341749	0.115398	Singlet	Macrophage
control.rds_ATCTTCATCCGTGGTG-1	control	10927	2944	2.86446	control.rds	unexposed	0	Mcrophage	0.0877629	-0.115673	0.0663107	0.0302791	0.0214867	Singlet	Macrophage
control.rds_ATCTTCATCGTCCTTG-1	control	25888	4403	3.14431	control.rds	unexposed	0	Mcrophage	-0.150001	0.113464	0.04151	0.0335775	-0.00285834	Singlet	Macrophage
control.rds_ATGAAAGAGTTCCAGT-1	control	33989	4979	1.37397	control.rds	unexposed	0	Mcrophage	0.0454834	0.110007	0.252106	0.15994	0.101979	Singlet	Macrophage
control.rds_ATGAAAGCAGGAAGTC-1	control	15523	3604	1.75868	control.rds	unexposed	0	Mcrophage	-0.017783	-0.0704479	0.601673	0.152745	0.0970754	Singlet	Macrophage
control.rds_ATGAAAGGTCCTATAG-1	control	17711	3470	1.50189	control.rds	unexposed	0	Mcrophage	-0.136614	-0.356763	0.364682	0.0254537	0.0678199	Singlet	Macrophage
control.rds_ATGAAAGGTGAATGAT-1	control	14842	3350	2.67484	control.rds	unexposed	0	Mcrophage	-0.125208	-0.176118	0.112803	0.0878006	0.0668591	Singlet	Macrophage
control.rds_ATGAAAGGTGGAATGC-1	control	27434	4283	2.84319	control.rds	unexposed	0	Mcrophage	-0.119305	0.0880553	0.491224	0.145976	0.126257	Singlet	Macrophage
control.rds_ATGAAAGGTTCAACGT-1	control	17329	3797	1.7312	control.rds	unexposed	0	Mcrophage	-0.0730133	0.109449	0.31909	0.0573756	0.038563	Singlet	Macrophage
control.rds_ATGACCACATACAGCT-1	control	26012	4254	2.64109	control.rds	unexposed	0	Mcrophage	-0.0344186	-0.00995366	0.32904	0.0129786	0.047148	Singlet	Macrophage
control.rds_ATGACCAGTAACAAGT-1	control	18342	3678	1.76644	control.rds	unexposed	0	Mcrophage	-0.125275	-0.0490085	0.483777	0.0838366	0.0538077	Singlet	Macrophage
control.rds_ATGACCAGTTCTATCT-1	control	11397	2986	2.37782	control.rds	unexposed	0	Mcrophage	-0.119148	-0.199842	-0.382252	-0.0405346	0.0176092	Singlet	Macrophage
control.rds_ATGACCATCGTGCTCT-1	control	13352	3036	2.26932	control.rds	unexposed	0	Mcrophage	-0.243965	0.0363838	0.0117074	0.0502926	0.0407264	Singlet	Macrophage
control.rds_ATGAGGGAGCACTCCG-1	control	32857	4886	3.18349	control.rds	unexposed	0	Mcrophage	-0.0798998	0.0259704	0.100012	0.0729274	0.00306754	Singlet	Proliferating cells
control.rds_ATGAGGGAGCGGGTAT-1	control	14475	3329	2.97755	control.rds	unexposed	0	Mcrophage	-0.127235	-0.0174941	0.47827	0.0412293	0.0904256	Singlet	Macrophage
control.rds_ATGAGGGCAACCGACC-1	control	20873	4183	3.07574	control.rds	unexposed	0	Mcrophage	-0.0908354	-0.228332	0.357622	0.0444103	0.0145786	Singlet	Macrophage
control.rds_ATGAGGGCAACGACAG-1	control	13375	3157	2.88598	control.rds	unexposed	0	Mcrophage	0.00331487	-0.0764973	0.200653	0.00751092	0.0268834	Singlet	Macrophage
control.rds_ATGAGGGCAGAGTGAC-1	control	15543	3562	5.33359	control.rds	unexposed	0	Mcrophage	-0.0969214	-0.199933	0.165006	0.0133197	0.045405	Singlet	Proliferating cells
control.rds_ATGAGGGGTACAGTTC-1	control	18588	3705	3.52378	control.rds	unexposed	0	Mcrophage	-0.127844	-0.131441	0.236676	0.0346026	0.0193784	Singlet	Macrophage
control.rds_ATGAGGGGTATCACCA-1	control	16349	3583	3.38247	control.rds	unexposed	0	Mcrophage	-0.19627	-0.388877	0.0387556	0.0299235	0.0528679	Singlet	Macrophage
control.rds_ATGAGGGGTCAGACTT-1	control	10982	3036	1.82116	control.rds	unexposed	0	Mcrophage	0.00939085	-0.0612751	0.0508249	0.0778274	0.0970963	Singlet	Macrophage
control.rds_ATGAGGGGTCATGCAT-1	control	19162	3422	2.55193	control.rds	unexposed	0	Mcrophage	-0.00105803	-0.173707	0.404621	0.141295	0.077006	Singlet	Macrophage
control.rds_ATGAGTCCACAAATGA-1	control	13480	3182	2.75964	control.rds	unexposed	0	Mcrophage	-0.156674	-0.022874	-0.327863	-0.0341299	0.0120398	Singlet	Macrophage
control.rds_ATGAGTCCACATATCG-1	control	29345	4874	3.98024	control.rds	unexposed	0	Mcrophage	-0.117774	-0.140991	0.0890049	0.199982	0.0768822	Singlet	Macrophage
control.rds_ATGAGTCGTGAAGCTG-1	control	13960	3323	4.29083	control.rds	unexposed	0	Mcrophage	-0.211702	0.139878	0.301958	0.0132609	0.0127614	Singlet	Macrophage
control.rds_ATGAGTCGTTAGCGGA-1	control	14961	3179	4.11069	control.rds	unexposed	0	Mcrophage	-0.220414	-0.186884	0.414738	0.0795097	0.0533502	Singlet	Macrophage
control.rds_ATGATCGAGCCTGTGC-1	control	40277	5318	3.9427	control.rds	unexposed	0	Mcrophage	-0.128141	-0.0417203	0.364184	0.106109	0.0991043	Singlet	Macrophage
control.rds_ATGATCGAGCGAATGC-1	control	9656	2526	3.9768	control.rds	unexposed	0	Mcrophage	-0.134066	-0.114229	-0.171212	0.0989156	0.0333757	Singlet	Macrophage
control.rds_ATGATCGAGTAAGCAT-1	control	21705	3825	4.88827	control.rds	unexposed	0	Mcrophage	-0.0117187	-0.00807661	0.451872	0.230572	0.0942492	Singlet	Macrophage
control.rds_ATGATCGCAGACACAG-1	control	20368	3830	2.53339	control.rds	unexposed	0	Mcrophage	-0.122493	0.00548829	0.0321767	0.0290196	0.0273261	Singlet	Macrophage
control.rds_ATGATCGCAGGTCCCA-1	control	11584	3035	2.25311	control.rds	unexposed	0	Mcrophage	-0.174344	0.0522312	0.767014	0.0484194	0.0140636	Singlet	Macrophage
control.rds_ATGATCGGTATCCCAA-1	control	17386	3596	2.40423	control.rds	unexposed	0	Mcrophage	-0.107783	-0.0778345	0.579112	0.0451299	0.0112582	Singlet	Macrophage
control.rds_ATGATCGGTCCGGTGT-1	control	19183	3559	2.55956	control.rds	unexposed	0	Mcrophage	-0.209307	0.0124034	0.342969	0.248263	0.134026	Singlet	Macrophage
control.rds_ATGCATGCATTGTCGA-1	control	11312	3048	2.69625	control.rds	unexposed	0	Mcrophage	-0.199918	-0.246002	0.126864	0.0615759	0.110414	Singlet	Macrophage
control.rds_ATGCATGGTCATAGTC-1	control	26452	4186	2.75594	control.rds	unexposed	0	Mcrophage	-0.135233	0.137423	0.610523	0.0945164	0.032223	Singlet	Macrophage
control.rds_ATGCATGGTCGTTGGC-1	control	13573	3301	2.63759	control.rds	unexposed	0	Mcrophage	-0.0818803	-0.039074	0.718029	0.0269907	0.0426832	Singlet	Macrophage
control.rds_ATGCATGGTGACACGA-1	control	10568	2940	2.46026	control.rds	unexposed	0	Mcrophage	-0.265464	-0.237299	-0.299785	-0.0499779	0.057473	Singlet	Macrophage
control.rds_ATGCATGGTGGTCCGT-1	control	18258	3424	1.21043	control.rds	unexposed	0	Mcrophage	-0.185736	-0.350746	0.430882	0.258258	0.142435	Singlet	Macrophage
control.rds_ATGCATGGTTCAGTAC-1	control	17174	3990	2.55037	control.rds	unexposed	0	Mcrophage	-0.218708	0.0239109	-0.0113683	0.0669173	0.0495829	Singlet	Macrophage
control.rds_ATGCCTCAGCACGTCC-1	control	18684	3364	2.06594	control.rds	unexposed	0	Mcrophage	-0.135298	-0.174523	0.49199	0.169493	0.0705135	Singlet	Macrophage
control.rds_ATGCCTCCATTAGGCT-1	control	16191	3367	4.57044	control.rds	unexposed	0	Mcrophage	-0.114944	-0.0552795	0.48101	0.0684247	0.0411376	Singlet	Macrophage
control.rds_ATGCCTCGTCAATGGG-1	control	13648	3477	3.31917	control.rds	unexposed	0	Mcrophage	-0.280187	-0.2429	0.230871	0.0390274	0.0549796	Singlet	Macrophage
control.rds_ATGCCTCGTGCAATAA-1	control	14037	3535	3.12745	control.rds	unexposed	0	Mcrophage	-0.10971	-0.0455571	0.0505883	0.100078	0.0511428	Singlet	Macrophage
control.rds_ATGCGATAGAAGAACG-1	control	16430	3453	2.13634	control.rds	unexposed	0	Mcrophage	-0.0884737	-0.152956	-0.519358	-0.027202	0.110784	Singlet	Macrophage
control.rds_ATGCGATAGCAACAGC-1	control	26289	4553	2.18723	control.rds	unexposed	0	Mcrophage	-0.00565977	0.13275	0.429884	0.0518971	0.0399403	Singlet	Macrophage
control.rds_ATGCGATAGGTAGACC-1	control	14461	3615	4.12835	control.rds	unexposed	0	Mcrophage	0.0315079	0.064743	-0.105037	0.141452	0.0738723	Singlet	Macrophage
control.rds_ATGCGATCAATTGCCA-1	control	7844	2510	2.65171	control.rds	unexposed	0	Mcrophage	-0.197217	-0.00488568	0.058335	0.171233	0.218889	Singlet	Monocyte
control.rds_ATGGAGGAGCTGAAGC-1	control	16042	3537	2.59943	control.rds	unexposed	0	Mcrophage	-0.166408	-0.0738547	-0.0141276	0.197158	0.0518533	Singlet	Macrophage
control.rds_ATGGAGGCATAGACTC-1	control	19371	3834	0.944711	control.rds	unexposed	0	Mcrophage	-0.0900462	0.0743976	0.514213	0.0634154	0.0759036	Singlet	Macrophage
control.rds_ATGGAGGTCCACACCT-1	control	17240	3414	2.02436	control.rds	unexposed	0	Mcrophage	-0.00339364	-0.129806	0.28727	0.207328	0.135097	Singlet	Neutrophil
control.rds_ATGGAGGTCGTAACAC-1	control	13199	3359	2.6896	control.rds	unexposed	0	Mcrophage	-0.0665103	0.124115	-0.253033	0.0261403	0.0731874	Singlet	Macrophage
control.rds_ATGGATCCAACTGTGT-1	control	21432	3716	1.43244	control.rds	unexposed	0	Mcrophage	0.00681478	-0.127569	0.321366	0.1022	0.133679	Singlet	Macrophage
control.rds_ATGGATCGTAGCTCGC-1	control	20642	4091	1.88451	control.rds	unexposed	0	Mcrophage	-0.120163	0.105768	0.220841	0.0817825	0.0443454	Singlet	Macrophage
control.rds_ATGGGAGAGCGATCGA-1	control	9713	2816	3.58283	control.rds	unexposed	0	Mcrophage	-0.0702607	0.0508146	0.796888	0.0827668	0.0882536	Singlet	Macrophage
control.rds_ATGGGAGAGGTCACAG-1	control	18656	3759	2.19232	control.rds	unexposed	0	Mcrophage	-0.0160049	-0.0631929	0.437738	0.0964895	0.0769931	Singlet	Macrophage
control.rds_ATGGGAGCAACCAACT-1	control	16005	3447	4.15495	control.rds	unexposed	0	Mcrophage	-0.0710835	-0.143636	0.119058	0.116729	0.0550292	Singlet	Macrophage
control.rds_ATGGGAGGTACTAACC-1	control	17389	3947	2.2428	control.rds	unexposed	0	Mcrophage	0.130111	-0.00406087	0.312616	0.101197	0.0632795	Singlet	Macrophage
control.rds_ATGGGAGGTATGGGAC-1	control	10281	2975	1.8578	control.rds	unexposed	0	Mcrophage	0.474512	0.231328	0.0917873	-0.00857698	0.00854735	Singlet	Macrophage
control.rds_ATGGGAGGTTATTCTC-1	control	17992	3826	2.56225	control.rds	unexposed	0	Mcrophage	-0.244539	-0.19287	0.0654687	-0.00119207	0.00813148	Singlet	Macrophage
control.rds_ATGGGAGTCCAACCAA-1	control	15898	3570	2.7928	control.rds	unexposed	0	Mcrophage	-0.143023	-0.296669	0.125622	0.0321142	0.09372	Singlet	Macrophage
control.rds_ATGGGAGTCTCCAATT-1	control	11606	3133	1.99035	control.rds	unexposed	0	Mcrophage	-0.0812352	-0.0757572	0.115831	0.168399	0.0803881	Singlet	Macrophage
control.rds_ATGGGTTTCGTAGGGA-1	control	10621	3068	4.06741	control.rds	unexposed	0	Mcrophage	-0.139086	-0.154704	-0.107873	-0.0719114	0.0150874	Singlet	Macrophage
control.rds_ATGGTTGGTATCGTAC-1	control	13538	2972	0.760821	control.rds	unexposed	0	Mcrophage	0.0775507	-0.0276172	0.605855	0.117939	0.0984191	Singlet	Macrophage
control.rds_ATGGTTGGTTGCTCCT-1	control	13851	3353	1.82658	control.rds	unexposed	0	Mcrophage	-0.276015	-0.184015	0.176706	0.144755	0.0660123	Singlet	Macrophage
control.rds_ATGTCCCAGAGGTGCT-1	control	18133	3912	2.39894	control.rds	unexposed	0	Mcrophage	-0.0632762	0.0515965	0.108969	0.052044	0.0831287	Singlet	Macrophage
control.rds_ATGTCCCGTCTACAGT-1	control	14202	3382	1.85185	control.rds	unexposed	0	Mcrophage	0.0450059	0.168051	0.570925	0.123456	0.0704523	Singlet	Macrophage
control.rds_ATGTCCCTCTTCGTAT-1	control	18690	3943	2.54682	control.rds	unexposed	0	Mcrophage	-0.254633	-0.0842456	0.53207	0.0765859	0.0317167	Singlet	Macrophage
control.rds_ATGTCTTAGACATATG-1	control	12872	3171	2.47048	control.rds	unexposed	0	Mcrophage	-0.361611	-0.0746651	0.332594	0.0368613	0.0174539	Singlet	Macrophage
control.rds_ATGTCTTAGATCCAAA-1	control	19282	3413	2.35453	control.rds	unexposed	0	Mcrophage	-0.141337	-0.123438	0.428267	0.0149463	-0.0236907	Singlet	Macrophage
control.rds_ATGTCTTCATGCCATA-1	control	22726	4346	3.21218	control.rds	unexposed	0	Mcrophage	-0.0122058	-0.027451	0.107235	0.0667687	0.0946738	Singlet	Macrophage
control.rds_ATGTCTTCATTCCTAT-1	control	20218	4004	1.59759	control.rds	unexposed	0	Mcrophage	0.777527	-0.131349	0.222919	0.21987	0.150991	Singlet	Macrophage
control.rds_ATGTCTTGTCACTCAA-1	control	17837	3690	5.15221	control.rds	unexposed	0	Mcrophage	-0.066751	-0.0328594	0.588161	0.0644654	-0.00283528	Singlet	Macrophage
control.rds_ATGTCTTTCATTTGCT-1	control	13230	3348	2.25246	control.rds	unexposed	0	Mcrophage	0.00860653	-0.419514	0.0194972	0.235818	0.195692	Singlet	Macrophage
control.rds_ATTACCTAGACCAACG-1	control	12267	2966	1.45105	control.rds	unexposed	0	Mcrophage	0.081351	0.102452	0.548856	0.109103	0.0364836	Singlet	Macrophage
control.rds_ATTACCTCAAGTGGTG-1	control	14965	3415	1.13598	control.rds	unexposed	0	Mcrophage	-0.230289	-0.260676	0.161655	0.114212	0.110819	Singlet	Macrophage
control.rds_ATTACCTCATGACGGA-1	control	31946	5008	3.23358	control.rds	unexposed	0	Mcrophage	-0.111438	-0.0328759	0.0166157	0.0402574	0.0295382	Singlet	Macrophage
control.rds_ATTACCTGTGTTAAAG-1	control	18560	4055	1.56789	control.rds	unexposed	0	Mcrophage	-0.189053	-0.105362	0.0304401	0.074986	0.0321148	Singlet	Macrophage
control.rds_ATTACCTTCACCATCC-1	control	26333	4168	1.31774	control.rds	unexposed	0	Mcrophage	-0.122622	0.0632093	0.207088	0.11285	0.0781958	Singlet	Macrophage
control.rds_ATTACCTTCACCATGA-1	control	12426	3216	1.86705	control.rds	unexposed	0	Mcrophage	-0.172073	-0.165416	0.514079	0.0167685	0.0163161	Singlet	Macrophage
control.rds_ATTACCTTCCTTCGAC-1	control	13520	3468	1.56805	control.rds	unexposed	0	Mcrophage	0.0278738	-0.145415	0.227283	0.106466	0.0976089	Singlet	Macrophage
control.rds_ATTACTCAGCGAGTCA-1	control	25926	4836	3.74142	control.rds	unexposed	0	Mcrophage	-0.0171722	-0.100287	0.363854	0.142442	0.0777831	Singlet	T cells
control.rds_ATTACTCCAAGCTGCC-1	control	13728	3355	3.72232	control.rds	unexposed	0	Mcrophage	-0.243931	-0.142734	0.128394	0.0780101	0.0836551	Singlet	Macrophage
control.rds_ATTACTCCAGTAGAGC-1	control	16528	3492	2.765	control.rds	unexposed	0	Mcrophage	-0.237654	-0.057381	0.164601	0.0783229	0.0673231	Singlet	Macrophage
control.rds_ATTACTCTCATGCCGG-1	control	11613	2904	4.95996	control.rds	unexposed	0	Mcrophage	-0.0931355	0.0327617	0.512745	0.0152059	0.0814561	Singlet	Macrophage
control.rds_ATTACTCTCCCTCATG-1	control	12877	3050	2.36856	control.rds	unexposed	0	Mcrophage	-0.0966829	-0.173333	0.588176	0.0831872	0.0542773	Singlet	Macrophage
control.rds_ATTACTCTCCTAGCTC-1	control	24364	3500	1.25595	control.rds	unexposed	0	Mcrophage	-0.116158	-0.048229	0.38772	0.383071	0.173358	Singlet	Neutrophil
control.rds_ATTACTCTCCTTCGAC-1	control	16993	3646	1.48296	control.rds	unexposed	0	Mcrophage	0.168686	-0.240116	0.220489	0.105983	0.128932	Singlet	Macrophage
control.rds_ATTATCCAGTAAACGT-1	control	21270	3864	1.09074	control.rds	unexposed	0	Mcrophage	-0.144465	-0.0631986	0.211515	0.0921334	0.100603	Singlet	Macrophage
control.rds_ATTATCCGTCAGGCAA-1	control	26235	4678	2.86259	control.rds	unexposed	0	Mcrophage	0.104903	0.0901224	0.341091	0.0988465	0.0563689	Singlet	Macrophage
control.rds_ATTATCCTCATCTGTT-1	control	21895	4033	1.58027	control.rds	unexposed	0	Mcrophage	-0.0846271	-0.0195994	0.850733	0.16459	0.097902	Singlet	Macrophage
control.rds_ATTATCCTCGTTTACT-1	control	17101	3656	0.777732	control.rds	unexposed	0	Mcrophage	0.0508767	-0.0279975	0.0571751	0.0190674	0.087013	Singlet	Proliferating cells
control.rds_ATTCACTAGCAGGCTA-1	control	11853	3030	3.32405	control.rds	unexposed	0	Mcrophage	0.00915746	-0.0626462	0.623601	0.0941651	0.0528731	Singlet	Macrophage
control.rds_ATTCACTAGGTGGCTA-1	control	11088	3240	1.53319	control.rds	unexposed	0	Mcrophage	-0.273382	-0.00802495	0.406461	0.00811113	-0.0101819	Singlet	Macrophage
control.rds_ATTCACTAGTGAGTGC-1	control	20722	3563	2.29225	control.rds	unexposed	0	Mcrophage	-0.22078	-0.023162	0.258019	0.0620648	0.0217658	Singlet	Macrophage
control.rds_ATTCACTCAAAGCGTG-1	control	22952	4488	1.87783	control.rds	unexposed	0	Mcrophage	-0.125818	-0.216896	-0.00201064	-0.00992665	0.0118211	Singlet	Proliferating cells
control.rds_ATTCACTCAACTCGAT-1	control	26832	4595	2.11688	control.rds	unexposed	0	Mcrophage	-0.123295	-0.228905	0.483704	0.00103294	0.0351703	Singlet	Macrophage
control.rds_ATTCACTGTAATTGGA-1	control	12148	2869	3.054	control.rds	unexposed	0	Mcrophage	-0.192159	-0.137116	-0.0116273	0.0578966	0.125042	Singlet	Macrophage
control.rds_ATTCACTGTACACGCC-1	control	11632	3025	2.18363	control.rds	unexposed	0	Mcrophage	-0.21501	-0.063807	0.223556	0.0544404	0.0174229	Singlet	Macrophage
control.rds_ATTCACTGTCACTGAT-1	control	12206	2984	2.55612	control.rds	unexposed	0	Mcrophage	-0.133076	-0.229336	0.240392	0.122209	0.130606	Singlet	Macrophage
control.rds_ATTCACTTCAAGTCTG-1	control	21004	4102	2.21863	control.rds	unexposed	0	Mcrophage	-0.168738	-0.0881289	0.571548	0.132667	0.104532	Singlet	Macrophage
control.rds_ATTCAGGAGGTAAAGG-1	control	13382	3152	2.81722	control.rds	unexposed	0	Mcrophage	0.0182657	-0.145582	-0.0124928	0.101675	0.0994034	Singlet	Macrophage
control.rds_ATTCAGGAGTGAATAC-1	control	20691	3784	2.52767	control.rds	unexposed	0	Mcrophage	-0.0288862	0.20505	0.180602	0.102309	0.041279	Singlet	Macrophage
control.rds_ATTCAGGAGTTGCTGT-1	control	15409	3468	1.40827	control.rds	unexposed	0	Mcrophage	-0.0914944	-0.107101	0.326505	0.0423209	0.0507133	Singlet	Macrophage
control.rds_ATTCAGGCAGGTGTTT-1	control	14544	3442	3.80226	control.rds	unexposed	0	Mcrophage	-0.211071	-0.042436	0.0914906	0.084893	0.107383	Singlet	Macrophage
control.rds_ATTCAGGGTCGTAATC-1	control	11013	2783	2.07936	control.rds	unexposed	0	Mcrophage	-0.198382	0.0661468	0.218046	0.060671	0.0388321	Singlet	Macrophage
control.rds_ATTCAGGGTTGCTGAT-1	control	15184	3400	3.59589	control.rds	unexposed	0	Mcrophage	0.0279902	-0.0490135	0.492062	0.0404183	0.0449571	Singlet	Macrophage
control.rds_ATTCATCAGCCATTTG-1	control	14568	3463	2.34075	control.rds	unexposed	0	Mcrophage	-0.170322	-0.19797	0.00525839	-0.0147935	-0.00910731	Singlet	Macrophage
control.rds_ATTCATCAGCCGTAAG-1	control	15264	3523	2.14885	control.rds	unexposed	0	Mcrophage	-0.0886398	-0.103122	-0.110703	0.0613511	0.066751	Singlet	Macrophage
control.rds_ATTCATCCACGGTCTG-1	control	11329	3126	1.30638	control.rds	unexposed	0	Mcrophage	-0.330294	-0.0179224	-0.106391	0.141244	0.0452081	Singlet	Macrophage
control.rds_ATTCATCGTCGGAACA-1	control	17415	3804	3.6348	control.rds	unexposed	0	Mcrophage	0.086625	-0.0745233	0.470693	0.0356848	0.0748894	Singlet	Macrophage
control.rds_ATTCATCTCTGCGGGT-1	control	12454	2992	3.70162	control.rds	unexposed	0	Mcrophage	0.224774	0.166173	0.380014	0.199818	0.0747421	Singlet	Macrophage
control.rds_ATTCATCTCTTAGCAG-1	control	12345	3394	2.86756	control.rds	unexposed	0	Mcrophage	-0.141484	-0.171635	0.180747	0.0378923	0.0175527	Singlet	Macrophage
control.rds_ATTCCATAGCGTCTCG-1	control	10880	2739	3.57537	control.rds	unexposed	0	Mcrophage	-0.151633	-0.0673346	0.161057	0.222531	0.125412	Singlet	Macrophage
control.rds_ATTCCATCAGAGCCCT-1	control	15454	3604	1.7083	control.rds	unexposed	0	Mcrophage	-0.106375	0.00514639	-0.151304	0.0579594	0.0290051	Singlet	Macrophage
control.rds_ATTCCCGTCTGCGATA-1	control	12824	3304	3.81316	control.rds	unexposed	0	Mcrophage	-0.136315	-0.0547381	0.460535	-0.007586	0.0213582	Singlet	Macrophage
control.rds_ATTCCCGTCTGGAAGG-1	control	9680	2772	2.11777	control.rds	unexposed	0	Mcrophage	-0.0120421	-0.200217	0.311741	0.0529305	0.0604971	Singlet	Macrophage
control.rds_ATTCCTAAGTATGAAC-1	control	16742	3984	2.46088	control.rds	unexposed	0	Mcrophage	0.021787	-0.107165	0.123712	0.0634635	0.0507135	Singlet	Macrophage
control.rds_ATTCCTACAATCGCGC-1	control	15311	3721	1.46953	control.rds	unexposed	0	Mcrophage	-0.0488421	-0.198909	0.418846	0.0802869	0.0593758	Singlet	Macrophage
control.rds_ATTCCTAGTTGGAGAC-1	control	14901	3429	4.12724	control.rds	unexposed	0	Mcrophage	-0.168105	-0.0035131	0.238229	0.0459311	-0.00512369	Singlet	Macrophage
control.rds_ATTCCTATCCTAAACG-1	control	16387	3725	2.05651	control.rds	unexposed	0	Mcrophage	-0.0892135	-0.0777186	0.0528645	-0.0231042	-0.0129779	Singlet	Macrophage
control.rds_ATTCGTTAGGGACACT-1	control	14930	3350	2.85332	control.rds	unexposed	0	Mcrophage	-0.102145	0.106412	0.219016	0.0891246	0.0451892	Singlet	Macrophage
control.rds_ATTCGTTCAGCAGTAG-1	control	9296	2841	1.65663	control.rds	unexposed	0	Mcrophage	-0.172707	0.082309	-0.149208	0.0875347	0.0603916	Singlet	Macrophage
control.rds_ATTCGTTGTACAAGCG-1	control	17183	3359	3.27067	control.rds	unexposed	0	Mcrophage	-0.139658	-0.28159	0.27311	0.0992267	0.0526982	Singlet	Macrophage
control.rds_ATTCGTTGTACAAGTA-1	control	13577	3744	2.37902	control.rds	unexposed	0	Mcrophage	-0.184806	-0.0590731	0.408333	0.0874769	0.0879726	Singlet	Macrophage
control.rds_ATTCGTTGTACGCTAT-1	control	28248	4272	2.17715	control.rds	unexposed	0	Mcrophage	-0.184202	0.0187549	0.0117442	0.0326476	0.00861422	Singlet	Macrophage
control.rds_ATTCGTTGTCATTGCA-1	control	10806	3290	3.84046	control.rds	unexposed	0	Mcrophage	-0.0916941	-0.067968	0.295034	-0.0266733	0.0198752	Singlet	Macrophage
control.rds_ATTCGTTTCGCACTCT-1	control	11542	3149	3.16236	control.rds	unexposed	0	Mcrophage	-0.130568	-0.127058	0.587714	0.0505667	0.0902241	Singlet	Macrophage
control.rds_ATTCGTTTCGTTAGTG-1	control	15003	2935	1.9996	control.rds	unexposed	0	Mcrophage	-0.162758	-0.202545	0.459935	0.062168	0.0428398	Singlet	Macrophage
control.rds_ATTCTACAGACTTGTC-1	control	15053	3274	2.11254	control.rds	unexposed	0	Mcrophage	-0.00364567	-0.0248103	0.40826	0.0878707	0.00453563	Singlet	Macrophage
control.rds_ATTCTACCACAAGCCC-1	control	13282	3603	3.10194	control.rds	unexposed	0	Mcrophage	-0.053592	-0.250192	0.586112	0.187453	0.0840336	Singlet	Macrophage
control.rds_ATTCTACCATCGATCA-1	control	22359	4334	3.61823	control.rds	unexposed	0	Mcrophage	0.0138254	-0.075314	0.265266	0.0513258	0.0144599	Singlet	Macrophage
control.rds_ATTCTACTCAACGTGT-1	control	11104	3093	1.90922	control.rds	unexposed	0	Mcrophage	-0.158841	-0.328237	0.181705	0.0846922	0.118255	Singlet	Macrophage
control.rds_ATTCTACTCGCAGTCG-1	control	21533	3837	1.27711	control.rds	unexposed	0	Mcrophage	0.0686806	-0.142861	0.0854773	0.0518683	0.0288111	Singlet	Macrophage
control.rds_ATTCTTGAGTAGTCTC-1	control	17563	3903	3.09173	control.rds	unexposed	0	Mcrophage	-0.131363	-0.0191476	0.291804	0.0364977	0.00681767	Singlet	Macrophage
control.rds_ATTCTTGCACTAGGTT-1	control	9841	2898	4.63368	control.rds	unexposed	0	Mcrophage	-0.092828	-0.207219	0.0481472	-0.00462964	0.0624118	Singlet	Macrophage
control.rds_ATTCTTGCATTCAGGT-1	control	20019	3671	2.29282	control.rds	unexposed	0	Mcrophage	-0.132438	-0.0451638	-0.0184413	0.110086	0.0685731	Singlet	Macrophage
control.rds_ATTCTTGGTACGATGG-1	control	14468	3471	1.54824	control.rds	unexposed	0	Mcrophage	-0.0710214	0.0256319	0.376956	0.0696773	0.0153918	Singlet	Macrophage
control.rds_ATTCTTGTCTTCTAAC-1	control	13381	3145	1.83095	control.rds	unexposed	0	Mcrophage	-0.0437557	0.0707728	0.20459	0.123824	0.0411734	Singlet	Macrophage
control.rds_ATTGGGTAGAGTTCGG-1	control	14380	3152	2.34353	control.rds	unexposed	0	Mcrophage	-0.172503	-0.124083	-0.0158139	0.0920579	0.0654034	Singlet	Macrophage
control.rds_ATTGGGTAGTGCGACA-1	control	9079	2829	2.37912	control.rds	unexposed	0	Mcrophage	-0.111072	-0.035682	0.196613	0.0889572	0.0612017	Singlet	Macrophage
control.rds_ATTGGGTCAACTGAAA-1	control	16866	3534	3.68196	control.rds	unexposed	0	Mcrophage	-0.224733	-0.0721132	-0.3291	0.00835895	0.0529335	Singlet	Macrophage
control.rds_ATTGGGTCACCTGAAT-1	control	22050	3890	2.01361	control.rds	unexposed	0	Mcrophage	-0.26954	-0.169886	0.455949	0.129463	0.0800526	Singlet	Macrophage
control.rds_ATTGGGTTCTCTTAAC-1	control	17908	3514	2.22805	control.rds	unexposed	0	Mcrophage	-0.129445	-0.206584	0.175214	0.11405	0.0576985	Singlet	Macrophage
control.rds_ATTGTTCAGTCATGGG-1	control	19347	3749	2.04683	control.rds	unexposed	0	Mcrophage	-0.0474457	-0.170146	0.803606	0.165217	0.0919867	Singlet	Macrophage
control.rds_ATTGTTCCATAACCCA-1	control	9563	2592	3.96319	control.rds	unexposed	0	Mcrophage	-0.210152	-0.0645228	0.0226619	0.0775208	0.0649904	Singlet	Macrophage
control.rds_ATTGTTCGTTGGAGGT-1	control	16261	3532	3.70211	control.rds	unexposed	0	Mcrophage	-0.014209	-0.146458	0.712155	0.0152477	0.0425486	Singlet	Macrophage
control.rds_ATTGTTCTCCTCGATC-1	control	16689	2880	3.26562	control.rds	unexposed	0	Mcrophage	0.0151894	-0.24421	-0.626923	0.0631152	0.11734	Singlet	Macrophage
control.rds_ATTGTTCTCGTTCCCA-1	control	11047	2893	1.99149	control.rds	unexposed	0	Mcrophage	-0.0617933	-0.111129	0.516504	0.160962	0.11692	Singlet	Macrophage
control.rds_ATTGTTCTCTGTCGCT-1	control	11459	3283	2.26896	control.rds	unexposed	0	Mcrophage	0.178765	-0.126213	0.109368	-0.0393687	0.0422296	Singlet	Macrophage
control.rds_ATTGTTCTCTTCCCGA-1	control	13954	3312	3.15322	control.rds	unexposed	0	Mcrophage	0.134584	-0.090383	0.125728	0.0842493	0.0662434	Singlet	Macrophage
control.rds_ATTTACCAGCAAACAT-1	control	25964	4217	2.39177	control.rds	unexposed	0	Mcrophage	-0.100513	-0.107912	0.0248129	0.149907	0.0680121	Singlet	Macrophage
control.rds_ATTTACCAGGAGCAAA-1	control	13659	3623	2.73812	control.rds	unexposed	0	Mcrophage	-0.100427	-0.0579501	1.01256	0.0337114	0.0496059	Singlet	Macrophage
control.rds_ATTTACCAGGTCACTT-1	control	13185	3388	3.45848	control.rds	unexposed	0	Mcrophage	-0.195413	-0.239302	0.811344	0.0365881	0.109962	Singlet	Macrophage
control.rds_ATTTACCAGTTGTACC-1	control	13781	3104	2.56875	control.rds	unexposed	0	Mcrophage	-0.128269	-0.141882	-0.0146575	0.120025	0.111403	Singlet	Macrophage
control.rds_ATTTACCCACATTCGA-1	control	22144	4361	2.77276	control.rds	unexposed	0	Mcrophage	-0.207289	-0.106247	0.148367	0.026873	0.0524086	Singlet	Macrophage
control.rds_ATTTACCCACCCTGAG-1	control	15774	3531	3.60086	control.rds	unexposed	0	Mcrophage	-0.188566	0.079833	0.462115	0.106536	0.0599866	Singlet	Macrophage
control.rds_ATTTACCGTAGGACTG-1	control	23356	4335	3.86196	control.rds	unexposed	0	Mcrophage	-0.0714982	-0.168972	0.432088	0.0806276	0.065211	Singlet	Macrophage
control.rds_ATTTACCGTCTCGCGA-1	control	26521	4027	2.67335	control.rds	unexposed	0	Mcrophage	-0.0681362	0.116077	0.607762	0.103485	0.0973372	Singlet	Macrophage
control.rds_ATTTACCTCGACGAGA-1	control	15751	3398	2.86331	control.rds	unexposed	0	Mcrophage	-0.25395	0.0577943	0.121295	0.0132164	0.039007	Singlet	Macrophage
control.rds_ATTTACCTCGCGAAGA-1	control	19753	3841	2.31357	control.rds	unexposed	0	Mcrophage	-0.110416	0.00401111	0.272895	0.0749737	0.0545915	Singlet	Macrophage
control.rds_ATTTCACAGGTGCAGT-1	control	13702	3151	1.80266	control.rds	unexposed	0	Mcrophage	-0.0208582	-0.0695843	0.343721	0.0994016	0.0757369	Singlet	Macrophage
control.rds_ATTTCACAGTCTAACC-1	control	21511	3844	1.7154	control.rds	unexposed	0	Mcrophage	-0.196148	0.0582963	0.00178824	0.0539795	0.0409512	Singlet	Macrophage
control.rds_ATTTCACGTATTGCCA-1	control	15771	3757	3.15769	control.rds	unexposed	0	Mcrophage	-0.215747	-0.202758	0.0292007	0.0976181	0.0378431	Singlet	Macrophage
control.rds_ATTTCACGTCTTGTCC-1	control	25546	4022	2.50137	control.rds	unexposed	0	Mcrophage	-0.11619	0.0581942	0.48125	0.0555433	0.0173928	Singlet	Macrophage
control.rds_ATTTCACTCCGAAGGA-1	control	14892	3512	2.54499	control.rds	unexposed	0	Mcrophage	-0.115162	0.00974447	0.35868	0.105722	0.0449288	Singlet	Macrophage
control.rds_ATTTCACTCGCCGTGA-1	control	16392	3416	3.4468	control.rds	unexposed	0	Mcrophage	-0.221882	-0.059056	0.563249	0.0672826	0.0564975	Singlet	Macrophage
control.rds_ATTTCTGAGCACTCTA-1	control	10441	2837	4.32909	control.rds	unexposed	0	Mcrophage	-0.0630806	-0.133557	0.473719	0.131621	0.0987894	Singlet	Macrophage
control.rds_ATTTCTGGTCGGTACC-1	control	11578	2686	2.28882	control.rds	unexposed	0	Mcrophage	-0.244404	-0.0327515	0.298114	0.105243	0.0616071	Singlet	Macrophage
control.rds_ATTTCTGTCTCAGAAC-1	control	15102	3304	1.78122	control.rds	unexposed	0	Mcrophage	-0.0965317	-0.2768	0.238665	0.118279	0.111253	Singlet	Macrophage
control.rds_CAAAGAAAGGGACCAT-1	control	41947	5061	1.25158	control.rds	unexposed	0	Mcrophage	0.0893413	-0.112183	0.281457	0.111919	0.0453721	Singlet	Macrophage
control.rds_CAAAGAAGTATTGACC-1	control	30589	4929	2.81801	control.rds	unexposed	0	Mcrophage	0.100236	-0.0348175	0.285261	0.099809	0.0982201	Singlet	Macrophage
control.rds_CAACAACCACGCTATA-1	control	24161	4432	2.19776	control.rds	unexposed	0	Mcrophage	0.0815165	-0.212803	0.493823	0.119659	0.0458497	Singlet	Macrophage
control.rds_CAACAACCATCAGCTA-1	control	19808	3746	1.63065	control.rds	unexposed	0	Mcrophage	-0.0942281	-0.198423	0.409108	0.0637072	0.0500824	Singlet	Macrophage
control.rds_CAACAACGTGATACTC-1	control	16616	3453	0.878671	control.rds	unexposed	0	Mcrophage	0.114328	-0.0741905	0.0576381	0.19703	0.129158	Singlet	Macrophage
control.rds_CAACAACGTGGTCAAG-1	control	22591	3793	2.59395	control.rds	unexposed	0	Mcrophage	-0.19846	-0.004784	0.074355	0.112573	0.0596366	Singlet	Macrophage
control.rds_CAACAACTCCTCGATC-1	control	12100	3213	1.36364	control.rds	unexposed	0	Mcrophage	-0.0824803	0.045893	0.0964634	0.116859	0.0779541	Singlet	Macrophage
control.rds_CAACAACTCGGTCGGT-1	control	14192	3345	2.49436	control.rds	unexposed	0	Mcrophage	-0.15522	-0.0286895	-0.00213906	0.0394776	0.0397926	Singlet	Macrophage
control.rds_CAACAACTCGTGACTA-1	control	12866	3017	4.4536	control.rds	unexposed	0	Mcrophage	-0.206107	-0.0913298	0.985033	0.117007	0.0343848	Singlet	Macrophage
control.rds_CAACAGTAGAGAGGTA-1	control	17759	3470	0.872797	control.rds	unexposed	0	Mcrophage	0.0801235	-0.0227982	0.18423	0.116103	0.123443	Singlet	Macrophage
control.rds_CAACAGTAGCAGATAT-1	control	24259	4176	2.25896	control.rds	unexposed	0	Mcrophage	-0.0611379	-0.0489733	0.301756	-0.00363362	0.0241767	Singlet	Macrophage
control.rds_CAACAGTCATGACTTG-1	control	9549	2872	2.1154	control.rds	unexposed	0	Mcrophage	-0.0954003	-0.0346376	-0.102112	0.0741351	0.0284967	Singlet	Macrophage
control.rds_CAACAGTGTGTCCATA-1	control	23971	4638	2.32364	control.rds	unexposed	0	Mcrophage	-0.148569	-0.243331	0.366297	0.0754215	0.0414728	Singlet	Macrophage
control.rds_CAACAGTTCATTCGTT-1	control	12562	3333	2.26875	control.rds	unexposed	0	Mcrophage	-0.0397486	0.0253913	0.411623	0.0161707	-0.0125866	Singlet	Macrophage
control.rds_CAACAGTTCGACCCAG-1	control	12825	3264	2.97076	control.rds	unexposed	0	Mcrophage	-0.0978951	-0.200864	0.152039	0.115623	0.0263095	Singlet	Macrophage
control.rds_CAACCAAAGAAACACT-1	control	11794	3015	3.62048	control.rds	unexposed	0	Mcrophage	-0.127669	-0.123419	0.497393	0.0295328	0.0470033	Singlet	Macrophage
control.rds_CAACCAAAGCACGGAT-1	control	23147	4278	1.5164	control.rds	unexposed	0	Mcrophage	-0.0754459	0.0417579	0.0776862	0.0374801	0.0212425	Singlet	Macrophage
control.rds_CAACCAACACACGGTC-1	control	30227	4749	2.20994	control.rds	unexposed	0	Mcrophage	-0.104959	-0.0234705	0.172025	0.111937	0.0579864	Singlet	Macrophage
control.rds_CAACCAACAGTTGTCA-1	control	14019	3146	1.43377	control.rds	unexposed	0	Mcrophage	-0.0720033	0.0650324	0.310793	0.0973046	0.0373783	Singlet	Macrophage
control.rds_CAACCAAGTAACATAG-1	control	14304	3423	3.29978	control.rds	unexposed	0	Mcrophage	0.0695981	-0.244532	0.293687	0.0631024	0.0942486	Singlet	Macrophage
control.rds_CAACCAAGTTACCTTT-1	control	21527	3840	3.17741	control.rds	unexposed	0	Mcrophage	-0.117014	0.0129058	0.431411	0.109592	0.0543738	Singlet	Macrophage
control.rds_CAACCTCCAGCGTACC-1	control	14786	3342	2.24537	control.rds	unexposed	0	Mcrophage	-0.146824	-0.0906003	0.447397	0.19142	0.0759155	Singlet	Macrophage
control.rds_CAACCTCCAGGGAATC-1	control	14030	3206	2.53742	control.rds	unexposed	0	Mcrophage	-0.202658	-0.0993219	0.490552	0.0383582	0.0415696	Singlet	Macrophage
control.rds_CAACCTCGTATCCCAA-1	control	13279	2944	0.685293	control.rds	unexposed	0	Mcrophage	-0.127384	-0.256194	-0.480648	0.0161118	0.0158586	Singlet	Macrophage
control.rds_CAACCTCGTGGTAATA-1	control	15917	3139	2.67638	control.rds	unexposed	0	Mcrophage	-0.0109634	-0.21357	-0.0363772	0.0664967	0.085321	Singlet	Macrophage
control.rds_CAACCTCTCGCTCTCA-1	control	16473	3875	1.76046	control.rds	unexposed	0	Mcrophage	0.068225	0.0866497	0.0356429	0.0532976	0.0536756	Singlet	Macrophage
control.rds_CAACGATGTCAAGGCA-1	control	21179	4263	3.10685	control.rds	unexposed	0	Mcrophage	-0.168543	0.0475009	-0.266735	0.0427239	0.0469987	Singlet	Macrophage
control.rds_CAACGATTCATCGCAA-1	control	21242	3589	2.00546	control.rds	unexposed	0	Mcrophage	-0.0192415	-0.147126	0.341582	0.199447	0.0667001	Singlet	Macrophage
control.rds_CAACGATTCATGTCAG-1	control	14636	3413	2.99262	control.rds	unexposed	0	Mcrophage	-0.0868463	-0.0267475	0.195995	0.0672398	0.0259534	Singlet	Macrophage
control.rds_CAACGGCCACCAGTTA-1	control	28646	4970	2.16086	control.rds	unexposed	0	Mcrophage	-0.200131	0.0161077	-0.32217	0.0474892	0.0283991	Singlet	Macrophage
control.rds_CAACGGCCATCATTTC-1	control	22568	3650	1.78128	control.rds	unexposed	0	Mcrophage	-0.14855	-0.165713	0.202571	0.08719	0.0272997	Singlet	Macrophage
control.rds_CAACGGCGTGCACAAG-1	control	14454	3539	3.56995	control.rds	unexposed	0	Mcrophage	0.0887499	0.0560685	0.468331	0.0356262	0.0568185	Singlet	Macrophage
control.rds_CAACGGCGTGTTAGCT-1	control	11602	3184	1.71522	control.rds	unexposed	0	Mcrophage	0.0213642	-0.181317	0.398878	0.108807	0.0662653	Singlet	Macrophage
control.rds_CAACGGCGTTCTAAGC-1	control	17640	3574	2.2619	control.rds	unexposed	0	Mcrophage	-0.100551	-0.0739268	0.100756	0.0482035	0.0574042	Singlet	Macrophage
control.rds_CAAGACTCACAGAGCA-1	control	14001	3162	3.72831	control.rds	unexposed	0	Mcrophage	-0.0597802	0.00469581	0.68776	0.0845722	0.0922291	Singlet	Macrophage
control.rds_CAAGACTGTTCCGCAG-1	control	12345	3321	2.07371	control.rds	unexposed	0	Mcrophage	-0.217208	0.0393843	0.329624	0.027944	-0.0176586	Singlet	Macrophage
control.rds_CAAGAGGAGGGCCAAT-1	control	15239	3173	3.13669	control.rds	unexposed	0	Mcrophage	-0.183578	-0.230561	0.291333	0.0712287	0.0101158	Singlet	Macrophage
control.rds_CAAGAGGCACGCTGAC-1	control	17150	3745	3.30029	control.rds	unexposed	0	Mcrophage	-0.130771	-0.116601	0.00900924	0.0680757	0.113399	Singlet	Macrophage
control.rds_CAAGAGGCACTGCGTG-1	control	13250	3411	3.59245	control.rds	unexposed	0	Mcrophage	-0.127379	0.193458	0.327036	0.0914987	0.0864671	Singlet	Macrophage
control.rds_CAAGAGGGTCGAATGG-1	control	10595	2913	4.14346	control.rds	unexposed	0	Mcrophage	-0.269915	-0.0682385	0.256855	0.0705764	0.0815547	Singlet	Macrophage
control.rds_CAAGAGGGTGCTCTCT-1	control	16390	3290	3.05674	control.rds	unexposed	0	Mcrophage	-0.18803	-0.000602401	0.156061	0.0807223	0.0588624	Singlet	Macrophage
control.rds_CAAGAGGGTGGCCTCA-1	control	13103	3329	2.50324	control.rds	unexposed	0	Mcrophage	-0.286024	-0.0608262	0.00474312	0.0146126	0.0120897	Singlet	Macrophage
control.rds_CAAGCTAGTCCCAAAT-1	control	14325	3156	2.83421	control.rds	unexposed	0	Mcrophage	-0.215117	-0.0990227	0.512041	0.25616	0.112847	Singlet	Neutrophil
control.rds_CAAGGGAAGAGTCACG-1	control	18003	3088	2.23296	control.rds	unexposed	0	Mcrophage	-0.105871	-0.0626007	0.456992	0.313896	0.130979	Singlet	Macrophage
control.rds_CAAGGGAAGTAACAGT-1	control	11634	3061	1.95118	control.rds	unexposed	0	Mcrophage	-0.0488253	0.0544363	0.537387	0.0568209	0.0992407	Singlet	Macrophage
control.rds_CAAGGGAAGTCTTCGA-1	control	17113	3575	2.72308	control.rds	unexposed	0	Mcrophage	-0.170047	-0.0970187	-0.430711	0.108753	0.0943654	Singlet	Macrophage
control.rds_CAAGGGACACTGCTTC-1	control	14167	3616	3.74109	control.rds	unexposed	0	Mcrophage	-0.151628	-0.0440544	0.355821	0.0739371	0.070811	Singlet	Macrophage
control.rds_CAAGGGACATCGTCCT-1	control	19191	3601	1.6935	control.rds	unexposed	0	Mcrophage	0.0266277	-0.107313	0.318129	0.143999	0.128235	Singlet	Macrophage
control.rds_CAAGGGAGTTTACCAG-1	control	28623	4821	2.47004	control.rds	unexposed	0	Mcrophage	-0.0607503	-0.0927639	0.660369	0.0418452	0.015812	Singlet	Macrophage
control.rds_CAAGGGATCATATGGC-1	control	26149	4321	1.53352	control.rds	unexposed	0	Mcrophage	-0.110973	-0.1109	0.437216	0.174697	0.091653	Singlet	Macrophage
control.rds_CAAGGGATCTTTGATC-1	control	9144	2523	3.48863	control.rds	unexposed	0	Mcrophage	-0.187178	-0.170015	-0.0514668	-0.0140115	0.0753408	Singlet	Macrophage
control.rds_CAATACGAGATAGGGA-1	control	14863	3555	5.79291	control.rds	unexposed	0	Mcrophage	-0.0200883	0.0679693	0.328289	0.0345286	0.0289396	Singlet	Macrophage
control.rds_CAATACGAGCGCCCAT-1	control	12082	3000	2.07747	control.rds	unexposed	0	Mcrophage	0.420238	-0.330025	-0.0937987	0.140349	0.042483	Singlet	Macrophage
control.rds_CAATACGAGTCGTTAC-1	control	11948	3007	4.22665	control.rds	unexposed	0	Mcrophage	-0.0107689	0.00238386	0.315368	0.211248	0.0760434	Singlet	Macrophage
control.rds_CAATACGCACATCATG-1	control	11862	2979	1.84623	control.rds	unexposed	0	Mcrophage	-0.282523	-0.311368	-0.274111	-0.000794611	-0.0131351	Singlet	Macrophage
control.rds_CAATACGCACGGGCTT-1	control	11904	3234	3.2006	control.rds	unexposed	0	Mcrophage	-0.142095	-0.0273414	0.258351	0.135784	0.0687734	Singlet	Macrophage
control.rds_CAATACGGTACGGTTT-1	control	13723	3159	3.33746	control.rds	unexposed	0	Mcrophage	0.400792	-0.119534	-0.0132929	0.0497759	0.114478	Singlet	Macrophage
control.rds_CAATACGTCGTGGGAA-1	control	13839	3078	3.30226	control.rds	unexposed	0	Mcrophage	-0.0331092	0.0364114	0.813285	0.0314743	0.0552507	Singlet	Macrophage
control.rds_CAATCGAGTGTCGATT-1	control	15468	3438	2.40497	control.rds	unexposed	0	Mcrophage	-0.140096	0.255567	0.0670003	0.138381	0.0863428	Singlet	Macrophage
control.rds_CAATCGAGTTGTCATG-1	control	23973	3838	1.90631	control.rds	unexposed	0	Mcrophage	-0.0749815	-0.24785	0.462963	0.134963	0.0967994	Singlet	Macrophage
control.rds_CAATCGATCGCAGATT-1	control	18415	3639	2.9161	control.rds	unexposed	0	Mcrophage	-0.0442469	-0.0232374	-0.0848347	0.020553	0.0441939	Singlet	Macrophage
control.rds_CAATGACAGGTAGCCA-1	control	22394	4124	1.47807	control.rds	unexposed	0	Mcrophage	-0.160845	0.103767	0.243124	0.0822031	0.0509316	Singlet	Macrophage
control.rds_CAATGACAGTCACGCC-1	control	17993	3644	2.12861	control.rds	unexposed	0	Mcrophage	0.0133604	-0.0519808	0.102753	0.0422681	0.0247536	Singlet	Macrophage
control.rds_CAATTTCAGACGATAT-1	control	24942	4386	1.82022	control.rds	unexposed	0	Mcrophage	-0.142734	-0.0122375	0.356865	0.0949665	0.0372474	Singlet	Macrophage
control.rds_CAATTTCAGCTCTTCC-1	control	17998	3534	1.79464	control.rds	unexposed	0	Mcrophage	-0.077461	0.0296042	0.233968	0.097083	0.0570615	Singlet	Macrophage
control.rds_CAATTTCAGGTCGTGA-1	control	12649	2978	2.20571	control.rds	unexposed	0	Mcrophage	-0.0333399	-0.0691305	0.18861	0.146504	0.0627414	Singlet	Macrophage
control.rds_CAATTTCCACACCAGC-1	control	26484	4310	2.85078	control.rds	unexposed	0	Mcrophage	-0.0310206	-0.0130375	0.434981	0.0464529	0.0428207	Singlet	Macrophage
control.rds_CAATTTCGTCACGTGC-1	control	11604	3084	0.87039	control.rds	unexposed	0	Mcrophage	-0.142257	-0.120138	0.101443	0.142398	0.067553	Singlet	Macrophage
control.rds_CAATTTCTCCGCAGTG-1	control	34787	5128	2.36008	control.rds	unexposed	0	Mcrophage	0.0280432	-0.137377	0.241465	0.0960733	0.0926433	Singlet	Macrophage
control.rds_CAATTTCTCCTCACCA-1	control	12768	2921	5.17701	control.rds	unexposed	0	Mcrophage	-0.0888691	0.0553133	-0.118369	0.0537524	0.047147	Singlet	Macrophage
control.rds_CAATTTCTCTTCACGC-1	control	20264	4024	3.44453	control.rds	unexposed	0	Mcrophage	0.0259352	-0.037699	0.599951	0.0774089	0.0412112	Singlet	Macrophage
control.rds_CACAACAAGTTAGAAC-1	control	24525	4576	2.10398	control.rds	unexposed	0	Mcrophage	-0.146052	-0.120323	0.0449643	0.0914851	0.0724655	Singlet	Macrophage
control.rds_CACAACAGTATCACCA-1	control	23064	4126	1.47416	control.rds	unexposed	0	Mcrophage	-0.0485806	-0.259017	0.217268	0.0524583	0.0787425	Singlet	Macrophage
control.rds_CACAACATCGATTGGT-1	control	22076	4277	3.57402	control.rds	unexposed	0	Mcrophage	-0.214385	-0.0395459	0.327424	0.0255225	0.02646	Singlet	Macrophage
control.rds_CACACAAGTTGCGAAG-1	control	13630	3160	3.75642	control.rds	unexposed	0	Mcrophage	-0.0637262	-0.263361	-0.00805479	0.0389229	0.0572076	Singlet	Macrophage
control.rds_CACAGATAGTAACAGT-1	control	11873	3241	1.49078	control.rds	unexposed	0	Mcrophage	-0.170181	-0.0958018	0.916315	0.0552055	0.0756644	Singlet	Macrophage
control.rds_CACAGATCAACAAGTA-1	control	17681	3572	3.36519	control.rds	unexposed	0	Mcrophage	-0.2157	-0.0300815	0.538572	0.109541	0.0752882	Singlet	Macrophage
control.rds_CACAGATCAGACACAG-1	control	16357	3319	2.64107	control.rds	unexposed	0	Mcrophage	-0.164024	-0.0960498	0.499634	0.10311	0.106203	Singlet	Macrophage
control.rds_CACAGATCAGCTGTTA-1	control	20240	4358	3.0336	control.rds	unexposed	0	Mcrophage	-0.102721	-0.0405809	0.0800137	0.0620618	0.0797417	Singlet	Macrophage
control.rds_CACAGATCATGGATCT-1	control	25799	3927	2.26365	control.rds	unexposed	0	Mcrophage	-0.113012	-0.127397	0.407771	0.0815098	0.00456316	Singlet	Macrophage
control.rds_CACAGATTCAGTCTTT-1	control	23805	4235	1.78114	control.rds	unexposed	0	Mcrophage	0.0254685	-0.0975469	-0.14769	0.0448348	0.0403658	Singlet	plasma cells
control.rds_CACAGATTCTGGGTCG-1	control	11663	2966	1.1918	control.rds	unexposed	0	Mcrophage	-0.115872	-0.126637	0.284006	0.0398314	0.0777805	Singlet	Macrophage
control.rds_CACAGGCCACAGCCTG-1	control	34803	5102	3.5744	control.rds	unexposed	0	Mcrophage	-0.0457109	-0.118329	0.248248	0.0303806	0.0388126	Singlet	Macrophage
control.rds_CACAGGCGTATGCGTT-1	control	15933	3478	3.20718	control.rds	unexposed	0	Mcrophage	0.377056	-0.00607234	0.287694	0.15456	0.11747	Singlet	Macrophage
control.rds_CACATGACACACCTTC-1	control	14484	3506	3.65231	control.rds	unexposed	0	Mcrophage	0.168844	-0.238177	0.142815	0.167979	0.0722311	Singlet	Macrophage
control.rds_CACATGAGTCCTGTCT-1	control	20727	3833	2.17108	control.rds	unexposed	0	Mcrophage	-0.139694	-0.121537	0.0820179	0.0990633	0.0012088	Singlet	Macrophage
control.rds_CACATGAGTGCCCACA-1	control	14533	3456	1.46563	control.rds	unexposed	0	Mcrophage	-0.160333	-0.10514	0.278371	0.0286482	0.0611849	Singlet	Macrophage
control.rds_CACATGATCCCTCGTA-1	control	14371	3600	2.33108	control.rds	unexposed	0	Mcrophage	0.0777128	0.0543892	0.108545	0.0189746	0.0527067	Singlet	Macrophage
control.rds_CACATGATCCGTGTCT-1	control	15722	3493	2.00356	control.rds	unexposed	0	Mcrophage	-0.138262	-0.268576	0.615966	0.0994744	0.0363209	Singlet	Macrophage
control.rds_CACCAAAAGAATACAC-1	control	13029	3278	2.47141	control.rds	unexposed	0	Mcrophage	-0.200882	-0.0491506	0.149645	0.222084	0.1184	Singlet	Macrophage
control.rds_CACCAAACAAGTACCT-1	control	19840	3170	1.3004	control.rds	unexposed	0	Mcrophage	-0.180272	-0.210748	-0.51867	0.242234	0.0556281	Singlet	Macrophage
control.rds_CACCAAACATGCACTA-1	control	19726	3931	1.43465	control.rds	unexposed	0	Mcrophage	-0.0709611	-0.248983	0.194991	0.0854216	0.0487052	Singlet	Macrophage
control.rds_CACCAAAGTCCGGACT-1	control	16081	3417	2.72371	control.rds	unexposed	0	Mcrophage	-0.21468	0.108372	0.293919	0.0898154	0.0535425	Singlet	Macrophage
control.rds_CACCGTTGTTAGCGGA-1	control	29911	4876	1.79533	control.rds	unexposed	0	Mcrophage	-0.125424	0.000545032	0.0818929	0.0367704	0.0513995	Singlet	Macrophage
control.rds_CACCGTTTCCTAGCCT-1	control	20913	4182	1.58753	control.rds	unexposed	0	Mcrophage	0.0406536	-0.0674668	0.362706	0.10154	0.026935	Singlet	Macrophage
control.rds_CACGAATAGCAGCAGT-1	control	12870	2952	2.20668	control.rds	unexposed	0	Mcrophage	-0.166132	-0.116281	0.4844	0.0947195	0.160303	Singlet	Macrophage
control.rds_CACGAATAGCCTTTCC-1	control	21254	4259	1.87259	control.rds	unexposed	0	Mcrophage	-0.202596	-0.218152	0.377661	0.100484	0.0896356	Singlet	Macrophage
control.rds_CACGAATGTCTAGGTT-1	control	21942	4462	2.70258	control.rds	unexposed	0	Mcrophage	-0.194374	-0.0160219	0.191735	0.0784099	0.0546689	Singlet	Macrophage
control.rds_CACGGGTAGTAATCCC-1	control	23299	4117	3.36495	control.rds	unexposed	0	Mcrophage	-0.199785	-0.00585138	0.212775	0.0984089	0.0565587	Singlet	Macrophage
control.rds_CACGGGTAGTAGTCTC-1	control	11690	2915	2.79726	control.rds	unexposed	0	Mcrophage	-0.166874	-0.231925	0.461169	0.0118899	0.0204471	Singlet	Macrophage
control.rds_CACGGGTCAATGCAGG-1	control	17927	3152	2.56596	control.rds	unexposed	0	Mcrophage	-0.146876	-0.167404	0.212926	0.219661	0.240219	Singlet	Monocyte
control.rds_CACGTGGAGAGGTTAT-1	control	15615	3413	3.16362	control.rds	unexposed	0	Mcrophage	-0.187382	0.0882338	0.0122356	0.100106	0.0740512	Singlet	Macrophage
control.rds_CACGTGGCAGGTCCCA-1	control	15421	3066	1.31639	control.rds	unexposed	0	Mcrophage	-0.00987062	-0.0291294	0.351735	0.115091	0.0648751	Singlet	Macrophage
control.rds_CACGTGGCATTACGGT-1	control	10811	2867	3.59819	control.rds	unexposed	0	Mcrophage	-0.096507	0.079685	0.805942	0.104121	0.0427059	Singlet	Macrophage
control.rds_CACGTGGTCAATCTCT-1	control	15421	3547	2.08158	control.rds	unexposed	0	Mcrophage	-0.0183341	-0.0696799	0.235375	0.0910938	0.063975	Singlet	Macrophage
control.rds_CACGTGGTCATTACGG-1	control	13982	3357	3.59033	control.rds	unexposed	0	Mcrophage	-0.111512	-0.0681689	0.115739	0.035706	0.0649209	Singlet	Macrophage
control.rds_CACGTTCGTGGATCAG-1	control	16472	3555	4.50461	control.rds	unexposed	0	Mcrophage	-0.121657	0.0691359	0.528344	0.0733282	0.021514	Singlet	Macrophage
control.rds_CACGTTCGTTAAGGAT-1	control	29343	4643	2.83884	control.rds	unexposed	0	Mcrophage	0.0709111	-0.0060677	0.0280407	0.0440457	0.0571235	Singlet	Macrophage
control.rds_CACGTTCGTTTCGTGA-1	control	19026	3800	2.88553	control.rds	unexposed	0	Mcrophage	-0.126052	-0.0249111	0.498859	0.0721606	0.0833983	Singlet	Macrophage
control.rds_CACGTTCTCAAGGAGC-1	control	15835	3720	1.28197	control.rds	unexposed	0	Mcrophage	0.267051	-0.205388	0.0548217	0.0571871	0.00612643	Singlet	Macrophage
control.rds_CACGTTCTCTCGGTCT-1	control	23575	4674	2.02333	control.rds	unexposed	0	Mcrophage	-0.0166144	-0.234766	0.245347	0.0353403	0.00909433	Singlet	Macrophage
control.rds_CACGTTCTCTTAGCCC-1	control	21727	3719	2.90422	control.rds	unexposed	0	Mcrophage	-0.0187303	-0.0113713	-0.0756193	0.0886095	0.0702182	Singlet	Macrophage
control.rds_CACTAAGCAAACTCGT-1	control	21987	4412	2.36503	control.rds	unexposed	0	Mcrophage	-0.0539472	-0.11856	0.0678568	0.0282361	0.0708286	Singlet	Macrophage
control.rds_CACTAAGCAAATCGTC-1	control	13393	2977	4.06182	control.rds	unexposed	0	Mcrophage	-0.095066	-0.210357	0.170508	0.0113164	0.0819149	Singlet	Macrophage
control.rds_CACTAAGGTGAACGGT-1	control	24397	4295	3.42255	control.rds	unexposed	0	Mcrophage	-0.0967507	-0.192542	0.307417	0.10784	0.100986	Singlet	Macrophage
control.rds_CACTAAGTCCGCCTAT-1	control	45363	4793	3.26698	control.rds	unexposed	0	Mcrophage	-0.258361	-0.0969584	-0.103693	0.0215436	0.0289018	Singlet	Macrophage
control.rds_CACTAAGTCGAAGTGG-1	control	22965	3856	1.45003	control.rds	unexposed	0	Mcrophage	0.0240239	0.16736	-0.235734	0.0831168	0.036076	Singlet	Macrophage
control.rds_CACTGAAGTACAAAGT-1	control	16088	3284	2.56713	control.rds	unexposed	0	Mcrophage	-0.0482941	0.140314	0.545847	0.0884422	0.102784	Singlet	Macrophage
control.rds_CACTGAAGTCGTATGT-1	control	18528	3656	2.15889	control.rds	unexposed	0	Mcrophage	-0.143042	0.0890882	0.404539	0.17688	0.063953	Singlet	Macrophage
control.rds_CACTGAAGTCGTATTG-1	control	33195	5282	3.82588	control.rds	unexposed	0	Mcrophage	-0.171943	-0.0516502	0.330393	0.0749898	0.0418099	Singlet	Macrophage
control.rds_CACTGAAGTTGTAGCT-1	control	12924	3118	2.46054	control.rds	unexposed	0	Mcrophage	-0.0937023	-0.139257	0.0896909	0.0398336	0.0441459	Singlet	Proliferating cells
control.rds_CACTGGGAGACCGTTT-1	control	17276	3643	2.50637	control.rds	unexposed	0	Mcrophage	-0.0899229	-0.000928807	0.0164236	0.0717493	0.117135	Singlet	Macrophage
control.rds_CACTGTCAGATACCAA-1	control	12700	3148	3.75591	control.rds	unexposed	0	Mcrophage	-0.100248	-0.238885	0.575327	0.0594052	0.126051	Singlet	Macrophage
control.rds_CACTGTCAGATGCTGG-1	control	8344	2517	3.02013	control.rds	unexposed	0	Mcrophage	-0.124973	-0.227414	-0.0470841	0.0205213	0.121033	Singlet	Macrophage
control.rds_CACTGTCAGCAGCAGT-1	control	16458	3336	1.57978	control.rds	unexposed	0	Mcrophage	-0.219401	-0.161644	0.434484	0.0976871	0.0512712	Singlet	Macrophage
control.rds_CACTGTCTCTGGTTGA-1	control	9210	2740	2.52986	control.rds	unexposed	0	Mcrophage	-0.109753	-0.0906084	-0.00278961	0.0504967	0.00883744	Singlet	Macrophage
control.rds_CACTTCGAGCAAGTCG-1	control	15384	3555	3.33463	control.rds	unexposed	0	Mcrophage	-0.107242	0.0158747	0.75365	0.0581852	0.0207589	Singlet	Macrophage
control.rds_CACTTCGAGGCTTCCG-1	control	19840	4024	2.62097	control.rds	unexposed	0	Mcrophage	0.00185412	0.0302226	0.409265	0.0959461	0.0397044	Singlet	Macrophage
control.rds_CACTTCGAGGTCGTAG-1	control	13557	2993	3.37095	control.rds	unexposed	0	Mcrophage	-0.0156181	-0.0384492	0.597462	0.113646	0.0383407	Singlet	Macrophage
control.rds_CAGAGCCAGAACCGCA-1	control	14744	3178	1.77699	control.rds	unexposed	0	Mcrophage	0.0498354	-0.062245	0.449466	0.126541	0.0720924	Singlet	Macrophage
control.rds_CAGAGCCAGAAGGGAT-1	control	11298	2899	2.48717	control.rds	unexposed	0	Mcrophage	-0.188231	-0.0482936	0.0136647	0.0730696	0.0577704	Singlet	Macrophage
control.rds_CAGAGCCAGCACTCAT-1	control	12797	3211	1.56287	control.rds	unexposed	0	Mcrophage	-0.0128764	-0.0383102	0.0909036	0.182183	0.0845416	Singlet	Macrophage
control.rds_CAGAGCCAGCGCCATC-1	control	22805	3986	2.37229	control.rds	unexposed	0	Mcrophage	0.0703542	-0.0428933	0.516213	0.0726598	0.0483112	Singlet	Macrophage
control.rds_CAGAGCCTCCACAGCG-1	control	18444	3333	2.25548	control.rds	unexposed	0	Mcrophage	-0.167059	0.156077	0.167192	0.0608675	0.0265331	Singlet	Macrophage
control.rds_CAGAGCCTCCACTTCG-1	control	10180	2974	2.00393	control.rds	unexposed	0	Mcrophage	0.0600738	0.0283531	0.362948	0.0437157	0.0614535	Singlet	Macrophage
control.rds_CAGAGCCTCGCCCAGA-1	control	11438	3174	2.82392	control.rds	unexposed	0	Mcrophage	0.0645978	-0.169663	0.735366	0.0915678	0.0327715	Singlet	Macrophage
control.rds_CAGATACAGGATACCG-1	control	10962	2821	3.36617	control.rds	unexposed	0	DC_cell	-0.0885946	-0.0112607	-0.608992	0.00157111	0.136741	Singlet	DC
control.rds_CAGATACCAGCGCTTG-1	control	12389	2932	2.14707	control.rds	unexposed	0	Mcrophage	-0.130858	-0.168715	0.333398	0.127651	0.130663	Singlet	Macrophage
control.rds_CAGATACCAGGTACGA-1	control	19719	3584	2.65734	control.rds	unexposed	0	Mcrophage	0.170578	-0.0532617	0.387048	0.0701614	0.0690736	Singlet	Macrophage
control.rds_CAGATACGTACGGATG-1	control	9288	2711	0.344531	control.rds	unexposed	0	Mcrophage	-0.215334	0.108345	-0.175029	-0.0353875	0.0448664	Singlet	Macrophage
control.rds_CAGATCAGTCAACCAT-1	control	23401	4233	1.62814	control.rds	unexposed	0	Mcrophage	-0.123922	-0.147078	0.256722	0.0414872	0.0379896	Singlet	Macrophage
control.rds_CAGATTGCAGGCAATG-1	control	12490	3217	2.91433	control.rds	unexposed	0	Mcrophage	-0.282133	0.0118978	0.450567	0.162892	0.0738899	Singlet	Macrophage
control.rds_CAGATTGCATGGAGAC-1	control	19152	3712	2.05723	control.rds	unexposed	0	Mcrophage	-0.141561	0.0789875	0.28807	0.108957	0.0968774	Singlet	Macrophage
control.rds_CAGATTGGTAGATGTA-1	control	9271	2711	2.34063	control.rds	unexposed	0	Mcrophage	-0.246901	-0.112186	0.218154	0.0407922	0.054316	Singlet	Macrophage
control.rds_CAGATTGGTGAGCGAT-1	control	12416	3185	2.26321	control.rds	unexposed	0	Mcrophage	-0.24216	-0.0908669	0.19682	0.0604056	0.0954435	Singlet	Macrophage
control.rds_CAGATTGGTTAGAAAC-1	control	29953	4833	3.01806	control.rds	unexposed	0	Mcrophage	-0.157208	-0.0366857	-0.13734	0.143836	0.0564194	Singlet	Macrophage
control.rds_CAGATTGGTTGGCCTG-1	control	17172	3354	3.31936	control.rds	unexposed	0	Mcrophage	-0.165242	-0.332816	-0.284955	0.0563571	0.102923	Singlet	Macrophage
control.rds_CAGATTGTCGAACGGA-1	control	10835	2770	3.32257	control.rds	unexposed	0	Mcrophage	-0.251321	-0.291059	-0.149073	-0.0133787	0.0469876	Singlet	Macrophage
control.rds_CAGCAATAGATGCCGA-1	control	19130	4028	3.40303	control.rds	unexposed	0	Mcrophage	-0.25067	0.0982684	-0.0660736	0.0691842	0.0197881	Singlet	Macrophage
control.rds_CAGCAATAGCATTTCG-1	control	14242	3555	4.30417	control.rds	unexposed	0	Mcrophage	-0.0779878	0.0814533	-0.0570474	0.122815	0.0134656	Singlet	Macrophage
control.rds_CAGCAATCACGACTAT-1	control	14514	3431	2.48036	control.rds	unexposed	0	Mcrophage	-0.0913405	-0.0671124	0.0883194	0.0142944	0.0353306	Singlet	Macrophage
control.rds_CAGCAATGTCGCTCGA-1	control	22565	4075	2.55263	control.rds	unexposed	0	Mcrophage	-0.0169246	0.211505	-0.1744	0.0606751	0.0519111	Singlet	Macrophage
control.rds_CAGCAATTCACGATCA-1	control	25851	4205	2.94766	control.rds	unexposed	0	Mcrophage	-0.13571	0.0180692	0.344948	0.0574242	0.0221674	Singlet	Macrophage
control.rds_CAGCAATTCCTTATCA-1	control	19519	4221	3.33521	control.rds	unexposed	0	Mcrophage	-0.202839	0.0439797	-0.10354	0.0320399	0.0648503	Singlet	Macrophage
control.rds_CAGCACGTCCTGGGTG-1	control	25226	4329	2.72338	control.rds	unexposed	0	Mcrophage	-0.15898	-0.130489	0.242947	0.00355108	-0.00657102	Singlet	plasma cells
control.rds_CAGCACGTCGGATAAA-1	control	25787	4188	3.72281	control.rds	unexposed	0	Mcrophage	-0.237834	-0.00393358	-0.183499	0.0136317	6.84802e-05	Singlet	Macrophage
control.rds_CAGCAGCAGAATCGCG-1	control	13300	3321	3.59398	control.rds	unexposed	0	Mcrophage	0.0775299	-0.0597929	0.392536	0.157271	0.0744515	Singlet	Macrophage
control.rds_CAGCAGCCAGCAATTC-1	control	12941	3258	3.26868	control.rds	unexposed	0	Mcrophage	0.0526764	-0.11073	0.38076	0.0891499	0.0254019	Singlet	Macrophage
control.rds_CAGCAGCGTGTCTAAC-1	control	13441	2923	4.30772	control.rds	unexposed	0	Mcrophage	-0.0633547	-0.199069	0.0285955	0.165776	0.108941	Singlet	Macrophage
control.rds_CAGCCAGAGAGTACCG-1	control	12896	3095	2.10143	control.rds	unexposed	0	Mcrophage	-0.101476	-0.244979	0.407352	0.13081	0.0920162	Singlet	Macrophage
control.rds_CAGCCAGAGCAGATAT-1	control	14019	3161	1.58357	control.rds	unexposed	0	Mcrophage	0.24748	-0.284392	0.340115	0.12325	0.0304443	Singlet	Macrophage
control.rds_CAGCCAGCAAGTCATC-1	control	22886	3803	1.87451	control.rds	unexposed	0	Mcrophage	-0.143362	-0.0756359	-0.143209	0.0970565	0.0521826	Singlet	Macrophage
control.rds_CAGCCAGCATTCAGGT-1	control	16009	3818	3.17322	control.rds	unexposed	0	Mcrophage	0.00223052	-0.219955	-0.06212	0.0179935	0.0599262	Singlet	Macrophage
control.rds_CAGCCAGGTGATGTAA-1	control	23385	3931	2.34766	control.rds	unexposed	0	Mcrophage	-0.200827	0.110536	0.147885	0.0670057	0.0266532	Singlet	Macrophage
control.rds_CAGCCAGTCCATCCGT-1	control	14756	3654	2.65655	control.rds	unexposed	0	Mcrophage	0.0923009	-0.237629	0.405686	0.0321769	0.0573342	Singlet	Macrophage
control.rds_CAGCCAGTCTTTGGAG-1	control	14379	3479	4.20057	control.rds	unexposed	0	Mcrophage	-0.230479	-0.0334856	0.860709	0.0951864	0.0401522	Singlet	Macrophage
control.rds_CAGCGTGAGGACAGCT-1	control	16233	3435	2.52572	control.rds	unexposed	0	Mcrophage	-0.115764	0.112908	0.246448	0.105796	0.0759497	Singlet	Macrophage
control.rds_CAGCGTGCATCGATAC-1	control	22620	3529	1.83908	control.rds	unexposed	0	Mcrophage	-0.220799	-0.145486	0.23593	0.140962	0.107974	Singlet	Macrophage
control.rds_CAGCGTGTCTTAGCAG-1	control	19356	4018	3.18764	control.rds	unexposed	0	Mcrophage	-0.227665	0.0596688	0.253587	0.106816	0.0483076	Singlet	Macrophage
control.rds_CAGGCCACACCCATAA-1	control	18176	4127	4.3684	control.rds	unexposed	0	Mcrophage	-0.121325	-0.265915	0.623523	0.109098	0.100425	Singlet	Macrophage
control.rds_CAGGGCTAGACAGCGT-1	control	13228	3128	3.28092	control.rds	unexposed	0	Mcrophage	-0.0946073	-0.0512125	0.353501	0.190661	0.125174	Singlet	Macrophage
control.rds_CAGGGCTAGGGCAACT-1	control	28911	4389	2.72215	control.rds	unexposed	0	Mcrophage	-0.236778	-0.0682988	0.387976	0.028758	0.069587	Singlet	Macrophage
control.rds_CAGGGCTCAAATCCCA-1	control	17777	3519	1.45131	control.rds	unexposed	0	Mcrophage	0.184128	0.0350999	0.069477	0.0304549	0.0757989	Singlet	Macrophage
control.rds_CAGGGCTTCTGCTCTG-1	control	12887	3188	3.01079	control.rds	unexposed	0	Mcrophage	-0.176706	0.117752	0.419859	0.0856041	0.0490064	Singlet	Macrophage
control.rds_CAGGTATAGACGGATC-1	control	10763	2984	3.6514	control.rds	unexposed	0	Mcrophage	-0.101354	0.102275	0.397469	0.0118044	-0.0130945	Singlet	Macrophage
control.rds_CAGGTATAGCATGGGT-1	control	12645	2933	1.90589	control.rds	unexposed	0	Mcrophage	-0.0686049	-0.0568615	0.611828	0.140641	0.0990252	Singlet	Macrophage
control.rds_CAGGTATAGCCAACCC-1	control	11610	3236	2.41171	control.rds	unexposed	0	Mcrophage	0.161715	0.0116385	0.508646	0.0471523	0.0790524	Singlet	Macrophage
control.rds_CAGGTATCACAGTACT-1	control	20966	4236	2.86655	control.rds	unexposed	0	Mcrophage	-0.160351	-0.263974	0.276369	0.00555893	0.0380598	Singlet	Macrophage
control.rds_CAGGTATCATAAGCGG-1	control	9840	2773	2.73374	control.rds	unexposed	0	Mcrophage	-0.144783	-0.145825	0.102966	0.0179232	-0.00199567	Singlet	Macrophage
control.rds_CAGGTATGTTACGATC-1	control	22126	3959	3.57498	control.rds	unexposed	0	Mcrophage	0.112423	0.0402297	0.510976	0.112798	0.00801226	Singlet	Macrophage
control.rds_CAGGTATTCCGCGATG-1	control	20938	3796	2.44054	control.rds	unexposed	0	Mcrophage	-0.0433059	0.126065	0.1848	0.056975	0.0499926	Singlet	Macrophage
control.rds_CAGTGCGAGACGCATG-1	control	13856	3467	3.44977	control.rds	unexposed	0	Mcrophage	-0.049647	0.145293	0.0531899	0.0627378	0.0199961	Singlet	Macrophage
control.rds_CAGTGCGGTAATGCTC-1	control	14789	3571	2.84671	control.rds	unexposed	0	Mcrophage	-0.0272993	0.0665324	0.617082	0.0305264	0.0440812	Singlet	Macrophage
control.rds_CAGTGCGTCCACTAGA-1	control	9248	2745	3.15744	control.rds	unexposed	0	Mcrophage	-0.166966	-0.202246	0.328208	0.063763	0.0278108	Singlet	Macrophage
control.rds_CAGTTAGAGCCATTGT-1	control	25641	4155	2.4843	control.rds	unexposed	0	Mcrophage	0.0335011	0.0353495	0.189743	0.145826	0.0515774	Singlet	Macrophage
control.rds_CAGTTAGAGCGAGTAC-1	control	19654	3424	2.38119	control.rds	unexposed	0	Mcrophage	-0.0118029	-0.0700081	0.267332	0.0627124	0.108288	Singlet	Macrophage
control.rds_CAGTTAGCAATTGAAG-1	control	24606	4052	1.87353	control.rds	unexposed	0	Mcrophage	-0.141046	-0.114702	0.137418	0.249485	0.0947779	Singlet	Macrophage
control.rds_CAGTTAGGTCATACCA-1	control	10381	2847	3.05366	control.rds	unexposed	0	Mcrophage	-0.0541769	-0.0753261	-0.0765224	0.0715096	0.0102292	Singlet	Macrophage
control.rds_CAGTTCCAGATTACCC-1	control	12219	3353	2.20967	control.rds	unexposed	0	Mcrophage	0.112098	0.010764	0.706946	0.246158	0.113312	Singlet	Macrophage
control.rds_CAGTTCCCAAGCGAGT-1	control	17279	3481	2.05452	control.rds	unexposed	0	Mcrophage	-0.108549	-0.0922465	0.518106	0.0926903	0.118077	Singlet	Macrophage
control.rds_CAGTTCCCACACGCCA-1	control	20062	3830	2.33277	control.rds	unexposed	0	Mcrophage	0.0310982	0.00687244	0.359646	0.122514	0.113003	Singlet	Macrophage
control.rds_CAGTTCCCACCTGAAT-1	control	39233	5319	1.67971	control.rds	unexposed	0	Mcrophage	-0.102875	-0.143627	0.277845	0.0654045	0.04299	Singlet	Macrophage
control.rds_CAGTTCCGTATGACAA-1	control	17862	3855	1.55638	control.rds	unexposed	0	Mcrophage	-0.0538161	-0.0381504	0.0280459	0.140887	0.0707765	Singlet	Macrophage
control.rds_CAGTTCCTCGGACAAG-1	control	17711	3988	1.98747	control.rds	unexposed	0	Mcrophage	-0.023615	-0.215479	0.319565	0.0596633	0.078773	Singlet	Macrophage
control.rds_CATAAGCAGTACCCTA-1	control	11011	3054	2.92435	control.rds	unexposed	0	Mcrophage	0.229472	-0.145966	0.723105	0.156234	0.133311	Singlet	Macrophage
control.rds_CATAAGCCAACTTCTT-1	control	41948	5643	2.23133	control.rds	unexposed	0	Mcrophage	-0.132036	-0.176774	0.222268	0.0572548	0.0766555	Singlet	Macrophage
control.rds_CATAAGCGTCACTCTC-1	control	21752	3822	2.39518	control.rds	unexposed	0	Mcrophage	-0.0916278	-0.0753335	0.450509	0.0567067	0.0452215	Singlet	Macrophage
control.rds_CATAAGCGTCTTTCAT-1	control	15960	3519	4.30451	control.rds	unexposed	0	Mcrophage	-0.31297	-0.0515302	0.508502	0.0311863	-0.0105342	Singlet	Macrophage
control.rds_CATAAGCGTGAATGTA-1	control	9584	2586	2.25376	control.rds	unexposed	0	Mcrophage	-0.0557229	-0.243565	0.0233725	0.035051	0.109817	Singlet	Macrophage
control.rds_CATAAGCGTGAGCCAA-1	control	39763	5091	2.93992	control.rds	unexposed	0	Mcrophage	-0.210123	-0.0998597	0.17068	0.201031	0.118322	Singlet	Macrophage
control.rds_CATAAGCGTTACCCTC-1	control	13255	3125	3.12335	control.rds	unexposed	0	Mcrophage	-0.0260776	-0.302159	0.0605786	0.127451	0.0958019	Singlet	Macrophage
control.rds_CATACAGAGACCAGCA-1	control	14434	3423	2.65346	control.rds	unexposed	0	Mcrophage	-0.227785	-0.0384524	0.458765	0.164318	0.122783	Singlet	Macrophage
control.rds_CATACAGAGCAGGTCA-1	control	17750	3672	2.75493	control.rds	unexposed	0	Mcrophage	-0.0457204	0.0453101	0.255257	0.06259	0.082507	Singlet	Macrophage
control.rds_CATACAGTCACCATCC-1	control	18325	4214	2.84311	control.rds	unexposed	0	Mcrophage	-0.177282	0.185355	-0.0635667	0.0426094	0.053303	Singlet	Macrophage
control.rds_CATACAGTCTGATGGT-1	control	14124	3703	2.63381	control.rds	unexposed	0	Mcrophage	0.00896642	-0.218863	0.447223	0.0753495	0.113315	Singlet	Macrophage
control.rds_CATACAGTCTGGTGGC-1	control	9182	3054	2.37421	control.rds	unexposed	0	Mcrophage	-0.095323	-0.239781	0.161785	0.00966531	0.0240175	Singlet	Macrophage
control.rds_CATACCCAGTCTCTGA-1	control	11257	3007	2.76273	control.rds	unexposed	0	Mcrophage	-0.187615	-0.297165	0.538295	0.104587	0.112189	Singlet	Macrophage
control.rds_CATACCCCACCTGCGA-1	control	11528	3203	4.19847	control.rds	unexposed	0	Mcrophage	-0.205975	-0.184252	0.421934	0.0609995	0.066476	Singlet	Macrophage
control.rds_CATACCCCACTCCTTG-1	control	14010	3531	3.80443	control.rds	unexposed	0	Mcrophage	-0.197147	-0.177086	0.0642624	0.0765572	0.0349011	Singlet	Macrophage
control.rds_CATACCCGTTGAGAGC-1	control	17223	3425	2.31086	control.rds	unexposed	0	Mcrophage	-0.18736	-0.0093971	0.33456	0.0819012	0.0542169	Singlet	Macrophage
control.rds_CATACCCTCTCTGGTC-1	control	15115	3583	3.20212	control.rds	unexposed	0	Mcrophage	0.0658083	-0.371884	0.452734	0.0632337	0.103301	Singlet	Macrophage
control.rds_CATACTTCATCTCCCA-1	control	14274	3528	2.45902	control.rds	unexposed	0	Mcrophage	-0.142141	-0.15263	-0.107601	0.0146962	0.0559962	Singlet	Macrophage
control.rds_CATACTTGTAGTAAGT-1	control	22366	4087	1.19825	control.rds	unexposed	0	Mcrophage	-0.196691	-0.201705	-0.124097	0.115002	0.0841325	Singlet	Macrophage
control.rds_CATACTTGTCTAACGT-1	control	19294	3509	1.39422	control.rds	unexposed	0	Mcrophage	-0.0607447	-0.0591261	0.306035	0.117763	0.0559883	Singlet	Macrophage
control.rds_CATACTTTCCCGTTGT-1	control	12003	3446	3.49913	control.rds	unexposed	0	Mcrophage	-0.171163	-0.144596	0.477642	0.0866101	0.0638138	Singlet	Macrophage
control.rds_CATAGACAGTAAGAGG-1	control	14768	3501	0.72454	control.rds	unexposed	0	Mcrophage	-0.0131367	-0.0793085	0.132144	0.181691	0.0849856	Singlet	Macrophage
control.rds_CATAGACCATGTGGCC-1	control	28166	3870	1.64738	control.rds	unexposed	0	Mcrophage	0.217571	-0.135411	0.866711	0.373896	0.131055	Singlet	Macrophage
control.rds_CATAGACGTGCTATTG-1	control	15793	3183	2.33015	control.rds	unexposed	0	Mcrophage	-0.248507	-0.161128	0.212498	0.111237	0.0506445	Singlet	Macrophage
control.rds_CATAGACGTTTACTGG-1	control	14096	3313	3.86635	control.rds	unexposed	0	Mcrophage	-0.125043	-0.226776	0.780523	0.089036	0.0623197	Singlet	Macrophage
control.rds_CATAGACTCACGTAGT-1	control	12085	3192	2.44932	control.rds	unexposed	0	Mcrophage	0.0205859	-0.0517757	0.433452	0.0795563	0.0779473	Singlet	Macrophage
control.rds_CATAGACTCCGTCACT-1	control	14805	3379	2.80311	control.rds	unexposed	0	Mcrophage	-0.0727073	-0.0299112	0.842193	0.133163	0.0463175	Singlet	Macrophage
control.rds_CATAGACTCTGGAGAG-1	control	17681	3313	2.94667	control.rds	unexposed	0	Mcrophage	-0.130183	-0.1481	0.719625	0.21137	0.094399	Singlet	Macrophage
control.rds_CATCAAGAGCCAACCC-1	control	24465	4229	3.16779	control.rds	unexposed	0	Mcrophage	-0.106675	0.030949	0.145154	0.112036	0.0873318	Singlet	Macrophage
control.rds_CATCAAGAGGCGAAGG-1	control	14616	3295	3.29091	control.rds	unexposed	0	Mcrophage	-0.00234541	-0.0562149	0.230658	0.127787	0.0706407	Singlet	Macrophage
control.rds_CATCAAGCACCAATTG-1	control	19270	3568	1.71251	control.rds	unexposed	0	Mcrophage	-0.127228	-0.0166763	0.268934	0.0801906	0.0365722	Singlet	Macrophage
control.rds_CATCAAGCACCACTGG-1	control	15301	3638	3.17626	control.rds	unexposed	0	Mcrophage	-0.0972787	-0.227354	0.247744	0.0864976	0.0220103	Singlet	Macrophage
control.rds_CATCAAGCACTGTTCC-1	control	16320	3690	2.6348	control.rds	unexposed	0	Mcrophage	-0.227352	0.00276919	-0.449343	0.0488374	0.0462577	Singlet	Macrophage
control.rds_CATCAAGCAGCTTTGA-1	control	19038	3535	1.61256	control.rds	unexposed	0	Mcrophage	0.133992	-0.146824	0.537514	0.231876	0.0641281	Singlet	Macrophage
control.rds_CATCAAGCATCTGTTT-1	control	21446	4224	1.94908	control.rds	unexposed	0	Mcrophage	-0.189562	0.052381	0.0219696	0.0544632	0.032334	Singlet	Macrophage
control.rds_CATCAAGGTAACATAG-1	control	22057	4138	3.23707	control.rds	unexposed	0	Mcrophage	-0.0429515	-0.0894973	-0.201285	0.0380581	0.0245993	Singlet	Macrophage
control.rds_CATCAAGTCATCGACA-1	control	14388	3244	2.02947	control.rds	unexposed	0	Mcrophage	-0.247814	-0.184705	0.198975	0.095998	0.000356361	Singlet	Macrophage
control.rds_CATCCACAGGGCAACT-1	control	19523	3918	1.91057	control.rds	unexposed	0	Mcrophage	-0.160799	-0.0421522	0.121932	0.0725144	0.0476433	Singlet	Macrophage
control.rds_CATCCACCAAGGTCGA-1	control	31761	5168	2.03709	control.rds	unexposed	0	Mcrophage	0.0932303	-0.0936326	0.187164	0.0124522	0.0526367	Singlet	Macrophage
control.rds_CATCCACCAATTCTTC-1	control	24732	4167	1.17661	control.rds	unexposed	0	Mcrophage	-0.129151	-0.113751	0.467595	0.160048	0.043283	Singlet	Macrophage
control.rds_CATCCACCACTCCCTA-1	control	15695	3461	2.01975	control.rds	unexposed	0	Mcrophage	-0.00653145	-0.000547699	0.0797839	0.0236876	0.0431197	Singlet	Macrophage
control.rds_CATCCACCAGAACGCA-1	control	21069	4089	2.84779	control.rds	unexposed	0	Mcrophage	-0.0514167	0.0513864	0.601115	0.0872241	0.048262	Singlet	Macrophage
control.rds_CATCCACGTGACACAG-1	control	22683	4045	1.99268	control.rds	unexposed	0	Mcrophage	-0.0545997	-0.0659739	0.514383	0.145352	0.0333073	Singlet	Macrophage
control.rds_CATCCACTCCATTGTT-1	control	19636	4035	2.24587	control.rds	unexposed	0	Mcrophage	-0.171692	-0.332884	0.228889	0.0593067	0.0586251	Singlet	Macrophage
control.rds_CATCCCACACGGGCTT-1	control	13935	3240	2.59778	control.rds	unexposed	0	Mcrophage	0.017249	-0.208756	0.192844	0.0284626	0.0736376	Singlet	Macrophage
control.rds_CATCCCACAGCACACC-1	control	18137	3249	1.24607	control.rds	unexposed	0	Mcrophage	-0.218208	-0.118783	0.247035	0.251911	0.172063	Singlet	Macrophage
control.rds_CATCCCAGTACTGTTG-1	control	11901	2871	2.05865	control.rds	unexposed	0	Mcrophage	-0.135955	-0.277208	0.166172	0.051193	0.0513134	Singlet	Macrophage
control.rds_CATCCCAGTTTCACAG-1	control	19297	4135	3.04711	control.rds	unexposed	0	Mcrophage	-0.116057	-0.0946501	0.241135	0.0298524	0.0484371	Singlet	Macrophage
control.rds_CATCCCATCTGATTCT-1	control	19536	3873	3.41933	control.rds	unexposed	0	Mcrophage	0.105849	-0.115658	0.105566	0.146754	0.102761	Singlet	Macrophage
control.rds_CATCCCATCTGGTCAA-1	control	36301	5067	3.17898	control.rds	unexposed	0	Mcrophage	-0.145831	-0.110359	0.323513	0.0705285	0.0317216	Singlet	Macrophage
control.rds_CATCCGTAGATCCGAG-1	control	18714	3748	3.24356	control.rds	unexposed	0	Mcrophage	-0.218191	0.122585	-0.236598	0.061079	0.0829302	Singlet	Macrophage
control.rds_CATCCGTCAAATCGTC-1	control	16559	3582	2.09554	control.rds	unexposed	0	Mcrophage	0.0252117	0.0126466	-0.184804	0.0109071	0.0585966	Singlet	Macrophage
control.rds_CATCCGTTCACCTGGG-1	control	40880	4881	2.88894	control.rds	unexposed	0	Mcrophage	-0.165066	0.00616566	0.423646	0.235579	0.10026	Singlet	Macrophage
control.rds_CATCGCTAGAACGCGT-1	control	16988	3980	4.04992	control.rds	unexposed	0	Mcrophage	-0.0111564	-0.0677675	0.338618	0.0300011	0.044373	Singlet	Proliferating cells
control.rds_CATCGCTGTACCAATC-1	control	15129	3646	3.0934	control.rds	unexposed	0	Mcrophage	-0.110373	-0.223077	0.0356493	0.0598023	0.0702629	Singlet	Macrophage
control.rds_CATCGGGAGAAACTAC-1	control	16029	3495	2.87604	control.rds	unexposed	0	Mcrophage	-0.15393	-0.0641248	0.0259249	0.0467041	0.0260152	Singlet	Macrophage
control.rds_CATCGGGAGCAAGTCG-1	control	16438	3391	0.906436	control.rds	unexposed	0	Mcrophage	-0.0932387	0.0327441	0.0298617	0.105012	0.0800243	Singlet	Macrophage
control.rds_CATCGGGGTAGGATAT-1	control	12537	3450	2.27327	control.rds	unexposed	0	Mcrophage	-0.129956	-0.0649026	0.511923	0.089327	0.126128	Singlet	Macrophage
control.rds_CATCGGGTCGCACGGT-1	control	7917	2550	2.87988	control.rds	unexposed	0	Mcrophage	-0.174818	-0.322057	-0.422602	0.0127587	0.0674133	Singlet	Macrophage
control.rds_CATCGTCCAAGCCTGC-1	control	22029	4291	2.60112	control.rds	unexposed	0	Mcrophage	-0.18417	-0.189762	0.297098	0.113275	0.0789935	Singlet	Macrophage
control.rds_CATGAGTCAATTCTTC-1	control	17457	3739	3.20215	control.rds	unexposed	0	Mcrophage	0.102836	-0.246873	-0.0495522	0.0897895	0.0621027	Singlet	Macrophage
control.rds_CATGAGTTCTATTCGT-1	control	11755	3237	1.47171	control.rds	unexposed	0	Mcrophage	-0.137562	-0.161072	0.159961	0.047112	0.0260286	Singlet	Macrophage
control.rds_CATGCAAAGCATGATA-1	control	17013	3773	2.03374	control.rds	unexposed	0	Mcrophage	-0.220286	0.00175618	0.215546	0.0710705	0.057101	Singlet	Macrophage
control.rds_CATGCAAAGGCGAACT-1	control	19072	4165	4.47777	control.rds	unexposed	0	Mcrophage	-0.0536848	0.0597648	0.186593	0.031333	0.0508256	Singlet	Macrophage
control.rds_CATGCAACACGCTGCA-1	control	17355	3874	2.22414	control.rds	unexposed	0	Mcrophage	-0.165773	-0.276912	0.270932	0.0764185	0.0627836	Singlet	Macrophage
control.rds_CATGCAACAGGTTACT-1	control	29540	4512	1.91943	control.rds	unexposed	0	Mcrophage	-0.15473	-0.107482	0.356412	0.144335	0.0731718	Singlet	Macrophage
control.rds_CATGCAACATTCATCT-1	control	15199	4101	3.56602	control.rds	unexposed	0	Mcrophage	-0.221615	-0.16645	-0.365719	0.00648753	-0.00481532	Singlet	Macrophage
control.rds_CATGCAAGTGTAGGAC-1	control	15438	3446	2.11167	control.rds	unexposed	0	Mcrophage	0.0169713	0.0634592	0.115744	0.121362	0.0823263	Singlet	Macrophage
control.rds_CATGCAATCATGAGAA-1	control	13245	3371	3.63156	control.rds	unexposed	0	Mcrophage	0.0463658	-0.174511	0.185461	0.043361	0.0380384	Singlet	Macrophage
control.rds_CATGCAATCGTCTACC-1	control	21793	4019	3.46442	control.rds	unexposed	0	Mcrophage	-0.150475	-0.00426512	0.680265	0.0830908	0.0334752	Singlet	Macrophage
control.rds_CATGCCTAGAACGCGT-1	control	15779	3633	3.03568	control.rds	unexposed	0	Mcrophage	-0.0522969	-0.0799932	0.50385	0.062467	0.0563043	Singlet	Macrophage
control.rds_CATGCCTCAAGTGGAC-1	control	45836	5373	2.88638	control.rds	unexposed	0	Mcrophage	-0.139291	-0.0438096	0.399671	0.183833	0.140018	Singlet	Macrophage
control.rds_CATGCCTCAATGCAGG-1	control	25444	4491	3.30923	control.rds	unexposed	0	Mcrophage	-0.024991	-0.171675	0.572668	0.0965372	0.0491026	Singlet	Macrophage
control.rds_CATGCCTGTGTAGCAG-1	control	9912	2897	2.75424	control.rds	unexposed	0	Mcrophage	-0.102931	-0.308008	0.954075	0.0488115	-0.0116013	Singlet	Macrophage
control.rds_CATGCCTGTGTATTGC-1	control	13766	3257	1.81607	control.rds	unexposed	0	Mcrophage	-0.213275	-0.271054	0.891515	0.132899	0.0978825	Singlet	Macrophage
control.rds_CATGCGGAGGTACAGC-1	control	13210	3182	1.72597	control.rds	unexposed	0	Mcrophage	-0.258104	-0.0598362	0.185799	-0.00379113	-0.00989882	Singlet	Macrophage
control.rds_CATGCGGAGTTCACTG-1	control	20218	3882	2.99238	control.rds	unexposed	0	Mcrophage	-0.00405166	-0.15053	0.180055	0.0778159	0.0169369	Singlet	Macrophage
control.rds_CATGCGGCAAATGCTC-1	control	13210	3428	2.89932	control.rds	unexposed	0	Mcrophage	-0.212655	-0.0888954	-0.224739	-0.0092346	0.0218214	Singlet	Macrophage
control.rds_CATGCGGCAACACAGG-1	control	57604	5887	2.33491	control.rds	unexposed	0	Mcrophage	-0.157225	-0.146906	0.207258	0.251157	0.133707	Singlet	Macrophage
control.rds_CATGCGGCAATTCGTG-1	control	16190	3791	2.40889	control.rds	unexposed	0	Mcrophage	-0.167999	0.0222956	0.402834	0.048289	0.000646539	Singlet	Macrophage
control.rds_CATGCGGCAATTGAGA-1	control	13893	3387	2.75678	control.rds	unexposed	0	Mcrophage	-0.251681	-0.0703063	-0.0502861	0.0815493	0.024122	Singlet	Macrophage
control.rds_CATGCGGTCGACATCA-1	control	9917	2719	1.43188	control.rds	unexposed	0	Mcrophage	-0.00351487	-0.227728	0.308573	0.162552	0.0901964	Singlet	Macrophage
control.rds_CATGCGGTCGACCACG-1	control	34286	5046	2.84956	control.rds	unexposed	0	Mcrophage	-0.16077	-0.0842312	0.631916	0.0599114	0.0718296	Singlet	Macrophage
control.rds_CATGCTCAGAAATGGG-1	control	10834	2997	1.16301	control.rds	unexposed	0	Mcrophage	0.198203	0.0794427	0.112682	0.014559	0.0463264	Singlet	Macrophage
control.rds_CATGCTCTCATGAAAG-1	control	10591	2786	2.05835	control.rds	unexposed	0	Mcrophage	-0.158072	0.0605218	-0.00430558	0.131929	0.0825291	Singlet	Macrophage
control.rds_CATGCTCTCTCCCAAC-1	control	29144	4866	1.55435	control.rds	unexposed	0	Mcrophage	-0.0927647	-0.169396	-0.0484776	0.0469873	0.0623082	Singlet	Proliferating cells
control.rds_CATGGATAGCGACTAG-1	control	33030	4610	3.41508	control.rds	unexposed	0	Mcrophage	-0.123001	-0.0709856	0.221634	0.176979	0.0975892	Singlet	Macrophage
control.rds_CATGGATAGGTAGCAC-1	control	14317	3344	2.88468	control.rds	unexposed	0	Mcrophage	-0.158135	-0.0688251	0.0841873	0.0269506	0.0422577	Singlet	Macrophage
control.rds_CATGGATCAACAGCTT-1	control	14544	3293	2.09021	control.rds	unexposed	0	Mcrophage	0.390185	-0.0382947	0.503596	0.122107	0.0770132	Singlet	Macrophage
control.rds_CATGGATCAGCCCACA-1	control	9851	2891	2.38554	control.rds	unexposed	0	Mcrophage	-0.177783	-0.0937333	-0.349831	0.0959647	0.0911661	Singlet	Macrophage
control.rds_CATGGTACATCCGCGA-1	control	15510	3342	2.4049	control.rds	unexposed	0	Mcrophage	-0.163529	0.00419259	0.163143	0.145427	0.0760271	Singlet	Macrophage
control.rds_CATGGTACATGTGGTT-1	control	15980	3521	2.45932	control.rds	unexposed	0	Mcrophage	-0.100657	-0.0517316	0.250579	0.0715263	0.0772913	Singlet	Macrophage
control.rds_CATGGTAGTTAGGGAC-1	control	9528	2606	2.25651	control.rds	unexposed	0	Mcrophage	-0.277179	-0.0790042	0.561859	0.187774	0.0335654	Singlet	Macrophage
control.rds_CATGGTATCGCGATCG-1	control	21470	3508	1.83046	control.rds	unexposed	0	Mcrophage	-0.0644503	-0.150982	0.081948	0.067197	0.00212439	Singlet	Macrophage
control.rds_CATTCATAGCACCCAC-1	control	17121	3426	1.21488	control.rds	unexposed	0	Mcrophage	0.0226762	-0.172589	0.25424	0.112499	0.0504327	Singlet	Macrophage
control.rds_CATTCATAGCTGACTT-1	control	27533	4741	2.75306	control.rds	unexposed	0	Mcrophage	-0.110918	0.0630587	0.161524	0.252953	0.142914	Singlet	Macrophage
control.rds_CATTCATAGGCTTCCG-1	control	27257	4414	4.27413	control.rds	unexposed	0	Mcrophage	-0.151832	-0.0880235	0.311945	0.12937	0.0375073	Singlet	Macrophage
control.rds_CATTCATAGTGTTGTC-1	control	11012	2805	1.97966	control.rds	unexposed	0	Mcrophage	-0.178615	-0.170933	0.502882	0.047006	0.0407794	Singlet	Macrophage
control.rds_CATTCATGTAATACCC-1	control	16752	3508	1.2118	control.rds	unexposed	0	Mcrophage	0.104811	0.0673615	0.361412	0.0938493	0.0470216	Singlet	Macrophage
control.rds_CATTCATTCCGGACGT-1	control	19977	4054	3.72428	control.rds	unexposed	0	Mcrophage	-0.2184	-0.0638422	0.357235	0.0923635	0.0582761	Singlet	Macrophage
control.rds_CATTCCGAGCGGCTCT-1	control	26025	4260	2.69741	control.rds	unexposed	0	Mcrophage	0.127303	-0.2445	0.184626	0.130211	0.089615	Singlet	Macrophage
control.rds_CATTCCGAGTCATCCA-1	control	15261	3623	2.64727	control.rds	unexposed	0	Mcrophage	0.087473	0.108813	0.411242	0.0358104	0.0610054	Singlet	Macrophage
control.rds_CATTCCGCATACTGTG-1	control	11410	3250	2.57669	control.rds	unexposed	0	Mcrophage	-0.00798552	-0.138042	-0.017105	0.0829976	0.0880436	Singlet	Macrophage
control.rds_CATTCCGCATCGATCA-1	control	48396	5679	1.68196	control.rds	unexposed	0	Mcrophage	-0.0553308	0.00150682	0.41219	0.0814215	0.028732	Singlet	Macrophage
control.rds_CATTCTAAGCCATTCA-1	control	11468	3115	2.1887	control.rds	unexposed	0	Mcrophage	-0.116715	-0.0878279	-0.385874	0.0773285	0.00633803	Singlet	Macrophage
control.rds_CATTCTAAGGCTTAAA-1	control	12367	2934	5.05377	control.rds	unexposed	0	Mcrophage	-0.232856	0.0556778	0.0644282	0.059241	-0.0232035	Singlet	Macrophage
control.rds_CATTCTAAGTGCAACG-1	control	9437	2730	2.02395	control.rds	unexposed	0	Mcrophage	-0.0939874	0.120337	0.560192	0.166627	0.0632505	Singlet	Macrophage
control.rds_CATTCTACAAGACGGT-1	control	17270	3851	3.68848	control.rds	unexposed	0	Mcrophage	-0.240958	-0.0451402	0.233268	0.0691845	0.0347268	Singlet	Macrophage
control.rds_CATTCTACAAGAGTGC-1	control	19219	3647	2.26339	control.rds	unexposed	0	Mcrophage	-0.107635	0.00249186	0.743029	0.0479822	-0.0146019	Singlet	Macrophage
control.rds_CATTGAGCATCCTAAG-1	control	16012	3550	2.04846	control.rds	unexposed	0	Mcrophage	-0.173397	-0.179222	0.366	0.121006	0.0790831	Singlet	Macrophage
control.rds_CATTGAGCATGCCATA-1	control	14388	3587	2.34223	control.rds	unexposed	0	Mcrophage	0.0235986	-0.218297	0.149305	0.0296058	0.0395506	Singlet	Macrophage
control.rds_CATTGAGGTAGCCAGA-1	control	12894	3286	1.07027	control.rds	unexposed	0	Mcrophage	-0.0294953	0.0917534	0.478228	0.142451	0.0878195	Singlet	Macrophage
control.rds_CATTGAGGTATTCCGA-1	control	19487	3985	3.92569	control.rds	unexposed	0	Mcrophage	0.35803	-0.0815728	0.058918	0.109871	0.0818878	Singlet	Macrophage
control.rds_CATTGAGGTCAGGAGT-1	control	11125	3023	3.41573	control.rds	unexposed	0	Mcrophage	-0.19962	-0.311909	0.530595	0.0176924	0.0580353	Singlet	Macrophage
control.rds_CATTGAGTCCCGATCT-1	control	17043	3909	2.54063	control.rds	unexposed	0	Mcrophage	-0.0401608	-0.151789	0.0941422	0.0358501	0.0357594	Singlet	Macrophage
control.rds_CATTGCCAGATCCCGC-1	control	22741	4059	2.57245	control.rds	unexposed	0	Mcrophage	-0.250361	-0.0288884	0.489689	0.175026	0.0862689	Singlet	Macrophage
control.rds_CATTGCCCAATCCTTT-1	control	8044	2709	1.88961	control.rds	unexposed	0	Mcrophage	-0.0691556	-0.108616	0.880009	0.114189	0.0351213	Singlet	Macrophage
control.rds_CATTGCCCACATATGC-1	control	22268	4013	1.93551	control.rds	unexposed	0	Mcrophage	-0.100143	0.0230928	0.138005	0.116726	0.0755755	Singlet	Macrophage
control.rds_CATTGCCGTCTGATCA-1	control	11553	3196	4.79529	control.rds	unexposed	0	Mcrophage	-0.155366	-0.153258	-0.117542	0.030837	0.0133974	Singlet	Macrophage
control.rds_CATTGCCTCGCATTGA-1	control	18965	3760	2.47298	control.rds	unexposed	0	Mcrophage	-0.0539244	-0.188049	0.17468	0.0535411	0.101498	Singlet	Macrophage
control.rds_CATTGTTAGACATATG-1	control	11850	3118	1.98312	control.rds	unexposed	0	Mcrophage	-0.231245	-0.14717	-0.147551	0.187401	0.0708181	Singlet	Macrophage
control.rds_CATTGTTAGATAGGGA-1	control	13459	3017	2.47418	control.rds	unexposed	0	Mcrophage	-0.24588	0.0720841	0.167886	0.156451	0.0964105	Singlet	Macrophage
control.rds_CATTGTTAGGAGCTGT-1	control	15049	3442	3.08991	control.rds	unexposed	0	Mcrophage	0.0622205	-0.176856	0.579139	0.103019	0.0909437	Singlet	Macrophage
control.rds_CATTGTTCAGGCACAA-1	control	20065	3948	3.05009	control.rds	unexposed	0	Mcrophage	-0.11172	0.0486793	0.379512	0.267945	0.177165	Singlet	Macrophage
control.rds_CATTGTTGTTATAGCC-1	control	18335	3765	3.20698	control.rds	unexposed	0	Mcrophage	-0.160561	-0.142024	-0.217119	0.0389889	0.0711024	Singlet	Macrophage
control.rds_CATTGTTTCGGTTGTA-1	control	11283	3323	2.94248	control.rds	unexposed	0	Mcrophage	-0.224469	-0.119849	0.100985	0.0754906	0.0647039	Singlet	Macrophage
control.rds_CATTGTTTCTGAGTCA-1	control	11696	2976	1.78694	control.rds	unexposed	0	Mcrophage	-0.263938	-0.177478	-0.103705	0.100541	0.0355573	Singlet	Macrophage
control.rds_CATTTCAAGACTAAGT-1	control	8215	2503	2.77541	control.rds	unexposed	0	Mcrophage	-0.234456	0.0647018	1.05489	-0.0624344	0.0525562	Singlet	Macrophage
control.rds_CATTTCAAGTCCCGAC-1	control	23524	4295	2.49957	control.rds	unexposed	0	Mcrophage	-0.0364989	-0.124721	0.329674	0.0468098	0.0883588	Singlet	Macrophage
control.rds_CATTTCATCGATCCCT-1	control	18523	3540	2.33763	control.rds	unexposed	0	Mcrophage	-0.217496	-0.24058	0.0949254	0.0592629	0.0863786	Singlet	Macrophage
control.rds_CATTTCATCTGGGATT-1	control	19070	3686	2.42265	control.rds	unexposed	0	Mcrophage	-0.0723023	-0.0754069	0.427294	0.0867875	0.111369	Singlet	Macrophage
control.rds_CCAAGCGAGGGCCTCT-1	control	33687	5061	1.97999	control.rds	unexposed	0	Mcrophage	-0.14351	-0.00363246	0.343233	0.0694423	0.0752401	Singlet	Macrophage
control.rds_CCAAGCGAGTAGATCA-1	control	18222	3879	3.21041	control.rds	unexposed	0	Mcrophage	-0.201754	-0.119617	-0.149772	0.028916	0.103677	Singlet	Macrophage
control.rds_CCAAGCGCAAGGTACG-1	control	23024	4374	3.18798	control.rds	unexposed	0	Mcrophage	0.122549	-0.0960468	0.157496	-0.0183996	0.0458622	Singlet	Proliferating cells
control.rds_CCAAGCGGTGATTCTG-1	control	13491	3521	3.30591	control.rds	unexposed	0	Mcrophage	-0.0456649	-0.110631	0.380919	0.0334643	0.0909122	Singlet	Macrophage
control.rds_CCAAGCGTCTCGGTAA-1	control	14354	2704	1.63717	control.rds	unexposed	0	Mcrophage	-0.014384	-0.154185	0.0992158	0.0939293	0.0543017	Singlet	Macrophage
control.rds_CCAATGAAGGCGACAT-1	control	13437	3083	2.89499	control.rds	unexposed	0	Mcrophage	0.071622	-0.079909	0.687676	0.101253	0.125132	Singlet	Macrophage
control.rds_CCAATGAAGGGATCAC-1	control	19486	4025	2.26316	control.rds	unexposed	0	Mcrophage	-0.111812	-0.104301	0.0633012	0.0677634	0.0916238	Singlet	Macrophage
control.rds_CCAATGAAGGTGAGCT-1	control	14582	3421	2.48937	control.rds	unexposed	0	Mcrophage	-0.0579836	-0.143213	0.573191	0.140089	0.0393645	Singlet	Macrophage
control.rds_CCAATGACACGCAGTC-1	control	14555	3387	3.29097	control.rds	unexposed	0	Mcrophage	0.00680445	-0.145848	0.297285	0.115829	0.069657	Singlet	Macrophage
control.rds_CCAATGACAGTTAAAG-1	control	17386	3654	1.70827	control.rds	unexposed	0	Mcrophage	0.111005	-0.0549498	0.561464	0.0485368	-0.0202393	Singlet	Macrophage
control.rds_CCAATGAGTACGTTCA-1	control	16751	3806	2.25061	control.rds	unexposed	0	Mcrophage	-0.0970777	-0.326756	0.220406	0.084814	0.136243	Singlet	Macrophage
control.rds_CCAATGATCCAATGCA-1	control	14142	3766	2.4749	control.rds	unexposed	0	Mcrophage	-0.195599	-0.0288008	0.227704	0.112775	0.0499705	Singlet	Proliferating cells
control.rds_CCAATTTAGGAGAGGC-1	control	12841	3155	1.97804	control.rds	unexposed	0	Mcrophage	-0.21027	-0.293396	0.205425	0.0929912	0.0640977	Singlet	Macrophage
control.rds_CCAATTTCACACCTAA-1	control	11837	3160	2.51753	control.rds	unexposed	0	Mcrophage	-0.0456659	-0.129937	0.341414	0.0924389	0.125976	Singlet	Macrophage
control.rds_CCAATTTTCGAATCCA-1	control	14468	3583	1.37545	control.rds	unexposed	0	Mcrophage	0.0969671	-0.114704	-0.066325	0.115449	0.0849209	Singlet	Macrophage
control.rds_CCAATTTTCGGTAGAG-1	control	16141	3312	2.17459	control.rds	unexposed	0	Mcrophage	-0.0974582	-0.107101	0.552532	0.179608	0.116394	Singlet	Macrophage
control.rds_CCACAAAAGTCTAGCT-1	control	18885	3834	1.85332	control.rds	unexposed	0	Mcrophage	-0.0197496	-0.017983	0.443387	0.110337	0.122519	Singlet	Macrophage
control.rds_CCACAAACAAGCGCAA-1	control	15722	3591	2.41063	control.rds	unexposed	0	Mcrophage	-0.261093	0.0244286	0.304413	0.0413883	0.0317749	Singlet	Macrophage
control.rds_CCACAAAGTCCTCAGG-1	control	17550	4012	3.88034	control.rds	unexposed	0	Mcrophage	-0.268652	0.091749	0.226738	0.00379996	0.0595749	Singlet	Macrophage
control.rds_CCACAAAGTTAAGGGC-1	control	27705	4571	4.21945	control.rds	unexposed	0	Mcrophage	-0.22672	-0.0379189	0.319868	0.0417634	0.0359262	Singlet	Macrophage
control.rds_CCACACTAGAAACTGT-1	control	18740	3911	2.07577	control.rds	unexposed	0	Mcrophage	-0.0986866	-0.268781	0.430699	0.143277	0.0941426	Singlet	Macrophage
control.rds_CCACACTAGTTCGCAT-1	control	21880	4245	1.55393	control.rds	unexposed	0	Mcrophage	-0.106728	-0.0588453	-0.107127	0.0457022	0.0292258	Singlet	Macrophage
control.rds_CCACACTGTCACTCAA-1	control	35872	5172	1.43008	control.rds	unexposed	0	Mcrophage	0.114886	-0.164327	-0.103189	0.121514	0.0682543	Singlet	Macrophage
control.rds_CCACACTGTTAAAGTG-1	control	30857	4779	1.48427	control.rds	unexposed	0	Mcrophage	-0.0211529	-0.0671509	0.126355	0.0610087	0.059765	Singlet	Macrophage
control.rds_CCACCATAGAGTTCGG-1	control	14513	3373	2.44608	control.rds	unexposed	0	Mcrophage	0.113146	-0.0660179	-0.105076	0.049071	0.0395477	Singlet	Macrophage
control.rds_CCACCATAGCGAGGAG-1	control	13514	3238	2.44191	control.rds	unexposed	0	Mcrophage	-0.206062	0.120451	0.233634	0.0793196	0.064985	Singlet	Macrophage
control.rds_CCACCATAGGACTATA-1	control	14765	3542	5.49272	control.rds	unexposed	0	Mcrophage	-0.253569	-0.228369	-0.048333	0.0193449	0.0525748	Singlet	Macrophage
control.rds_CCACCATGTGAGTAAT-1	control	22502	4148	1.70207	control.rds	unexposed	0	Mcrophage	-0.0288301	0.0721581	-0.0382458	0.0860408	0.0868235	Singlet	Macrophage
control.rds_CCACGAGGTGTGTCGC-1	control	13442	3078	4.21812	control.rds	unexposed	0	Mcrophage	-0.0918185	0.233725	0.506986	-0.00224431	0.0632203	Singlet	Macrophage
control.rds_CCACGAGTCGCTACGG-1	control	24974	4303	3.79995	control.rds	unexposed	0	Mcrophage	-0.200987	0.0687859	0.28342	0.0871389	0.0622587	Singlet	Macrophage
control.rds_CCACGAGTCGTCAGAT-1	control	20994	3741	2.55787	control.rds	unexposed	0	Mcrophage	-0.185281	-0.00792718	0.296896	0.203285	0.0611552	Singlet	Macrophage
control.rds_CCACGTTAGATGGTCG-1	control	17746	3679	2.48507	control.rds	unexposed	0	Mcrophage	-0.151474	-0.272674	0.300672	0.0913432	0.0567914	Singlet	Macrophage
control.rds_CCACGTTAGCGCAATG-1	control	21949	4348	3.23933	control.rds	unexposed	0	Mcrophage	-0.0697917	-0.141159	0.684555	0.0731538	0.099576	Singlet	Macrophage
control.rds_CCACGTTCAGTAACGG-1	control	45723	5385	1.68187	control.rds	unexposed	0	Mcrophage	-0.0734792	0.0142777	0.223698	0.134115	0.0864523	Singlet	Macrophage
control.rds_CCACTTGAGCTGACTT-1	control	19336	3815	1.89284	control.rds	unexposed	0	Mcrophage	-0.11531	-0.169471	0.495342	-0.0197528	0.00412508	Singlet	Macrophage
control.rds_CCACTTGGTCGCTGCA-1	control	15651	3409	2.02543	control.rds	unexposed	0	Mcrophage	-0.175152	0.0301229	0.254051	0.0851453	0.0274638	Singlet	Macrophage
control.rds_CCACTTGTCGACATCA-1	control	18654	3535	2.17648	control.rds	unexposed	0	Mcrophage	-0.291632	-0.146434	0.678863	0.051849	0.029536	Singlet	Macrophage
control.rds_CCATAAGAGAAACTGT-1	control	13875	3524	3.61081	control.rds	unexposed	0	Mcrophage	-0.0603998	-0.00689425	0.300359	0.0878835	0.0960375	Singlet	Macrophage
control.rds_CCATAAGAGGTACCTT-1	control	11471	3116	2.92041	control.rds	unexposed	0	Mcrophage	-0.149165	-0.0644783	-0.17065	0.0944981	0.0237062	Singlet	Macrophage
control.rds_CCATAAGCAACTCGAT-1	control	19774	3851	3.18094	control.rds	unexposed	0	Mcrophage	0.105926	-0.161622	1.0319	0.216309	0.0959001	Singlet	Macrophage
control.rds_CCATAAGCATGGGATG-1	control	13170	3406	3.32574	control.rds	unexposed	0	Mcrophage	-0.112012	0.0568928	0.306189	0.0291629	0.039344	Singlet	Macrophage
control.rds_CCATAAGCATTCACAG-1	control	16892	3572	1.50959	control.rds	unexposed	0	Mcrophage	-0.189769	-0.0422691	0.489449	0.101408	0.0899467	Singlet	Macrophage
control.rds_CCATAAGGTCCGGTCA-1	control	15293	3773	2.92291	control.rds	unexposed	0	Mcrophage	-0.160343	-0.139968	0.190871	-0.0110977	0.0794898	Singlet	Macrophage
control.rds_CCATAAGTCTCAGTCC-1	control	11280	2853	2.2961	control.rds	unexposed	0	Mcrophage	-0.0610005	0.000999139	0.527958	0.0560418	0.0316188	Singlet	Macrophage
control.rds_CCATCACCAGAGTGAC-1	control	15753	3339	2.72964	control.rds	unexposed	0	Mcrophage	-0.15651	-0.228358	0.19405	0.0496875	-0.0045657	Singlet	Macrophage
control.rds_CCATCACGTTCCAAAC-1	control	18124	3745	1.6663	control.rds	unexposed	0	Mcrophage	-0.099552	-0.0705732	0.473486	0.0441271	0.0068254	Singlet	Macrophage
control.rds_CCATCACTCAAGTGGG-1	control	21662	3882	1.39415	control.rds	unexposed	0	Mcrophage	-0.151842	0.041626	0.302863	0.0567267	0.041498	Singlet	Macrophage
control.rds_CCATCACTCTCGAACA-1	control	19933	3464	3.12547	control.rds	unexposed	0	Mcrophage	-0.0586328	-0.108601	0.125085	0.10832	0.110887	Singlet	Macrophage
control.rds_CCCAACTAGCTGCGAA-1	control	19955	4099	2.4906	control.rds	unexposed	0	Mcrophage	0.00758862	0.0603729	0.178951	0.0893813	0.0559361	Singlet	Macrophage
control.rds_CCCAACTCAACATCGT-1	control	20806	4239	6.1713	control.rds	unexposed	0	Mcrophage	-0.164883	-0.112741	0.124367	0.116409	0.145267	Singlet	Macrophage
control.rds_CCCAACTCATCCTGTC-1	control	22661	4740	3.16844	control.rds	unexposed	0	Mcrophage	0.00629119	-0.0613709	0.276268	0.0474385	0.0544813	Singlet	Macrophage
control.rds_CCCAACTGTACAGGTG-1	control	13310	3357	1.37491	control.rds	unexposed	0	Mcrophage	-0.110531	0.0411883	0.933073	-0.00252553	0.0280315	Singlet	Macrophage
control.rds_CCCAACTTCTACCCAC-1	control	25623	4222	1.67037	control.rds	unexposed	0	Mcrophage	-0.0800712	-0.113728	0.26298	0.119103	0.0591359	Singlet	Macrophage
control.rds_CCCATTGAGACTTAAG-1	control	23672	4097	1.50389	control.rds	unexposed	0	Mcrophage	-0.0310972	0.0669103	0.579477	0.136865	0.0137303	Singlet	Macrophage
control.rds_CCCATTGAGATTGATG-1	control	10602	2910	3.02773	control.rds	unexposed	0	Mcrophage	-0.0344697	-0.014589	0.260993	0.0952226	0.0774363	Singlet	Macrophage
control.rds_CCCATTGCAAGGCAAC-1	control	11437	2879	3.68978	control.rds	unexposed	0	Mcrophage	-0.272713	-0.141897	-0.0444516	0.0251514	-0.0194479	Singlet	Macrophage
control.rds_CCCATTGGTCAATCTG-1	control	11000	2875	2.76364	control.rds	unexposed	0	Mcrophage	-0.358746	-0.0548249	0.0532551	-0.0196428	-0.00808188	Singlet	Macrophage
control.rds_CCCATTGTCCACCTCA-1	control	16242	3729	2.40118	control.rds	unexposed	0	Mcrophage	-0.24403	-0.260012	0.296644	0.0506355	-0.000268976	Singlet	Macrophage
control.rds_CCCATTGTCTTAATCC-1	control	16940	3491	3.35301	control.rds	unexposed	0	Mcrophage	-0.224467	-0.080116	0.0978272	0.0908224	0.0902545	Singlet	Macrophage
control.rds_CCCGAAGAGGACTGGT-1	control	29398	4655	2.06817	control.rds	unexposed	0	Mcrophage	0.00215231	-0.0923695	-0.0683229	0.0737172	0.0691604	Singlet	Macrophage
control.rds_CCCGAAGAGTGAGTTA-1	control	13163	3020	3.0996	control.rds	unexposed	0	Mcrophage	-0.0742373	-0.233637	0.45688	0.0479172	-0.00133141	Singlet	Macrophage
control.rds_CCCGAAGTCGACACCG-1	control	15049	3556	3.50854	control.rds	unexposed	0	Mcrophage	-0.103626	-0.178782	0.277856	0.0921137	0.0757624	Singlet	Macrophage
control.rds_CCCGAAGTCTTCGATT-1	control	16041	3734	4.99345	control.rds	unexposed	0	Mcrophage	-0.230777	-0.115388	0.450602	-0.00818155	0.0372659	Singlet	Macrophage
control.rds_CCCGGAAAGATTGACA-1	control	23987	3872	3.47271	control.rds	unexposed	0	Mcrophage	-0.104916	-0.0670104	0.0505099	0.117327	0.0901063	Singlet	Macrophage
control.rds_CCCGGAACAGAGAATT-1	control	18569	3674	1.5025	control.rds	unexposed	0	Mcrophage	-0.10332	4.97868e-05	0.542618	0.137907	0.0336767	Singlet	Macrophage
control.rds_CCCGGAACATCTTCGC-1	control	17668	3826	2.53	control.rds	unexposed	0	Mcrophage	-0.0737522	-0.061708	0.68331	0.129727	0.0790038	Singlet	Macrophage
control.rds_CCCGGAACATGGATCT-1	control	18205	3615	2.52678	control.rds	unexposed	0	Mcrophage	-0.108751	0.251533	0.576632	0.0709064	0.0496966	Singlet	Macrophage
control.rds_CCCGGAATCGACCTAA-1	control	16597	3354	2.59083	control.rds	unexposed	0	Mcrophage	0.0119632	-0.0914518	0.216705	0.140849	0.100671	Singlet	Macrophage
control.rds_CCCTAACAGTCACGAG-1	control	14292	3567	2.70781	control.rds	unexposed	0	Mcrophage	-0.0988658	-0.255213	-0.14943	0.0878469	0.080001	Singlet	Macrophage
control.rds_CCCTAACCAGCTGCCA-1	control	14954	2957	2.16664	control.rds	unexposed	0	Mcrophage	0.0147993	0.05831	0.534933	0.0805749	0.0560302	Singlet	Macrophage
control.rds_CCCTAACTCATGCCCT-1	control	12391	3224	3.65588	control.rds	unexposed	0	Mcrophage	-0.190584	-0.0645027	-0.140453	0.0708842	0.0598667	Singlet	Macrophage
control.rds_CCCTAACTCCACGTAA-1	control	16852	3391	3.35272	control.rds	unexposed	0	Mcrophage	-0.17917	0.0680633	-0.0669442	0.128373	0.0625291	Singlet	Macrophage
control.rds_CCCTAACTCCATACTT-1	control	15976	3760	1.61492	control.rds	unexposed	0	Mcrophage	-0.0576693	-0.06534	0.501432	0.0113978	0.0500881	Singlet	Macrophage
control.rds_CCCTAACTCCATGCAA-1	control	16441	3290	2.81613	control.rds	unexposed	0	Mcrophage	-0.0787445	-0.274188	0.134494	0.149477	0.0375313	Singlet	Macrophage
control.rds_CCCTAACTCGAATGCT-1	control	20095	3976	4.7375	control.rds	unexposed	0	Mcrophage	0.0587736	-0.0702571	0.371185	0.0442328	0.0728052	Singlet	Macrophage
control.rds_CCCTAACTCGCCTTGT-1	control	13866	3140	0.908698	control.rds	unexposed	0	Mcrophage	-0.0560906	0.177229	0.567445	0.0612163	0.0790087	Singlet	Macrophage
control.rds_CCCTAACTCTGATTCT-1	control	11553	2892	3.96434	control.rds	unexposed	0	Mcrophage	-0.0770024	-0.228064	0.233685	0.0289029	0.0400404	Singlet	Macrophage
control.rds_CCCTCAAAGATACGAT-1	control	22263	4124	2.79387	control.rds	unexposed	0	Mcrophage	-0.156158	-0.128224	0.251832	0.168621	0.0982089	Singlet	Macrophage
control.rds_CCCTCAAAGGCGTCCT-1	control	14077	3003	1.44917	control.rds	unexposed	0	Mcrophage	-0.0290558	-0.391203	0.221531	0.065441	0.0567684	Singlet	Macrophage
control.rds_CCCTCAAGTAATGATG-1	control	11033	3091	2.42908	control.rds	unexposed	0	Mcrophage	-0.0332704	-0.105048	0.287128	0.0600567	0.00305838	Singlet	Macrophage
control.rds_CCCTCAAGTACCATAC-1	control	18186	3953	3.94259	control.rds	unexposed	0	Mcrophage	-0.105316	0.0392821	0.247764	0.103762	0.0493099	Singlet	Macrophage
control.rds_CCCTCAATCAGAGTGG-1	control	11463	2788	2.32923	control.rds	unexposed	0	Mcrophage	-0.223076	-0.288224	0.311186	0.104956	0.00192445	Singlet	Macrophage
control.rds_CCCTCAATCGCTACGG-1	control	19351	3986	2.74404	control.rds	unexposed	0	Mcrophage	-0.117944	0.164997	0.173942	0.0669317	0.0405125	Singlet	Macrophage
control.rds_CCCTCAATCGTTCCTG-1	control	27516	4405	1.8571	control.rds	unexposed	0	Mcrophage	-0.142916	-0.277616	-0.0783256	0.312323	0.171756	Singlet	Neutrophil
control.rds_CCCTCTCAGCCGATAG-1	control	24860	4097	2.05149	control.rds	unexposed	0	Mcrophage	-0.102467	0.120831	0.492348	0.113253	0.0206401	Singlet	Macrophage
control.rds_CCCTCTCAGGGTACGT-1	control	15194	3151	2.18507	control.rds	unexposed	0	Mcrophage	-0.0938854	0.0463169	0.198881	0.388984	0.146726	Singlet	Macrophage
control.rds_CCCTCTCCAATGTTGC-1	control	12407	3067	2.52277	control.rds	unexposed	0	Mcrophage	-0.16003	-0.163202	0.127382	0.014851	-0.00204973	Singlet	Macrophage
control.rds_CCCTCTCGTATGCTAC-1	control	25896	4234	1.85743	control.rds	unexposed	0	Mcrophage	-0.106626	-0.117004	0.470144	0.159382	0.0465527	Singlet	Macrophage
control.rds_CCCTGATAGACTCCGC-1	control	11468	3179	2.57238	control.rds	unexposed	0	Mcrophage	-0.247698	-0.211032	-0.17917	0.0112274	0.0564623	Singlet	Macrophage
control.rds_CCCTGATCAAGAGTGC-1	control	12805	3313	4.06091	control.rds	unexposed	0	Mcrophage	-0.174426	-0.113145	0.0827037	0.0410655	-0.00865341	Singlet	Macrophage
control.rds_CCCTGATCACGTGAGA-1	control	13078	3167	3.7544	control.rds	unexposed	0	Mcrophage	-0.118449	-0.137495	0.136374	0.163123	0.123089	Singlet	Macrophage
control.rds_CCCTGATGTCTTGAAC-1	control	23459	3659	2.33173	control.rds	unexposed	0	Mcrophage	-0.197957	-0.044634	0.537697	0.385327	0.20044	Singlet	Monocyte
control.rds_CCCTGATTCATGCTAG-1	control	21431	3726	1.90845	control.rds	unexposed	0	Mcrophage	0.0321668	-0.0586339	0.730083	0.142898	0.0735376	Singlet	Macrophage
control.rds_CCCTGATTCGCAGAGA-1	control	8507	2745	3.11508	control.rds	unexposed	0	Mcrophage	-0.046005	-0.0304639	0.111844	0.0650511	0.0892888	Singlet	Macrophage
control.rds_CCCTGATTCGTCCTCA-1	control	21267	3804	1.51408	control.rds	unexposed	0	Mcrophage	-0.0680365	0.0334773	0.0512899	0.0859323	0.111497	Singlet	Macrophage
control.rds_CCCTTAGCAGGTATGG-1	control	15636	3288	2.49424	control.rds	unexposed	0	Mcrophage	-0.184277	-0.160858	0.647936	0.0746184	0.0454201	Singlet	Macrophage
control.rds_CCCTTAGGTCTTCAAG-1	control	15193	3331	2.2642	control.rds	unexposed	0	Mcrophage	-0.144276	-0.121453	0.40059	0.098503	0.0402342	Singlet	Macrophage
control.rds_CCCTTAGTCCTTCTGG-1	control	13497	3266	2.99326	control.rds	unexposed	0	Mcrophage	-0.203749	-0.11636	0.0958211	-0.015526	-0.00112512	Singlet	Macrophage
control.rds_CCCTTAGTCGAGATAA-1	control	17605	3447	2.39137	control.rds	unexposed	0	Mcrophage	-0.107474	-0.0203238	-0.0161869	0.0923437	0.0856535	Singlet	Macrophage
control.rds_CCCTTAGTCTCTAAGG-1	control	16692	3448	3.88809	control.rds	unexposed	0	Mcrophage	-0.150151	-0.0902008	0.155993	0.101049	0.0654528	Singlet	Macrophage
control.rds_CCCTTAGTCTTCTGGC-1	control	17064	3854	4.23113	control.rds	unexposed	0	Mcrophage	-0.14273	0.059997	0.374892	0.0902941	0.0491994	Singlet	Macrophage
control.rds_CCGAACGAGGAGAGGC-1	control	14219	3278	3.4039	control.rds	unexposed	0	Mcrophage	-0.168536	0.0125976	0.307179	0.0653313	0.0415423	Singlet	Macrophage
control.rds_CCGAACGCACGTCTCT-1	control	15328	3707	3.50339	control.rds	unexposed	0	Mcrophage	-0.179347	0.0609077	-0.0822239	0.0765909	0.0521368	Singlet	Macrophage
control.rds_CCGAACGCATCCAATG-1	control	24594	4464	1.9151	control.rds	unexposed	0	Mcrophage	-0.245688	-0.185868	0.186385	0.054321	0.0169924	Singlet	Macrophage
control.rds_CCGAACGTCCACGTAA-1	control	16192	3082	1.66749	control.rds	unexposed	0	Mcrophage	-0.15117	-0.150147	0.429768	0.0920442	0.093456	Singlet	Macrophage
control.rds_CCGAACGTCTACGCGG-1	control	10029	2660	1.71503	control.rds	unexposed	0	Mcrophage	-0.276367	-0.364691	0.0274295	0.00448172	0.0240587	Singlet	Macrophage
control.rds_CCGAACGTCTGCGATA-1	control	15692	3347	2.35789	control.rds	unexposed	0	Mcrophage	-0.118831	0.0748751	0.339863	0.09512	0.0427577	Singlet	Macrophage
control.rds_CCGATCTAGCGGCTCT-1	control	22615	3915	1.80411	control.rds	unexposed	0	Mcrophage	-0.183561	0.0864656	0.224553	0.0604738	0.0659051	Singlet	Macrophage
control.rds_CCGATCTAGCTAGATA-1	control	12938	3332	2.23373	control.rds	unexposed	0	Mcrophage	-0.110544	-0.097915	0.189451	0.139382	0.116445	Singlet	Macrophage
control.rds_CCGATCTAGGCACTAG-1	control	14819	3519	2.44956	control.rds	unexposed	0	Mcrophage	-0.0565701	-0.0287962	-0.0340795	0.247505	0.0836262	Singlet	Macrophage
control.rds_CCGATGGAGATAACGT-1	control	16487	3298	2.91138	control.rds	unexposed	0	Mcrophage	-0.166682	-0.238629	0.208012	0.240287	0.108944	Singlet	Macrophage
control.rds_CCGATGGGTATGAAGT-1	control	17288	3574	1.85678	control.rds	unexposed	0	Mcrophage	0.131222	0.0633065	0.532606	0.0854934	0.0501772	Singlet	Macrophage
control.rds_CCGATGGTCTATGTGG-1	control	29108	4755	4.54514	control.rds	unexposed	0	Mcrophage	-0.105655	-0.0617497	-0.245437	0.07571	0.0635534	Singlet	Macrophage
control.rds_CCGCAAGAGAATCCCT-1	control	11564	3241	2.42996	control.rds	unexposed	0	Mcrophage	-0.0560037	-0.138637	0.0355309	0.0693844	0.0666661	Singlet	Macrophage
control.rds_CCGCAAGAGACCAAGC-1	control	16998	3675	2.1179	control.rds	unexposed	0	Mcrophage	-0.171614	-0.0119771	0.257331	0.0643471	0.0419746	Singlet	Macrophage
control.rds_CCGCAAGAGGTCACTT-1	control	15760	3037	3.11548	control.rds	unexposed	0	Mcrophage	-0.10007	-0.118898	0.109358	0.017785	0.0356962	Singlet	Macrophage
control.rds_CCGCAAGGTGTATTCG-1	control	15533	3773	2.42065	control.rds	unexposed	0	Mcrophage	0.0219037	0.120027	0.12834	0.0746407	-0.00642165	Singlet	Macrophage
control.rds_CCGCAAGGTTATCCAG-1	control	14180	3359	2.2567	control.rds	unexposed	0	Mcrophage	-0.181957	0.0518391	0.111834	0.127783	0.0759604	Singlet	Macrophage
control.rds_CCGCAAGTCAGTCTTT-1	control	16815	3687	2.93785	control.rds	unexposed	0	Mcrophage	-0.177306	0.0809363	-0.164093	0.0746898	0.0019899	Singlet	Macrophage
control.rds_CCGGACAAGGGCATGT-1	control	13984	3266	3.36098	control.rds	unexposed	0	Mcrophage	-0.137053	-0.00537923	0.426958	0.0561392	0.0626502	Singlet	Macrophage
control.rds_CCGGACACACATACTG-1	control	18756	3697	1.90339	control.rds	unexposed	0	Mcrophage	-0.182855	-0.152741	0.38989	0.138893	0.125401	Singlet	Macrophage
control.rds_CCGGACACACCCTGAG-1	control	12570	3023	3.89021	control.rds	unexposed	0	Mcrophage	-0.233943	0.081671	-0.199694	0.142326	0.106362	Singlet	Macrophage
control.rds_CCGGACACAGTCAGAG-1	control	23675	4090	3.78036	control.rds	unexposed	0	Mcrophage	-0.204671	0.0331772	0.0300564	0.0634735	0.0128613	Singlet	Proliferating cells
control.rds_CCGGACAGTACAGAGC-1	control	13636	3035	2.16339	control.rds	unexposed	0	Mcrophage	-0.0527445	0.0760862	0.677454	0.0473357	0.0324789	Singlet	Macrophage
control.rds_CCGGACAGTGCAGGAT-1	control	23193	4025	2.12133	control.rds	unexposed	0	Mcrophage	-0.10824	-0.037816	0.268437	0.0278183	0.0581282	Singlet	Macrophage
control.rds_CCGGACATCCGCCTAT-1	control	14897	3429	7.39746	control.rds	unexposed	0	Mcrophage	-0.130861	-0.174327	0.190354	0.0559616	0.135304	Singlet	Macrophage
control.rds_CCGGGTAAGTCCTGCG-1	control	13683	3262	1.4909	control.rds	unexposed	0	Mcrophage	-0.0761903	-0.203794	0.105673	0.0750224	0.0694291	Singlet	Macrophage
control.rds_CCGGGTAAGTGATAAC-1	control	11395	2859	2.05353	control.rds	unexposed	0	Mcrophage	-0.172606	-0.0975635	0.296694	0.066946	0.0412437	Singlet	Macrophage
control.rds_CCGGGTACAGGATTCT-1	control	16604	3517	2.25247	control.rds	unexposed	0	Mcrophage	-0.0399234	-0.110957	0.245061	0.137244	0.067146	Singlet	Macrophage
control.rds_CCGGGTAGTAGGCAAC-1	control	23950	4355	2.10021	control.rds	unexposed	0	Mcrophage	0.0516339	0.00516096	-0.0384691	0.067997	0.02153	Singlet	Macrophage
control.rds_CCGGTAGAGCTGACCC-1	control	16893	3706	2.25537	control.rds	unexposed	0	Mcrophage	-0.206049	-0.193128	0.302826	0.0819593	0.0537966	Singlet	Macrophage
control.rds_CCGGTAGAGGACAAGA-1	control	29597	4715	2.56783	control.rds	unexposed	0	Mcrophage	-0.0157251	-0.0438637	0.468818	0.0975222	0.0787835	Singlet	Macrophage
control.rds_CCGGTAGCAAACGTGG-1	control	15476	3445	1.69941	control.rds	unexposed	0	Mcrophage	-0.115877	0.256754	0.629864	0.0727175	-0.0223098	Singlet	Macrophage
control.rds_CCGGTAGCAGAAGCTG-1	control	17890	3432	2.1185	control.rds	unexposed	0	Mcrophage	-0.00494746	-0.0410084	0.355826	0.0412305	0.031949	Singlet	Macrophage
control.rds_CCGGTAGCAGAGTTGG-1	control	11656	3043	3.17433	control.rds	unexposed	0	Mcrophage	-0.18099	0.146451	0.444035	0.0160242	0.0540733	Singlet	Macrophage
control.rds_CCGGTAGGTGAGTTTC-1	control	16847	3370	1.4602	control.rds	unexposed	0	Mcrophage	-0.138956	0.0294019	0.108725	0.102835	0.117963	Singlet	Macrophage
control.rds_CCGGTAGTCATACGAC-1	control	20026	3865	3.16089	control.rds	unexposed	0	Mcrophage	-0.0475359	-0.0149185	0.348929	0.137129	0.0548877	Singlet	Macrophage
control.rds_CCGGTGAAGATGCCGA-1	control	8575	2692	3.67347	control.rds	unexposed	0	Mcrophage	-0.00399121	-0.0467339	0.179691	0.168224	0.156703	Singlet	Macrophage
control.rds_CCGGTGAAGCACTCAT-1	control	18068	3425	2.21386	control.rds	unexposed	0	Mcrophage	-0.0829604	-0.211746	0.338185	0.0270864	0.0623264	Singlet	Macrophage
control.rds_CCGGTGAAGTTGGACG-1	control	23092	3975	2.42941	control.rds	unexposed	0	Mcrophage	0.0621456	-0.196167	0.0230471	0.14459	0.0812328	Singlet	Macrophage
control.rds_CCGGTGATCAAGAATG-1	control	15053	3664	3.0293	control.rds	unexposed	0	Mcrophage	-0.12048	0.0699331	0.197943	0.000847907	0.00306894	Singlet	Macrophage
control.rds_CCGGTGATCGCCGATG-1	control	17464	3819	2.95465	control.rds	unexposed	0	Mcrophage	-0.0526908	-0.0352858	0.0868651	0.0596484	0.0621004	Singlet	Macrophage
control.rds_CCGGTGATCTGTCCGT-1	control	25208	4099	3.2093	control.rds	unexposed	0	Mcrophage	-0.115631	0.00517562	0.0566474	0.1031	0.0581832	Singlet	Macrophage
control.rds_CCGTAGGGTGACGTCC-1	control	9867	2850	2.59451	control.rds	unexposed	0	Mcrophage	0.0190094	-0.0670523	0.733958	0.11236	0.126278	Singlet	Macrophage
control.rds_CCGTGAGCAATCTGCA-1	control	17450	3724	3.47278	control.rds	unexposed	0	Mcrophage	-0.117787	-0.0659267	0.392673	0.0353546	0.0206295	Singlet	Macrophage
control.rds_CCGTGAGCACACGCCA-1	control	8384	2728	2.8626	control.rds	unexposed	0	Mcrophage	-0.0930785	-0.0417236	0.11797	0.0216538	-0.00291135	Singlet	Macrophage
control.rds_CCGTGAGGTTCGGTTA-1	control	10560	2752	1.89394	control.rds	unexposed	0	Mcrophage	0.262507	-0.2082	0.193417	0.106323	0.031533	Singlet	Macrophage
control.rds_CCGTTCAAGACCAGCA-1	control	11749	2955	3.1492	control.rds	unexposed	0	Mcrophage	-0.0349829	0.000400342	0.282869	0.0742863	0.0623585	Singlet	Macrophage
control.rds_CCGTTCAAGCATCAGG-1	control	16587	3516	1.71218	control.rds	unexposed	0	Mcrophage	-0.0867881	-0.0399334	0.486182	0.0100053	0.000759724	Singlet	Macrophage
control.rds_CCGTTCACAACCGCCA-1	control	21086	4071	2.30485	control.rds	unexposed	0	Mcrophage	-0.193245	-0.00602177	0.158888	0.0432395	0.066503	Singlet	Macrophage
control.rds_CCGTTCACAGCTGTAT-1	control	19652	4190	4.54407	control.rds	unexposed	0	Mcrophage	-0.060069	-0.210085	0.344714	0.0854822	0.0367301	Singlet	Macrophage
control.rds_CCGTTCACAGGCACTC-1	control	13347	3193	2.21023	control.rds	unexposed	0	Mcrophage	0.177486	-0.205655	0.338468	0.0422053	0.0839329	Singlet	Macrophage
control.rds_CCGTTCACAGTTTGGT-1	control	14740	3503	2.15061	control.rds	unexposed	0	Mcrophage	-0.0214577	0.0766301	0.615449	0.131527	0.108319	Singlet	Macrophage
control.rds_CCGTTCACATGCGGTC-1	control	13869	3256	4.88139	control.rds	unexposed	0	Mcrophage	-0.0992506	0.115362	0.369335	0.185012	0.115861	Singlet	Macrophage
control.rds_CCGTTCATCATTGCGA-1	control	16013	3544	1.95466	control.rds	unexposed	0	Mcrophage	-0.0429549	-0.19565	0.298378	0.106053	0.102944	Singlet	Macrophage
control.rds_CCGTTCATCCCTGGTT-1	control	16407	3485	1.90772	control.rds	unexposed	0	Mcrophage	-0.119784	-0.28545	-0.0760249	0.0461997	0.054106	Singlet	Macrophage
control.rds_CCTAACCAGTGTACAA-1	control	44204	5751	3.29834	control.rds	unexposed	0	Mcrophage	-0.175939	-0.00462811	0.271125	0.0652389	0.0265531	Singlet	Proliferating cells
control.rds_CCTAACCGTACAGTCT-1	control	13873	3343	2.11922	control.rds	unexposed	0	Mcrophage	0.0350672	-0.0469202	0.484427	0.102632	0.0870479	Singlet	Macrophage
control.rds_CCTAACCGTTTACTTC-1	control	16479	3712	3.61672	control.rds	unexposed	0	Mcrophage	-0.187542	-0.116262	0.268365	-0.0239378	0.0526301	Singlet	Macrophage
control.rds_CCTAACCTCGACATTG-1	control	28903	4473	2.40805	control.rds	unexposed	0	Mcrophage	-0.11436	0.0109319	0.629681	0.146824	0.094799	Singlet	Macrophage
control.rds_CCTAACCTCGGACGTC-1	control	12883	2992	4.02856	control.rds	unexposed	0	Mcrophage	-0.153005	-4.23824e-05	0.47762	0.340292	0.175784	Singlet	Neutrophil
control.rds_CCTAAGAAGTGAGGTC-1	control	20739	3590	2.32412	control.rds	unexposed	0	Mcrophage	0.204109	-0.112969	0.248504	0.0561989	0.059812	Singlet	Macrophage
control.rds_CCTAAGACAACGGCTC-1	control	15912	3631	2.16817	control.rds	unexposed	0	Mcrophage	-0.158744	-0.336997	0.0472198	0.101481	0.0632672	Singlet	Macrophage
control.rds_CCTAAGACATCACAGT-1	control	11213	3288	2.46143	control.rds	unexposed	0	Mcrophage	-0.067356	0.17019	0.621912	0.0491242	0.027598	Singlet	Macrophage
control.rds_CCTAAGACATCGGAGA-1	control	21148	4075	3.45186	control.rds	unexposed	0	Mcrophage	-0.190066	0.086141	0.0841809	-0.022029	0.0336748	Singlet	Macrophage
control.rds_CCTAAGAGTGGTTTAC-1	control	15390	3563	3.26836	control.rds	unexposed	0	Mcrophage	-0.0563803	-0.030087	0.253364	0.205875	0.0473759	Singlet	Macrophage
control.rds_CCTAAGAGTTGCATCA-1	control	13724	3249	1.9455	control.rds	unexposed	0	Mcrophage	-0.201169	-0.0825575	0.783496	0.123944	0.118247	Singlet	Macrophage
control.rds_CCTAAGATCTGTGCGG-1	control	14556	3415	3.38005	control.rds	unexposed	0	Mcrophage	-0.0778124	-0.226482	0.0367234	0.0481614	-0.00152789	Singlet	Macrophage
control.rds_CCTACGTAGATTGACA-1	control	12969	3155	2.77585	control.rds	unexposed	0	Mcrophage	-0.136301	-0.36469	0.714366	0.0904905	0.020864	Singlet	Macrophage
control.rds_CCTACGTAGGATAATC-1	control	15502	3425	2.0707	control.rds	unexposed	0	Mcrophage	-0.0712678	-0.0289895	0.061659	-0.0135623	0.010349	Singlet	Macrophage
control.rds_CCTACGTCAAATCCCA-1	control	20739	3801	2.24697	control.rds	unexposed	0	Mcrophage	-0.216706	0.0869009	0.296925	0.0191138	0.0649278	Singlet	Macrophage
control.rds_CCTATCGAGAGCATCG-1	control	10796	2612	2.07484	control.rds	unexposed	0	Mcrophage	-0.0937749	-0.101733	0.249152	0.157628	0.0688685	Singlet	Macrophage
control.rds_CCTATCGAGAGCTTTC-1	control	14565	2936	2.48541	control.rds	unexposed	0	Mcrophage	0.199498	0.0232553	0.200061	0.0835982	0.0533141	Singlet	Macrophage
control.rds_CCTATCGCATGATAGA-1	control	22853	4189	4.37142	control.rds	unexposed	0	Mcrophage	-0.189705	-0.216214	-0.321118	0.00397069	0.0508463	Singlet	Macrophage
control.rds_CCTATCGGTCTAGGCC-1	control	17011	3737	3.55652	control.rds	unexposed	0	Mcrophage	-0.0771416	-0.0215269	-0.126819	0.075541	0.0637653	Singlet	Proliferating cells
control.rds_CCTATCGGTGACCGAA-1	control	12755	3326	2.08546	control.rds	unexposed	0	Mcrophage	-0.139319	-0.267434	0.39184	0.0662614	0.0919271	Singlet	Macrophage
control.rds_CCTATCGTCAACGTGT-1	control	16079	3387	4.17315	control.rds	unexposed	0	Mcrophage	-0.139034	-0.251612	-0.0169073	0.0493286	0.0193005	Singlet	Macrophage
control.rds_CCTATCGTCGCTACGG-1	control	15516	3353	1.57902	control.rds	unexposed	0	Mcrophage	0.217712	0.069527	0.33912	0.083292	0.0291154	Singlet	Macrophage
control.rds_CCTCAACAGAATTCAG-1	control	17172	3579	2.90007	control.rds	unexposed	0	Mcrophage	-0.0752373	-0.0656782	0.50645	0.224717	0.132213	Singlet	Macrophage
control.rds_CCTCAACAGCGAGAAA-1	control	8317	2600	5.03787	control.rds	unexposed	0	Mcrophage	-0.258357	-0.101712	0.628406	0.025852	0.0549903	Singlet	Macrophage
control.rds_CCTCAACCAACCGACC-1	control	14408	3521	3.66463	control.rds	unexposed	0	Mcrophage	-0.151613	0.0140863	0.209035	0.0257179	0.0136713	Singlet	Macrophage
control.rds_CCTCAACCACGCGTCA-1	control	16519	3474	1.73134	control.rds	unexposed	0	Mcrophage	-0.208851	0.0244543	0.351965	0.120151	0.0863916	Singlet	Macrophage
control.rds_CCTCAACCACTTGTGA-1	control	15572	3563	2.04855	control.rds	unexposed	0	Mcrophage	-0.254335	-0.0993242	-0.315572	0.000725251	0.0192705	Singlet	Macrophage
control.rds_CCTCAACGTTAGAAAC-1	control	25824	4038	2.00201	control.rds	unexposed	0	Mcrophage	-0.109166	0.190966	0.41077	0.112968	0.0740983	Singlet	Macrophage
control.rds_CCTCAACTCGTCGATA-1	control	18365	3398	1.7969	control.rds	unexposed	0	Mcrophage	-0.204781	-0.0177095	0.163441	0.263043	0.0956054	Singlet	Macrophage
control.rds_CCTCACAAGAGTCACG-1	control	18218	3529	3.68866	control.rds	unexposed	0	Mcrophage	-0.156018	-0.105353	0.209067	0.070887	0.0884179	Singlet	Macrophage
control.rds_CCTCACAAGGGACTGT-1	control	12905	3584	3.20806	control.rds	unexposed	0	Mcrophage	-0.139653	-0.0552177	0.290745	0.0583542	0.0941468	Singlet	Macrophage
control.rds_CCTCACAGTCACAGAG-1	control	15146	3460	4.99802	control.rds	unexposed	0	Mcrophage	-0.191402	-0.317785	0.101871	0.104194	0.104884	Singlet	Macrophage
control.rds_CCTCACATCTACCTTA-1	control	12496	3378	3.78521	control.rds	unexposed	0	Mcrophage	0.103936	-0.239819	0.246644	-0.00672273	-0.018861	Singlet	Macrophage
control.rds_CCTCACATCTCTCTAA-1	control	23751	4045	1.80203	control.rds	unexposed	0	Mcrophage	-0.0230006	0.0513839	0.515949	0.178659	0.0922418	Singlet	Macrophage
control.rds_CCTCAGTAGGCCCACT-1	control	16205	3566	2.40666	control.rds	unexposed	0	Mcrophage	0.065247	-0.116455	0.651201	0.196361	0.0651487	Singlet	Macrophage
control.rds_CCTCAGTGTCAGGTAG-1	control	11782	3285	0.704464	control.rds	unexposed	0	Mcrophage	0.149366	-0.0153339	0.0955124	0.0914411	0.0750941	Singlet	Macrophage
control.rds_CCTCAGTGTCGCATCG-1	control	14524	3419	1.79703	control.rds	unexposed	0	Mcrophage	-0.0854653	-0.21725	0.178145	0.0142167	0.0017135	Singlet	Macrophage
control.rds_CCTCAGTGTCGGTACC-1	control	16301	3472	2.14711	control.rds	unexposed	0	Mcrophage	-0.0120041	-0.0880659	0.204117	0.161648	0.14362	Singlet	Macrophage
control.rds_CCTCAGTTCGATTGAC-1	control	15619	3502	2.38812	control.rds	unexposed	0	Mcrophage	-0.151998	-0.14556	0.595545	0.0431053	0.0846903	Singlet	Macrophage
control.rds_CCTCAGTTCTCAACCC-1	control	12312	3039	2.44477	control.rds	unexposed	0	Mcrophage	-0.200264	-0.164199	0.582938	0.166752	0.104304	Singlet	Macrophage
control.rds_CCTCATGAGACATAAC-1	control	23382	4138	1.81764	control.rds	unexposed	0	Mcrophage	-0.0917492	0.0385243	0.0601231	0.157827	0.0528994	Singlet	Macrophage
control.rds_CCTCATGCAACACAAA-1	control	32435	5093	2.7717	control.rds	unexposed	0	Mcrophage	-0.148066	0.0684395	0.0859682	0.0272841	-0.00166349	Singlet	Macrophage
control.rds_CCTCATGCATGGCACC-1	control	17797	3481	1.81491	control.rds	unexposed	0	Mcrophage	-0.122732	-0.109416	0.460577	0.0593631	0.00743824	Singlet	Macrophage
control.rds_CCTCATGGTTTACGAC-1	control	19376	3757	1.55347	control.rds	unexposed	0	Mcrophage	-0.0290915	-0.15267	0.499243	0.130017	0.0762048	Singlet	Macrophage
control.rds_CCTCATGTCATTGAGC-1	control	14467	3292	2.84095	control.rds	unexposed	0	Mcrophage	0.184162	0.30796	0.407104	0.104141	0.0671544	Singlet	Macrophage
control.rds_CCTCCAAAGATTGGGC-1	control	11770	2906	2.31946	control.rds	unexposed	0	Mcrophage	-0.174566	-0.125271	0.285758	0.024316	0.0210562	Singlet	Macrophage
control.rds_CCTCCAACAATCCAGT-1	control	17315	4096	2.64511	control.rds	unexposed	0	Mcrophage	-0.0721645	-0.15564	0.52158	0.149511	0.105583	Singlet	Proliferating cells
control.rds_CCTCCAAGTCAACATC-1	control	12871	3270	2.31528	control.rds	unexposed	0	Mcrophage	0.0380551	0.0255582	0.265643	0.134481	0.0947052	Singlet	Macrophage
control.rds_CCTCCAAGTGCATACT-1	control	22554	4071	2.15039	control.rds	unexposed	0	Mcrophage	-0.108646	-0.123002	0.393683	0.103026	0.0712835	Singlet	Macrophage
control.rds_CCTCCAATCTTAGCTT-1	control	17501	3838	2.79413	control.rds	unexposed	0	Mcrophage	-0.0938646	0.0316845	0.0441626	0.0981668	0.036535	Singlet	Macrophage
control.rds_CCTCCTCAGATTCGCT-1	control	11511	2746	2.49327	control.rds	unexposed	0	Mcrophage	-0.0167538	0.0189842	0.0517349	0.208635	0.0704796	Singlet	Macrophage
control.rds_CCTCCTCAGTTACGAA-1	control	21271	4237	2.32711	control.rds	unexposed	0	Mcrophage	-0.0400106	0.00507244	0.356139	0.0653026	0.0438839	Singlet	Macrophage
control.rds_CCTCCTCAGTTCCATG-1	control	21421	4085	2.71696	control.rds	unexposed	0	Mcrophage	-0.12871	-0.0457982	0.00815625	0.0191361	0.00150997	Singlet	Macrophage
control.rds_CCTCCTCTCTTCCCAG-1	control	17923	3949	2.68928	control.rds	unexposed	0	Mcrophage	-0.162761	-0.176488	0.296355	0.135945	0.0351867	Singlet	Macrophage
control.rds_CCTCTAGAGGCCTGCT-1	control	33449	5256	2.97767	control.rds	unexposed	0	Mcrophage	-0.143412	-0.221838	0.366199	0.0921361	0.0674648	Singlet	Macrophage
control.rds_CCTCTAGGTGCATGTT-1	control	8979	2920	3.76434	control.rds	unexposed	0	Mcrophage	-0.239934	-0.0481453	0.377733	-0.0795967	0.0185366	Singlet	Macrophage
control.rds_CCTCTCCAGGAACTAT-1	control	21528	4183	1.52824	control.rds	unexposed	0	Mcrophage	-0.074884	0.0998591	-0.0781689	0.0999979	-0.00728155	Singlet	Macrophage
control.rds_CCTCTCCAGGATTTAG-1	control	21712	4500	2.94768	control.rds	unexposed	0	Mcrophage	0.153634	-0.130579	0.479694	0.165521	0.186681	Singlet	DC
control.rds_CCTCTCCCAATCTAGC-1	control	22742	4035	1.87758	control.rds	unexposed	0	Mcrophage	-0.193511	-0.0883866	0.229295	0.019878	0.0199693	Singlet	Macrophage
control.rds_CCTCTCCCATCACGGC-1	control	11417	2766	0.814575	control.rds	unexposed	0	Mcrophage	-0.198493	-0.158011	-0.199316	-0.0269094	0.0541949	Singlet	Macrophage
control.rds_CCTCTCCTCCTAGCGG-1	control	8835	2767	3.12394	control.rds	unexposed	0	Mcrophage	0.0327804	-0.146782	-0.0145709	0.0453427	0.0609832	Singlet	Macrophage
control.rds_CCTCTCCTCTAGACCA-1	control	18183	3680	2.71132	control.rds	unexposed	0	Mcrophage	-0.0480833	-0.180468	0.271897	0.0685519	0.0955595	Singlet	Macrophage
control.rds_CCTCTCCTCTTAGCTT-1	control	14875	3513	2.05714	control.rds	unexposed	0	Mcrophage	0.217721	-0.0389989	0.109545	0.0741355	0.0581351	Singlet	Macrophage
control.rds_CCTGCATCAAAGGGCT-1	control	21712	4282	2.84175	control.rds	unexposed	0	Mcrophage	-0.058219	-0.131259	0.319388	0.0640225	0.0469992	Singlet	Macrophage
control.rds_CCTGCATCACATATCG-1	control	14345	3468	2.73963	control.rds	unexposed	0	Mcrophage	-0.0446625	-0.204735	0.0535004	0.0183391	0.0768595	Singlet	Macrophage
control.rds_CCTGCATCAGTCGAGA-1	control	17588	3453	3.09302	control.rds	unexposed	0	Mcrophage	-0.0902201	-0.0159208	0.433195	0.0623227	0.0337313	Singlet	Macrophage
control.rds_CCTGCATGTCGTCAGC-1	control	18436	3932	2.52766	control.rds	unexposed	0	Mcrophage	0.187736	0.0130284	0.416662	0.103969	0.0357538	Singlet	Macrophage
control.rds_CCTGCATTCAGTCACA-1	control	15763	3980	2.51221	control.rds	unexposed	0	Mcrophage	0.170271	-0.0112168	0.592699	0.0893468	0.0907787	Singlet	Macrophage
control.rds_CCTGCATTCCGGTTCT-1	control	8416	2590	1.56844	control.rds	unexposed	0	Mcrophage	-0.0510452	0.160873	0.905849	0.272455	0.0990689	Singlet	Macrophage
control.rds_CCTGCATTCGAGAATA-1	control	10383	2949	1.87807	control.rds	unexposed	0	Mcrophage	0.168987	0.0340904	0.228081	0.252085	0.152953	Singlet	Macrophage
control.rds_CCTGCATTCTCATTGT-1	control	12233	3118	1.27524	control.rds	unexposed	0	Mcrophage	-0.0295796	-0.0982821	0.775131	0.102519	0.0612395	Singlet	Macrophage
control.rds_CCTGCATTCTGTAACG-1	control	21844	4191	3.69438	control.rds	unexposed	0	Mcrophage	-0.0733033	-0.0905976	0.6304	0.0893196	0.0780388	Singlet	Macrophage
control.rds_CCTGTTGAGGATTTAG-1	control	13237	3205	3.17292	control.rds	unexposed	0	Mcrophage	-0.210181	-0.0611092	0.255749	0.163158	0.0669947	Singlet	Macrophage
control.rds_CCTGTTGAGTTCACTG-1	control	15258	3275	2.30699	control.rds	unexposed	0	Mcrophage	-0.0362343	0.128057	0.858827	0.137472	0.0435972	Singlet	Macrophage
control.rds_CCTGTTGGTAGGTCAG-1	control	15246	2957	1.30526	control.rds	unexposed	0	Mcrophage	-0.050425	0.101275	0.547837	0.187769	0.0991146	Singlet	Macrophage
control.rds_CCTGTTGGTGTAACGG-1	control	13276	2978	2.73426	control.rds	unexposed	0	Mcrophage	0.0982769	-0.0883652	0.561285	0.103749	0.0857746	Singlet	Macrophage
control.rds_CCTGTTGTCGGTAAGG-1	control	19321	3934	2.60856	control.rds	unexposed	0	Mcrophage	-0.162085	-0.0981545	0.348717	0.0809088	0.0608971	Singlet	Macrophage
control.rds_CCTTCAGAGTCTAGCT-1	control	15629	3379	1.80434	control.rds	unexposed	0	Mcrophage	0.0164541	-0.155112	0.663203	0.139837	0.101154	Singlet	Macrophage
control.rds_CCTTCAGAGTGGTGGT-1	control	18563	3723	2.08479	control.rds	unexposed	0	Mcrophage	-0.191869	0.0450594	0.00475741	-0.0201601	0.0387278	Singlet	Macrophage
control.rds_CCTTCAGGTCAACCAT-1	control	13350	3528	1.61798	control.rds	unexposed	0	Mcrophage	-0.255267	-0.0800439	0.516615	0.0964422	0.103371	Singlet	Macrophage
control.rds_CCTTCAGGTGCTGTCG-1	control	21034	3969	3.06171	control.rds	unexposed	0	Mcrophage	-0.202055	-0.081036	0.327481	0.0729384	0.0437008	Singlet	Macrophage
control.rds_CCTTCAGGTTATGACC-1	control	15399	3228	1.20138	control.rds	unexposed	0	Mcrophage	-0.073253	-0.109254	0.372626	0.104055	0.0523198	Singlet	Macrophage
control.rds_CCTTCAGGTTTAGAGA-1	control	11832	3238	3.11866	control.rds	unexposed	0	Mcrophage	-0.199722	-0.202119	0.187144	0.03322	0.0190624	Singlet	Macrophage
control.rds_CCTTGTGGTTGTAGCT-1	control	11103	3002	2.74701	control.rds	unexposed	0	Mcrophage	-0.0656737	-0.189031	0.235804	0.168802	0.104092	Singlet	Macrophage
control.rds_CCTTTGGCAGAACTAA-1	control	10171	2962	2.97906	control.rds	unexposed	0	Mcrophage	0.00378354	-0.00127028	0.0207699	0.0363244	0.0477399	Singlet	Macrophage
control.rds_CCTTTGGGTGCTATTG-1	control	10971	3105	2.67979	control.rds	unexposed	0	Mcrophage	-0.0851866	0.0615635	0.142237	-0.0070423	0.00882419	Singlet	Macrophage
control.rds_CCTTTGGTCAAGGACG-1	control	18324	3691	1.83912	control.rds	unexposed	0	Mcrophage	-0.0128853	-0.099708	0.445422	0.0699116	0.00666143	Singlet	Macrophage
control.rds_CGAAGGAAGCGCAATG-1	control	17675	3918	3.47949	control.rds	unexposed	0	Mcrophage	-0.344323	0.0546088	0.343813	0.00543744	-0.0163522	Singlet	Macrophage
control.rds_CGAAGGAAGCGCCTCA-1	control	16019	3523	1.28597	control.rds	unexposed	0	Mcrophage	0.0545258	0.277564	0.199027	0.0232997	0.0340478	Singlet	Macrophage
control.rds_CGAAGTTAGCACTGGA-1	control	15212	3105	2.53747	control.rds	unexposed	0	Mcrophage	0.00663255	0.0452767	0.319805	0.0415576	0.0321332	Singlet	Macrophage
control.rds_CGAAGTTAGTAATTGG-1	control	20926	4151	1.2138	control.rds	unexposed	0	Mcrophage	-0.128075	-0.172072	0.183461	0.0535682	0.0855559	Singlet	Macrophage
control.rds_CGAAGTTAGTGGATAT-1	control	29852	4455	2.73014	control.rds	unexposed	0	Mcrophage	-0.124619	0.00405986	0.107641	0.188804	0.110708	Singlet	Macrophage
control.rds_CGAAGTTCACGAAAGC-1	control	11746	3163	2.16244	control.rds	unexposed	0	Mcrophage	0.315868	-0.0546594	0.245406	0.116143	0.101906	Singlet	Macrophage
control.rds_CGAAGTTCAGCTATTG-1	control	22880	4314	3.29545	control.rds	unexposed	0	Mcrophage	-0.175517	-0.255621	0.255299	0.0392825	0.0571035	Singlet	Macrophage
control.rds_CGAAGTTCAGTAGTTC-1	control	11683	3140	3.61209	control.rds	unexposed	0	Mcrophage	-0.257558	0.00306724	0.163321	0.0731531	0.00345789	Singlet	Macrophage
control.rds_CGAAGTTGTAACATGA-1	control	10251	2937	2.92654	control.rds	unexposed	0	Mcrophage	-0.0757121	-0.147492	0.776305	0.142411	0.0440809	Singlet	Macrophage
control.rds_CGAAGTTTCCACGAAT-1	control	24548	4333	2.40345	control.rds	unexposed	0	Mcrophage	-0.0388373	-0.17043	0.422855	0.0870009	0.0600819	Singlet	plasma cells
control.rds_CGAAGTTTCCTCACCA-1	control	20371	3827	2.911	control.rds	unexposed	0	Mcrophage	-0.113563	-0.233392	0.424961	0.0790602	0.0356139	Singlet	Macrophage
control.rds_CGAATTGAGGCTCTAT-1	control	20707	3753	2.43396	control.rds	unexposed	0	Mcrophage	-0.0951501	-0.0366637	0.6249	0.0905246	0.0441387	Singlet	Macrophage
control.rds_CGAATTGAGTTTCAGC-1	control	12981	3237	3.16617	control.rds	unexposed	0	Mcrophage	-0.0743246	-0.09803	0.229342	0.0397809	0.0729674	Singlet	Macrophage
control.rds_CGAATTGCACGAGAAC-1	control	16793	3860	2.45936	control.rds	unexposed	0	Mcrophage	-0.0321976	-0.127045	0.184732	0.081482	0.105277	Singlet	Macrophage
control.rds_CGAATTGCAGAGGGTT-1	control	8716	2635	3.20101	control.rds	unexposed	0	Mcrophage	-0.21467	-0.0883001	-0.0998123	0.0543845	0.0717295	Singlet	Macrophage
control.rds_CGAATTGGTATCGTAC-1	control	12384	3251	1.87339	control.rds	unexposed	0	Mcrophage	-0.148336	-0.0474254	0.640548	0.0969792	0.0405526	Singlet	Macrophage
control.rds_CGAATTGGTGAAGCTG-1	control	17317	3228	4.15776	control.rds	unexposed	0	Mcrophage	0.0842492	-0.256553	0.189583	0.389906	0.239017	Singlet	Macrophage
control.rds_CGACAGCAGCCTTTCC-1	control	12760	3373	2.16301	control.rds	unexposed	0	Mcrophage	0.148983	-0.178845	1.06098	0.102754	0.0952391	Singlet	Macrophage
control.rds_CGACAGCAGCGTTGTT-1	control	25689	4265	2.37456	control.rds	unexposed	0	Mcrophage	-0.155417	-0.0381255	0.78351	0.115983	0.0871707	Singlet	Macrophage
control.rds_CGACAGCGTATAGGAT-1	control	16741	3503	4.24706	control.rds	unexposed	0	Mcrophage	-0.0968767	-0.164797	0.737978	0.0906829	0.0489168	Singlet	Macrophage
control.rds_CGACAGCGTGCGTGCT-1	control	9225	2673	2.63415	control.rds	unexposed	0	Mcrophage	-0.148783	-0.231677	0.104089	0.0110222	0.00319248	Singlet	Macrophage
control.rds_CGACAGCTCAGACCGC-1	control	24614	4544	2.36857	control.rds	unexposed	0	Mcrophage	-0.181358	0.087735	0.744221	0.115298	0.0574068	Singlet	Macrophage
control.rds_CGAGAAGAGGTCTACT-1	control	26723	4519	3.23691	control.rds	unexposed	0	Mcrophage	-0.11511	0.19587	0.152286	0.136181	0.0824196	Singlet	Macrophage
control.rds_CGAGAAGCACACGCCA-1	control	19826	3902	1.25593	control.rds	unexposed	0	Mcrophage	-0.20011	-0.117379	0.535136	0.0558973	0.113362	Singlet	Macrophage
control.rds_CGAGAAGCACAGACGA-1	control	29582	4202	2.14996	control.rds	unexposed	0	Mcrophage	-0.170119	0.0272339	0.17225	0.0603378	0.0334378	Singlet	Macrophage
control.rds_CGAGAAGCACTACGGC-1	control	12770	2942	4.26782	control.rds	unexposed	0	Mcrophage	-0.102866	-0.18463	0.126051	0.0670962	0.0328775	Singlet	Macrophage
control.rds_CGAGAAGCATCGATGT-1	control	9724	2667	2.0979	control.rds	unexposed	0	Mcrophage	-0.192319	-0.296593	0.526769	0.0892176	0.0457225	Singlet	Macrophage
control.rds_CGAGAAGGTCAGGTGA-1	control	15634	3116	1.53512	control.rds	unexposed	0	Mcrophage	0.0154261	-0.241423	0.268559	0.0665117	0.0646664	Singlet	Macrophage
control.rds_CGAGAAGGTCCCTGAG-1	control	19134	3673	0.794397	control.rds	unexposed	0	Mcrophage	-0.141309	0.0466087	0.448518	0.0692551	0.030464	Singlet	Macrophage
control.rds_CGAGAAGTCATGAAAG-1	control	10445	2703	2.82432	control.rds	unexposed	0	Mcrophage	-0.138062	-0.113668	-0.0575488	0.0337365	0.0667213	Singlet	Macrophage
control.rds_CGAGAAGTCTTCGGAA-1	control	19848	3540	4.31278	control.rds	unexposed	0	Mcrophage	-0.222687	-0.000517629	0.295456	0.143186	0.0761506	Singlet	Macrophage
control.rds_CGAGGAAAGTGCTCAT-1	control	12376	3191	1.10698	control.rds	unexposed	0	Mcrophage	-0.109923	0.115686	0.485766	0.0767212	0.0574879	Singlet	Macrophage
control.rds_CGAGGAACACCCAATA-1	control	18830	3908	2.54381	control.rds	unexposed	0	Mcrophage	-0.0163605	-0.0578484	0.209858	0.221557	0.120881	Singlet	Macrophage
control.rds_CGAGGCTAGTAGGCCA-1	control	17163	3629	2.27816	control.rds	unexposed	0	Mcrophage	-0.115063	-0.12533	0.460272	0.115995	0.0667033	Singlet	Macrophage
control.rds_CGAGGCTTCAAATAGG-1	control	24206	3793	2.16888	control.rds	unexposed	0	Mcrophage	-0.0788995	-0.0360934	0.257045	0.0144281	0.0168863	Singlet	Macrophage
control.rds_CGAGGCTTCATGCCAA-1	control	21381	4265	2.20289	control.rds	unexposed	0	Mcrophage	0.00729992	0.112889	0.261691	0.103025	0.0905878	Singlet	T cells
control.rds_CGAGGCTTCGCCAACG-1	control	17257	3433	1.97601	control.rds	unexposed	0	Mcrophage	-0.153236	-0.0145219	0.0696386	0.122826	0.0524845	Singlet	Macrophage
control.rds_CGAGGCTTCGCCATAA-1	control	8567	2532	2.05439	control.rds	unexposed	0	Mcrophage	-0.172416	-0.291415	0.420422	0.0998041	0.0497861	Singlet	Macrophage
control.rds_CGAGTGCAGAGACAAG-1	control	14354	2995	3.70628	control.rds	unexposed	0	Mcrophage	-0.220379	-0.267908	0.232635	0.0709358	0.0630345	Singlet	Macrophage
control.rds_CGAGTGCAGAGGGTAA-1	control	17824	3287	1.43066	control.rds	unexposed	0	Mcrophage	-0.118725	-0.0689462	0.17774	0.0750871	0.0383949	Singlet	Macrophage
control.rds_CGAGTGCAGTGTCATC-1	control	13770	2812	3.75454	control.rds	unexposed	0	Mcrophage	-0.0402809	-0.0697161	-0.0850241	-0.00143889	0.0103904	Singlet	Macrophage
control.rds_CGAGTGCTCCTTCTTC-1	control	15558	3356	2.43605	control.rds	unexposed	0	Mcrophage	-0.19474	-0.084974	-0.242517	0.0171385	0.0537436	Singlet	Macrophage
control.rds_CGAGTTACAATAGAGT-1	control	17197	3568	1.99453	control.rds	unexposed	0	Mcrophage	-0.00184947	0.21995	0.345302	0.0451995	0.0137039	Singlet	Macrophage
control.rds_CGAGTTACACAACCGC-1	control	20406	3744	2.44536	control.rds	unexposed	0	Mcrophage	-0.0873082	-0.098128	0.0122884	0.157806	0.0363219	Singlet	Macrophage
control.rds_CGAGTTACACAATGCT-1	control	11839	2881	1.87516	control.rds	unexposed	0	Mcrophage	-0.171186	0.0444968	0.224894	0.0507143	0.0466721	Singlet	Macrophage
control.rds_CGAGTTACACCCGTAG-1	control	12095	3054	2.74494	control.rds	unexposed	0	Mcrophage	-0.230172	-0.153843	0.101729	0.0742138	0.0446845	Singlet	Macrophage
control.rds_CGAGTTAGTTACAGCT-1	control	15125	3451	2.65785	control.rds	unexposed	0	Mcrophage	-0.0018294	0.0904773	0.340676	0.0228303	0.0238642	Singlet	Macrophage
control.rds_CGAGTTAGTTTCGACA-1	control	14033	3101	3.71268	control.rds	unexposed	0	Mcrophage	-0.251209	-0.244544	0.404214	0.231604	0.131701	Singlet	Macrophage
control.rds_CGAGTTATCAAACGAA-1	control	18418	3099	2.33467	control.rds	unexposed	0	Mcrophage	-0.163039	-0.160422	0.0737619	0.295888	0.183237	Singlet	Macrophage
control.rds_CGATCGGAGAATTTGG-1	control	11972	3078	3.81724	control.rds	unexposed	0	Mcrophage	-0.245747	-0.0837464	0.760227	0.0908367	0.0243906	Singlet	Macrophage
control.rds_CGATCGGAGCCAAGTG-1	control	17598	3501	2.56279	control.rds	unexposed	0	Mcrophage	-0.0641334	-0.128969	0.782893	0.151567	0.0540347	Singlet	Macrophage
control.rds_CGATCGGAGCGGATCA-1	control	11919	3075	1.9213	control.rds	unexposed	0	Mcrophage	-0.0674867	-0.0695772	0.610395	0.131637	0.118692	Singlet	Macrophage
control.rds_CGATCGGAGTCCCGGT-1	control	13548	2960	3.0189	control.rds	unexposed	0	Mcrophage	-0.167326	-0.122717	0.421943	0.100923	0.0745049	Singlet	Macrophage
control.rds_CGATCGGGTTGCATCA-1	control	12357	3083	1.8532	control.rds	unexposed	0	Mcrophage	-0.0649807	-0.119106	-0.143354	0.0739541	0.0525989	Singlet	Macrophage
control.rds_CGATCGGTCCCTGTTG-1	control	16778	3807	4.00524	control.rds	unexposed	0	Mcrophage	-0.235585	-0.0917715	0.345812	0.0906154	0.0336231	Singlet	Macrophage
control.rds_CGATCGGTCTCACGAA-1	control	8999	2606	2.32248	control.rds	unexposed	0	Mcrophage	-0.227329	0.015337	0.144251	0.210052	0.113642	Singlet	Macrophage
control.rds_CGATGCGAGCGATTCT-1	control	10990	2888	2.77525	control.rds	unexposed	0	Mcrophage	-0.260079	0.0383503	-0.0387391	-0.0254725	0.041232	Singlet	Macrophage
control.rds_CGATGCGAGTAAGAGG-1	control	26022	4235	1.36423	control.rds	unexposed	0	Mcrophage	-0.0460638	-0.0935757	0.622366	0.0852783	0.0345596	Singlet	Macrophage
control.rds_CGATGCGCAACACGTT-1	control	18721	3856	3.71241	control.rds	unexposed	0	Mcrophage	-0.0857841	-0.251249	0.722614	0.106302	0.0552356	Singlet	Macrophage
control.rds_CGATGCGCACTGTCCT-1	control	16308	3706	3.22541	control.rds	unexposed	0	Mcrophage	0.0489098	-0.00818509	0.111044	0.13096	0.115818	Singlet	Macrophage
control.rds_CGATGCGCAGATACCT-1	control	15038	3475	3.5909	control.rds	unexposed	0	Mcrophage	-0.11354	-0.100477	0.559434	0.125534	0.115621	Singlet	Proliferating cells
control.rds_CGATGCGGTGTCGCTG-1	control	13715	3039	3.89355	control.rds	unexposed	0	Mcrophage	-0.178779	-0.123397	-0.0553812	-0.00827783	0.00414722	Singlet	Macrophage
control.rds_CGATGCGGTTCAATCG-1	control	10312	2786	2.49224	control.rds	unexposed	0	Mcrophage	-0.205141	-0.10614	0.0145507	0.0384815	0.046106	Singlet	Macrophage
control.rds_CGATGGCAGATAGCTA-1	control	17199	3590	3.0118	control.rds	unexposed	0	Mcrophage	-0.108626	-0.102229	0.112085	0.00167609	-0.00953295	Singlet	Macrophage
control.rds_CGATGGCCATTGACCA-1	control	19505	3855	1.40989	control.rds	unexposed	0	Mcrophage	-0.233046	-0.219627	-0.156575	-0.011848	0.0394007	Singlet	Macrophage
control.rds_CGATGGCGTACTCAAC-1	control	11758	3351	2.38986	control.rds	unexposed	0	Mcrophage	-0.15999	-0.193945	-0.126849	-0.00336655	0.00649912	Singlet	Macrophage
control.rds_CGATGGCGTTGTACGT-1	control	18086	3533	2.02919	control.rds	unexposed	0	Mcrophage	-0.0937831	-0.127975	0.413493	0.123581	0.0884432	Singlet	Macrophage
control.rds_CGATGGCTCACCCTCA-1	control	47193	5718	3.36279	control.rds	unexposed	0	Mcrophage	-0.152761	0.0201535	0.262247	0.219158	0.0953182	Singlet	Macrophage
control.rds_CGATGGCTCGTACACA-1	control	14225	2971	3.22671	control.rds	unexposed	0	Mcrophage	-0.0781741	-0.0734185	0.133987	0.0657851	0.0719902	Singlet	Macrophage
control.rds_CGCAGGTCAGTCACGC-1	control	13439	2914	2.06117	control.rds	unexposed	0	Mcrophage	-0.0587965	0.131063	0.181513	0.121543	0.0348811	Singlet	Macrophage
control.rds_CGCAGGTGTATACCTG-1	control	9625	2793	2.35844	control.rds	unexposed	0	Mcrophage	-0.272797	-0.15933	0.088495	-0.00460949	0.0122123	Singlet	Macrophage
control.rds_CGCAGGTGTGCAGATG-1	control	13462	3262	1.54509	control.rds	unexposed	0	Mcrophage	-0.184184	-0.0597236	0.174013	0.105959	0.083681	Singlet	Macrophage
control.rds_CGCAGGTTCACACCGG-1	control	13460	3156	1.93908	control.rds	unexposed	0	Mcrophage	-0.219176	-0.217299	0.395489	0.127714	0.0580929	Singlet	Macrophage
control.rds_CGCAGGTTCAGATGCT-1	control	11551	3103	2.57986	control.rds	unexposed	0	Mcrophage	-0.0825218	-0.144942	0.233428	0.00461202	0.0574657	Singlet	Macrophage
control.rds_CGCAGGTTCTTCCAGC-1	control	15952	3806	2.7332	control.rds	unexposed	0	Mcrophage	-0.0144906	-0.0366068	-0.120656	0.107182	0.0801414	Singlet	Macrophage
control.rds_CGCATAAAGCTAGCCC-1	control	18267	3551	1.72442	control.rds	unexposed	0	Mcrophage	-0.0155369	0.0661941	0.145356	0.0383049	0.0599062	Singlet	Macrophage
control.rds_CGCATAAAGTTTGCTG-1	control	14277	3541	2.40947	control.rds	unexposed	0	Mcrophage	-0.17017	-0.250582	-0.0100417	0.0446242	0.0372176	Singlet	Macrophage
control.rds_CGCATAACAATGACCT-1	control	10594	2874	3.53974	control.rds	unexposed	0	Mcrophage	-0.266398	-0.171816	0.407746	0.112778	0.1601	Singlet	Macrophage
control.rds_CGCATAACACTCTCGT-1	control	15667	3268	2.45101	control.rds	unexposed	0	Mcrophage	-0.0950655	-0.263427	0.412708	0.293045	0.155186	Singlet	Neutrophil
control.rds_CGCATAACACTGTGAT-1	control	10745	2843	3.3597	control.rds	unexposed	0	Mcrophage	-0.161347	-0.1028	0.480776	0.141368	0.108883	Singlet	Macrophage
control.rds_CGCATAACATCTCAAG-1	control	18282	3544	2.37939	control.rds	unexposed	0	Mcrophage	0.00544651	0.0242686	0.303901	0.100832	0.0318109	Singlet	Macrophage
control.rds_CGCATAAGTTGTCCCT-1	control	14575	3414	2.97084	control.rds	unexposed	0	Mcrophage	-0.156813	-0.278814	0.634042	0.125448	0.0761364	Singlet	Macrophage
control.rds_CGCATGGAGATTGTGA-1	control	17017	3254	1.998	control.rds	unexposed	0	Mcrophage	-0.08979	-0.135167	0.33333	0.045284	0.0368557	Singlet	Macrophage
control.rds_CGCATGGCAAATGGCG-1	control	18563	3644	2.44573	control.rds	unexposed	0	Mcrophage	0.0869343	-0.131887	0.189669	0.105614	0.0660493	Singlet	Macrophage
control.rds_CGCATGGCAATGAAAC-1	control	31701	4532	2.6403	control.rds	unexposed	0	Mcrophage	-0.0365313	0.125837	0.577158	0.199077	0.0685714	Singlet	Macrophage
control.rds_CGCATGGCAGAGTTCT-1	control	10886	2863	3.9041	control.rds	unexposed	0	Mcrophage	-0.123333	-0.0991359	-0.0965152	-0.0165155	0.0233803	Singlet	Macrophage
control.rds_CGCATGGTCAGATGCT-1	control	36175	5135	2.14513	control.rds	unexposed	0	Mcrophage	-0.125388	-0.0285584	0.441528	0.0177825	-0.00368574	Singlet	Macrophage
control.rds_CGCATGGTCCTCACCA-1	control	11120	3098	2.14928	control.rds	unexposed	0	Mcrophage	-0.161653	-0.217594	0.18723	0.0495896	0.0487339	Singlet	Macrophage
control.rds_CGCCAGAAGAGGTATT-1	control	12802	3276	2.17935	control.rds	unexposed	0	Mcrophage	-0.231205	0.0157685	0.870402	0.0430156	0.0513648	Singlet	Macrophage
control.rds_CGCCAGAGTCACTTAG-1	control	20867	3807	2.42488	control.rds	unexposed	0	Mcrophage	-0.124733	-0.211947	0.403022	0.0965014	0.0742054	Singlet	Macrophage
control.rds_CGCCAGAGTGTGAATA-1	control	13524	3457	4.16297	control.rds	unexposed	0	Mcrophage	0.130492	-0.082739	-0.0596161	0.0323362	0.0627518	Singlet	Macrophage
control.rds_CGCCATTAGCATGATA-1	control	18813	3703	2.578	control.rds	unexposed	0	Mcrophage	-0.184541	-0.30018	0.417826	0.0243404	0.0277929	Singlet	Macrophage
control.rds_CGCCATTAGGCATCAG-1	control	18337	3760	2.78672	control.rds	unexposed	0	Mcrophage	-0.0713863	-0.0885832	0.417736	0.134228	0.0784374	Singlet	Macrophage
control.rds_CGCCATTCAGTAACGG-1	control	20734	4134	2.14141	control.rds	unexposed	0	Mcrophage	-0.0921644	-0.0199447	-0.0102591	0.0826095	0.0305894	Singlet	Macrophage
control.rds_CGCCATTTCAGCGGAA-1	control	15452	3773	2.49806	control.rds	unexposed	0	Mcrophage	-0.183085	0.0770482	0.124107	0.0834725	0.0355236	Singlet	Macrophage
control.rds_CGCCATTTCTCACGAA-1	control	9759	2704	3.22779	control.rds	unexposed	0	Mcrophage	-0.271592	-0.0430652	-0.0502306	0.0270314	0.025695	Singlet	Macrophage
control.rds_CGCGTGAAGACAACAT-1	control	15203	3388	3.58482	control.rds	unexposed	0	Mcrophage	-0.189774	-0.0436733	0.645049	0.125757	0.0729182	Singlet	B cells
control.rds_CGCGTGAAGAGATCGC-1	control	17577	3235	3.12909	control.rds	unexposed	0	Mcrophage	-0.198861	-0.335277	0.194964	0.048972	0.0813274	Singlet	Macrophage
control.rds_CGCGTGACAAAGCGTG-1	control	29323	4914	3.07267	control.rds	unexposed	0	Mcrophage	-0.0917367	-0.0954832	0.357174	0.0903448	0.0770038	Singlet	Macrophage
control.rds_CGCGTGATCCGCGGAT-1	control	12793	3234	2.97037	control.rds	unexposed	0	Mcrophage	-0.111904	-0.0426048	0.438259	0.0642576	0.0596789	Singlet	Macrophage
control.rds_CGCGTGATCCGGTAAT-1	control	12295	3001	2.57828	control.rds	unexposed	0	Mcrophage	-0.213086	0.0763464	0.562016	0.148459	0.0604192	Singlet	Macrophage
control.rds_CGCGTGATCGTTCATT-1	control	9383	2587	2.51519	control.rds	unexposed	0	Mcrophage	-0.0765566	0.218921	0.50692	0.0208521	0.0301381	Singlet	Macrophage
control.rds_CGCGTGATCTTCGTGC-1	control	16597	3633	3.81997	control.rds	unexposed	0	Mcrophage	-0.0499809	-0.0278803	0.40588	0.124815	0.0982407	Singlet	Macrophage
control.rds_CGGAACCAGATTGGGC-1	control	14387	3577	3.19038	control.rds	unexposed	0	Mcrophage	-0.0993572	-0.153157	0.311045	-0.0219747	0.0135549	Singlet	Macrophage
control.rds_CGGAACCAGGTTACCT-1	control	21586	4201	2.26536	control.rds	unexposed	0	Mcrophage	-0.0611865	-0.00488153	0.225747	0.0150815	0.0658325	Singlet	Macrophage
control.rds_CGGAACCAGTCACACT-1	control	30909	4997	0.951179	control.rds	unexposed	0	Mcrophage	-0.144023	-0.0754524	0.0489786	0.066007	0.0479204	Singlet	Macrophage
control.rds_CGGAACCCAATTGGTC-1	control	33570	5104	3.33333	control.rds	unexposed	0	Mcrophage	-0.105218	-0.0811268	0.508847	0.0998497	0.0710538	Singlet	Macrophage
control.rds_CGGAACCGTCCATACA-1	control	17554	3149	3.07622	control.rds	unexposed	0	Mcrophage	-0.0607065	0.0698709	0.608968	0.0140926	0.00726456	Singlet	Macrophage
control.rds_CGGAATTCAATGCTCA-1	control	14048	3262	1.2742	control.rds	unexposed	0	Mcrophage	0.0196308	0.0133971	-0.373411	0.0864361	0.101072	Singlet	Macrophage
control.rds_CGGAATTCACAGCCTG-1	control	36305	5192	1.73254	control.rds	unexposed	0	Mcrophage	0.183039	-0.0611998	0.43214	0.122111	0.0795235	Singlet	Macrophage
control.rds_CGGAATTGTCGTTGGC-1	control	18970	4032	2.6252	control.rds	unexposed	0	Mcrophage	-0.0936934	0.161839	0.241634	0.0982285	0.0190614	Singlet	Macrophage
control.rds_CGGAATTGTCTAGATC-1	control	12295	2963	1.45588	control.rds	unexposed	0	Mcrophage	-0.146871	-0.184032	0.460535	0.126823	0.0369264	Singlet	Macrophage
control.rds_CGGAATTTCCGTTGAA-1	control	16449	3539	1.88461	control.rds	unexposed	0	Mcrophage	0.155054	0.198031	0.20437	0.0452028	0.0529022	Singlet	Macrophage
control.rds_CGGACACCAAGGGTCA-1	control	26091	4420	1.20348	control.rds	unexposed	0	Mcrophage	0.0239124	0.191882	0.0707677	0.283895	0.110969	Singlet	Macrophage
control.rds_CGGACACTCACAGTGT-1	control	24715	4049	2.26583	control.rds	unexposed	0	Mcrophage	-0.125616	0.119409	0.306595	0.145305	0.0421865	Singlet	Macrophage
control.rds_CGGAGAACAAATACAG-1	control	10603	3031	1.09403	control.rds	unexposed	0	Mcrophage	-0.215687	-0.189752	0.591936	0.0805604	0.109731	Singlet	Macrophage
control.rds_CGGAGAAGTATCCCAA-1	control	9416	2603	2.57009	control.rds	unexposed	0	Mcrophage	-0.116517	-0.132459	0.608768	0.192455	0.0904012	Singlet	Macrophage
control.rds_CGGAGAAGTATTCTCT-1	control	19677	4026	3.3745	control.rds	unexposed	0	Mcrophage	-0.0549981	0.0396788	-0.0518652	0.185564	0.11752	Singlet	Macrophage
control.rds_CGGAGAAGTTGTCATG-1	control	16431	3761	2.47094	control.rds	unexposed	0	Mcrophage	-0.0395476	-0.220079	-0.0701826	0.110291	0.0826168	Singlet	Macrophage
control.rds_CGGAGAATCCTGTTAT-1	control	18631	3552	2.04498	control.rds	unexposed	0	Mcrophage	-0.28611	-0.0529004	0.327151	0.135774	0.122383	Singlet	Macrophage
control.rds_CGGCAGTAGTTGGACG-1	control	24688	4297	2.19135	control.rds	unexposed	0	Mcrophage	-0.0444758	-0.0830075	0.514084	0.173348	0.105808	Singlet	Macrophage
control.rds_CGGCAGTTCTACAGGT-1	control	15525	3544	2.63446	control.rds	unexposed	0	Mcrophage	-0.315937	-0.09517	0.166818	0.0315159	0.0399986	Singlet	Macrophage
control.rds_CGGGACTAGAAGTGTT-1	control	10068	2657	2.72149	control.rds	unexposed	0	Mcrophage	-0.285269	-0.156512	0.631506	-0.00892247	0.0553699	Singlet	Macrophage
control.rds_CGGGACTAGCACACCC-1	control	14522	3185	3.05054	control.rds	unexposed	0	Mcrophage	-0.0816271	-0.123904	0.545706	0.102496	0.076343	Singlet	Macrophage
control.rds_CGGGACTCAATCGCCG-1	control	15220	3049	2.11564	control.rds	unexposed	0	Mcrophage	-0.0433092	0.101641	0.384689	0.076376	0.0434595	Singlet	Macrophage
control.rds_CGGGACTCACGACCTG-1	control	19708	3755	1.86219	control.rds	unexposed	0	Mcrophage	0.00271803	-0.114546	0.0854365	0.0689374	0.00945026	Singlet	Macrophage
control.rds_CGGGACTGTCCATAGT-1	control	26797	4473	3.35858	control.rds	unexposed	0	Mcrophage	-0.0573058	0.0404229	0.122982	0.0563146	0.079	Singlet	Proliferating cells
control.rds_CGGGACTGTCTTGGTA-1	control	12127	3115	2.47382	control.rds	unexposed	0	Mcrophage	-0.0394994	0.0397733	0.289293	0.0531494	0.0619284	Singlet	Macrophage
control.rds_CGGGACTGTTTACCTT-1	control	19233	3905	2.67769	control.rds	unexposed	0	Mcrophage	-0.0552424	0.191817	0.180551	0.123087	0.0854818	Singlet	Macrophage
control.rds_CGGGACTTCCCTCGTA-1	control	14996	3311	2.55401	control.rds	unexposed	0	Mcrophage	-0.111956	-0.164579	0.951432	0.237909	0.10194	Singlet	Macrophage
control.rds_CGGGACTTCGTGGAAG-1	control	13626	3173	3.508	control.rds	unexposed	0	Mcrophage	-0.102904	0.0203092	-0.465339	-0.0311744	0.0255978	Singlet	Macrophage
control.rds_CGGGCATAGATCGCCC-1	control	11260	3249	3.33925	control.rds	unexposed	0	Mcrophage	-0.137657	-0.0751893	-0.0897371	0.107584	0.0646179	Singlet	Macrophage
control.rds_CGGGCATAGGTGAGCT-1	control	11385	2722	1.8621	control.rds	unexposed	0	Mcrophage	-0.107404	-0.0825239	0.376559	0.00778166	0.0133827	Singlet	Macrophage
control.rds_CGGGCATCACAAGTTC-1	control	28932	4425	2.18098	control.rds	unexposed	0	Mcrophage	-0.152522	-0.120696	-0.0819595	0.0932514	0.0335252	Singlet	Macrophage
control.rds_CGGGCATTCATAGGCT-1	control	19836	3832	3.00968	control.rds	unexposed	0	Mcrophage	-0.135721	-0.213786	-0.0064982	0.119552	0.00915753	Singlet	Macrophage
control.rds_CGGGCATTCTAATTCC-1	control	28544	4733	1.73066	control.rds	unexposed	0	Mcrophage	-0.158081	-0.176669	0.24078	0.0570456	0.0593497	Singlet	Macrophage
control.rds_CGGGTCAAGAGAGTGA-1	control	12364	2827	2.3617	control.rds	unexposed	0	Mcrophage	-0.219773	-0.124964	0.698936	0.0996387	0.0697554	Singlet	Macrophage
control.rds_CGGGTCAAGGAACGCT-1	control	18001	3254	5.78301	control.rds	unexposed	0	Mcrophage	-0.240539	0.051302	-0.265998	-0.0179738	0.0208993	Singlet	Macrophage
control.rds_CGGGTCAAGTCTCCTC-1	control	29523	4988	4.23737	control.rds	unexposed	0	Mcrophage	-0.247382	-0.189591	0.513914	0.101896	0.0617291	Singlet	Macrophage
control.rds_CGGGTCACAGCTGAGA-1	control	11951	3227	2.13371	control.rds	unexposed	0	Mcrophage	-0.064708	-0.0638217	-0.00245495	0.107009	0.0865208	Singlet	Macrophage
control.rds_CGGGTCAGTTGCTCAA-1	control	15118	3356	3.41315	control.rds	unexposed	0	Mcrophage	0.034632	-0.0291226	-0.073997	0.162138	0.116684	Singlet	Macrophage
control.rds_CGGGTGTCATCGCTGG-1	control	8796	2783	2.54661	control.rds	unexposed	0	Mcrophage	-0.0512527	0.0589338	0.101705	0.041056	0.0664146	Singlet	Macrophage
control.rds_CGGGTGTTCAAGTCTG-1	control	11019	2947	1.7606	control.rds	unexposed	0	Mcrophage	-0.156922	-0.0428307	0.453037	0.100956	0.0854584	Singlet	Macrophage
control.rds_CGGTCAGGTATCAGCT-1	control	16182	3512	2.01458	control.rds	unexposed	0	Mcrophage	-0.0740443	-0.259602	0.195507	0.0506915	0.110863	Singlet	Macrophage
control.rds_CGGTCAGGTGAATTAG-1	control	12894	3199	1.21762	control.rds	unexposed	0	Mcrophage	-0.18955	0.0686516	-0.00914764	0.0531521	0.00851836	Singlet	Macrophage
control.rds_CGTAAGTAGAAGTCTA-1	control	18453	4122	4.73094	control.rds	unexposed	0	Mcrophage	-0.0306103	-0.190049	0.2003	0.11291	0.0553977	Singlet	Macrophage
control.rds_CGTAAGTAGCCTAGGA-1	control	12057	3103	3.45028	control.rds	unexposed	0	Mcrophage	-0.0739474	-0.0417115	-0.158154	0.0363342	0.0257523	Singlet	Macrophage
control.rds_CGTAAGTAGGACAGCT-1	control	10883	2946	2.9128	control.rds	unexposed	0	Mcrophage	-0.103057	-0.169675	0.0652613	0.00929076	0.0459946	Singlet	Macrophage
control.rds_CGTAAGTAGTATTAGG-1	control	10207	2722	1.83208	control.rds	unexposed	0	Mcrophage	-0.172678	0.0784657	0.583852	0.0686751	0.0758676	Singlet	Macrophage
control.rds_CGTAATGAGGTCGTGA-1	control	8361	2621	5.51369	control.rds	unexposed	0	Mcrophage	-0.0639133	-0.237447	0.286675	0.149324	0.0959834	Singlet	Macrophage
control.rds_CGTAATGAGTATAGGT-1	control	13609	2933	1.77823	control.rds	unexposed	0	Mcrophage	-0.191297	0.146136	-0.0969035	0.0652224	0.0231597	Singlet	Macrophage
control.rds_CGTAATGTCTCACCCA-1	control	32269	5192	2.68059	control.rds	unexposed	0	Mcrophage	-0.208763	-0.0139125	0.3905	0.13204	0.0879596	Singlet	Proliferating cells
control.rds_CGTAGTACACGTCTCT-1	control	11884	3052	2.47391	control.rds	unexposed	0	Mcrophage	-0.321347	-0.148596	0.438371	0.0276356	0.0320339	Singlet	Macrophage
control.rds_CGTAGTACAGTCTGGC-1	control	19530	3673	1.54634	control.rds	unexposed	0	Mcrophage	-0.0148895	-0.195961	0.174585	0.117576	0.084501	Singlet	Macrophage
control.rds_CGTAGTAGTATGGGAC-1	control	16309	3450	2.72855	control.rds	unexposed	0	Mcrophage	-0.222003	-0.11312	0.116623	0.0971005	0.0238898	Singlet	Macrophage
control.rds_CGTAGTAGTGCCTTTC-1	control	19366	3569	1.40969	control.rds	unexposed	0	Mcrophage	-0.121044	0.109299	0.351942	0.160309	0.0258338	Singlet	Macrophage
control.rds_CGTCAAAGTACGCTAT-1	control	10006	2827	3.96762	control.rds	unexposed	0	Mcrophage	-0.118831	-0.377619	0.264827	0.0674418	0.0508069	Singlet	Macrophage
control.rds_CGTCAAATCATTATCC-1	control	13683	3245	2.03903	control.rds	unexposed	0	Mcrophage	-0.15537	-0.167241	0.390167	0.11492	0.071361	Singlet	Macrophage
control.rds_CGTCAAATCGTTATCT-1	control	12041	3028	3.49639	control.rds	unexposed	0	Mcrophage	-0.234231	-0.230625	0.0170035	-0.00252018	0.0251303	Singlet	Macrophage
control.rds_CGTCCATAGCTACTAC-1	control	17017	3705	2.81483	control.rds	unexposed	0	Mcrophage	-0.0376266	-0.206382	0.528065	0.083869	0.0507276	Singlet	Macrophage
control.rds_CGTCCATAGTTGCGAG-1	control	17030	3650	2.53083	control.rds	unexposed	0	Mcrophage	-0.181689	0.159773	0.576445	0.089053	0.0923111	Singlet	Macrophage
control.rds_CGTCCATCAGGATGAC-1	control	16207	3518	1.07978	control.rds	unexposed	0	Mcrophage	0.447438	-0.147822	0.218373	0.030996	0.104197	Singlet	Macrophage
control.rds_CGTCCATTCCACCTGT-1	control	21776	4213	4.16973	control.rds	unexposed	0	Mcrophage	-0.0682856	-0.0158918	0.29001	0.0235633	0.0371944	Singlet	Macrophage
control.rds_CGTCCATTCTGTCCCA-1	control	13525	3284	4.91682	control.rds	unexposed	0	Mcrophage	-0.0969334	-0.175446	0.142133	0.0576036	0.0764514	Singlet	Macrophage
control.rds_CGTGATAGTCAGGTAG-1	control	21165	3955	3.28845	control.rds	unexposed	0	Mcrophage	-0.156634	-0.0545523	0.339379	0.0738173	0.0485522	Singlet	Macrophage
control.rds_CGTGATAGTTTCGATG-1	control	13357	3055	1.31017	control.rds	unexposed	0	Mcrophage	-0.10823	-0.236174	0.299836	0.0595116	0.024622	Singlet	Macrophage
control.rds_CGTGATATCAGGAAGC-1	control	13104	3152	2.3199	control.rds	unexposed	0	Mcrophage	0.140092	-0.140108	0.34454	0.134124	0.0520142	Singlet	Macrophage
control.rds_CGTGCTTAGAAGGCTC-1	control	13504	3183	2.76214	control.rds	unexposed	0	Mcrophage	-0.133328	-0.117952	0.505291	0.0751659	0.0598429	Singlet	Macrophage
control.rds_CGTGCTTAGATTGAGT-1	control	9356	2958	3.34545	control.rds	unexposed	0	Mcrophage	-0.089959	0.137408	0.190454	0.0426767	0.0402363	Singlet	Macrophage
control.rds_CGTGCTTCACATGGTT-1	control	11640	2971	2.14777	control.rds	unexposed	0	Mcrophage	-0.0843824	0.162568	0.298699	0.171056	0.0629767	Singlet	Macrophage
control.rds_CGTGCTTCACTACACA-1	control	9313	2574	3.92999	control.rds	unexposed	0	Mcrophage	-0.0983935	-0.0794057	0.463452	0.147565	0.0889855	Singlet	Macrophage
control.rds_CGTGCTTGTACCTAAC-1	control	11040	2812	3.94928	control.rds	unexposed	0	Mcrophage	-0.241099	-0.307645	0.187907	-0.0061675	0.079002	Singlet	Macrophage
control.rds_CGTGCTTTCCCAGGCA-1	control	9817	2861	3.29021	control.rds	unexposed	0	Mcrophage	-0.251979	-0.0988385	0.0130163	-0.0369848	0.0236869	Singlet	Macrophage
control.rds_CGTGTCTGTATCGCTA-1	control	13791	3381	3.74157	control.rds	unexposed	0	Mcrophage	-0.117641	-0.0290559	0.136898	0.0173804	0.0463032	Singlet	Macrophage
control.rds_CGTGTCTGTATTTCTC-1	control	10112	2766	2.8481	control.rds	unexposed	0	Mcrophage	-0.081648	-0.133907	0.285053	0.112926	0.0846067	Singlet	Macrophage
control.rds_CGTGTCTTCGAGATAA-1	control	10422	2769	1.44886	control.rds	unexposed	0	Mcrophage	0.00928605	-0.148827	0.270125	-0.00499901	-0.0106186	Singlet	Macrophage
control.rds_CGTTAGAGTGTTAAAG-1	control	8845	2764	2.39683	control.rds	unexposed	0	Mcrophage	0.176292	-0.0743922	0.000928856	0.0747475	0.0874196	Singlet	Macrophage
control.rds_CGTTAGAGTTCAAGGG-1	control	14750	3263	2.32542	control.rds	unexposed	0	Mcrophage	-0.265332	0.0537424	0.478976	0.0946854	0.116421	Singlet	Macrophage
control.rds_CGTTAGAGTTTCCCAC-1	control	14077	3515	2.69944	control.rds	unexposed	0	Mcrophage	-0.201361	-0.317327	0.0412381	0.0223054	0.0674603	Singlet	Macrophage
control.rds_CGTTCTGAGCTTCATG-1	control	13992	3365	7.15409	control.rds	unexposed	0	Mcrophage	-0.0754042	-0.0366524	0.263486	0.0687396	0.0711641	Singlet	Macrophage
control.rds_CGTTCTGGTCCGAAAG-1	control	13513	3083	4.35877	control.rds	unexposed	0	Mcrophage	-0.269922	0.0382926	0.0926689	0.00599027	0.0397289	Singlet	Macrophage
control.rds_CGTTCTGGTTACGCCG-1	control	21528	3550	3.00074	control.rds	unexposed	0	Mcrophage	0.063539	-0.248371	0.72208	0.1932	0.124706	Singlet	Macrophage
control.rds_CGTTCTGTCACAACCA-1	control	21606	4015	2.65204	control.rds	unexposed	0	Mcrophage	-0.194879	-0.0294159	0.250863	0.0905796	0.0307418	Singlet	Macrophage
control.rds_CGTTGGGGTGACATCT-1	control	19956	3937	1.89918	control.rds	unexposed	0	Mcrophage	-0.156172	0.155799	0.10434	0.259894	0.129591	Singlet	Macrophage
control.rds_CTAACCCAGTGAATAC-1	control	17597	3887	3.39262	control.rds	unexposed	0	Mcrophage	-0.170748	-0.0291784	0.307427	0.0413847	0.00499084	Singlet	Macrophage
control.rds_CTAACCCGTCTGCAAT-1	control	11836	3284	5.50017	control.rds	unexposed	0	Mcrophage	-0.2303	-0.0730178	0.359655	0.0616882	0.0905632	Singlet	Macrophage
control.rds_CTAACCCTCAAGTAAG-1	control	25724	4101	2.26248	control.rds	unexposed	0	Mcrophage	0.0607872	-0.066811	0.278109	0.074331	0.0203239	Singlet	Macrophage
control.rds_CTAACCCTCGATTTCT-1	control	27084	4844	1.71688	control.rds	unexposed	0	Mcrophage	-0.112731	-0.12465	0.445943	-0.00580172	0.0462473	Singlet	Proliferating cells
control.rds_CTAACTTAGACTCTTG-1	control	15448	3427	3.26256	control.rds	unexposed	0	Mcrophage	-0.0865529	-0.195804	0.309271	0.10719	0.067762	Singlet	Macrophage
control.rds_CTAACTTAGTTGCCCG-1	control	14881	3523	3.17855	control.rds	unexposed	0	Mcrophage	-0.0828606	0.0626986	0.294987	0.129356	0.0711851	Singlet	Macrophage
control.rds_CTAACTTCACCGTCGA-1	control	15499	3510	2.80663	control.rds	unexposed	0	Mcrophage	-0.119897	-0.239573	0.654509	0.041712	0.0520802	Singlet	Macrophage
control.rds_CTAACTTCACTACTTT-1	control	11231	3173	1.40682	control.rds	unexposed	0	Mcrophage	-0.302342	-0.220803	0.0183372	-0.0527484	0.00840549	Singlet	Macrophage
control.rds_CTAACTTCAGGGCTTC-1	control	11477	2654	2.85789	control.rds	unexposed	0	Mcrophage	-0.129367	0.0678145	-0.0947587	-0.0250445	0.0456352	Singlet	Macrophage
control.rds_CTAACTTCATCGATAC-1	control	14852	3516	0.828171	control.rds	unexposed	0	Mcrophage	-0.171924	-0.053101	0.415375	0.0847514	0.0517898	Singlet	Macrophage
control.rds_CTAACTTGTGTCCACG-1	control	12487	2894	2.65076	control.rds	unexposed	0	Mcrophage	-0.14478	-0.194308	-0.230162	0.242432	0.209596	Singlet	Monocyte
control.rds_CTAACTTTCATGACAC-1	control	14160	3356	2.06215	control.rds	unexposed	0	Mcrophage	-0.0852321	-0.140047	0.0503071	0.114529	0.103097	Singlet	Macrophage
control.rds_CTAACTTTCATGGAGG-1	control	14011	3127	2.93341	control.rds	unexposed	0	Mcrophage	-0.160637	-0.138849	0.474612	0.098765	0.0413447	Singlet	Macrophage
control.rds_CTAAGTGAGGTCGTAG-1	control	11471	2854	1.90044	control.rds	unexposed	0	Mcrophage	-0.201353	0.00464288	0.301911	0.0772268	0.101049	Singlet	Macrophage
control.rds_CTAAGTGCATAACAGA-1	control	18492	3872	3.5637	control.rds	unexposed	0	Mcrophage	-0.270218	-0.0830712	0.308621	0.014174	0.0180339	Singlet	Macrophage
control.rds_CTAAGTGTCCAAGGGA-1	control	9013	2645	2.64063	control.rds	unexposed	0	Mcrophage	-0.201077	-0.293499	0.518168	0.13684	0.0273179	Singlet	Macrophage
control.rds_CTAAGTGTCTACACAG-1	control	15876	3432	2.46284	control.rds	unexposed	0	Mcrophage	-0.147838	-0.18597	0.410269	0.0805207	0.0464032	Singlet	Macrophage
control.rds_CTAAGTGTCTCAGTCC-1	control	16112	3662	3.8791	control.rds	unexposed	0	Mcrophage	-0.103252	0.141622	0.676435	-0.0227082	0.0143698	Singlet	Macrophage
control.rds_CTACAGACAGTATGAA-1	control	16210	3784	2.93646	control.rds	unexposed	0	Mcrophage	-0.182335	-0.0264079	-0.104579	0.0629062	0.0860369	Singlet	Macrophage
control.rds_CTACAGAGTCAGCGTC-1	control	13681	3060	2.10511	control.rds	unexposed	0	Mcrophage	-0.0443195	-0.259914	0.159101	0.108677	0.0505739	Singlet	Macrophage
control.rds_CTACATTAGCATGAAT-1	control	11504	2915	2.7121	control.rds	unexposed	0	Mcrophage	-0.12104	-0.0570418	-0.245608	0.034935	0.0750575	Singlet	Macrophage
control.rds_CTACATTAGGAACATT-1	control	19134	3807	1.98077	control.rds	unexposed	0	Mcrophage	0.0563533	-0.253336	-0.0368968	0.0159999	0.0578524	Singlet	Macrophage
control.rds_CTACATTCACTGAGGA-1	control	12017	3096	2.53807	control.rds	unexposed	0	Mcrophage	-0.0384017	-0.169862	0.491213	0.0595416	0.0386154	Singlet	Macrophage
control.rds_CTACATTGTAAGTCAA-1	control	17773	3541	1.69921	control.rds	unexposed	0	Mcrophage	-0.0406533	-0.166896	0.241122	0.0977106	0.0921111	Singlet	Macrophage
control.rds_CTACATTTCCTCTTTC-1	control	21643	3889	2.36104	control.rds	unexposed	0	Mcrophage	-0.0723351	-0.0535216	0.169148	0.237675	0.0932285	Singlet	Macrophage
control.rds_CTACATTTCGCACGAC-1	control	13925	3432	3.7702	control.rds	unexposed	0	Mcrophage	-0.149824	-0.0814897	0.53413	0.138706	0.103924	Singlet	Macrophage
control.rds_CTACCCAAGCGTGAGT-1	control	25778	4440	3.16549	control.rds	unexposed	0	Mcrophage	-0.132974	-0.0765125	0.377821	0.106429	0.085925	Singlet	Macrophage
control.rds_CTACCCATCGTACACA-1	control	22663	4061	1.35022	control.rds	unexposed	0	Mcrophage	-0.11719	0.0325392	0.309242	0.120015	0.0632739	Singlet	Macrophage
control.rds_CTACCCATCTTTCGAT-1	control	13216	3335	2.44401	control.rds	unexposed	0	Mcrophage	-0.134778	-0.148947	0.179701	0.075842	0.0470972	Singlet	Macrophage
control.rds_CTACCTGAGTCTAGCT-1	control	27336	4631	3.65086	control.rds	unexposed	0	Mcrophage	-0.0950983	-0.0624768	-0.0605837	0.131992	0.0857296	Singlet	Macrophage
control.rds_CTACCTGCAACAAAGT-1	control	19530	3738	2.31951	control.rds	unexposed	0	Mcrophage	-0.234701	-0.126591	-0.107315	0.0711411	0.036309	Singlet	Macrophage
control.rds_CTACCTGCAGCGGTTC-1	control	14649	3501	2.58038	control.rds	unexposed	0	Mcrophage	-0.0224463	-0.00141769	0.376455	0.10848	0.0523784	Singlet	Macrophage
control.rds_CTACGGGAGACCATTC-1	control	24760	4003	5.84006	control.rds	unexposed	0	Mcrophage	-0.155427	-0.0518081	0.546431	0.0894526	0.015591	Singlet	Macrophage
control.rds_CTACGGGCACAATGAA-1	control	20117	3488	2.1027	control.rds	unexposed	0	Mcrophage	-0.213894	0.0983153	0.317533	0.200072	0.0524107	Singlet	Macrophage
control.rds_CTACGGGCAGGTGAGT-1	control	10162	2898	2.61759	control.rds	unexposed	0	Mcrophage	-0.227658	-0.150517	-0.0536657	0.00953824	0.0846058	Singlet	Macrophage
control.rds_CTACGGGCAGTGCCTG-1	control	14499	3292	1.37251	control.rds	unexposed	0	Mcrophage	-0.138056	-0.179797	0.284883	0.200486	0.100413	Singlet	Macrophage
control.rds_CTACGGGGTCAGTCCG-1	control	11427	2595	2.73038	control.rds	unexposed	0	Mcrophage	-0.108312	-0.159045	0.34698	0.144899	0.0727453	Singlet	Macrophage
control.rds_CTACGGGGTGGGCTCT-1	control	10183	2667	7.85623	control.rds	unexposed	0	Mcrophage	-0.234536	-0.12748	-0.0712504	-0.0238863	0.0567054	Singlet	Macrophage
control.rds_CTACGGGTCTGCCTCA-1	control	13696	3488	1.91297	control.rds	unexposed	0	Mcrophage	-0.181743	-0.120014	0.346597	0.139994	0.0942042	Singlet	Macrophage
control.rds_CTACTATAGCTCATAC-1	control	17167	3656	2.56888	control.rds	unexposed	0	Mcrophage	-0.0939634	0.0627011	0.0955497	0.0714883	0.0257446	Singlet	Macrophage
control.rds_CTACTATCACCCATAA-1	control	13648	3295	3.89068	control.rds	unexposed	0	Mcrophage	-0.13083	-0.123296	0.294948	0.0977121	0.077949	Singlet	Macrophage
control.rds_CTACTATGTCTGTGCG-1	control	13381	3225	1.95053	control.rds	unexposed	0	Mcrophage	-0.0851207	0.0216908	0.0876946	0.0356749	0.0460588	Singlet	Macrophage
control.rds_CTACTATGTTGCTGAT-1	control	19014	3867	2.68223	control.rds	unexposed	0	Mcrophage	0.11631	0.208707	0.649587	0.103761	0.0590811	Singlet	Macrophage
control.rds_CTACTATTCCCTTCCC-1	control	14846	3490	3.38138	control.rds	unexposed	0	Mcrophage	-0.169061	-0.0618312	0.39373	0.0797299	0.0174362	Singlet	Macrophage
control.rds_CTACTATTCGCTGATA-1	control	14083	3189	2.26514	control.rds	unexposed	0	Mcrophage	-0.091921	-0.211518	0.661034	0.0887477	0.059063	Singlet	Macrophage
control.rds_CTAGACACAGGCGAAT-1	control	23837	3950	1.46411	control.rds	unexposed	0	Mcrophage	-0.171331	0.103429	0.0998715	0.0506119	0.037851	Singlet	Macrophage
control.rds_CTAGACACATCCTATT-1	control	25089	4370	2.67846	control.rds	unexposed	0	Mcrophage	-0.0994449	0.0370246	0.0883249	0.113928	0.0341093	Singlet	Macrophage
control.rds_CTAGACACATTGAAGA-1	control	16113	3307	0.781977	control.rds	unexposed	0	Mcrophage	-0.191812	0.0128797	0.295489	0.210104	0.0727968	Singlet	Macrophage
control.rds_CTAGACAGTAGACGGT-1	control	25585	4653	2.58745	control.rds	unexposed	0	Mcrophage	-0.115411	-0.0264777	0.62119	0.0621549	0.0240484	Singlet	Macrophage
control.rds_CTAGACATCACTGCTC-1	control	9254	2748	3.27426	control.rds	unexposed	0	Mcrophage	-0.245657	0.021881	0.0365233	0.0282266	-0.0064287	Singlet	Macrophage
control.rds_CTAGACATCCATTGGA-1	control	15531	3441	2.46604	control.rds	unexposed	0	Mcrophage	-0.190789	-0.155033	0.266608	-0.00638616	0.0511219	Singlet	Macrophage
control.rds_CTAGACATCGTAACAC-1	control	14190	3314	1.23326	control.rds	unexposed	0	Mcrophage	-0.170898	-0.219029	0.538834	0.127962	0.0160328	Singlet	Macrophage
control.rds_CTAGGTAAGAGAGGGC-1	control	13008	3424	3.74385	control.rds	unexposed	0	Mcrophage	-0.171301	-0.106507	0.379978	0.0678576	0.0496111	Singlet	Macrophage
control.rds_CTAGGTAAGGGTAATT-1	control	14110	3052	1.60879	control.rds	unexposed	0	Mcrophage	0.149491	-0.12553	0.430172	0.110569	0.00736365	Singlet	Macrophage
control.rds_CTAGGTACAACGGGTA-1	control	12877	3314	4.62064	control.rds	unexposed	0	Mcrophage	-0.126543	0.224873	0.133318	0.0311857	0.063528	Singlet	Macrophage
control.rds_CTAGGTACACCCTTGT-1	control	12460	3071	2.3756	control.rds	unexposed	0	Mcrophage	0.0319382	0.0113979	0.255534	0.125701	0.0747332	Singlet	Macrophage
control.rds_CTATAGGTCATGAGTC-1	control	13688	2830	1.30041	control.rds	unexposed	0	Mcrophage	-0.179815	-0.238399	0.0646341	0.0399054	0.0744002	Singlet	Macrophage
control.rds_CTATAGGTCCTCTCGA-1	control	13042	3384	2.81399	control.rds	unexposed	0	Mcrophage	-0.123263	-0.0193943	-0.0432232	0.0745506	0.0810911	Singlet	Macrophage
control.rds_CTATAGGTCGAGATGG-1	control	12509	3046	2.4942	control.rds	unexposed	0	Mcrophage	-0.104092	-0.0102157	0.493065	0.137704	0.0506781	Singlet	Macrophage
control.rds_CTATCCGAGCACTCCG-1	control	16068	3274	1.02689	control.rds	unexposed	0	Mcrophage	-0.0935319	0.0600101	0.449092	0.0900135	0.0184619	Singlet	Macrophage
control.rds_CTATCCGAGCAGTACG-1	control	13748	3258	2.09485	control.rds	unexposed	0	Mcrophage	-0.0526352	-0.109187	0.376328	0.0629613	0.0414226	Singlet	Macrophage
control.rds_CTATCCGCAATGAACA-1	control	14950	3121	1.5786	control.rds	unexposed	0	Mcrophage	-0.211312	-0.0803174	-0.479593	0.0235903	0.0144511	Singlet	Macrophage
control.rds_CTATCCGCACTTCATT-1	control	20557	3866	1.95067	control.rds	unexposed	0	Mcrophage	-0.00415949	-0.115441	0.132255	-0.0155616	0.0364259	Singlet	Macrophage
control.rds_CTATCCGCATGCCGGT-1	control	16982	3527	2.92663	control.rds	unexposed	0	Mcrophage	-0.0850128	-0.102852	-0.249726	0.0602576	0.0640762	Singlet	Macrophage
control.rds_CTATCCGGTGAATATG-1	control	17844	3241	3.41291	control.rds	unexposed	0	Mcrophage	-0.22278	-0.305625	-0.164663	0.0357977	0.0667128	Singlet	Macrophage
control.rds_CTATCCGTCGACATAC-1	control	23621	3740	0.859405	control.rds	unexposed	0	Mcrophage	0.19814	-0.185526	0.138531	0.0814281	0.0535775	Singlet	Macrophage
control.rds_CTATCCGTCTTCACAT-1	control	14437	3509	2.43125	control.rds	unexposed	0	Mcrophage	-0.294036	-0.277516	0.316356	-0.0166352	0.0421842	Singlet	Macrophage
control.rds_CTATCTAAGATAGCTA-1	control	15530	3111	1.44237	control.rds	unexposed	0	Mcrophage	-0.0696408	-0.182489	0.133684	0.0705695	0.0495316	Singlet	Macrophage
control.rds_CTATCTAAGTAAACGT-1	control	20305	3790	3.5016	control.rds	unexposed	0	Mcrophage	-0.0900566	0.0562764	0.258913	0.0525299	0.0416207	Singlet	Macrophage
control.rds_CTATCTACAAGGACAC-1	control	13728	3334	2.51311	control.rds	unexposed	0	Mcrophage	-0.0481746	-0.223465	0.45134	0.0694218	0.0888843	Singlet	Macrophage
control.rds_CTATCTAGTACGCTAT-1	control	14995	3247	1.25375	control.rds	unexposed	0	Mcrophage	-0.0153534	-0.196902	-0.00659055	0.0446867	0.0317642	Singlet	Macrophage
control.rds_CTATCTATCACATCAG-1	control	20670	3937	2.47218	control.rds	unexposed	0	Mcrophage	-0.165851	-0.114462	-0.310237	0.0300171	0.0338062	Singlet	Macrophage
control.rds_CTCAACCAGAGAGTGA-1	control	12322	3241	3.23811	control.rds	unexposed	0	Mcrophage	-0.0161072	-0.232096	0.124805	0.0734223	0.041178	Singlet	Macrophage
control.rds_CTCAACCCAGGACTTT-1	control	24701	4112	2.34403	control.rds	unexposed	0	Mcrophage	-0.201144	-0.188869	-0.147417	0.00136291	0.0328724	Singlet	Macrophage
control.rds_CTCAACCTCGTACACA-1	control	18001	3412	2.47764	control.rds	unexposed	0	Mcrophage	-0.142844	-0.0681886	0.350556	0.289588	0.116684	Singlet	Macrophage
control.rds_CTCAAGACAAGATCCT-1	control	13901	3014	3.23718	control.rds	unexposed	0	Mcrophage	-0.143735	0.00781787	0.349368	0.174158	0.130164	Singlet	Macrophage
control.rds_CTCAAGAGTAACATCC-1	control	16450	3514	1.38602	control.rds	unexposed	0	Mcrophage	-0.0211116	0.0320878	0.191124	-0.0104866	0.0346067	Singlet	Macrophage
control.rds_CTCAAGATCATCTACT-1	control	17362	3744	2.86257	control.rds	unexposed	0	Mcrophage	-0.0197072	0.0120765	0.00269041	0.038896	0.0109003	Singlet	Macrophage
control.rds_CTCAAGATCCACTGAA-1	control	19540	3852	3.64893	control.rds	unexposed	0	Mcrophage	-0.122837	-0.0266957	0.245491	0.0735637	0.0366233	Singlet	Macrophage
control.rds_CTCAAGATCGTACCTC-1	control	20703	3890	2.87398	control.rds	unexposed	0	Mcrophage	-0.182829	-0.139726	-0.0224715	0.0732217	0.124584	Singlet	Macrophage
control.rds_CTCAAGATCTAGAGCT-1	control	24613	4149	2.57587	control.rds	unexposed	0	Mcrophage	-0.0210222	-0.0475135	0.0697275	0.0678925	0.0868891	Singlet	Macrophage
control.rds_CTCAATTAGACAGCGT-1	control	28546	4674	2.99867	control.rds	unexposed	0	Mcrophage	-0.170576	-0.11831	0.140555	0.00423421	0.0210886	Singlet	Macrophage
control.rds_CTCAATTCACCTGCAG-1	control	19743	3788	2.60852	control.rds	unexposed	0	Mcrophage	-0.121181	-0.238565	0.184025	0.0941939	0.0712426	Singlet	Macrophage
control.rds_CTCAATTCACTTTAGG-1	control	24152	4274	3.01424	control.rds	unexposed	0	Mcrophage	-0.0979899	0.0523424	0.440894	0.0705165	-0.00136404	Singlet	Macrophage
control.rds_CTCACTGAGAACTTCC-1	control	12378	3122	4.13637	control.rds	unexposed	0	Mcrophage	-0.206156	-0.285201	0.193655	0.121087	0.126834	Singlet	Macrophage
control.rds_CTCACTGAGTTACGTC-1	control	16189	3460	2.62524	control.rds	unexposed	0	Mcrophage	0.0320831	0.0402505	0.110462	-0.00718945	0.0326843	Singlet	Macrophage
control.rds_CTCACTGCAGATTAAG-1	control	12609	3276	2.73614	control.rds	unexposed	0	Mcrophage	-0.141712	-0.027741	0.00319492	-0.00959313	0.039927	Singlet	Macrophage
control.rds_CTCACTGTCCAAGCAT-1	control	20868	4216	3.11002	control.rds	unexposed	0	Mcrophage	-0.0273924	-0.100531	0.682313	0.122928	0.0527328	Singlet	Macrophage
control.rds_CTCAGAAAGATTGCGG-1	control	14269	3218	2.54398	control.rds	unexposed	0	Mcrophage	-0.148644	-0.122123	-0.0583566	0.0127781	0.0634408	Singlet	Macrophage
control.rds_CTCAGAATCGTAGCCG-1	control	20221	3660	1.14238	control.rds	unexposed	0	Mcrophage	0.144365	-0.0830711	0.412364	0.116074	0.124566	Singlet	Macrophage
control.rds_CTCAGAATCGTTAGTG-1	control	16570	3653	2.61316	control.rds	unexposed	0	Mcrophage	-0.0552305	0.0384866	0.265182	0.0879352	0.0692949	Singlet	Macrophage
control.rds_CTCAGAATCTGGAAGG-1	control	11426	2870	1.44407	control.rds	unexposed	0	Mcrophage	-0.102699	-0.150883	0.186561	0.0554796	0.0466116	Singlet	Macrophage
control.rds_CTCAGGGCAATAGGGC-1	control	27036	4115	2.0935	control.rds	unexposed	0	Mcrophage	0.0072081	0.0140176	0.290957	0.0529176	0.0353164	Singlet	Macrophage
control.rds_CTCAGGGGTAGCTTAC-1	control	23636	4241	2.1958	control.rds	unexposed	0	Mcrophage	-0.00113813	-0.147477	-0.0498555	0.0416893	0.0358292	Singlet	Macrophage
control.rds_CTCAGGGGTGCAACGA-1	control	33624	4691	4.58601	control.rds	unexposed	0	Mcrophage	-0.0826593	-0.0115603	0.423188	0.0272844	0.066376	Singlet	Macrophage
control.rds_CTCAGTCAGTGAGCCA-1	control	18433	3554	1.77942	control.rds	unexposed	0	Mcrophage	-0.117912	-0.0342956	-0.0753141	0.0434175	-0.0131122	Singlet	Macrophage
control.rds_CTCAGTCGTGGAAGTC-1	control	11523	2973	3.41057	control.rds	unexposed	0	Mcrophage	-0.166527	-0.0625453	0.350045	0.13566	0.0721298	Singlet	Macrophage
control.rds_CTCAGTCTCATCGCCT-1	control	15287	3659	1.04664	control.rds	unexposed	0	Mcrophage	-0.127446	-0.196145	0.0697125	0.0647244	0.0264686	Singlet	Macrophage
control.rds_CTCATCGGTAGCTCGC-1	control	9772	2740	1.61686	control.rds	unexposed	0	Mcrophage	-0.100978	-0.0827458	0.100517	0.106004	0.0521672	Singlet	Macrophage
control.rds_CTCATCGTCTTGCGCT-1	control	13114	3046	2.49352	control.rds	unexposed	0	Mcrophage	-0.163994	-0.226391	0.492282	0.0957451	0.0829177	Singlet	Macrophage
control.rds_CTCATGCGTCAGACTT-1	control	13046	3245	3.66396	control.rds	unexposed	0	Mcrophage	-0.27873	-0.160227	-0.690216	-0.0294831	0.00159164	Singlet	Macrophage
control.rds_CTCATGCGTGGTCTTA-1	control	19116	3713	1.99833	control.rds	unexposed	0	Mcrophage	0.108255	-0.242965	0.259415	0.0747974	0.142806	Singlet	Macrophage
control.rds_CTCATTAAGAAGCCAC-1	control	14484	3492	2.22314	control.rds	unexposed	0	Mcrophage	0.176161	-0.203012	0.552459	0.149635	0.078752	Singlet	Macrophage
control.rds_CTCATTACAAGACAAT-1	control	9910	2803	1.44299	control.rds	unexposed	0	Mcrophage	-0.0995169	-0.0408149	-0.235704	0.0837324	0.0993385	Singlet	Macrophage
control.rds_CTCATTACACGATAGG-1	control	14883	3436	2.86905	control.rds	unexposed	0	Mcrophage	-0.0978484	0.0766177	0.48006	0.0461705	0.00515987	Singlet	Macrophage
control.rds_CTCATTAGTCATAACC-1	control	14054	3278	3.84944	control.rds	unexposed	0	Mcrophage	-0.29873	0.0324363	0.223894	0.0899663	0.0475411	Singlet	Macrophage
control.rds_CTCCAACAGTCCCAAT-1	control	20741	4322	1.62962	control.rds	unexposed	0	Mcrophage	-0.233662	0.00694325	-0.0790201	0.157242	0.0785106	Singlet	Macrophage
control.rds_CTCCAACGTACGAGTG-1	control	16407	3588	3.12062	control.rds	unexposed	0	Mcrophage	-0.0839233	0.0690188	-0.111409	0.0740859	0.0382968	Singlet	Macrophage
control.rds_CTCCAACTCTCACCCA-1	control	19676	4098	1.35698	control.rds	unexposed	0	Mcrophage	-0.17443	-0.058824	0.308486	-0.0394565	0.00506569	Singlet	Macrophage
control.rds_CTCCACAAGGTTAAAC-1	control	16099	3610	3.08715	control.rds	unexposed	0	Mcrophage	-0.142466	-0.0351904	0.422779	0.119666	0.10308	Singlet	Macrophage
control.rds_CTCCACATCAAACTGC-1	control	14962	3785	1.37682	control.rds	unexposed	0	Mcrophage	-0.00462591	-0.201273	0.0908622	0.112464	0.0897721	Singlet	Macrophage
control.rds_CTCCATGAGCAAGTCG-1	control	11295	2975	1.28375	control.rds	unexposed	0	Mcrophage	-0.212821	-0.0561954	-0.089739	0.168006	0.0292719	Singlet	Macrophage
control.rds_CTCCATGGTACCGTGC-1	control	20753	3994	3.59948	control.rds	unexposed	0	Mcrophage	-0.0326647	0.028675	0.601829	0.14032	0.037226	Singlet	Macrophage
control.rds_CTCCATGTCACAAGGG-1	control	20427	4056	4.09262	control.rds	unexposed	0	Mcrophage	-0.181587	-0.0963236	0.0333658	0.0527215	0.064697	Singlet	Macrophage
control.rds_CTCCATGTCAGTGATC-1	control	9775	2863	2.49616	control.rds	unexposed	0	Mcrophage	-0.113042	-0.220385	0.109936	0.0935441	0.0402181	Singlet	Macrophage
control.rds_CTCCCAAAGTGGTTAA-1	control	16401	3504	2.28645	control.rds	unexposed	0	Mcrophage	0.186787	-0.179382	0.219798	0.179325	0.17399	Singlet	Macrophage
control.rds_CTCCCAAGTTGAGGAC-1	control	11709	3333	2.18635	control.rds	unexposed	0	Mcrophage	-0.228648	-0.109849	-0.0232243	0.0646544	0.0256631	Singlet	Macrophage
control.rds_CTCCCAATCTTCGGTC-1	control	19461	4088	2.35856	control.rds	unexposed	0	Mcrophage	-0.113713	-0.0796526	0.459956	0.112437	0.0294945	Singlet	Macrophage
control.rds_CTCCCTCCACTTCAGA-1	control	18379	3647	1.46363	control.rds	unexposed	0	Mcrophage	-0.0453311	-0.0391935	0.161862	0.049121	0.0491203	Singlet	Macrophage
control.rds_CTCCCTCCAGGTCCGT-1	control	43240	5647	2.24329	control.rds	unexposed	0	Mcrophage	-0.106435	-0.121528	0.246225	0.176498	0.0887964	Singlet	Macrophage
control.rds_CTCCCTCCATTGTAGC-1	control	13464	3194	3.10458	control.rds	unexposed	0	Mcrophage	-0.145363	0.0257722	-0.237506	0.07506	0.0642288	Singlet	Macrophage
control.rds_CTCCCTCTCATTGCTT-1	control	11259	2989	2.2915	control.rds	unexposed	0	Mcrophage	-0.217699	-0.162782	0.0564622	0.25433	0.0798047	Singlet	Macrophage
control.rds_CTCCCTCTCTTGGATG-1	control	20446	4084	2.17157	control.rds	unexposed	0	Mcrophage	-0.249819	-0.236356	-0.0357047	-0.0149353	0.0333322	Singlet	Macrophage
control.rds_CTCCGATCATCGTCCT-1	control	16029	3503	1.90904	control.rds	unexposed	0	Mcrophage	0.0509144	-0.0916477	0.282985	0.0542292	0.106185	Singlet	Macrophage
control.rds_CTCCGATGTCGCAACC-1	control	19995	3984	1.13528	control.rds	unexposed	0	Mcrophage	0.0167533	-0.110791	0.20997	0.102401	0.0885752	Singlet	Macrophage
control.rds_CTCCGATTCACATCAG-1	control	13187	3377	1.61523	control.rds	unexposed	0	Mcrophage	0.137165	0.13457	-0.0840189	0.0845862	0.0568994	Singlet	Macrophage
control.rds_CTCCGATTCCATACTT-1	control	15024	3500	1.93024	control.rds	unexposed	0	Mcrophage	-0.0100708	-0.197586	-0.0936242	0.0281503	0.032204	Singlet	Macrophage
control.rds_CTCCGATTCTGATGGT-1	control	11377	2862	3.58618	control.rds	unexposed	0	Mcrophage	-0.200938	-0.269099	-0.227106	0.0146387	0.0705919	Singlet	Macrophage
control.rds_CTCCGATTCTGCATAG-1	control	14098	3145	3.5466	control.rds	unexposed	0	Mcrophage	-0.163475	0.102904	0.163038	0.0627799	0.0162121	Singlet	Macrophage
control.rds_CTCCTCCCATGAGGGT-1	control	14449	3442	1.31497	control.rds	unexposed	0	Mcrophage	-0.254435	-0.0786626	0.00970897	0.0611217	0.0455254	Singlet	Macrophage
control.rds_CTCCTCCGTACTCGAT-1	control	13734	3581	2.04602	control.rds	unexposed	0	Mcrophage	0.0574637	-0.0714666	-0.017591	0.086951	0.0722461	Singlet	Macrophage
control.rds_CTCCTTTAGGACTAAT-1	control	16056	3420	3.17638	control.rds	unexposed	0	Mcrophage	-0.184237	-0.212659	-0.175876	0.0789012	0.0588635	Singlet	Macrophage
control.rds_CTCCTTTCAAATCGGG-1	control	11901	3027	3.90723	control.rds	unexposed	0	Mcrophage	-0.175642	-0.287793	0.141911	0.0513185	0.0865845	Singlet	Macrophage
control.rds_CTCCTTTCAATTGGTC-1	control	9310	2741	1.82599	control.rds	unexposed	0	Mcrophage	-0.104818	-0.243856	-0.0546223	-0.0114103	0.0124474	Singlet	Macrophage
control.rds_CTCCTTTCATTGAAGA-1	control	18190	3910	3.326	control.rds	unexposed	0	Mcrophage	-0.131143	-0.0494338	0.0863487	0.0687574	0.0656117	Singlet	Macrophage
control.rds_CTCCTTTGTGGAACCA-1	control	13167	3271	2.96195	control.rds	unexposed	0	Mcrophage	0.124138	-0.0187918	0.183916	0.0903096	0.106446	Singlet	Macrophage
control.rds_CTCCTTTGTTAAGGAT-1	control	14701	3364	2.76172	control.rds	unexposed	0	Mcrophage	-0.085948	-0.0250974	0.508207	0.0865073	0.0847628	Singlet	Macrophage
control.rds_CTCCTTTTCGAGAAGC-1	control	21082	4189	2.93141	control.rds	unexposed	0	Mcrophage	-0.0853309	-0.0424809	0.599499	0.13858	0.0609188	Singlet	Macrophage
control.rds_CTCGAGGAGATAGTCA-1	control	12866	3177	2.91466	control.rds	unexposed	0	Mcrophage	0.0527166	-0.0242212	0.198297	0.108588	0.127123	Singlet	Macrophage
control.rds_CTCGAGGAGTTGCATC-1	control	13193	3512	2.95611	control.rds	unexposed	0	Mcrophage	-0.200308	-0.0843233	0.545099	0.071745	0.0473179	Singlet	Macrophage
control.rds_CTCGAGGGTAGGCAGT-1	control	14049	3314	2.65499	control.rds	unexposed	0	Mcrophage	-0.0337675	-0.091735	0.306635	0.16181	0.0918135	Singlet	Macrophage
control.rds_CTCGAGGGTCACTACA-1	control	18610	3999	1.59054	control.rds	unexposed	0	Mcrophage	-0.176361	0.200136	0.371928	0.102784	0.00195051	Singlet	Macrophage
control.rds_CTCGAGGGTCTCTCCA-1	control	25230	4261	2.09671	control.rds	unexposed	0	Mcrophage	-0.00968081	-0.0211023	0.28558	0.0442289	0.0426853	Singlet	Macrophage
control.rds_CTCGAGGTCTCAGGCG-1	control	13526	3280	3.14949	control.rds	unexposed	0	Mcrophage	-0.287109	-0.253109	0.233805	0.172919	0.0583178	Singlet	Macrophage
control.rds_CTCGAGGTCTCATTAC-1	control	10208	2607	3.50705	control.rds	unexposed	0	Mcrophage	-0.159819	-0.375894	0.143352	0.193597	0.161204	Singlet	Macrophage
control.rds_CTCTCAGAGATGGTCG-1	control	18691	3297	2.66438	control.rds	unexposed	0	Mcrophage	0.00187328	-0.146147	0.724043	0.271461	0.13395	Singlet	Macrophage
control.rds_CTCTCAGGTGGAGGTT-1	control	22582	4026	2.29386	control.rds	unexposed	0	Mcrophage	-0.148611	-0.226429	0.0463959	0.0434424	0.0457251	Singlet	plasma cells
control.rds_CTCTCAGTCAGACAAA-1	control	14460	3313	2.98064	control.rds	unexposed	0	Mcrophage	-0.247093	-0.0655101	0.392071	0.0909404	0.0661485	Singlet	Macrophage
control.rds_CTCTCAGTCTGCTGAA-1	control	14789	3525	1.7513	control.rds	unexposed	0	Mcrophage	-0.0694361	0.0441582	0.0606149	0.132004	0.0793927	Singlet	Macrophage
control.rds_CTCTCGAAGACTTCAC-1	control	9464	2674	4.50127	control.rds	unexposed	0	Mcrophage	-0.0468928	-0.0228553	0.209545	0.0455823	-0.00658448	Singlet	Macrophage
control.rds_CTCTCGAGTCTGATAC-1	control	16519	3628	0.883831	control.rds	unexposed	0	Mcrophage	-0.15579	-0.0317184	-0.201982	-0.0412823	0.00554201	Singlet	Macrophage
control.rds_CTCTCGAGTTTACACG-1	control	15969	2973	2.66141	control.rds	unexposed	0	Mcrophage	0.0142627	-0.220098	0.392281	0.235937	0.217666	Singlet	Macrophage
control.rds_CTCTCGATCCCGATCT-1	control	11208	3216	2.84618	control.rds	unexposed	0	Mcrophage	0.000725197	0.052527	0.292633	0.0639901	0.0286201	Singlet	Macrophage
control.rds_CTCTGGTGTAGGTCAG-1	control	15838	3253	2.67079	control.rds	unexposed	0	Mcrophage	-0.112613	0.101121	0.634149	0.168351	0.0909511	Singlet	Macrophage
control.rds_CTCTGGTGTCTTCATT-1	control	18330	3698	1.41844	control.rds	unexposed	0	Mcrophage	-0.105581	-0.116498	-0.0306466	0.0940075	0.0416356	Singlet	Macrophage
control.rds_CTCTGGTTCACGTCCT-1	control	12895	3292	1.44242	control.rds	unexposed	0	Mcrophage	-0.13533	-0.234523	-0.0360446	0.123026	0.0909339	Singlet	Macrophage
control.rds_CTCTGGTTCCGATGCG-1	control	14966	3251	2.2785	control.rds	unexposed	0	Mcrophage	0.24473	-0.019854	0.139052	0.0478295	0.0593668	Singlet	Macrophage
control.rds_CTCTGGTTCTCCAATT-1	control	10880	3372	2.25184	control.rds	unexposed	0	Mcrophage	-0.216148	-0.304659	0.402938	0.04267	0.0414665	Singlet	Macrophage
control.rds_CTGAATGCACTCAAGT-1	control	11700	3187	1.05983	control.rds	unexposed	0	Mcrophage	-0.0863758	-0.0213205	0.427897	0.0566173	0.0523137	Singlet	Macrophage
control.rds_CTGAATGGTATTCCGA-1	control	23260	4263	3.80482	control.rds	unexposed	0	Mcrophage	-0.115735	0.0205201	0.251667	0.141323	0.0625605	Singlet	Macrophage
control.rds_CTGAATGGTCAGGCAA-1	control	21983	3785	1.57394	control.rds	unexposed	0	Mcrophage	-0.144852	-0.0143252	0.150593	0.180881	0.104518	Singlet	Macrophage
control.rds_CTGAATGTCAGTCATG-1	control	12127	3226	3.27369	control.rds	unexposed	0	Mcrophage	-0.119534	-0.242449	0.263818	-0.00963789	-0.02439	Singlet	Macrophage
control.rds_CTGAGCGCAGGCACTC-1	control	22678	4500	3.27189	control.rds	unexposed	0	Mcrophage	-0.211747	-0.195834	0.169426	0.034401	0.0145814	Singlet	Macrophage
control.rds_CTGAGCGGTCTTTCTA-1	control	10708	2854	1.95181	control.rds	unexposed	0	Mcrophage	-0.135939	0.0519371	0.266645	0.107424	0.132943	Singlet	Macrophage
control.rds_CTGAGCGGTGTCCATA-1	control	18595	3597	3.24281	control.rds	unexposed	0	Mcrophage	-0.162115	-0.0681646	0.467022	0.0839307	0.0302318	Singlet	Macrophage
control.rds_CTGAGGCAGACTTCAC-1	control	13056	3092	3.5769	control.rds	unexposed	0	DC_cell	-0.138474	-0.228569	0.160927	0.106846	0.036729	Singlet	Macrophage
control.rds_CTGAGGCCAACGGCCT-1	control	13089	3307	5.539	control.rds	unexposed	0	Mcrophage	-0.0523986	-0.0857494	0.254942	0.0213844	0.0614102	Singlet	Macrophage
control.rds_CTGAGGCCACAAATAG-1	control	26580	4509	3.53273	control.rds	unexposed	0	Mcrophage	-0.0964225	-0.0145469	0.200771	0.118324	0.0787033	Singlet	Macrophage
control.rds_CTGAGGCCAGACGATG-1	control	18245	3530	3.16799	control.rds	unexposed	0	Mcrophage	-0.121823	-0.0780376	0.184151	0.104724	0.0608904	Singlet	Macrophage
[truncated: 49,181 more rows]

## Sheet: Sheet2
	cluster
MGF.360.1La	1
MGF.360.1Lb	1
MGF.360.2L	1
L83L	1
MGF.360.3L	1
MGF.110.1L	1
MGF.110.2L	1
MGF.110.3L	1
MGF.110.4L	1
MGF.110.5L.6L	1
ASFV.G.ACD.00160	1
MGF.100.1R	1
MGF.110.9L	1
MGF.110.14L	2
MGF.110.12L	1
MGF.110.13La	2
MGF.110.13Lb	2
MGF.360.4L	1
MGF.360.6L	1
ASFV.G.ACD.00320	2
X69R	1
MGF.300.1L	1
MGF.300.2R	1
MGF.300.4L	1
MGF.360.8L	1
MGF.360.9L	1
MGF.360.10L	1
MGF.360.11L	1
MGF.505.1R	1
MGF.360.12L	1
MGF.360.13L	1
MGF.360.14L	1
MGF.505.2R	1
MGF.505.3R	1
MGF.505.4R	1
MGF.505.5R	1
MGF.505.6R	1
MGF.505.7R	1
MGF.505.9R	1
MGF.505.10R	1
A224L	1
A240L	1
A151R	1
MGF.360.15R	1
A179L	1
A137R	1
F334L	1
F778R	1
F1055L	1
K205R	1
K78R	1
K196R	1
K145R	1
K421R	1
EP1242L	1
EP424R	1
EP152R	1
EP364R	2
M1249L	1
M448R	1
C129R	2
C717R	1
C122R	1
C257L	1
C475L	1
C315R	1
C147L	2
C962R	2
B962L	1
B318L	1
B438L	1
B169L	1
B475L	1
B354L	1
B602L	2
B385R	2
B646L	1
B125R	2
B407L	2
B263R	2
G1340L	1
G1211R	1
CP2475L	3
CP204L	2
CP80R	1
CP312R	2
O174L	2
NP1450L	1
NP419L	2
NP868R	1
D250R	2
D129L	1
DP79L	2
D339L	2
D1133L	1
D117L	2
D205R	2
D345L	2
P1192R	1
H359L	2
H171R	2
H124R	1
H339R	1
H108R	1
H233R	1
H240R	2
R298L	1
Q706L	1
QP383R	1
E184L	2
E183L	2
E423R	1
E301R	2
E165R	1
E248R	1
E120R	1
EP296R	2
E111R	2
E66L	2
I267L	1
I226R	4
I243L	1
I73R	2
I329L	1
I215L	1
I177L	3
DP238L	2
MGF.360.16R	2
MGF.505.11L	3
MGF.100.1L	2
MGF.100.3L	2
I7L	2
I8L	2
MGF.360.18R	2
DP71L	2
DP96R	2
MGF360.19R	2
MGF.360.21R	1
KP177R	1
L60L	1
ASFV.G.ACD.00210	1
A104R	1
A118R	1
F317L	1
F165R	1
EP84R	1
C84L	2
C62L	2
B119L	1
B117L	1
B175L	1
B66L	1
CP123L	1
CP530R	3
O61R	2
S183L	2
S273R	1
QP509L	1
E146L	2
E199L	1
I196L	2
I10L	3
L11L	4
ASFV.G.ACD.01940	2
ASFV.G.ACD.00330	1
ASFV.G.ACD.00300	1
ASFV.G.ACD.00090	1
MGF.110.7L	3
MGF.110.11L	1
MGF.110.13L	1
ASFV.G.ACD.00270	1
ASFV.G.ACD.00290	1
ASFV.G.ACD.00350	1
A238L	1
A859L	1
EP153R	1
EP402R	1
I9R	1
ASFV.G.ACD.01020	1
ASFV.G.ACD.01960	3
ASFV.G.ACD.00120	1
ASFV.G.ACD.00360	3
ASFV.G.ACD.01760	1

## Sheet: Sheet3
Interferon_stimulated_gene
ADAR
APOBEC3G
APOL6
B2M
BANK1
CASP1
DDX58
DDX60
DDX60L
DHX58
EIF2AK2
EPSTI1
FAS
GBP2
HERC5
HERC6
HIF1A
IFI16
IFI27
IFI35
IFI44
IFI6
IFIH1
IFIT3
IRF7
IRF9
ISG15
ISG20
LGALS3BP
MX1
MX2
NFKBIA
NMI
OAS2
OAS3
PARP14
PARP9
PML
PSMB8
PSMB9
PSME2
PTPN1
RARRES3
RSAD2
SAMD9
SAMD9L
SAMHD1
SP100
STAT1
STAT3
TRIM22
TRIM25
TRIM5
UBE2L6
VAMP5
WARS
XAF1
ZNFX1
