# Supplementary material for: Diversities of African swine fever virus host-virus dynamics revealed by single-cell profiling
Source: J Virol. 2025 Feb 11;99(3):e02035-24. doi: 10.1128/jvi.02035-24 (PMC11917525; doi:10.1128/jvi.02035-24)
Supplement: Table S2 — Information related to Fig. 4 to 6 and Fig. S4 and S5. [file jvi.02035-24-s0009.xlsx]

## Sheet: Summary
Table S2: Infoemation related to Figure 4, Figure S4, Figure 5, Figure S5 and Figure 6 .
Sheet1. Enrichment of transcription factors in PAMs infected by differnet ASFV strains
Sheet2. Classification of PAMs
Sheet3. Marker genes for each population of PAM
Sheet4: Association between host gene expression and viral load
Sheet5: GO result of upregulate host genes with increasing viral load
Sheet6: GO result of downnregulate host genes with increasing viral load

## Sheet: Sheet1
TF	gene	highConfAnnot	nMotifs	bestMotif	NES	motifDb	coexModule	spearCor	CoexWeight	sample_name	time	virus_type
ATF4	ATF3	TRUE	11	taipale_tf_pairs__ATF4_TEF_RNMTGATGCAATN_CAP	4.64	10kb	top5perTarget	0.130831	0.0160235	control	0	control
ATF4	CLIC4	TRUE	19	taipale_tf_pairs__ATF4_TEF_RNMTGATGCAATN_CAP	4.64	10kb	top5perTarget	0.284255	0.0268632	control	0	control
ATF4	EIF1	TRUE	45	taipale_tf_pairs__ATF4_TEF_RNMTGATGCAATN_CAP	4.64	10kb	top5perTarget	0.390558	0.0435854	control	0	control
ATF4	HERPUD1	TRUE	31	taipale_tf_pairs__ATF4_TEF_RNMTGATGCAATN_CAP	4.64	10kb	top5perTarget	0.23721	0.0334835	control	0	control
ATF4	HSPA5	TRUE	24	taipale_tf_pairs__ATF4_TEF_RNMTGATGCAATN_CAP	4.64	10kb	top5perTarget	0.308466	0.0383411	control	0	control
ATF4	NFE2L1	TRUE	7	taipale_tf_pairs__ATF4_TEF_RNMTGATGCAATN_CAP	4.64	10kb	top5perTarget	0.187798	0.0132268	control	0	control
ATF4	SLC7A11	TRUE	5	taipale_tf_pairs__ATF4_TEF_RNMTGATGCAATN_CAP	4.64	10kb	top5perTarget	0.246012	0.013645	control	0	control
ATF4	TRIB3	TRUE	36	taipale_tf_pairs__ATF4_TEF_RNMTGATGCAATN_CAP	4.64	10kb	top5perTarget	0.322172	0.0598206	control	0	control
ATF4	SESN2	TRUE	3	hocomoco__ATF4_HUMAN.H11MO.0.A	4.52	10kb	top50Andtop1sd	0.179017	0.0245758	control	0	control
ATF4	AMMECR1	TRUE	2	homer__MTGATGCAAT_Atf4	4.46	10kb	w0.01Andw0.005	0.128917	0.0123018	control	0	control
ATF4	ARID5B	TRUE	2	homer__MTGATGCAAT_Atf4	4.46	10kb	w0.01Andw0.005	0.182718	0.0153365	control	0	control
ATF4	ASNS	TRUE	2	homer__MTGATGCAAT_Atf4	4.46	10kb	w0.01Andw0.005	0.155013	0.0139025	control	0	control
ATF4	CEBPG	TRUE	2	homer__MTGATGCAAT_Atf4	4.46	10kb	w0.01Andw0.005	0.219752	0.0204699	control	0	control
ATF4	CLK3	TRUE	2	homer__MTGATGCAAT_Atf4	4.46	10kb	w0.01Andw0.005	0.119023	0.0103564	control	0	control
ATF4	DDIT4	TRUE	2	homer__MTGATGCAAT_Atf4	4.46	10kb	w0.01Andw0.005	0.126782	0.0183606	control	0	control
ATF4	EIF2S2	TRUE	3	homer__MTGATGCAAT_Atf4	4.46	10kb	w0.01Andw0.005	0.253855	0.0173775	control	0	control
ATF4	EIF3F	TRUE	2	homer__MTGATGCAAT_Atf4	4.46	10kb	w0.01Andw0.005	0.232378	0.0114745	control	0	control
ATF4	GADD45A	TRUE	48	homer__MTGATGCAAT_Atf4	4.46	10kb	w0.01Andw0.005	0.189751	0.0300928	control	0	control
ATF4	GAS2L3	TRUE	1	homer__MTGATGCAAT_Atf4	4.46	10kb	w0.01Andw0.005	0.131764	0.0107648	control	0	control
ATF4	HNRNPA0	TRUE	1	homer__MTGATGCAAT_Atf4	4.46	10kb	w0.01Andw0.005	0.190127	0.0157035	control	0	control
ATF4	IVNS1ABP	TRUE	13	homer__MTGATGCAAT_Atf4	4.46	10kb	w0.01Andw0.005	0.200161	0.0273275	control	0	control
ATF4	KLF5	TRUE	2	homer__MTGATGCAAT_Atf4	4.46	10kb	w0.01Andw0.005	0.161001	0.020002	control	0	control
ATF4	LCORL	TRUE	2	homer__MTGATGCAAT_Atf4	4.46	10kb	w0.01Andw0.005	0.139239	0.0121369	control	0	control
ATF4	MID1IP1	TRUE	2	homer__MTGATGCAAT_Atf4	4.46	10kb	w0.01Andw0.005	0.129511	0.0112125	control	0	control
ATF4	NUPR1	TRUE	2	homer__MTGATGCAAT_Atf4	4.46	10kb	w0.01Andw0.005	0.141388	0.0115356	control	0	control
ATF4	PEA15	TRUE	2	homer__MTGATGCAAT_Atf4	4.46	10kb	w0.01Andw0.005	0.271543	0.0119583	control	0	control
ATF4	PPP1R15B	TRUE	2	homer__MTGATGCAAT_Atf4	4.46	10kb	w0.01Andw0.005	0.150996	0.0119027	control	0	control
ATF4	RAD21	TRUE	2	homer__MTGATGCAAT_Atf4	4.46	10kb	w0.01Andw0.005	0.168318	0.0104948	control	0	control
ATF4	RASAL2	TRUE	2	homer__MTGATGCAAT_Atf4	4.46	10kb	w0.01Andw0.005	0.196103	0.0160032	control	0	control
ATF4	RASGRP3	TRUE	7	homer__MTGATGCAAT_Atf4	4.46	10kb	w0.01Andw0.005	0.203799	0.0191002	control	0	control
ATF4	RSRC2	TRUE	2	homer__MTGATGCAAT_Atf4	4.46	10kb	w0.01Andw0.005	0.157101	0.0104712	control	0	control
ATF4	RTN4	TRUE	9	homer__MTGATGCAAT_Atf4	4.46	10kb	w0.01Andw0.005	0.255256	0.017668	control	0	control
ATF4	SBDS	TRUE	1	homer__MTGATGCAAT_Atf4	4.46	10kb	w0.01Andw0.005	0.192278	0.0133879	control	0	control
ATF4	SDCBP	TRUE	2	homer__MTGATGCAAT_Atf4	4.46	10kb	w0.01Andw0.005	0.235023	0.0136938	control	0	control
ATF4	SLC38A2	TRUE	2	homer__MTGATGCAAT_Atf4	4.46	10kb	w0.01Andw0.005	0.22616	0.0196078	control	0	control
ATF4	SLC7A1	TRUE	2	homer__MTGATGCAAT_Atf4	4.46	10kb	w0.01Andw0.005	0.130162	0.014467	control	0	control
ATF4	STOM	TRUE	5	homer__MTGATGCAAT_Atf4	4.46	10kb	w0.01Andw0.005	0.228077	0.0117597	control	0	control
ATF4	UCHL3	TRUE	6	homer__MTGATGCAAT_Atf4	4.46	10kb	w0.01Andw0.005	0.201827	0.0150793	control	0	control
ATF4	XBP1	TRUE	2	homer__MTGATGCAAT_Atf4	4.46	10kb	w0.01Andw0.005	0.145367	0.0150933	control	0	control
ATF4	BIRC2	TRUE	59	transfac_pro__M07246	3.99	10kb	top50Andtop1sd	0.27637	0.0234221	control	0	control
ATF4	BRD2	TRUE	53	transfac_pro__M07246	3.99	10kb	top50Andtop1sd	0.263767	0.0323573	control	0	control
ATF4	DUSP1	TRUE	63	transfac_pro__M07246	3.99	10kb	top50Andtop1sd	0.285648	0.0286527	control	0	control
ATF4	KLF6	TRUE	51	transfac_pro__M07246	3.99	10kb	top50Andtop1sd	0.291464	0.0327178	control	0	control
ATF4	MKNK2	TRUE	26	transfac_pro__M07246	3.99	10kb	top50Andtop1sd	0.277979	0.0562142	control	0	control
ATF4	PPP1R15A	TRUE	52	transfac_pro__M07246	3.99	10kb	top50Andtop1sd	0.352712	0.0627597	control	0	control
ATF4	RASSF1	TRUE	17	transfac_pro__M07246	3.99	10kb	top50Andtop1sd	0.317003	0.0539938	control	0	control
ATF4	SQSTM1	TRUE	6	transfac_pro__M07246	3.99	10kb	top50Andtop1sd	0.476065	0.0550507	control	0	control
ATF4	UBC	TRUE	54	transfac_pro__M07246	3.99	10kb	top50Andtop1sd	0.344672	0.0372321	control	0	control
ATF4	ZFAND5	TRUE	24	transfac_pro__M07246	3.99	10kb	top50Andtop1sd	0.271572	0.0233089	control	0	control
ATF4	CSNK1A1	TRUE	4	swissregulon__hs__ATF4.p2	3.49	10kb	top50Andtop1sd	0.31724	0.0356727	control	0	control
ATF4	FNIP2	TRUE	9	swissregulon__hs__ATF4.p2	3.49	10kb	top50Andtop1sd	0.218596	0.0252867	control	0	control
ATF4	GABARAPL1	TRUE	40	swissregulon__hs__ATF4.p2	3.49	10kb	top50Andtop1sd	0.266769	0.0264475	control	0	control
ATF4	YWHAH	TRUE	28	swissregulon__hs__ATF4.p2	3.49	10kb	top50Andtop1sd	0.3044	0.0268454	control	0	control
ATF4	BAZ1A	TRUE	3	taipale_cyt_meth__ATF4_GGATGACGTCATCC_eDBD	3.31	10kb	top50Andtop1sd	0.318941	0.0258318	control	0	control
ATF4	BEND7	TRUE	5	taipale_cyt_meth__ATF4_GGATGACGTCATCC_eDBD	3.31	10kb	top50Andtop1sd	0.221897	0.0303955	control	0	control
ATF4	DUSP11	TRUE	30	taipale_cyt_meth__ATF4_GGATGACGTCATCC_eDBD	3.31	10kb	top50Andtop1sd	0.259712	0.0266551	control	0	control
ATF4	EEF2	TRUE	11	taipale_cyt_meth__ATF4_GGATGACGTCATCC_eDBD	3.31	10kb	top50Andtop1sd	0.400399	0.0378648	control	0	control
ATF4	GPRC5A	TRUE	30	taipale_cyt_meth__ATF4_GGATGACGTCATCC_eDBD	3.31	10kb	top50Andtop1sd	0.259436	0.0491056	control	0	control
ATF4	PMAIP1	TRUE	19	taipale_cyt_meth__ATF4_GGATGACGTCATCC_eDBD	3.31	10kb	top50Andtop1sd	0.321856	0.0350683	control	0	control
ATF4	RBBP6	TRUE	9	taipale_cyt_meth__ATF4_GGATGACGTCATCC_eDBD	3.31	10kb	top50Andtop1sd	0.252733	0.024434	control	0	control
ATF4	ZFAND2A	TRUE	16	taipale_cyt_meth__ATF4_GGATGACGTCATCC_eDBD	3.31	10kb	top50Andtop1sd	0.359067	0.040065	control	0	control
ATF4	BACH1	TRUE	4	transfac_pro__M00514	3.1	10kb	top5perTarget	0.27767	0.0196121	control	0	control
ATF4	BRD4	TRUE	1	transfac_pro__M00514	3.1	10kb	top5perTarget	0.195771	0.010694	control	0	control
ATF4	CPM	TRUE	5	transfac_pro__M00514	3.1	10kb	top5perTarget	0.205054	0.013014	control	0	control
ATF4	EIF3D	TRUE	5	transfac_pro__M00514	3.1	10kb	top5perTarget	0.217744	0.0141436	control	0	control
ATF4	FOSL1	TRUE	4	transfac_pro__M00514	3.1	10kb	top5perTarget	0.196228	0.0157066	control	0	control
ATF4	HSPA9	TRUE	7	transfac_pro__M00514	3.1	10kb	top5perTarget	0.281979	0.0185862	control	0	control
ATF4	MAFG	TRUE	4	transfac_pro__M00514	3.1	10kb	top5perTarget	0.24734	0.019231	control	0	control
ATF4	NIPBL	TRUE	3	transfac_pro__M00514	3.1	10kb	top5perTarget	0.191427	0.011132	control	0	control
ATF4	PAFAH1B1	TRUE	5	transfac_pro__M00514	3.1	10kb	top5perTarget	0.245822	0.0143296	control	0	control
ATF4	PPP2CA	TRUE	6	transfac_pro__M00514	3.1	10kb	top5perTarget	0.228122	0.018963	control	0	control
ATF4	RAB5A	TRUE	6	transfac_pro__M00514	3.1	10kb	top5perTarget	0.256342	0.0192021	control	0	control
ATF4	SLC39A14	TRUE	1	transfac_pro__M00514	3.1	10kb	top5perTarget	0.192081	0.0100333	control	0	control
ATF4	SLC3A2	TRUE	3	transfac_pro__M00514	3.1	10kb	top5perTarget	0.247182	0.0158052	control	0	control
ATF4	VAPA	TRUE	3	transfac_pro__M00514	3.1	10kb	top5perTarget	0.304115	0.0212476	control	0	control
ATF4	WASF2	TRUE	4	transfac_pro__M00514	3.1	10kb	top5perTarget	0.232816	0.0157835	control	0	control
BACH1	BACH1	TRUE	57	hocomoco__BACH1_HUMAN.H11MO.0.A	5.27	10kb	top5perTarget	1	NA	control	0	control
BACH1	BIRC2	TRUE	29	hocomoco__BACH1_HUMAN.H11MO.0.A	5.27	10kb	top5perTarget	0.253444	0.0182826	control	0	control
BACH1	GCLC	TRUE	57	hocomoco__BACH1_HUMAN.H11MO.0.A	5.27	10kb	top5perTarget	0.202943	0.0149593	control	0	control
BACH1	MAFG	TRUE	62	hocomoco__BACH1_HUMAN.H11MO.0.A	5.27	10kb	top5perTarget	0.215032	0.0130051	control	0	control
BACH1	PLCL1	TRUE	31	hocomoco__BACH1_HUMAN.H11MO.0.A	5.27	10kb	top5perTarget	0.19296	0.010907	control	0	control
BACH1	PNPLA8	TRUE	24	hocomoco__BACH1_HUMAN.H11MO.0.A	5.27	10kb	top5perTarget	0.229282	0.0130347	control	0	control
BACH1	RB1CC1	TRUE	35	hocomoco__BACH1_HUMAN.H11MO.0.A	5.27	10kb	top5perTarget	0.233578	0.01431	control	0	control
BACH1	SRXN1	TRUE	30	hocomoco__BACH1_HUMAN.H11MO.0.A	5.27	10kb	top5perTarget	0.330531	0.0241949	control	0	control
BACH1	ZFAND2A	TRUE	46	hocomoco__BACH1_HUMAN.H11MO.0.A	5.27	10kb	top5perTarget	0.239989	0.0180972	control	0	control
BACH1	DENND4A	TRUE	6	homer__AWWNTGCTGAGTCAT_Bach1	4.89	10kb	w0.01Andw0.005	0.16449	0.0103747	control	0	control
BACH1	DNAJA2	TRUE	5	homer__AWWNTGCTGAGTCAT_Bach1	4.89	10kb	w0.01Andw0.005	0.243365	0.010637	control	0	control
BACH1	HMGXB4	TRUE	5	homer__AWWNTGCTGAGTCAT_Bach1	4.89	10kb	w0.01Andw0.005	0.200913	0.0108663	control	0	control
BACH1	NUP153	TRUE	7	homer__AWWNTGCTGAGTCAT_Bach1	4.89	10kb	w0.01Andw0.005	0.16379	0.0106579	control	0	control
BACH1	SQSTM1	TRUE	6	homer__AWWNTGCTGAGTCAT_Bach1	4.89	10kb	w0.01Andw0.005	0.288646	0.0131285	control	0	control
BACH1	UBAP1	TRUE	6	homer__AWWNTGCTGAGTCAT_Bach1	4.89	10kb	w0.01Andw0.005	0.128417	0.0104148	control	0	control
BACH1	ZHX1	TRUE	2	dbcorrdb__BACH1__ENCSR000EGD_1__m1	4.71	10kb	w0.01Andw0.005	0.180312	0.010777	control	0	control
BACH1	CREG1	TRUE	13	transfac_pro__M07374	4.47	10kb	top5perTarget	0.210059	0.0126084	control	0	control
BACH1	DAB2	TRUE	25	transfac_pro__M07374	4.47	10kb	top5perTarget	0.299626	0.0181241	control	0	control
BACH1	HIPK3	TRUE	13	transfac_pro__M07374	4.47	10kb	top5perTarget	0.191297	0.0116259	control	0	control
BACH1	IL1RAP	TRUE	20	transfac_pro__M07374	4.47	10kb	top5perTarget	0.255401	0.0148301	control	0	control
BACH1	LRRK2	TRUE	3	transfac_pro__M07374	4.47	10kb	top5perTarget	0.189054	0.0116563	control	0	control
BACH1	NIPBL	TRUE	24	transfac_pro__M07374	4.47	10kb	top5perTarget	0.213301	0.0134451	control	0	control
BACH1	RNF10	TRUE	25	transfac_pro__M07374	4.47	10kb	top5perTarget	0.201267	0.0102833	control	0	control
BACH1	SERINC5	TRUE	7	transfac_pro__M07374	4.47	10kb	top5perTarget	0.246038	0.0161659	control	0	control
BACH1	SLC7A11	TRUE	24	transfac_pro__M07374	4.47	10kb	top5perTarget	0.368131	0.0342867	control	0	control
BACH1	TXNRD1	TRUE	14	transfac_pro__M07374	4.47	10kb	top5perTarget	0.452713	0.0471653	control	0	control
BACH1	TAX1BP1	TRUE	5	cisbp__M4669	3.95	10kb	top5perTarget	0.260957	0.0134924	control	0	control
CEBPB	CEBPB	TRUE	30	cisbp__M4606	5.05	10kb	top50	1	NA	control	0	control
CEBPB	RAB2A	TRUE	42	cisbp__M4606	5.05	10kb	top50	0.283898	0.014069	control	0	control
CEBPB	SPI1	TRUE	42	cisbp__M4606	5.05	10kb	top50	0.337085	0.0154533	control	0	control
CEBPB	TMBIM6	TRUE	33	cisbp__M4606	5.05	10kb	top50	0.339735	0.0192779	control	0	control
CEBPB	TPT1	TRUE	36	cisbp__M4606	5.05	10kb	top50	0.399054	0.0174884	control	0	control
CEBPB	BEND7	TRUE	16	factorbook__CEBPB	4.87	10kb	top1sd	0.177055	0.0163893	control	0	control
CEBPB	BRI3	TRUE	19	factorbook__CEBPB	4.87	10kb	top1sd	0.311197	0.0195628	control	0	control
CEBPB	EIF1	TRUE	13	factorbook__CEBPB	4.87	10kb	top1sd	0.37645	0.0219142	control	0	control
CEBPB	FMNL3	TRUE	12	factorbook__CEBPB	4.87	10kb	top1sd	0.216194	0.014963	control	0	control
CEBPB	HVCN1	TRUE	21	factorbook__CEBPB	4.87	10kb	top1sd	0.235118	0.0160098	control	0	control
CEBPB	ID2	TRUE	17	factorbook__CEBPB	4.87	10kb	top1sd	0.283277	0.0184308	control	0	control
CEBPB	LGALS3	TRUE	9	factorbook__CEBPB	4.87	10kb	top1sd	0.317522	0.0154652	control	0	control
CEBPB	MAP4K4	TRUE	25	factorbook__CEBPB	4.87	10kb	top1sd	0.273597	0.0158378	control	0	control
CEBPB	SGK1	TRUE	16	factorbook__CEBPB	4.87	10kb	top1sd	0.252326	0.0175592	control	0	control
CEBPB	TGFA	TRUE	2	factorbook__CEBPB	4.87	10kb	top1sd	0.295342	0.017541	control	0	control
CEBPB	UBB	TRUE	19	factorbook__CEBPB	4.87	10kb	top1sd	0.303418	0.0177831	control	0	control
CEBPB	UBC	TRUE	23	factorbook__CEBPB	4.87	10kb	top1sd	0.267787	0.0169689	control	0	control
CEBPB	UBTD1	TRUE	3	factorbook__CEBPB	4.87	10kb	top1sd	0.225059	0.0159295	control	0	control
CEBPB	ZFAND5	TRUE	3	factorbook__CEBPB	4.87	10kb	top1sd	0.23525	0.0161238	control	0	control
CEBPB	BIRC2	TRUE	20	hocomoco__CEBPB_MOUSE.H11MO.0.A	4.64	10kb	top50	0.258961	0.0219145	control	0	control
CEBPB	CSNK1A1	TRUE	11	hocomoco__CEBPB_MOUSE.H11MO.0.A	4.64	10kb	top50	0.247879	0.0144344	control	0	control
CEBPB	FTL	TRUE	11	hocomoco__CEBPB_MOUSE.H11MO.0.A	4.64	10kb	top50	0.369056	0.0183165	control	0	control
CEBPB	OSBPL8	TRUE	29	hocomoco__CEBPB_MOUSE.H11MO.0.A	4.64	10kb	top50	0.248771	0.0141339	control	0	control
CEBPB	EHF	TRUE	8	cisbp__M4529	3.8	10kb	top50	0.230469	0.0140966	control	0	control
CEBPB	RAB5A	TRUE	16	cisbp__M4529	3.8	10kb	top50	0.245041	0.014489	control	0	control
CEBPB	CHMP4B	TRUE	4	cisbp__M6170	3.73	10kb	top50	0.285721	0.0170344	control	0	control
CEBPB	PABPC1	TRUE	3	cisbp__M6170	3.73	10kb	top50	0.249247	0.0166437	control	0	control
CEBPB	SLC25A33	TRUE	1	cisbp__M6170	3.73	10kb	top50	0.223604	0.0146129	control	0	control
CEBPB	TOP1	TRUE	28	cisbp__M6170	3.73	10kb	top50	0.258034	0.0142932	control	0	control
CEBPB	ACTN1	TRUE	7	dbcorrdb__CEBPB__ENCSR000BQI_1__m1	3.58	10kb	w0.01Andw0.005	0.222578	0.0104327	control	0	control
CEBPB	AFF1	TRUE	21	dbcorrdb__CEBPB__ENCSR000BQI_1__m1	3.58	10kb	w0.01Andw0.005	0.170825	0.0122103	control	0	control
CEBPB	AGFG1	TRUE	2	dbcorrdb__CEBPB__ENCSR000BQI_1__m1	3.58	10kb	w0.01Andw0.005	0.227181	0.0100214	control	0	control
CEBPB	ATP6V1B2	TRUE	21	dbcorrdb__CEBPB__ENCSR000BQI_1__m1	3.58	10kb	w0.01Andw0.005	0.287119	0.011626	control	0	control
CEBPB	CD44	TRUE	2	dbcorrdb__CEBPB__ENCSR000BQI_1__m1	3.58	10kb	w0.01Andw0.005	0.257277	0.0102703	control	0	control
CEBPB	CORO1C	TRUE	8	dbcorrdb__CEBPB__ENCSR000BQI_1__m1	3.58	10kb	w0.01Andw0.005	0.220613	0.0118225	control	0	control
CEBPB	CTSB	TRUE	11	dbcorrdb__CEBPB__ENCSR000BQI_1__m1	3.58	10kb	w0.01Andw0.005	0.299381	0.0130449	control	0	control
CEBPB	DUSP1	TRUE	21	dbcorrdb__CEBPB__ENCSR000BQI_1__m1	3.58	10kb	w0.01Andw0.005	0.211587	0.0128006	control	0	control
CEBPB	FYN	TRUE	21	dbcorrdb__CEBPB__ENCSR000BQI_1__m1	3.58	10kb	w0.01Andw0.005	0.225234	0.0127006	control	0	control
CEBPB	HIPK3	TRUE	22	dbcorrdb__CEBPB__ENCSR000BQI_1__m1	3.58	10kb	w0.01Andw0.005	0.162631	0.0100181	control	0	control
CEBPB	NFIL3	TRUE	21	dbcorrdb__CEBPB__ENCSR000BQI_1__m1	3.58	10kb	w0.01Andw0.005	0.181853	0.0114822	control	0	control
CEBPB	PAFAH1B1	TRUE	10	dbcorrdb__CEBPB__ENCSR000BQI_1__m1	3.58	10kb	w0.01Andw0.005	0.217843	0.0127259	control	0	control
CEBPB	PPARG	TRUE	22	dbcorrdb__CEBPB__ENCSR000BQI_1__m1	3.58	10kb	w0.01Andw0.005	0.194575	0.011345	control	0	control
CEBPB	RAP1A	TRUE	11	dbcorrdb__CEBPB__ENCSR000BQI_1__m1	3.58	10kb	w0.01Andw0.005	0.250448	0.0112616	control	0	control
CEBPB	RBM39	TRUE	22	dbcorrdb__CEBPB__ENCSR000BQI_1__m1	3.58	10kb	w0.01Andw0.005	0.185191	0.0100255	control	0	control
CEBPB	RNF19A	TRUE	8	dbcorrdb__CEBPB__ENCSR000BQI_1__m1	3.58	10kb	w0.01Andw0.005	0.177976	0.0106823	control	0	control
CEBPB	SLC7A7	TRUE	11	dbcorrdb__CEBPB__ENCSR000BQI_1__m1	3.58	10kb	w0.01Andw0.005	0.245366	0.0118422	control	0	control
CEBPB	STX3	TRUE	10	dbcorrdb__CEBPB__ENCSR000BQI_1__m1	3.58	10kb	w0.01Andw0.005	0.186181	0.012096	control	0	control
CEBPB	FURIN	TRUE	11	cisbp__M0315	3.47	10kb	top50	0.290763	0.0192192	control	0	control
CEBPB	MREG	TRUE	4	cisbp__M3035	3.45	10kb	top50	0.240605	0.0184224	control	0	control
CEBPB	BHLHE40	TRUE	19	cisbp__M5314	3.41	10kb	w0.01Andw0.005	0.149726	0.0113607	control	0	control
CEBPB	BNIP3L	TRUE	12	cisbp__M5314	3.41	10kb	w0.01Andw0.005	0.174067	0.0104089	control	0	control
CEBPB	CEBPG	TRUE	19	cisbp__M5314	3.41	10kb	w0.01Andw0.005	0.178018	0.0138573	control	0	control
CEBPB	NDRG1	TRUE	19	cisbp__M5314	3.41	10kb	w0.01Andw0.005	0.164198	0.01067	control	0	control
CEBPB	NFKBIA	TRUE	19	cisbp__M5314	3.41	10kb	w0.01Andw0.005	0.237754	0.0120824	control	0	control
CEBPB	RHEB	TRUE	18	cisbp__M5314	3.41	10kb	w0.01Andw0.005	0.240946	0.0101715	control	0	control
CEBPB	TFEB	TRUE	12	cisbp__M5314	3.41	10kb	w0.01Andw0.005	0.1289	0.010116	control	0	control
CEBPB	ARL8B	TRUE	8	transfac_pro__M08910	3.4	10kb	w0.01Andw0.005	0.248494	0.0106904	control	0	control
CEBPB	ATP6V1C1	TRUE	3	transfac_pro__M08910	3.4	10kb	w0.01Andw0.005	0.223002	0.0122204	control	0	control
CEBPB	AVPI1	TRUE	7	transfac_pro__M08910	3.4	10kb	w0.01Andw0.005	0.253335	0.0115747	control	0	control
CEBPB	CCNY	TRUE	7	transfac_pro__M08910	3.4	10kb	w0.01Andw0.005	0.208462	0.0105148	control	0	control
CEBPB	CPEB4	TRUE	3	transfac_pro__M08910	3.4	10kb	w0.01Andw0.005	0.203909	0.0114573	control	0	control
CEBPB	CTNNB1	TRUE	3	transfac_pro__M08910	3.4	10kb	w0.01Andw0.005	0.165198	0.0102341	control	0	control
CEBPB	CTSH	TRUE	7	transfac_pro__M08910	3.4	10kb	w0.01Andw0.005	0.333021	0.0104827	control	0	control
CEBPB	CYLD	TRUE	4	transfac_pro__M08910	3.4	10kb	w0.01Andw0.005	0.190829	0.0106466	control	0	control
CEBPB	DDX5	TRUE	2	transfac_pro__M08910	3.4	10kb	w0.01Andw0.005	0.253934	0.0127264	control	0	control
CEBPB	EIF4G2	TRUE	5	transfac_pro__M08910	3.4	10kb	w0.01Andw0.005	0.260863	0.0118105	control	0	control
CEBPB	ERC1	TRUE	3	transfac_pro__M08910	3.4	10kb	w0.01Andw0.005	0.158196	0.0104419	control	0	control
CEBPB	FADD	TRUE	5	transfac_pro__M08910	3.4	10kb	w0.01Andw0.005	0.221418	0.0109619	control	0	control
CEBPB	GCNT1	TRUE	3	transfac_pro__M08910	3.4	10kb	w0.01Andw0.005	0.17699	0.0112929	control	0	control
CEBPB	GGNBP2	TRUE	4	transfac_pro__M08910	3.4	10kb	w0.01Andw0.005	0.162019	0.0104444	control	0	control
CEBPB	GPCPD1	TRUE	3	transfac_pro__M08910	3.4	10kb	w0.01Andw0.005	0.205705	0.0102112	control	0	control
CEBPB	GSK3B	TRUE	8	transfac_pro__M08910	3.4	10kb	w0.01Andw0.005	0.169598	0.0109551	control	0	control
CEBPB	IER3	TRUE	3	transfac_pro__M08910	3.4	10kb	w0.01Andw0.005	0.1926	0.0106342	control	0	control
CEBPB	IFNGR2	TRUE	3	transfac_pro__M08910	3.4	10kb	w0.01Andw0.005	0.248286	0.0123242	control	0	control
CEBPB	ITGB1	TRUE	5	transfac_pro__M08910	3.4	10kb	w0.01Andw0.005	0.246348	0.0101718	control	0	control
CEBPB	KDM6A	TRUE	6	transfac_pro__M08910	3.4	10kb	w0.01Andw0.005	0.165789	0.0138827	control	0	control
CEBPB	KIF5B	TRUE	8	transfac_pro__M08910	3.4	10kb	w0.01Andw0.005	0.249233	0.0122337	control	0	control
CEBPB	LCP1	TRUE	14	transfac_pro__M08910	3.4	10kb	w0.01Andw0.005	0.25182	0.0108537	control	0	control
CEBPB	LRP10	TRUE	6	transfac_pro__M08910	3.4	10kb	w0.01Andw0.005	0.213535	0.0107096	control	0	control
CEBPB	LRRFIP2	TRUE	5	transfac_pro__M08910	3.4	10kb	w0.01Andw0.005	0.200389	0.0119719	control	0	control
CEBPB	MAP3K4	TRUE	1	transfac_pro__M08910	3.4	10kb	w0.01Andw0.005	0.146063	0.0132827	control	0	control
CEBPB	MAPK6	TRUE	6	transfac_pro__M08910	3.4	10kb	w0.01Andw0.005	0.205674	0.0107567	control	0	control
CEBPB	NFE2L1	TRUE	7	transfac_pro__M08910	3.4	10kb	w0.01Andw0.005	0.205087	0.0107593	control	0	control
CEBPB	NRP2	TRUE	3	transfac_pro__M08910	3.4	10kb	w0.01Andw0.005	0.228667	0.0134726	control	0	control
CEBPB	ODC1	TRUE	8	transfac_pro__M08910	3.4	10kb	w0.01Andw0.005	0.214668	0.0107143	control	0	control
CEBPB	PNP	TRUE	6	transfac_pro__M08910	3.4	10kb	w0.01Andw0.005	0.233189	0.0107919	control	0	control
CEBPB	PNPLA8	TRUE	4	transfac_pro__M08910	3.4	10kb	w0.01Andw0.005	0.215247	0.0140441	control	0	control
CEBPB	PPM1M	TRUE	1	transfac_pro__M08910	3.4	10kb	w0.01Andw0.005	0.170408	0.0120374	control	0	control
CEBPB	PRDM1	TRUE	8	transfac_pro__M08910	3.4	10kb	w0.01Andw0.005	0.175275	0.0107065	control	0	control
CEBPB	RAB32	TRUE	6	transfac_pro__M08910	3.4	10kb	w0.01Andw0.005	0.188625	0.0108152	control	0	control
CEBPB	RAB4A	TRUE	7	transfac_pro__M08910	3.4	10kb	w0.01Andw0.005	0.134318	0.010707	control	0	control
CEBPB	RAC1	TRUE	3	transfac_pro__M08910	3.4	10kb	w0.01Andw0.005	0.347552	0.0113048	control	0	control
CEBPB	RALBP1	TRUE	10	transfac_pro__M08910	3.4	10kb	w0.01Andw0.005	0.21407	0.0104543	control	0	control
CEBPB	RAP1B	TRUE	5	transfac_pro__M08910	3.4	10kb	w0.01Andw0.005	0.260147	0.0102311	control	0	control
CEBPB	REEP5	TRUE	4	transfac_pro__M08910	3.4	10kb	w0.01Andw0.005	0.251169	0.0127001	control	0	control
CEBPB	RGS10	TRUE	5	transfac_pro__M08910	3.4	10kb	w0.01Andw0.005	0.279811	0.0107333	control	0	control
CEBPB	RPS6KA1	TRUE	2	transfac_pro__M08910	3.4	10kb	w0.01Andw0.005	0.241495	0.0122567	control	0	control
CEBPB	SH3BP2	TRUE	2	transfac_pro__M08910	3.4	10kb	w0.01Andw0.005	0.211897	0.0107773	control	0	control
CEBPB	SLC31A2	TRUE	3	transfac_pro__M08910	3.4	10kb	w0.01Andw0.005	0.17843	0.0126621	control	0	control
CEBPB	SLC6A6	TRUE	3	transfac_pro__M08910	3.4	10kb	w0.01Andw0.005	0.206762	0.0105863	control	0	control
CEBPB	SNW1	TRUE	5	transfac_pro__M08910	3.4	10kb	w0.01Andw0.005	0.206438	0.0124731	control	0	control
CEBPB	SSBP3	TRUE	5	transfac_pro__M08910	3.4	10kb	w0.01Andw0.005	0.164329	0.0101782	control	0	control
CEBPB	STAG2	TRUE	8	transfac_pro__M08910	3.4	10kb	w0.01Andw0.005	0.178438	0.010205	control	0	control
CEBPB	TLE3	TRUE	2	transfac_pro__M08910	3.4	10kb	w0.01Andw0.005	0.163441	0.0119108	control	0	control
CEBPB	TMEM11	TRUE	2	transfac_pro__M08910	3.4	10kb	w0.01Andw0.005	0.192747	0.0108869	control	0	control
CEBPB	TMEM30A	TRUE	9	transfac_pro__M08910	3.4	10kb	w0.01Andw0.005	0.221787	0.0106009	control	0	control
CEBPB	TRAF3IP2	TRUE	8	transfac_pro__M08910	3.4	10kb	w0.01Andw0.005	0.156347	0.0101856	control	0	control
CEBPB	UBE2D3	TRUE	8	transfac_pro__M08910	3.4	10kb	w0.01Andw0.005	0.316876	0.0138439	control	0	control
CEBPB	UPF3B	TRUE	9	transfac_pro__M08910	3.4	10kb	w0.01Andw0.005	0.135163	0.0100959	control	0	control
CEBPB	ZBTB7B	TRUE	8	transfac_pro__M08910	3.4	10kb	w0.01Andw0.005	0.14377	0.0103506	control	0	control
CEBPB	ZNF292	TRUE	8	transfac_pro__M08910	3.4	10kb	w0.01Andw0.005	0.137098	0.0100906	control	0	control
CEBPB	F11R	TRUE	2	taipale_cyt_meth__CEBPB_NRTTGCGYAAYN_eDBD_meth	3.36	10kb	w0.01Andw0.005	0.179872	0.0102612	control	0	control
CEBPB	MEF2A	TRUE	3	taipale_cyt_meth__CEBPB_NRTTGCGYAAYN_eDBD_meth	3.36	10kb	w0.01Andw0.005	0.189945	0.01293	control	0	control
CEBPB	OXR1	TRUE	1	taipale_cyt_meth__CEBPB_NRTTGCGYAAYN_eDBD_meth	3.36	10kb	w0.01Andw0.005	0.180522	0.0132175	control	0	control
CEBPB	PATL1	TRUE	1	taipale_cyt_meth__CEBPB_NRTTGCGYAAYN_eDBD_meth	3.36	10kb	w0.01Andw0.005	0.143249	0.0100077	control	0	control
CEBPB	PLSCR1	TRUE	1	taipale_cyt_meth__CEBPB_NRTTGCGYAAYN_eDBD_meth	3.36	10kb	w0.01Andw0.005	0.209556	0.0102612	control	0	control
CEBPB	PPP1R12A	TRUE	2	taipale_cyt_meth__CEBPB_NRTTGCGYAAYN_eDBD_meth	3.36	10kb	w0.01Andw0.005	0.209778	0.0115739	control	0	control
CEBPB	RUNX3	TRUE	2	taipale_cyt_meth__CEBPB_NRTTGCGYAAYN_eDBD_meth	3.36	10kb	w0.01Andw0.005	0.186701	0.01306	control	0	control
CEBPB	TLR4	TRUE	4	taipale_cyt_meth__CEBPB_NRTTGCGYAAYN_eDBD_meth	3.36	10kb	w0.01Andw0.005	0.251832	0.0130469	control	0	control
CEBPB	CCR1	TRUE	1	dbcorrdb__CEBPB__ENCSR000EEX_1__m1	3.26	10kb	w0.01Andw0.005	0.234766	0.010976	control	0	control
CEBPB	NPL	TRUE	1	dbcorrdb__CEBPB__ENCSR000EEX_1__m1	3.26	10kb	w0.01Andw0.005	0.197053	0.0101508	control	0	control
CEBPB	N4BP1	TRUE	2	transfac_pro__M07315	3.15	10kb	top5perTarget	0.231727	0.013323	control	0	control
CEBPB	BPTF	TRUE	2	taipale__CEBPB_full_NTTRCGCAAY	3.09	10kb	w0.01Andw0.005	0.193707	0.0111974	control	0	control
CEBPB	MTF2	TRUE	2	taipale__CEBPB_full_NTTRCGCAAY	3.09	10kb	w0.01Andw0.005	0.161845	0.0102485	control	0	control
ETS2	ARRB2	TRUE	23	transfac_pro__M07379	3.63	10kb	top50	0.246198	0.0122127	control	0	control
ETS2	CD14	TRUE	8	transfac_pro__M07379	3.63	10kb	top50	0.322489	0.0197678	control	0	control
ETS2	ETS2	TRUE	7	transfac_pro__M07379	3.63	10kb	top50	1	NA	control	0	control
ETS2	HBEGF	TRUE	14	transfac_pro__M07379	3.63	10kb	top50	0.207756	0.0141382	control	0	control
ETS2	PDE4B	TRUE	11	transfac_pro__M07379	3.63	10kb	top50	0.202562	0.0142563	control	0	control
ETS2	PICALM	TRUE	7	transfac_pro__M07379	3.63	10kb	top50	0.266749	0.0119697	control	0	control
ETS2	SLC43A2	TRUE	6	transfac_pro__M07379	3.63	10kb	top50	0.259413	0.0121618	control	0	control
ETS2	TLR4	TRUE	15	transfac_pro__M07379	3.63	10kb	top50	0.297699	0.018403	control	0	control
ETS2	TXNIP	TRUE	12	transfac_pro__M07379	3.63	10kb	top50	0.277532	0.0133823	control	0	control
HIF1A	ACSL1	TRUE	3	transfac_pro__M00797	4.36	10kb	top50	0.199234	0.0121974	control	0	control
HIF1A	BNIP3	TRUE	4	transfac_pro__M00797	4.36	10kb	top50	0.310466	0.0192103	control	0	control
HIF1A	BTG3	TRUE	1	transfac_pro__M00797	4.36	10kb	top50	0.197249	0.0140726	control	0	control
HIF1A	C15orf48	TRUE	1	transfac_pro__M00797	4.36	10kb	top50	0.161638	0.0106287	control	0	control
HIF1A	CDC42EP3	TRUE	3	transfac_pro__M00797	4.36	10kb	top50	0.198718	0.0113942	control	0	control
HIF1A	ENO1	TRUE	4	transfac_pro__M00797	4.36	10kb	top50	0.333695	0.0110041	control	0	control
HIF1A	GBE1	TRUE	3	transfac_pro__M00797	4.36	10kb	top50	0.288427	0.0174815	control	0	control
HIF1A	GPD2	TRUE	3	transfac_pro__M00797	4.36	10kb	top50	0.218907	0.0110025	control	0	control
HIF1A	GPI	TRUE	4	transfac_pro__M00797	4.36	10kb	top50	0.260178	0.0108979	control	0	control
HIF1A	HIF1A	TRUE	4	transfac_pro__M00797	4.36	10kb	top50	1	0.00266685	control	0	control
HIF1A	HK2	TRUE	3	transfac_pro__M00797	4.36	10kb	top50	0.208412	0.0134686	control	0	control
HIF1A	LIMA1	TRUE	3	transfac_pro__M00797	4.36	10kb	top50	0.246921	0.0117143	control	0	control
HIF1A	MTCH1	TRUE	2	transfac_pro__M00797	4.36	10kb	top50	0.327535	0.0177315	control	0	control
HIF1A	P4HA2	TRUE	3	transfac_pro__M00797	4.36	10kb	top50	0.174316	0.0106228	control	0	control
HIF1A	PDXK	TRUE	3	transfac_pro__M00797	4.36	10kb	top50	0.284035	0.0106829	control	0	control
HIF1A	PFKFB3	TRUE	4	transfac_pro__M00797	4.36	10kb	top50	0.260778	0.0210599	control	0	control
HIF1A	PLXNC1	TRUE	4	transfac_pro__M00797	4.36	10kb	top50	0.265459	0.0164465	control	0	control
HIF1A	PYGL	TRUE	2	transfac_pro__M00797	4.36	10kb	top50	0.254854	0.0117299	control	0	control
HIF1A	SVIL	TRUE	4	transfac_pro__M00797	4.36	10kb	top50	0.298832	0.0251388	control	0	control
HIF1A	TMEM92	TRUE	4	transfac_pro__M00797	4.36	10kb	top50	0.280209	0.0118513	control	0	control
HIF1A	ZNF395	TRUE	3	transfac_pro__M00797	4.36	10kb	top50	0.195499	0.0185234	control	0	control
HIF1A	SLC16A3	TRUE	3	swissregulon__hs__HIF1A.p2	3.83	10kb	top50	0.192755	0.0106751	control	0	control
HIF1A	ACSL5	TRUE	1	cisbp__M6275	3.62	10kb	w0.01Andw0.005	0.244189	0.0104334	control	0	control
HIF1A	ANKRD37	TRUE	1	cisbp__M6275	3.62	10kb	w0.01Andw0.005	0.175362	0.0129382	control	0	control
HIF1A	ARSG	TRUE	1	cisbp__M6275	3.62	10kb	w0.01Andw0.005	0.150583	0.0109919	control	0	control
HIF1A	CSF2RB	TRUE	2	cisbp__M6275	3.62	10kb	w0.01Andw0.005	0.271367	0.010021	control	0	control
HIF1A	EIF4EBP1	TRUE	1	cisbp__M6275	3.62	10kb	w0.01Andw0.005	0.291063	0.0160834	control	0	control
HIF1A	FGR	TRUE	2	cisbp__M6275	3.62	10kb	w0.01Andw0.005	0.235488	0.0104859	control	0	control
HIF1A	GNB5	TRUE	1	cisbp__M6275	3.62	10kb	w0.01Andw0.005	0.243077	0.0108747	control	0	control
HIF1A	MYCBP2	TRUE	1	cisbp__M6275	3.62	10kb	w0.01Andw0.005	0.312144	0.0182482	control	0	control
HIF1A	PDK1	TRUE	2	cisbp__M6275	3.62	10kb	w0.01Andw0.005	0.139247	0.0104819	control	0	control
HIF1A	RXRA	TRUE	2	cisbp__M6275	3.62	10kb	w0.01Andw0.005	0.213553	0.0107179	control	0	control
HIF1A	SLC45A3	TRUE	1	cisbp__M6275	3.62	10kb	w0.01Andw0.005	0.151441	0.0102172	control	0	control
HIF1A	SNX10	TRUE	1	cisbp__M6275	3.62	10kb	w0.01Andw0.005	0.333406	0.0160365	control	0	control
HIF1A	TPI1	TRUE	1	cisbp__M6275	3.62	10kb	w0.01Andw0.005	0.34374	0.0174256	control	0	control
HIF1A	CRADD	TRUE	1	hocomoco__HIF1A_HUMAN.H11MO.0.C	3.12	10kb	w0.01Andw0.005	0.0750712	0.0106174	control	0	control
HIF1A	PGK1	TRUE	1	hocomoco__HIF1A_HUMAN.H11MO.0.C	3.12	10kb	w0.01Andw0.005	0.294015	0.0103579	control	0	control
IRF8	HNMT	TRUE	4	hocomoco__IRF8_HUMAN.H11MO.0.B	3.27	10kb	w0.005Andtop50	0.310359	0.0148184	control	0	control
IRF8	PLXNC1	TRUE	5	hocomoco__IRF8_HUMAN.H11MO.0.B	3.27	10kb	w0.005Andtop50	0.236642	0.0121904	control	0	control
IRF8	PSMB8	TRUE	1	hocomoco__IRF8_HUMAN.H11MO.0.B	3.27	10kb	w0.005Andtop50	0.263374	0.0126035	control	0	control
IRF8	S100A8	TRUE	2	hocomoco__IRF8_HUMAN.H11MO.0.B	3.27	10kb	w0.005Andtop50	0.264566	0.0118382	control	0	control
PPARG	B4GALT5	TRUE	8	transfac_pro__M01270	3.59	10kb	top5perTarget	0.203902	0.0121843	control	0	control
PPARG	DENND2D	TRUE	11	transfac_pro__M01270	3.59	10kb	top5perTarget	0.226195	0.0165437	control	0	control
PPARG	FURIN	TRUE	3	transfac_pro__M01270	3.59	10kb	top5perTarget	0.258241	0.0158089	control	0	control
PPARG	PPARG	TRUE	13	transfac_pro__M01270	3.59	10kb	top5perTarget	1	0.00214244	control	0	control
PPARG	RUNX3	TRUE	6	transfac_pro__M01270	3.59	10kb	top5perTarget	0.163918	0.0114526	control	0	control
PPARG	SEMA7A	TRUE	10	transfac_pro__M01270	3.59	10kb	top5perTarget	0.272469	0.0233695	control	0	control
PPARG	SLC6A6	TRUE	12	transfac_pro__M01270	3.59	10kb	top5perTarget	0.210085	0.011315	control	0	control
PPARG	CREM	TRUE	7	transfac_pro__M08961	3.25	10kb	top5perTarget	0.222904	0.0137392	control	0	control
PPARG	LMNB1	TRUE	4	transfac_pro__M08961	3.25	10kb	top5perTarget	0.25618	0.0126871	control	0	control
REL	CSRNP1	TRUE	24	transfac_public__M00054	4.64	10kb	w0.005Andtop50	0.133314	0.0109136	control	0	control
REL	KDM6B	TRUE	21	transfac_public__M00054	4.64	10kb	w0.005Andtop50	0.166638	0.0148294	control	0	control
REL	MAFF	TRUE	18	transfac_public__M00054	4.64	10kb	w0.005Andtop50	0.187925	0.0138064	control	0	control
REL	NFKB1	TRUE	28	transfac_public__M00054	4.64	10kb	w0.005Andtop50	0.212065	0.0140113	control	0	control
REL	REL	TRUE	22	transfac_public__M00054	4.64	10kb	w0.005Andtop50	1	NA	control	0	control
REL	RUNX2	TRUE	29	transfac_public__M00054	4.64	10kb	w0.005Andtop50	0.137239	0.0108813	control	0	control
REL	STX11	TRUE	16	transfac_public__M00054	4.64	10kb	w0.005Andtop50	0.176793	0.010959	control	0	control
REL	TNF	TRUE	6	transfac_public__M00054	4.64	10kb	w0.005Andtop50	0.119479	0.0119512	control	0	control
REL	ZC3H12C	TRUE	26	transfac_public__M00054	4.64	10kb	w0.005Andtop50	0.118731	0.0113454	control	0	control
REL	CPM	TRUE	7	cisbp__M6449	4.04	10kb	w0.005Andtop50	0.187729	0.0112273	control	0	control
REL	CSF1	TRUE	11	cisbp__M6449	4.04	10kb	w0.005Andtop50	0.126112	0.0184326	control	0	control
REL	CTSB	TRUE	14	cisbp__M6449	4.04	10kb	w0.005Andtop50	0.275708	0.0109606	control	0	control
REL	EMP1	TRUE	14	cisbp__M6449	4.04	10kb	w0.005Andtop50	0.278095	0.013616	control	0	control
REL	GADD45B	TRUE	11	cisbp__M6449	4.04	10kb	w0.005Andtop50	0.137222	0.0113212	control	0	control
REL	RNF19A	TRUE	17	cisbp__M6449	4.04	10kb	w0.005Andtop50	0.211273	0.0127429	control	0	control
REL	RYBP	TRUE	4	cisbp__M6449	4.04	10kb	w0.005Andtop50	0.141766	0.0107883	control	0	control
REL	ADAMTS1	TRUE	1	stark__SGGAAA	3.04	10kb	w0.005Andtop50	0.132722	0.0104439	control	0	control
SPI1	ABR	TRUE	38	transfac_pro__M07224	6.43	10kb	top5perTarget	0.258279	0.0155251	control	0	control
SPI1	ACTB	TRUE	46	transfac_pro__M07224	6.43	10kb	top5perTarget	0.308823	0.0286509	control	0	control
SPI1	ACTR2	TRUE	41	transfac_pro__M07224	6.43	10kb	top5perTarget	0.307456	0.0155605	control	0	control
SPI1	APH1A	TRUE	39	transfac_pro__M07224	6.43	10kb	top5perTarget	0.242245	0.0140169	control	0	control
SPI1	ARPC1B	TRUE	44	transfac_pro__M07224	6.43	10kb	top5perTarget	0.420712	0.0276293	control	0	control
SPI1	ARRB2	TRUE	45	transfac_pro__M07224	6.43	10kb	top5perTarget	0.277632	0.0166775	control	0	control
SPI1	AVPI1	TRUE	25	transfac_pro__M07224	6.43	10kb	top5perTarget	0.403828	0.0389547	control	0	control
SPI1	BCL2A1	TRUE	42	transfac_pro__M07224	6.43	10kb	top5perTarget	0.331366	0.0195542	control	0	control
SPI1	CBL	TRUE	43	transfac_pro__M07224	6.43	10kb	top5perTarget	0.234454	0.0145587	control	0	control
SPI1	CD68	TRUE	37	transfac_pro__M07224	6.43	10kb	top5perTarget	0.254668	0.0164134	control	0	control
SPI1	CDIPT	TRUE	15	transfac_pro__M07224	6.43	10kb	top5perTarget	0.302033	0.0266806	control	0	control
SPI1	CORO1A	TRUE	35	transfac_pro__M07224	6.43	10kb	top5perTarget	0.239706	0.0134825	control	0	control
SPI1	CPEB4	TRUE	40	transfac_pro__M07224	6.43	10kb	top5perTarget	0.245606	0.0136252	control	0	control
SPI1	CSK	TRUE	47	transfac_pro__M07224	6.43	10kb	top5perTarget	0.243689	0.0175225	control	0	control
SPI1	CTSB	TRUE	31	transfac_pro__M07224	6.43	10kb	top5perTarget	0.461188	0.0454097	control	0	control
SPI1	DENND2D	TRUE	49	transfac_pro__M07224	6.43	10kb	top5perTarget	0.233113	0.0138273	control	0	control
SPI1	DUSP5	TRUE	44	transfac_pro__M07224	6.43	10kb	top5perTarget	0.174803	0.0112876	control	0	control
SPI1	ENG	TRUE	43	transfac_pro__M07224	6.43	10kb	top5perTarget	0.251573	0.0138988	control	0	control
SPI1	FKBP5	TRUE	43	transfac_pro__M07224	6.43	10kb	top5perTarget	0.247016	0.0147599	control	0	control
SPI1	FYN	TRUE	45	transfac_pro__M07224	6.43	10kb	top5perTarget	0.36497	0.0462747	control	0	control
SPI1	GNAI2	TRUE	37	transfac_pro__M07224	6.43	10kb	top5perTarget	0.333521	0.0173728	control	0	control
SPI1	GNB2	TRUE	46	transfac_pro__M07224	6.43	10kb	top5perTarget	0.23006	0.0122294	control	0	control
SPI1	HIPK2	TRUE	30	transfac_pro__M07224	6.43	10kb	top5perTarget	0.221712	0.0122189	control	0	control
SPI1	ICAM1	TRUE	34	transfac_pro__M07224	6.43	10kb	top5perTarget	0.324369	0.027663	control	0	control
SPI1	IRF5	TRUE	48	transfac_pro__M07224	6.43	10kb	top5perTarget	0.23318	0.0146185	control	0	control
SPI1	ITGB2	TRUE	45	transfac_pro__M07224	6.43	10kb	top5perTarget	0.416816	0.0277097	control	0	control
SPI1	LCP1	TRUE	41	transfac_pro__M07224	6.43	10kb	top5perTarget	0.412276	0.0394193	control	0	control
SPI1	LMO2	TRUE	36	transfac_pro__M07224	6.43	10kb	top5perTarget	0.175324	0.0110714	control	0	control
SPI1	LPXN	TRUE	39	transfac_pro__M07224	6.43	10kb	top5perTarget	0.308668	0.0273644	control	0	control
SPI1	LYN	TRUE	44	transfac_pro__M07224	6.43	10kb	top5perTarget	0.199367	0.0116368	control	0	control
SPI1	MBNL1	TRUE	37	transfac_pro__M07224	6.43	10kb	top5perTarget	0.251661	0.012971	control	0	control
SPI1	MITF	TRUE	41	transfac_pro__M07224	6.43	10kb	top5perTarget	0.243162	0.0161243	control	0	control
SPI1	MSN	TRUE	32	transfac_pro__M07224	6.43	10kb	top5perTarget	0.353419	0.0190595	control	0	control
SPI1	MSR1	TRUE	32	transfac_pro__M07224	6.43	10kb	top5perTarget	0.216669	0.0104567	control	0	control
SPI1	NCF4	TRUE	50	transfac_pro__M07224	6.43	10kb	top5perTarget	0.253099	0.0154499	control	0	control
SPI1	NEK6	TRUE	39	transfac_pro__M07224	6.43	10kb	top5perTarget	0.277712	0.0200045	control	0	control
SPI1	OSTF1	TRUE	43	transfac_pro__M07224	6.43	10kb	top5perTarget	0.327867	0.0166225	control	0	control
SPI1	PDLIM7	TRUE	39	transfac_pro__M07224	6.43	10kb	top5perTarget	0.247257	0.01398	control	0	control
SPI1	PICALM	TRUE	26	transfac_pro__M07224	6.43	10kb	top5perTarget	0.29716	0.0155654	control	0	control
SPI1	PLEK	TRUE	22	transfac_pro__M07224	6.43	10kb	top5perTarget	0.462381	0.0476741	control	0	control
SPI1	PSAP	TRUE	39	transfac_pro__M07224	6.43	10kb	top5perTarget	0.296149	0.0169634	control	0	control
SPI1	RARA	TRUE	50	transfac_pro__M07224	6.43	10kb	top5perTarget	0.277964	0.0190072	control	0	control
SPI1	RCC2	TRUE	32	transfac_pro__M07224	6.43	10kb	top5perTarget	0.234379	0.0136265	control	0	control
SPI1	RHOC	TRUE	35	transfac_pro__M07224	6.43	10kb	top5perTarget	0.407172	0.0328003	control	0	control
SPI1	RPS6KA1	TRUE	57	transfac_pro__M07224	6.43	10kb	top5perTarget	0.327302	0.0312545	control	0	control
SPI1	SGK1	TRUE	27	transfac_pro__M07224	6.43	10kb	top5perTarget	0.241058	0.0154782	control	0	control
SPI1	SH3BP2	TRUE	50	transfac_pro__M07224	6.43	10kb	top5perTarget	0.280806	0.0194289	control	0	control
SPI1	SKAP2	TRUE	25	transfac_pro__M07224	6.43	10kb	top5perTarget	0.283979	0.0172838	control	0	control
SPI1	SLC43A2	TRUE	54	transfac_pro__M07224	6.43	10kb	top5perTarget	0.353222	0.0265827	control	0	control
SPI1	SLC6A6	TRUE	41	transfac_pro__M07224	6.43	10kb	top5perTarget	0.23958	0.0167362	control	0	control
SPI1	SLC7A7	TRUE	45	transfac_pro__M07224	6.43	10kb	top5perTarget	0.304851	0.0187749	control	0	control
SPI1	TFEC	TRUE	34	transfac_pro__M07224	6.43	10kb	top5perTarget	0.249215	0.0117673	control	0	control
SPI1	TLN1	TRUE	47	transfac_pro__M07224	6.43	10kb	top5perTarget	0.226974	0.0113752	control	0	control
SPI1	TNIP1	TRUE	47	transfac_pro__M07224	6.43	10kb	top5perTarget	0.309013	0.0232032	control	0	control
SPI1	TNNI2	TRUE	41	transfac_pro__M07224	6.43	10kb	top5perTarget	0.244159	0.0141409	control	0	control
SPI1	TPM3	TRUE	55	transfac_pro__M07224	6.43	10kb	top5perTarget	0.444389	0.0285519	control	0	control
SPI1	TWF2	TRUE	37	transfac_pro__M07224	6.43	10kb	top5perTarget	0.2312	0.0138074	control	0	control
SPI1	TXNIP	TRUE	36	transfac_pro__M07224	6.43	10kb	top5perTarget	0.295784	0.016942	control	0	control
SPI1	UNC119	TRUE	50	transfac_pro__M07224	6.43	10kb	top5perTarget	0.258997	0.0230712	control	0	control
SPI1	URM1	TRUE	34	transfac_pro__M07224	6.43	10kb	top5perTarget	0.212775	0.0111993	control	0	control
SPI1	VASP	TRUE	43	transfac_pro__M07224	6.43	10kb	top5perTarget	0.452346	0.048544	control	0	control
SPI1	VAV1	TRUE	32	transfac_pro__M07224	6.43	10kb	top5perTarget	0.246877	0.0153342	control	0	control
SPI1	ACSL4	TRUE	20	dbcorrdb__SPI1__ENCSR000BIJ_1__m1	6.4	10kb	top5perTarget	0.305609	0.0174871	control	0	control
SPI1	ACTN1	TRUE	14	dbcorrdb__SPI1__ENCSR000BIJ_1__m1	6.4	10kb	top5perTarget	0.256089	0.0221434	control	0	control
SPI1	ARHGAP30	TRUE	34	dbcorrdb__SPI1__ENCSR000BIJ_1__m1	6.4	10kb	top5perTarget	0.267041	0.0162493	control	0	control
SPI1	ARHGDIB	TRUE	58	dbcorrdb__SPI1__ENCSR000BIJ_1__m1	6.4	10kb	top5perTarget	0.334539	0.0241988	control	0	control
SPI1	ATP1A1	TRUE	37	dbcorrdb__SPI1__ENCSR000BIJ_1__m1	6.4	10kb	top5perTarget	0.336818	0.0230225	control	0	control
SPI1	ATP6V1C1	TRUE	19	dbcorrdb__SPI1__ENCSR000BIJ_1__m1	6.4	10kb	top5perTarget	0.266699	0.0152906	control	0	control
SPI1	B3GNT2	TRUE	39	dbcorrdb__SPI1__ENCSR000BIJ_1__m1	6.4	10kb	top5perTarget	0.310748	0.0260131	control	0	control
SPI1	BNIP3L	TRUE	26	dbcorrdb__SPI1__ENCSR000BIJ_1__m1	6.4	10kb	top5perTarget	0.177813	0.0118004	control	0	control
SPI1	CAPG	TRUE	19	dbcorrdb__SPI1__ENCSR000BIJ_1__m1	6.4	10kb	top5perTarget	0.563797	0.0555339	control	0	control
SPI1	CCL4	TRUE	16	dbcorrdb__SPI1__ENCSR000BIJ_1__m1	6.4	10kb	top5perTarget	0.15894	0.0104421	control	0	control
SPI1	CCR1	TRUE	26	dbcorrdb__SPI1__ENCSR000BIJ_1__m1	6.4	10kb	top5perTarget	0.368469	0.0332011	control	0	control
SPI1	CDC37	TRUE	5	dbcorrdb__SPI1__ENCSR000BIJ_1__m1	6.4	10kb	top5perTarget	0.277795	0.0145152	control	0	control
SPI1	CDC42SE1	TRUE	33	dbcorrdb__SPI1__ENCSR000BIJ_1__m1	6.4	10kb	top5perTarget	0.21711	0.0120935	control	0	control
SPI1	CORO1C	TRUE	31	dbcorrdb__SPI1__ENCSR000BIJ_1__m1	6.4	10kb	top5perTarget	0.257599	0.0172522	control	0	control
SPI1	CSTB	TRUE	4	dbcorrdb__SPI1__ENCSR000BIJ_1__m1	6.4	10kb	top5perTarget	0.494731	0.0360352	control	0	control
SPI1	CTDNEP1	TRUE	15	dbcorrdb__SPI1__ENCSR000BIJ_1__m1	6.4	10kb	top5perTarget	0.220967	0.0138591	control	0	control
SPI1	CTSS	TRUE	21	dbcorrdb__SPI1__ENCSR000BIJ_1__m1	6.4	10kb	top5perTarget	0.325329	0.0185937	control	0	control
SPI1	DMXL2	TRUE	16	dbcorrdb__SPI1__ENCSR000BIJ_1__m1	6.4	10kb	top5perTarget	0.273076	0.0165532	control	0	control
SPI1	EDEM1	TRUE	28	dbcorrdb__SPI1__ENCSR000BIJ_1__m1	6.4	10kb	top5perTarget	0.240716	0.0174592	control	0	control
SPI1	EMILIN2	TRUE	5	dbcorrdb__SPI1__ENCSR000BIJ_1__m1	6.4	10kb	top5perTarget	0.393107	0.0207693	control	0	control
SPI1	EPAS1	TRUE	45	dbcorrdb__SPI1__ENCSR000BIJ_1__m1	6.4	10kb	top5perTarget	0.295641	0.0240597	control	0	control
SPI1	EPN1	TRUE	16	dbcorrdb__SPI1__ENCSR000BIJ_1__m1	6.4	10kb	top5perTarget	0.275519	0.0189876	control	0	control
SPI1	FGR	TRUE	44	dbcorrdb__SPI1__ENCSR000BIJ_1__m1	6.4	10kb	top5perTarget	0.297674	0.0179844	control	0	control
SPI1	FLNA	TRUE	25	dbcorrdb__SPI1__ENCSR000BIJ_1__m1	6.4	10kb	top5perTarget	0.339976	0.0289103	control	0	control
SPI1	HCLS1	TRUE	29	dbcorrdb__SPI1__ENCSR000BIJ_1__m1	6.4	10kb	top5perTarget	0.319014	0.0230815	control	0	control
SPI1	IFNGR2	TRUE	12	dbcorrdb__SPI1__ENCSR000BIJ_1__m1	6.4	10kb	top5perTarget	0.338188	0.0254789	control	0	control
SPI1	IQGAP1	TRUE	19	dbcorrdb__SPI1__ENCSR000BIJ_1__m1	6.4	10kb	top5perTarget	0.303772	0.0164077	control	0	control
SPI1	LITAF	TRUE	29	dbcorrdb__SPI1__ENCSR000BIJ_1__m1	6.4	10kb	top5perTarget	0.27371	0.0159517	control	0	control
SPI1	LPGAT1	TRUE	15	dbcorrdb__SPI1__ENCSR000BIJ_1__m1	6.4	10kb	top5perTarget	0.261044	0.0168491	control	0	control
SPI1	NCOA7	TRUE	20	dbcorrdb__SPI1__ENCSR000BIJ_1__m1	6.4	10kb	top5perTarget	0.236524	0.0132274	control	0	control
SPI1	NDUFS4	TRUE	9	dbcorrdb__SPI1__ENCSR000BIJ_1__m1	6.4	10kb	top5perTarget	0.268413	0.0150399	control	0	control
SPI1	NFE2L1	TRUE	25	dbcorrdb__SPI1__ENCSR000BIJ_1__m1	6.4	10kb	top5perTarget	0.218283	0.0115204	control	0	control
SPI1	NIN	TRUE	32	dbcorrdb__SPI1__ENCSR000BIJ_1__m1	6.4	10kb	top5perTarget	0.257711	0.0130851	control	0	control
SPI1	NPTN	TRUE	23	dbcorrdb__SPI1__ENCSR000BIJ_1__m1	6.4	10kb	top5perTarget	0.236477	0.0178585	control	0	control
SPI1	OSBPL11	TRUE	21	dbcorrdb__SPI1__ENCSR000BIJ_1__m1	6.4	10kb	top5perTarget	0.22081	0.01166	control	0	control
SPI1	OSBPL8	TRUE	22	dbcorrdb__SPI1__ENCSR000BIJ_1__m1	6.4	10kb	top5perTarget	0.270135	0.0135681	control	0	control
SPI1	PCYT1A	TRUE	32	dbcorrdb__SPI1__ENCSR000BIJ_1__m1	6.4	10kb	top5perTarget	0.211618	0.0151802	control	0	control
SPI1	PIK3R1	TRUE	25	dbcorrdb__SPI1__ENCSR000BIJ_1__m1	6.4	10kb	top5perTarget	0.272266	0.0176605	control	0	control
SPI1	PLSCR1	TRUE	30	dbcorrdb__SPI1__ENCSR000BIJ_1__m1	6.4	10kb	top5perTarget	0.29672	0.0219759	control	0	control
SPI1	PNP	TRUE	14	dbcorrdb__SPI1__ENCSR000BIJ_1__m1	6.4	10kb	top5perTarget	0.272599	0.0196068	control	0	control
SPI1	PPAN	TRUE	11	dbcorrdb__SPI1__ENCSR000BIJ_1__m1	6.4	10kb	top5perTarget	0.204265	0.0127526	control	0	control
SPI1	PTDSS1	TRUE	12	dbcorrdb__SPI1__ENCSR000BIJ_1__m1	6.4	10kb	top5perTarget	0.227632	0.0140541	control	0	control
SPI1	PTPN1	TRUE	20	dbcorrdb__SPI1__ENCSR000BIJ_1__m1	6.4	10kb	top5perTarget	0.226575	0.0111153	control	0	control
SPI1	PTPN12	TRUE	17	dbcorrdb__SPI1__ENCSR000BIJ_1__m1	6.4	10kb	top5perTarget	0.259185	0.0147469	control	0	control
SPI1	PTPN6	TRUE	33	dbcorrdb__SPI1__ENCSR000BIJ_1__m1	6.4	10kb	top5perTarget	0.28487	0.0196002	control	0	control
SPI1	RAB31	TRUE	30	dbcorrdb__SPI1__ENCSR000BIJ_1__m1	6.4	10kb	top5perTarget	0.246555	0.0177358	control	0	control
SPI1	RAMP2	TRUE	30	dbcorrdb__SPI1__ENCSR000BIJ_1__m1	6.4	10kb	top5perTarget	0.280248	0.01434	control	0	control
SPI1	RBM47	TRUE	38	dbcorrdb__SPI1__ENCSR000BIJ_1__m1	6.4	10kb	top5perTarget	0.238268	0.0137246	control	0	control
SPI1	RUNX3	TRUE	24	dbcorrdb__SPI1__ENCSR000BIJ_1__m1	6.4	10kb	top5perTarget	0.213946	0.018113	control	0	control
SPI1	SAR1B	TRUE	9	dbcorrdb__SPI1__ENCSR000BIJ_1__m1	6.4	10kb	top5perTarget	0.206256	0.0107805	control	0	control
SPI1	SLC15A3	TRUE	7	dbcorrdb__SPI1__ENCSR000BIJ_1__m1	6.4	10kb	top5perTarget	0.262043	0.0171577	control	0	control
SPI1	SLCO2B1	TRUE	11	dbcorrdb__SPI1__ENCSR000BIJ_1__m1	6.4	10kb	top5perTarget	0.261311	0.0195008	control	0	control
SPI1	TBC1D1	TRUE	45	dbcorrdb__SPI1__ENCSR000BIJ_1__m1	6.4	10kb	top5perTarget	0.234615	0.0135382	control	0	control
SPI1	TNFAIP8	TRUE	36	dbcorrdb__SPI1__ENCSR000BIJ_1__m1	6.4	10kb	top5perTarget	0.275595	0.023029	control	0	control
SPI1	TNS1	TRUE	46	dbcorrdb__SPI1__ENCSR000BIJ_1__m1	6.4	10kb	top5perTarget	0.200379	0.0237814	control	0	control
SPI1	UCP2	TRUE	46	dbcorrdb__SPI1__ENCSR000BIJ_1__m1	6.4	10kb	top5perTarget	0.407062	0.023643	control	0	control
SPI1	UPP1	TRUE	8	dbcorrdb__SPI1__ENCSR000BIJ_1__m1	6.4	10kb	top5perTarget	0.39407	0.021287	control	0	control
SPI1	UQCRFS1	TRUE	15	dbcorrdb__SPI1__ENCSR000BIJ_1__m1	6.4	10kb	top5perTarget	0.374554	0.0218323	control	0	control
SPI1	VSIG4	TRUE	10	dbcorrdb__SPI1__ENCSR000BIJ_1__m1	6.4	10kb	top5perTarget	0.281736	0.0172881	control	0	control
SPI1	YWHAZ	TRUE	29	dbcorrdb__SPI1__ENCSR000BIJ_1__m1	6.4	10kb	top5perTarget	0.296468	0.0166525	control	0	control
SPI1	ZBTB38	TRUE	19	dbcorrdb__SPI1__ENCSR000BIJ_1__m1	6.4	10kb	top5perTarget	0.269986	0.0194401	control	0	control
SPI1	ACSL5	TRUE	23	hocomoco__SPI1_HUMAN.H11MO.0.A	6.37	10kb	top5perTarget	0.275712	0.014732	control	0	control
SPI1	ACTG1	TRUE	20	hocomoco__SPI1_HUMAN.H11MO.0.A	6.37	10kb	top5perTarget	0.354342	0.0378903	control	0	control
SPI1	ANXA4	TRUE	12	hocomoco__SPI1_HUMAN.H11MO.0.A	6.37	10kb	top5perTarget	0.253594	0.0151707	control	0	control
SPI1	CAP1	TRUE	34	hocomoco__SPI1_HUMAN.H11MO.0.A	6.37	10kb	top5perTarget	0.360405	0.022618	control	0	control
SPI1	CD86	TRUE	35	hocomoco__SPI1_HUMAN.H11MO.0.A	6.37	10kb	top5perTarget	0.232785	0.0122168	control	0	control
SPI1	CKB	TRUE	19	hocomoco__SPI1_HUMAN.H11MO.0.A	6.37	10kb	top5perTarget	0.426744	0.0338983	control	0	control
SPI1	CLN3	TRUE	30	hocomoco__SPI1_HUMAN.H11MO.0.A	6.37	10kb	top5perTarget	0.263627	0.0314467	control	0	control
SPI1	CYBA	TRUE	32	hocomoco__SPI1_HUMAN.H11MO.0.A	6.37	10kb	top5perTarget	0.514559	0.0388883	control	0	control
SPI1	DENND2C	TRUE	5	hocomoco__SPI1_HUMAN.H11MO.0.A	6.37	10kb	top5perTarget	0.205217	0.012524	control	0	control
SPI1	ENPP1	TRUE	9	hocomoco__SPI1_HUMAN.H11MO.0.A	6.37	10kb	top5perTarget	0.23336	0.0201783	control	0	control
SPI1	G6PD	TRUE	15	hocomoco__SPI1_HUMAN.H11MO.0.A	6.37	10kb	top5perTarget	0.276361	0.0156926	control	0	control
SPI1	GIMAP4	TRUE	5	hocomoco__SPI1_HUMAN.H11MO.0.A	6.37	10kb	top5perTarget	0.330978	0.0242289	control	0	control
SPI1	JARID2	TRUE	8	hocomoco__SPI1_HUMAN.H11MO.0.A	6.37	10kb	top5perTarget	0.169275	0.0113479	control	0	control
SPI1	LASP1	TRUE	31	hocomoco__SPI1_HUMAN.H11MO.0.A	6.37	10kb	top5perTarget	0.226812	0.0160408	control	0	control
SPI1	NADK	TRUE	13	hocomoco__SPI1_HUMAN.H11MO.0.A	6.37	10kb	top5perTarget	0.221671	0.0114299	control	0	control
SPI1	ORAI1	TRUE	22	hocomoco__SPI1_HUMAN.H11MO.0.A	6.37	10kb	top5perTarget	0.285676	0.0177657	control	0	control
SPI1	PPBP	TRUE	8	hocomoco__SPI1_HUMAN.H11MO.0.A	6.37	10kb	top5perTarget	0.406807	0.0219771	control	0	control
SPI1	REL	TRUE	23	hocomoco__SPI1_HUMAN.H11MO.0.A	6.37	10kb	top5perTarget	0.209182	0.0143959	control	0	control
SPI1	RUNX1	TRUE	35	hocomoco__SPI1_HUMAN.H11MO.0.A	6.37	10kb	top5perTarget	0.294304	0.0152957	control	0	control
SPI1	S100A11	TRUE	16	hocomoco__SPI1_HUMAN.H11MO.0.A	6.37	10kb	top5perTarget	0.463181	0.0316689	control	0	control
SPI1	SDHB	TRUE	15	hocomoco__SPI1_HUMAN.H11MO.0.A	6.37	10kb	top5perTarget	0.29953	0.018164	control	0	control
SPI1	ZMIZ1	TRUE	34	hocomoco__SPI1_HUMAN.H11MO.0.A	6.37	10kb	top5perTarget	0.303532	0.0317467	control	0	control
SPI1	CTSC	TRUE	5	hocomoco__SPI1_MOUSE.H11MO.0.A	6.28	10kb	top5perTarget	0.347283	0.0223447	control	0	control
SPI1	FURIN	TRUE	13	hocomoco__SPI1_MOUSE.H11MO.0.A	6.28	10kb	top5perTarget	0.418888	0.0475745	control	0	control
SPI1	GGA2	TRUE	8	hocomoco__SPI1_MOUSE.H11MO.0.A	6.28	10kb	top5perTarget	0.246368	0.0180002	control	0	control
SPI1	GLIPR2	TRUE	7	hocomoco__SPI1_MOUSE.H11MO.0.A	6.28	10kb	top5perTarget	0.217068	0.0107825	control	0	control
SPI1	HK3	TRUE	18	hocomoco__SPI1_MOUSE.H11MO.0.A	6.28	10kb	top5perTarget	0.26381	0.0142841	control	0	control
SPI1	ITM2C	TRUE	10	hocomoco__SPI1_MOUSE.H11MO.0.A	6.28	10kb	top5perTarget	0.201357	0.0103678	control	0	control
SPI1	ITPA	TRUE	3	hocomoco__SPI1_MOUSE.H11MO.0.A	6.28	10kb	top5perTarget	0.202918	0.0107419	control	0	control
SPI1	LMNA	TRUE	33	hocomoco__SPI1_MOUSE.H11MO.0.A	6.28	10kb	top5perTarget	0.473851	0.0464882	control	0	control
SPI1	NDRG1	TRUE	15	hocomoco__SPI1_MOUSE.H11MO.0.A	6.28	10kb	top5perTarget	0.20216	0.0149925	control	0	control
SPI1	PITPNA	TRUE	22	hocomoco__SPI1_MOUSE.H11MO.0.A	6.28	10kb	top5perTarget	0.285729	0.0215159	control	0	control
SPI1	RAB5C	TRUE	29	hocomoco__SPI1_MOUSE.H11MO.0.A	6.28	10kb	top5perTarget	0.352108	0.0253106	control	0	control
SPI1	RAP1A	TRUE	19	hocomoco__SPI1_MOUSE.H11MO.0.A	6.28	10kb	top5perTarget	0.30186	0.0160332	control	0	control
SPI1	SDHC	TRUE	5	hocomoco__SPI1_MOUSE.H11MO.0.A	6.28	10kb	top5perTarget	0.245611	0.0129333	control	0	control
SPI1	SLC25A39	TRUE	4	hocomoco__SPI1_MOUSE.H11MO.0.A	6.28	10kb	top5perTarget	0.232003	0.011428	control	0	control
SPI1	SNX10	TRUE	25	hocomoco__SPI1_MOUSE.H11MO.0.A	6.28	10kb	top5perTarget	0.37434	0.0225736	control	0	control
SPI1	SPPL2A	TRUE	10	hocomoco__SPI1_MOUSE.H11MO.0.A	6.28	10kb	top5perTarget	0.232668	0.0108609	control	0	control
SPI1	TUBA1B	TRUE	11	hocomoco__SPI1_MOUSE.H11MO.0.A	6.28	10kb	top5perTarget	0.422302	0.0300239	control	0	control
SPI1	UBE2V1	TRUE	9	hocomoco__SPI1_MOUSE.H11MO.0.A	6.28	10kb	top5perTarget	0.268762	0.016161	control	0	control
SPI1	WDR61	TRUE	10	hocomoco__SPI1_MOUSE.H11MO.0.A	6.28	10kb	top5perTarget	0.194592	0.0101126	control	0	control
SPI1	ADORA2B	TRUE	20	dbcorrdb__SPI1__ENCSR000BGW_1__m1	6.27	10kb	top5perTarget	0.196971	0.0116574	control	0	control
SPI1	AGPAT3	TRUE	22	dbcorrdb__SPI1__ENCSR000BGW_1__m1	6.27	10kb	top5perTarget	0.25658	0.0162955	control	0	control
SPI1	ARPC2	TRUE	32	dbcorrdb__SPI1__ENCSR000BGW_1__m1	6.27	10kb	top5perTarget	0.498268	0.0355734	control	0	control
SPI1	ARPC4	TRUE	26	dbcorrdb__SPI1__ENCSR000BGW_1__m1	6.27	10kb	top5perTarget	0.392272	0.0239937	control	0	control
SPI1	ATP6V1A	TRUE	4	dbcorrdb__SPI1__ENCSR000BGW_1__m1	6.27	10kb	top5perTarget	0.210908	0.0108021	control	0	control
SPI1	C1QB	TRUE	27	dbcorrdb__SPI1__ENCSR000BGW_1__m1	6.27	10kb	top5perTarget	0.277813	0.0163591	control	0	control
SPI1	CD44	TRUE	31	dbcorrdb__SPI1__ENCSR000BGW_1__m1	6.27	10kb	top5perTarget	0.323123	0.0153913	control	0	control
SPI1	CLTC	TRUE	16	dbcorrdb__SPI1__ENCSR000BGW_1__m1	6.27	10kb	top5perTarget	0.245132	0.0127122	control	0	control
SPI1	L3MBTL2	TRUE	2	dbcorrdb__SPI1__ENCSR000BGW_1__m1	6.27	10kb	top5perTarget	0.20515	0.0114321	control	0	control
SPI1	LLPH	TRUE	14	dbcorrdb__SPI1__ENCSR000BGW_1__m1	6.27	10kb	top5perTarget	0.250682	0.0161952	control	0	control
SPI1	LMAN2	TRUE	16	dbcorrdb__SPI1__ENCSR000BGW_1__m1	6.27	10kb	top5perTarget	0.235095	0.01205	control	0	control
SPI1	LRP10	TRUE	15	dbcorrdb__SPI1__ENCSR000BGW_1__m1	6.27	10kb	top5perTarget	0.293931	0.0204065	control	0	control
SPI1	OAZ1	TRUE	8	dbcorrdb__SPI1__ENCSR000BGW_1__m1	6.27	10kb	top5perTarget	0.492274	0.0329617	control	0	control
SPI1	PLBD2	TRUE	3	dbcorrdb__SPI1__ENCSR000BGW_1__m1	6.27	10kb	top5perTarget	0.335774	0.0182129	control	0	control
SPI1	SAT1	TRUE	13	dbcorrdb__SPI1__ENCSR000BGW_1__m1	6.27	10kb	top5perTarget	0.253737	0.0130293	control	0	control
SPI1	SDC2	TRUE	9	dbcorrdb__SPI1__ENCSR000BGW_1__m1	6.27	10kb	top5perTarget	0.474567	0.0400313	control	0	control
SPI1	SNX3	TRUE	8	dbcorrdb__SPI1__ENCSR000BGW_1__m1	6.27	10kb	top5perTarget	0.315003	0.0180584	control	0	control
SPI1	SPI1	TRUE	17	dbcorrdb__SPI1__ENCSR000BGW_1__m1	6.27	10kb	top5perTarget	1	NA	control	0	control
SPI1	TIMM8A	TRUE	5	dbcorrdb__SPI1__ENCSR000BGW_1__m1	6.27	10kb	top5perTarget	0.248445	0.0155316	control	0	control
SPI1	TNFAIP8L2	TRUE	24	dbcorrdb__SPI1__ENCSR000BGW_1__m1	6.27	10kb	top5perTarget	0.249371	0.0115803	control	0	control
SPI1	TYROBP	TRUE	7	dbcorrdb__SPI1__ENCSR000BGW_1__m1	6.27	10kb	top5perTarget	0.473343	0.0255408	control	0	control
SPI1	B4GALT5	TRUE	4	cisbp__M6119	6.13	10kb	top5perTarget	0.245154	0.0208639	control	0	control
SPI1	PTPRC	TRUE	13	cisbp__M6119	6.13	10kb	top5perTarget	0.394775	0.0226897	control	0	control
SPI1	A4GALT	TRUE	1	homer__AGAGGAAGTG_PU.1	5.83	10kb	w0.01Andw0.005	0.511949	0.0534921	control	0	control
SPI1	ACSS1	TRUE	9	homer__AGAGGAAGTG_PU.1	5.83	10kb	w0.01Andw0.005	0.166664	0.010801	control	0	control
SPI1	ACVRL1	TRUE	27	homer__AGAGGAAGTG_PU.1	5.83	10kb	w0.01Andw0.005	0.176253	0.0127476	control	0	control
SPI1	AFF1	TRUE	22	homer__AGAGGAAGTG_PU.1	5.83	10kb	w0.01Andw0.005	0.150898	0.0103178	control	0	control
SPI1	AGAP3	TRUE	22	homer__AGAGGAAGTG_PU.1	5.83	10kb	w0.01Andw0.005	0.185061	0.0132832	control	0	control
SPI1	AMPD3	TRUE	19	homer__AGAGGAAGTG_PU.1	5.83	10kb	w0.01Andw0.005	0.183235	0.0190583	control	0	control
SPI1	ANXA1	TRUE	15	homer__AGAGGAAGTG_PU.1	5.83	10kb	w0.01Andw0.005	0.369226	0.0137444	control	0	control
SPI1	AP2M1	TRUE	3	homer__AGAGGAAGTG_PU.1	5.83	10kb	w0.01Andw0.005	0.329824	0.0193744	control	0	control
SPI1	ARAP1	TRUE	25	homer__AGAGGAAGTG_PU.1	5.83	10kb	w0.01Andw0.005	0.248812	0.0216903	control	0	control
SPI1	ARF1	TRUE	20	homer__AGAGGAAGTG_PU.1	5.83	10kb	w0.01Andw0.005	0.282856	0.0104519	control	0	control
SPI1	ARF6	TRUE	3	homer__AGAGGAAGTG_PU.1	5.83	10kb	w0.01Andw0.005	0.236493	0.0128928	control	0	control
SPI1	ARHGAP25	TRUE	37	homer__AGAGGAAGTG_PU.1	5.83	10kb	w0.01Andw0.005	0.24604	0.0266894	control	0	control
SPI1	ARHGAP9	TRUE	22	homer__AGAGGAAGTG_PU.1	5.83	10kb	w0.01Andw0.005	0.179508	0.0110838	control	0	control
SPI1	ARHGDIA	TRUE	6	homer__AGAGGAAGTG_PU.1	5.83	10kb	w0.01Andw0.005	0.284922	0.0111599	control	0	control
SPI1	ARHGEF2	TRUE	27	homer__AGAGGAAGTG_PU.1	5.83	10kb	w0.01Andw0.005	0.220367	0.0137703	control	0	control
SPI1	ARX	TRUE	28	homer__AGAGGAAGTG_PU.1	5.83	10kb	w0.01Andw0.005	0.213398	0.0139684	control	0	control
SPI1	ATP13A3	TRUE	7	homer__AGAGGAAGTG_PU.1	5.83	10kb	w0.01Andw0.005	0.205933	0.0103419	control	0	control
SPI1	ATP8B4	TRUE	18	homer__AGAGGAAGTG_PU.1	5.83	10kb	w0.01Andw0.005	0.21638	0.0141092	control	0	control
SPI1	BRD4	TRUE	3	homer__AGAGGAAGTG_PU.1	5.83	10kb	w0.01Andw0.005	0.211509	0.0106072	control	0	control
SPI1	BTF3	TRUE	13	homer__AGAGGAAGTG_PU.1	5.83	10kb	w0.01Andw0.005	0.372452	0.0171953	control	0	control
SPI1	C1QC	TRUE	24	homer__AGAGGAAGTG_PU.1	5.83	10kb	w0.01Andw0.005	0.336183	0.0132803	control	0	control
SPI1	CALM1	TRUE	2	homer__AGAGGAAGTG_PU.1	5.83	10kb	w0.01Andw0.005	0.400236	0.0226618	control	0	control
SPI1	CAPZA1	TRUE	29	homer__AGAGGAAGTG_PU.1	5.83	10kb	w0.01Andw0.005	0.296486	0.0132267	control	0	control
SPI1	CCM2	TRUE	7	homer__AGAGGAAGTG_PU.1	5.83	10kb	w0.01Andw0.005	0.278111	0.0166466	control	0	control
SPI1	CCPG1	TRUE	14	homer__AGAGGAAGTG_PU.1	5.83	10kb	w0.01Andw0.005	0.234052	0.0111838	control	0	control
SPI1	CD14	TRUE	10	homer__AGAGGAAGTG_PU.1	5.83	10kb	w0.01Andw0.005	0.3175	0.0185617	control	0	control
SPI1	CD300C	TRUE	12	homer__AGAGGAAGTG_PU.1	5.83	10kb	w0.01Andw0.005	0.221452	0.0128737	control	0	control
SPI1	CD40	TRUE	21	homer__AGAGGAAGTG_PU.1	5.83	10kb	w0.01Andw0.005	0.279805	0.0225145	control	0	control
SPI1	CD53	TRUE	25	homer__AGAGGAAGTG_PU.1	5.83	10kb	w0.01Andw0.005	0.362701	0.0189888	control	0	control
SPI1	CD81	TRUE	11	homer__AGAGGAAGTG_PU.1	5.83	10kb	w0.01Andw0.005	0.334502	0.0200025	control	0	control
SPI1	CD82	TRUE	28	homer__AGAGGAAGTG_PU.1	5.83	10kb	w0.01Andw0.005	0.239438	0.0125804	control	0	control
SPI1	CDC26	TRUE	9	homer__AGAGGAAGTG_PU.1	5.83	10kb	w0.01Andw0.005	0.272875	0.0140348	control	0	control
SPI1	CDC42EP2	TRUE	3	homer__AGAGGAAGTG_PU.1	5.83	10kb	w0.01Andw0.005	0.205084	0.0114234	control	0	control
SPI1	CDC5L	TRUE	7	homer__AGAGGAAGTG_PU.1	5.83	10kb	w0.01Andw0.005	0.260431	0.0179845	control	0	control
SPI1	CDV3	TRUE	17	homer__AGAGGAAGTG_PU.1	5.83	10kb	w0.01Andw0.005	0.303352	0.012826	control	0	control
SPI1	CFLAR	TRUE	14	homer__AGAGGAAGTG_PU.1	5.83	10kb	w0.01Andw0.005	0.23577	0.0166498	control	0	control
SPI1	CFP	TRUE	20	homer__AGAGGAAGTG_PU.1	5.83	10kb	w0.01Andw0.005	0.161856	0.0101719	control	0	control
SPI1	CHD7	TRUE	22	homer__AGAGGAAGTG_PU.1	5.83	10kb	w0.01Andw0.005	0.173677	0.0106991	control	0	control
SPI1	CHID1	TRUE	14	homer__AGAGGAAGTG_PU.1	5.83	10kb	w0.01Andw0.005	0.22272	0.011264	control	0	control
SPI1	CHST15	TRUE	26	homer__AGAGGAAGTG_PU.1	5.83	10kb	w0.01Andw0.005	0.151023	0.0104574	control	0	control
SPI1	CLTB	TRUE	1	homer__AGAGGAAGTG_PU.1	5.83	10kb	w0.01Andw0.005	0.324214	0.0191453	control	0	control
SPI1	COX17	TRUE	11	homer__AGAGGAAGTG_PU.1	5.83	10kb	w0.01Andw0.005	0.303797	0.0174655	control	0	control
SPI1	COX7A2L	TRUE	5	homer__AGAGGAAGTG_PU.1	5.83	10kb	w0.01Andw0.005	0.291706	0.0135973	control	0	control
SPI1	CRLF3	TRUE	12	homer__AGAGGAAGTG_PU.1	5.83	10kb	w0.01Andw0.005	0.203414	0.012469	control	0	control
SPI1	CSDE1	TRUE	19	homer__AGAGGAAGTG_PU.1	5.83	10kb	w0.01Andw0.005	0.251477	0.012678	control	0	control
SPI1	CSF3R	TRUE	22	homer__AGAGGAAGTG_PU.1	5.83	10kb	w0.01Andw0.005	0.2962	0.0319855	control	0	control
SPI1	CTTNBP2NL	TRUE	26	homer__AGAGGAAGTG_PU.1	5.83	10kb	w0.01Andw0.005	0.162011	0.0148703	control	0	control
SPI1	CYLD	TRUE	22	homer__AGAGGAAGTG_PU.1	5.83	10kb	w0.01Andw0.005	0.226513	0.0136127	control	0	control
SPI1	CYTH4	TRUE	9	homer__AGAGGAAGTG_PU.1	5.83	10kb	w0.01Andw0.005	0.171833	0.0114825	control	0	control
SPI1	DDX21	TRUE	11	homer__AGAGGAAGTG_PU.1	5.83	10kb	w0.01Andw0.005	0.278432	0.0110379	control	0	control
SPI1	DDX5	TRUE	10	homer__AGAGGAAGTG_PU.1	5.83	10kb	w0.01Andw0.005	0.307275	0.0161039	control	0	control
SPI1	DUSP6	TRUE	14	homer__AGAGGAAGTG_PU.1	5.83	10kb	w0.01Andw0.005	0.204603	0.0128862	control	0	control
SPI1	DYNLL1	TRUE	5	homer__AGAGGAAGTG_PU.1	5.83	10kb	w0.01Andw0.005	0.29908	0.0133601	control	0	control
SPI1	EFNB1	TRUE	20	homer__AGAGGAAGTG_PU.1	5.83	10kb	w0.01Andw0.005	0.118059	0.0106772	control	0	control
SPI1	EIF3H	TRUE	4	homer__AGAGGAAGTG_PU.1	5.83	10kb	w0.01Andw0.005	0.29402	0.0156996	control	0	control
SPI1	EIF4E	TRUE	21	homer__AGAGGAAGTG_PU.1	5.83	10kb	w0.01Andw0.005	0.199406	0.0103873	control	0	control
SPI1	ELOVL1	TRUE	26	homer__AGAGGAAGTG_PU.1	5.83	10kb	w0.01Andw0.005	0.153569	0.010256	control	0	control
SPI1	EMP1	TRUE	28	homer__AGAGGAAGTG_PU.1	5.83	10kb	w0.01Andw0.005	0.225147	0.0126891	control	0	control
SPI1	ERP29	TRUE	4	homer__AGAGGAAGTG_PU.1	5.83	10kb	w0.01Andw0.005	0.255074	0.0107626	control	0	control
SPI1	ETF1	TRUE	19	homer__AGAGGAAGTG_PU.1	5.83	10kb	w0.01Andw0.005	0.281659	0.016998	control	0	control
SPI1	FABP5	TRUE	1	homer__AGAGGAAGTG_PU.1	5.83	10kb	w0.01Andw0.005	0.379953	0.0407921	control	0	control
SPI1	FMNL1	TRUE	28	homer__AGAGGAAGTG_PU.1	5.83	10kb	w0.01Andw0.005	0.2289	0.0179515	control	0	control
SPI1	FMNL3	TRUE	23	homer__AGAGGAAGTG_PU.1	5.83	10kb	w0.01Andw0.005	0.246969	0.0209911	control	0	control
SPI1	FUCA1	TRUE	17	homer__AGAGGAAGTG_PU.1	5.83	10kb	w0.01Andw0.005	0.22859	0.0139747	control	0	control
SPI1	GCNT1	TRUE	24	homer__AGAGGAAGTG_PU.1	5.83	10kb	w0.01Andw0.005	0.186787	0.011028	control	0	control
SPI1	GCNT2	TRUE	16	homer__AGAGGAAGTG_PU.1	5.83	10kb	w0.01Andw0.005	0.214419	0.0201264	control	0	control
SPI1	GMPR2	TRUE	19	homer__AGAGGAAGTG_PU.1	5.83	10kb	w0.01Andw0.005	0.213412	0.0117796	control	0	control
SPI1	GNA15	TRUE	14	homer__AGAGGAAGTG_PU.1	5.83	10kb	w0.01Andw0.005	0.244421	0.0104509	control	0	control
SPI1	GRK6	TRUE	19	homer__AGAGGAAGTG_PU.1	5.83	10kb	w0.01Andw0.005	0.200899	0.0143723	control	0	control
SPI1	GRN	TRUE	28	homer__AGAGGAAGTG_PU.1	5.83	10kb	w0.01Andw0.005	0.320214	0.0149707	control	0	control
SPI1	GSK3B	TRUE	18	homer__AGAGGAAGTG_PU.1	5.83	10kb	w0.01Andw0.005	0.206377	0.0103915	control	0	control
SPI1	GSN	TRUE	29	homer__AGAGGAAGTG_PU.1	5.83	10kb	w0.01Andw0.005	0.387747	0.0353187	control	0	control
SPI1	GTF2F2	TRUE	22	homer__AGAGGAAGTG_PU.1	5.83	10kb	w0.01Andw0.005	0.233488	0.0149293	control	0	control
SPI1	HM13	TRUE	11	homer__AGAGGAAGTG_PU.1	5.83	10kb	w0.01Andw0.005	0.211953	0.0110032	control	0	control
SPI1	HNRNPH1	TRUE	4	homer__AGAGGAAGTG_PU.1	5.83	10kb	w0.01Andw0.005	0.304671	0.0215808	control	0	control
SPI1	HSBP1	TRUE	14	homer__AGAGGAAGTG_PU.1	5.83	10kb	w0.01Andw0.005	0.301263	0.013091	control	0	control
SPI1	IFNGR1	TRUE	5	homer__AGAGGAAGTG_PU.1	5.83	10kb	w0.01Andw0.005	0.20092	0.0102701	control	0	control
SPI1	IKBKB	TRUE	15	homer__AGAGGAAGTG_PU.1	5.83	10kb	w0.01Andw0.005	0.231119	0.0123267	control	0	control
SPI1	IL1A	TRUE	13	homer__AGAGGAAGTG_PU.1	5.83	10kb	w0.01Andw0.005	0.219134	0.0112104	control	0	control
SPI1	IMP3	TRUE	16	homer__AGAGGAAGTG_PU.1	5.83	10kb	w0.01Andw0.005	0.240444	0.010018	control	0	control
SPI1	INHBA	TRUE	19	homer__AGAGGAAGTG_PU.1	5.83	10kb	w0.01Andw0.005	0.187472	0.0174169	control	0	control
SPI1	ITGAL	TRUE	3	homer__AGAGGAAGTG_PU.1	5.83	10kb	w0.01Andw0.005	0.264005	0.0243991	control	0	control
SPI1	ITGB1	TRUE	17	homer__AGAGGAAGTG_PU.1	5.83	10kb	w0.01Andw0.005	0.309303	0.0155575	control	0	control
SPI1	ITSN2	TRUE	8	homer__AGAGGAAGTG_PU.1	5.83	10kb	w0.01Andw0.005	0.184478	0.0100681	control	0	control
SPI1	KDM6B	TRUE	28	homer__AGAGGAAGTG_PU.1	5.83	10kb	w0.01Andw0.005	0.111829	0.0120981	control	0	control
SPI1	KIF5B	TRUE	13	homer__AGAGGAAGTG_PU.1	5.83	10kb	w0.01Andw0.005	0.253626	0.0123512	control	0	control
SPI1	LAPTM5	TRUE	22	homer__AGAGGAAGTG_PU.1	5.83	10kb	w0.01Andw0.005	0.33584	0.0178803	control	0	control
SPI1	LGALS3	TRUE	26	homer__AGAGGAAGTG_PU.1	5.83	10kb	w0.01Andw0.005	0.430705	0.0373525	control	0	control
SPI1	LRRFIP2	TRUE	6	homer__AGAGGAAGTG_PU.1	5.83	10kb	w0.01Andw0.005	0.190473	0.0123247	control	0	control
SPI1	LTB4R	TRUE	21	homer__AGAGGAAGTG_PU.1	5.83	10kb	w0.01Andw0.005	0.165758	0.0143788	control	0	control
SPI1	LTBR	TRUE	1	homer__AGAGGAAGTG_PU.1	5.83	10kb	w0.01Andw0.005	0.193842	0.0115674	control	0	control
SPI1	MAP2K1	TRUE	13	homer__AGAGGAAGTG_PU.1	5.83	10kb	w0.01Andw0.005	0.141517	0.0100829	control	0	control
SPI1	MAP2K3	TRUE	28	homer__AGAGGAAGTG_PU.1	5.83	10kb	w0.01Andw0.005	0.373571	0.0379806	control	0	control
SPI1	MAP4K4	TRUE	9	homer__AGAGGAAGTG_PU.1	5.83	10kb	w0.01Andw0.005	0.282173	0.0135827	control	0	control
SPI1	MAPKAP1	TRUE	2	homer__AGAGGAAGTG_PU.1	5.83	10kb	w0.01Andw0.005	0.192947	0.0105331	control	0	control
SPI1	MAPKAPK2	TRUE	14	homer__AGAGGAAGTG_PU.1	5.83	10kb	w0.01Andw0.005	0.225574	0.0182365	control	0	control
SPI1	MBD2	TRUE	2	homer__AGAGGAAGTG_PU.1	5.83	10kb	w0.01Andw0.005	0.204344	0.012033	control	0	control
SPI1	MBP	TRUE	6	homer__AGAGGAAGTG_PU.1	5.83	10kb	w0.01Andw0.005	0.219749	0.0156248	control	0	control
SPI1	MEF2A	TRUE	21	homer__AGAGGAAGTG_PU.1	5.83	10kb	w0.01Andw0.005	0.180886	0.013901	control	0	control
SPI1	MERTK	TRUE	10	homer__AGAGGAAGTG_PU.1	5.83	10kb	w0.01Andw0.005	0.290473	0.0259019	control	0	control
SPI1	METTL9	TRUE	14	homer__AGAGGAAGTG_PU.1	5.83	10kb	w0.01Andw0.005	0.250176	0.0200092	control	0	control
SPI1	MGST1	TRUE	5	homer__AGAGGAAGTG_PU.1	5.83	10kb	w0.01Andw0.005	0.318346	0.014479	control	0	control
SPI1	MICAL1	TRUE	14	homer__AGAGGAAGTG_PU.1	5.83	10kb	w0.01Andw0.005	0.171998	0.0129093	control	0	control
SPI1	MMP14	TRUE	2	homer__AGAGGAAGTG_PU.1	5.83	10kb	w0.01Andw0.005	0.241696	0.0167599	control	0	control
SPI1	MOV10	TRUE	3	homer__AGAGGAAGTG_PU.1	5.83	10kb	w0.01Andw0.005	0.193769	0.0121581	control	0	control
SPI1	MYO1F	TRUE	18	homer__AGAGGAAGTG_PU.1	5.83	10kb	w0.01Andw0.005	0.180968	0.0128453	control	0	control
SPI1	NCF1	TRUE	8	homer__AGAGGAAGTG_PU.1	5.83	10kb	w0.01Andw0.005	0.165153	0.0116592	control	0	control
SPI1	NCF2	TRUE	7	homer__AGAGGAAGTG_PU.1	5.83	10kb	w0.01Andw0.005	0.234111	0.020471	control	0	control
SPI1	NME2	TRUE	10	homer__AGAGGAAGTG_PU.1	5.83	10kb	w0.01Andw0.005	0.483714	0.0244175	control	0	control
SPI1	NR3C1	TRUE	16	homer__AGAGGAAGTG_PU.1	5.83	10kb	w0.01Andw0.005	0.155889	0.0102767	control	0	control
SPI1	NRP2	TRUE	18	homer__AGAGGAAGTG_PU.1	5.83	10kb	w0.01Andw0.005	0.206289	0.0135122	control	0	control
SPI1	PABPN1	TRUE	23	homer__AGAGGAAGTG_PU.1	5.83	10kb	w0.01Andw0.005	0.292859	0.0173583	control	0	control
SPI1	PDXK	TRUE	12	homer__AGAGGAAGTG_PU.1	5.83	10kb	w0.01Andw0.005	0.302145	0.011656	control	0	control
SPI1	PFDN1	TRUE	4	homer__AGAGGAAGTG_PU.1	5.83	10kb	w0.01Andw0.005	0.26868	0.0136053	control	0	control
SPI1	PHACTR2	TRUE	17	homer__AGAGGAAGTG_PU.1	5.83	10kb	w0.01Andw0.005	0.204719	0.0107169	control	0	control
SPI1	PHB	TRUE	4	homer__AGAGGAAGTG_PU.1	5.83	10kb	w0.01Andw0.005	0.276105	0.0127733	control	0	control
SPI1	PIK3AP1	TRUE	8	homer__AGAGGAAGTG_PU.1	5.83	10kb	w0.01Andw0.005	0.215028	0.0144967	control	0	control
SPI1	PIK3R5	TRUE	37	homer__AGAGGAAGTG_PU.1	5.83	10kb	w0.01Andw0.005	0.238116	0.0247642	control	0	control
SPI1	PLAC9	TRUE	8	homer__AGAGGAAGTG_PU.1	5.83	10kb	w0.01Andw0.005	0.278819	0.0199656	control	0	control
SPI1	PLAU	TRUE	25	homer__AGAGGAAGTG_PU.1	5.83	10kb	w0.01Andw0.005	0.185824	0.0123982	control	0	control
SPI1	PPM1J	TRUE	19	homer__AGAGGAAGTG_PU.1	5.83	10kb	w0.01Andw0.005	0.132242	0.0103791	control	0	control
SPI1	PPM1M	TRUE	21	homer__AGAGGAAGTG_PU.1	5.83	10kb	w0.01Andw0.005	0.210275	0.0155932	control	0	control
SPI1	PRDM1	TRUE	24	homer__AGAGGAAGTG_PU.1	5.83	10kb	w0.01Andw0.005	0.188675	0.0114604	control	0	control
SPI1	PRDX4	TRUE	5	homer__AGAGGAAGTG_PU.1	5.83	10kb	w0.01Andw0.005	0.261567	0.0159208	control	0	control
SPI1	PRDX6	TRUE	2	homer__AGAGGAAGTG_PU.1	5.83	10kb	w0.01Andw0.005	0.249545	0.0135505	control	0	control
SPI1	PSMA6	TRUE	27	homer__AGAGGAAGTG_PU.1	5.83	10kb	w0.01Andw0.005	0.365627	0.0194768	control	0	control
SPI1	PTP4A1	TRUE	9	homer__AGAGGAAGTG_PU.1	5.83	10kb	w0.01Andw0.005	0.193452	0.0132394	control	0	control
SPI1	PXN	TRUE	27	homer__AGAGGAAGTG_PU.1	5.83	10kb	w0.01Andw0.005	0.159769	0.0102614	control	0	control
SPI1	QPCT	TRUE	17	homer__AGAGGAAGTG_PU.1	5.83	10kb	w0.01Andw0.005	0.199244	0.0126386	control	0	control
SPI1	RAB3IL1	TRUE	8	homer__AGAGGAAGTG_PU.1	5.83	10kb	w0.01Andw0.005	0.143197	0.0103845	control	0	control
SPI1	RALY	TRUE	26	homer__AGAGGAAGTG_PU.1	5.83	10kb	w0.01Andw0.005	0.258978	0.0123329	control	0	control
SPI1	RAP1B	TRUE	20	homer__AGAGGAAGTG_PU.1	5.83	10kb	w0.01Andw0.005	0.264155	0.0104065	control	0	control
SPI1	RAPGEF1	TRUE	24	homer__AGAGGAAGTG_PU.1	5.83	10kb	w0.01Andw0.005	0.210888	0.0146323	control	0	control
SPI1	RBM38	TRUE	5	homer__AGAGGAAGTG_PU.1	5.83	10kb	w0.01Andw0.005	0.189067	0.0134061	control	0	control
SPI1	REEP5	TRUE	3	homer__AGAGGAAGTG_PU.1	5.83	10kb	w0.01Andw0.005	0.347727	0.0313812	control	0	control
SPI1	REV3L	TRUE	6	homer__AGAGGAAGTG_PU.1	5.83	10kb	w0.01Andw0.005	0.151885	0.0125501	control	0	control
SPI1	RGL2	TRUE	13	homer__AGAGGAAGTG_PU.1	5.83	10kb	w0.01Andw0.005	0.180166	0.0105799	control	0	control
SPI1	RHBDF2	TRUE	26	homer__AGAGGAAGTG_PU.1	5.83	10kb	w0.01Andw0.005	0.264866	0.0208347	control	0	control
SPI1	RHOQ	TRUE	17	homer__AGAGGAAGTG_PU.1	5.83	10kb	w0.01Andw0.005	0.21654	0.0135449	control	0	control
SPI1	RNF19A	TRUE	11	homer__AGAGGAAGTG_PU.1	5.83	10kb	w0.01Andw0.005	0.188095	0.0106865	control	0	control
SPI1	RNF2	TRUE	9	homer__AGAGGAAGTG_PU.1	5.83	10kb	w0.01Andw0.005	0.185195	0.0101292	control	0	control
SPI1	ROCK1	TRUE	6	homer__AGAGGAAGTG_PU.1	5.83	10kb	w0.01Andw0.005	0.24292	0.01154	control	0	control
SPI1	RPL23	TRUE	7	homer__AGAGGAAGTG_PU.1	5.83	10kb	w0.01Andw0.005	0.462265	0.0218343	control	0	control
SPI1	RPL27	TRUE	15	homer__AGAGGAAGTG_PU.1	5.83	10kb	w0.01Andw0.005	0.424573	0.0183406	control	0	control
SPI1	RPL37	TRUE	15	homer__AGAGGAAGTG_PU.1	5.83	10kb	w0.01Andw0.005	0.400253	0.0168984	control	0	control
SPI1	RPL38	TRUE	26	homer__AGAGGAAGTG_PU.1	5.83	10kb	w0.01Andw0.005	0.359283	0.0131514	control	0	control
SPI1	RYBP	TRUE	5	homer__AGAGGAAGTG_PU.1	5.83	10kb	w0.01Andw0.005	0.159121	0.0104255	control	0	control
SPI1	S100A10	TRUE	16	homer__AGAGGAAGTG_PU.1	5.83	10kb	w0.01Andw0.005	0.365914	0.016331	control	0	control
SPI1	S100A12	TRUE	9	homer__AGAGGAAGTG_PU.1	5.83	10kb	w0.01Andw0.005	0.348156	0.0162401	control	0	control
SPI1	S100A8	TRUE	16	homer__AGAGGAAGTG_PU.1	5.83	10kb	w0.01Andw0.005	0.298743	0.0136318	control	0	control
SPI1	SFT2D1	TRUE	10	homer__AGAGGAAGTG_PU.1	5.83	10kb	w0.01Andw0.005	0.2737	0.0126095	control	0	control
SPI1	SH2B2	TRUE	8	homer__AGAGGAAGTG_PU.1	5.83	10kb	w0.01Andw0.005	0.171154	0.0137818	control	0	control
SPI1	SH2B3	TRUE	28	homer__AGAGGAAGTG_PU.1	5.83	10kb	w0.01Andw0.005	0.18222	0.0120135	control	0	control
SPI1	SH3BGRL3	TRUE	6	homer__AGAGGAAGTG_PU.1	5.83	10kb	w0.01Andw0.005	0.350002	0.0171682	control	0	control
SPI1	SLC16A6	TRUE	24	homer__AGAGGAAGTG_PU.1	5.83	10kb	w0.01Andw0.005	0.192397	0.012658	control	0	control
SPI1	SLC38A10	TRUE	23	homer__AGAGGAAGTG_PU.1	5.83	10kb	w0.01Andw0.005	0.121436	0.0101215	control	0	control
SPI1	SLC39A13	TRUE	17	homer__AGAGGAAGTG_PU.1	5.83	10kb	w0.01Andw0.005	0.1543	0.0153683	control	0	control
SPI1	SLC4A7	TRUE	1	homer__AGAGGAAGTG_PU.1	5.83	10kb	w0.01Andw0.005	0.171615	0.0104841	control	0	control
SPI1	SMAP2	TRUE	39	homer__AGAGGAAGTG_PU.1	5.83	10kb	w0.01Andw0.005	0.349562	0.0266432	control	0	control
SPI1	SMOX	TRUE	25	homer__AGAGGAAGTG_PU.1	5.83	10kb	w0.01Andw0.005	0.236701	0.0118426	control	0	control
SPI1	SNX9	TRUE	2	homer__AGAGGAAGTG_PU.1	5.83	10kb	w0.01Andw0.005	0.259742	0.0148907	control	0	control
SPI1	SPECC1	TRUE	6	homer__AGAGGAAGTG_PU.1	5.83	10kb	w0.01Andw0.005	0.150697	0.0118338	control	0	control
SPI1	SPNS1	TRUE	2	homer__AGAGGAAGTG_PU.1	5.83	10kb	w0.01Andw0.005	0.343694	0.0324293	control	0	control
SPI1	SPRED1	TRUE	12	homer__AGAGGAAGTG_PU.1	5.83	10kb	w0.01Andw0.005	0.211758	0.0186957	control	0	control
SPI1	SRP14	TRUE	23	homer__AGAGGAAGTG_PU.1	5.83	10kb	w0.01Andw0.005	0.273906	0.0111035	control	0	control
SPI1	SSBP4	TRUE	19	homer__AGAGGAAGTG_PU.1	5.83	10kb	w0.01Andw0.005	0.179382	0.0146956	control	0	control
SPI1	STARD3NL	TRUE	17	homer__AGAGGAAGTG_PU.1	5.83	10kb	w0.01Andw0.005	0.178261	0.0122684	control	0	control
SPI1	STK10	TRUE	5	homer__AGAGGAAGTG_PU.1	5.83	10kb	w0.01Andw0.005	0.217314	0.0141313	control	0	control
SPI1	STK4	TRUE	14	homer__AGAGGAAGTG_PU.1	5.83	10kb	w0.01Andw0.005	0.226367	0.0103652	control	0	control
SPI1	STK40	TRUE	6	homer__AGAGGAAGTG_PU.1	5.83	10kb	w0.01Andw0.005	0.149241	0.0102689	control	0	control
SPI1	SUPT4H1	TRUE	20	homer__AGAGGAAGTG_PU.1	5.83	10kb	w0.01Andw0.005	0.255546	0.0138318	control	0	control
SPI1	SYK	TRUE	22	homer__AGAGGAAGTG_PU.1	5.83	10kb	w0.01Andw0.005	0.195552	0.0134493	control	0	control
SPI1	TBC1D2B	TRUE	21	homer__AGAGGAAGTG_PU.1	5.83	10kb	w0.01Andw0.005	0.174422	0.0101987	control	0	control
SPI1	TBC1D5	TRUE	18	homer__AGAGGAAGTG_PU.1	5.83	10kb	w0.01Andw0.005	0.186766	0.0128188	control	0	control
SPI1	TBKBP1	TRUE	32	homer__AGAGGAAGTG_PU.1	5.83	10kb	w0.01Andw0.005	0.215993	0.0241337	control	0	control
SPI1	TGFB1	TRUE	7	homer__AGAGGAAGTG_PU.1	5.83	10kb	w0.01Andw0.005	0.385531	0.0382087	control	0	control
SPI1	THRA	TRUE	27	homer__AGAGGAAGTG_PU.1	5.83	10kb	w0.01Andw0.005	0.17494	0.0133266	control	0	control
SPI1	TKT	TRUE	7	homer__AGAGGAAGTG_PU.1	5.83	10kb	w0.01Andw0.005	0.358171	0.0196409	control	0	control
SPI1	TLE3	TRUE	24	homer__AGAGGAAGTG_PU.1	5.83	10kb	w0.01Andw0.005	0.178667	0.0124552	control	0	control
SPI1	TMEM92	TRUE	19	homer__AGAGGAAGTG_PU.1	5.83	10kb	w0.01Andw0.005	0.270756	0.0104337	control	0	control
SPI1	TPRG1L	TRUE	13	homer__AGAGGAAGTG_PU.1	5.83	10kb	w0.01Andw0.005	0.179352	0.0108138	control	0	control
SPI1	TRABD	TRUE	13	homer__AGAGGAAGTG_PU.1	5.83	10kb	w0.01Andw0.005	0.213384	0.0100494	control	0	control
SPI1	TRMT2A	TRUE	1	homer__AGAGGAAGTG_PU.1	5.83	10kb	w0.01Andw0.005	0.162605	0.0102464	control	0	control
SPI1	TSC22D4	TRUE	24	homer__AGAGGAAGTG_PU.1	5.83	10kb	w0.01Andw0.005	0.183772	0.011068	control	0	control
SPI1	TUBA8	TRUE	8	homer__AGAGGAAGTG_PU.1	5.83	10kb	w0.01Andw0.005	0.1576	0.0110124	control	0	control
SPI1	UBASH3B	TRUE	27	homer__AGAGGAAGTG_PU.1	5.83	10kb	w0.01Andw0.005	0.271939	0.0188993	control	0	control
SPI1	UBE2D3	TRUE	22	homer__AGAGGAAGTG_PU.1	5.83	10kb	w0.01Andw0.005	0.319687	0.0175498	control	0	control
SPI1	UBE2J2	TRUE	9	homer__AGAGGAAGTG_PU.1	5.83	10kb	w0.01Andw0.005	0.264419	0.019639	control	0	control
SPI1	UTP23	TRUE	8	homer__AGAGGAAGTG_PU.1	5.83	10kb	w0.01Andw0.005	0.204259	0.0129387	control	0	control
SPI1	YWHAB	TRUE	24	homer__AGAGGAAGTG_PU.1	5.83	10kb	w0.01Andw0.005	0.401968	0.0207969	control	0	control
SPI1	ZDHHC5	TRUE	15	homer__AGAGGAAGTG_PU.1	5.83	10kb	w0.01Andw0.005	0.165522	0.0102146	control	0	control
SPI1	ZYX	TRUE	6	homer__AGAGGAAGTG_PU.1	5.83	10kb	w0.01Andw0.005	0.232433	0.0202231	control	0	control
SPI1	ADCY4	TRUE	9	transfac_pro__M02078	5.6	10kb	w0.01Andw0.005	0.250754	0.0202766	control	0	control
SPI1	ANXA2	TRUE	11	transfac_pro__M02078	5.6	10kb	w0.01Andw0.005	0.512682	0.0457561	control	0	control
SPI1	ATF5	TRUE	8	transfac_pro__M02078	5.6	10kb	w0.01Andw0.005	0.167926	0.011059	control	0	control
SPI1	ATP1B1	TRUE	18	transfac_pro__M02078	5.6	10kb	w0.01Andw0.005	0.360215	0.0278637	control	0	control
SPI1	C1orf43	TRUE	8	transfac_pro__M02078	5.6	10kb	w0.01Andw0.005	0.230137	0.0104874	control	0	control
SPI1	CCNI	TRUE	7	transfac_pro__M02078	5.6	10kb	w0.01Andw0.005	0.179196	0.0104597	control	0	control
SPI1	CD47	TRUE	14	transfac_pro__M02078	5.6	10kb	w0.01Andw0.005	0.307095	0.0122342	control	0	control
SPI1	CDK6	TRUE	5	transfac_pro__M02078	5.6	10kb	w0.01Andw0.005	0.197119	0.0147226	control	0	control
SPI1	CIITA	TRUE	20	transfac_pro__M02078	5.6	10kb	w0.01Andw0.005	0.216315	0.0172923	control	0	control
SPI1	CSF1R	TRUE	7	transfac_pro__M02078	5.6	10kb	w0.01Andw0.005	0.218414	0.0140098	control	0	control
SPI1	DPH1	TRUE	12	transfac_pro__M02078	5.6	10kb	w0.01Andw0.005	0.171466	0.0122957	control	0	control
SPI1	DUSP2	TRUE	12	transfac_pro__M02078	5.6	10kb	w0.01Andw0.005	0.281784	0.0243297	control	0	control
SPI1	EGR2	TRUE	5	transfac_pro__M02078	5.6	10kb	w0.01Andw0.005	0.254783	0.0258525	control	0	control
SPI1	GAPDH	TRUE	4	transfac_pro__M02078	5.6	10kb	w0.01Andw0.005	0.429972	0.0187081	control	0	control
SPI1	GLIPR1	TRUE	15	transfac_pro__M02078	5.6	10kb	w0.01Andw0.005	0.223049	0.0120838	control	0	control
SPI1	IGF2R	TRUE	11	transfac_pro__M02078	5.6	10kb	w0.01Andw0.005	0.220149	0.0106778	control	0	control
SPI1	LFNG	TRUE	16	transfac_pro__M02078	5.6	10kb	w0.01Andw0.005	0.187672	0.0116739	control	0	control
SPI1	MED24	TRUE	16	transfac_pro__M02078	5.6	10kb	w0.01Andw0.005	0.152163	0.010808	control	0	control
SPI1	MRPL17	TRUE	14	transfac_pro__M02078	5.6	10kb	w0.01Andw0.005	0.351794	0.0199551	control	0	control
SPI1	MYADM	TRUE	12	transfac_pro__M02078	5.6	10kb	w0.01Andw0.005	0.175763	0.0142241	control	0	control
SPI1	NDUFS2	TRUE	18	transfac_pro__M02078	5.6	10kb	w0.01Andw0.005	0.26056	0.0121144	control	0	control
SPI1	NFAM1	TRUE	13	transfac_pro__M02078	5.6	10kb	w0.01Andw0.005	0.193588	0.0136752	control	0	control
SPI1	ODC1	TRUE	16	transfac_pro__M02078	5.6	10kb	w0.01Andw0.005	0.265894	0.0136453	control	0	control
SPI1	PEA15	TRUE	22	transfac_pro__M02078	5.6	10kb	w0.01Andw0.005	0.283034	0.0125578	control	0	control
SPI1	PFN1	TRUE	16	transfac_pro__M02078	5.6	10kb	w0.01Andw0.005	0.416308	0.0305694	control	0	control
SPI1	PPARD	TRUE	7	transfac_pro__M02078	5.6	10kb	w0.01Andw0.005	0.206634	0.0185806	control	0	control
SPI1	PSME3	TRUE	15	transfac_pro__M02078	5.6	10kb	w0.01Andw0.005	0.2258	0.0123547	control	0	control
SPI1	RASA1	TRUE	25	transfac_pro__M02078	5.6	10kb	w0.01Andw0.005	0.229432	0.0196104	control	0	control
SPI1	RASSF4	TRUE	8	transfac_pro__M02078	5.6	10kb	w0.01Andw0.005	0.378765	0.0377618	control	0	control
SPI1	RELL1	TRUE	13	transfac_pro__M02078	5.6	10kb	w0.01Andw0.005	0.239078	0.0203177	control	0	control
SPI1	RER1	TRUE	18	transfac_pro__M02078	5.6	10kb	w0.01Andw0.005	0.268463	0.013175	control	0	control
SPI1	RPL26	TRUE	4	transfac_pro__M02078	5.6	10kb	w0.01Andw0.005	0.373329	0.0140383	control	0	control
SPI1	RPS16	TRUE	15	transfac_pro__M02078	5.6	10kb	w0.01Andw0.005	0.436249	0.0184389	control	0	control
SPI1	RPS21	TRUE	16	transfac_pro__M02078	5.6	10kb	w0.01Andw0.005	0.418025	0.0174531	control	0	control
SPI1	SEMA7A	TRUE	15	transfac_pro__M02078	5.6	10kb	w0.01Andw0.005	0.299029	0.0294437	control	0	control
SPI1	SUMO1	TRUE	18	transfac_pro__M02078	5.6	10kb	w0.01Andw0.005	0.245982	0.0112929	control	0	control
SPI1	TMEM9B	TRUE	12	transfac_pro__M02078	5.6	10kb	w0.01Andw0.005	0.226826	0.0124943	control	0	control
SPI1	TSPAN31	TRUE	17	transfac_pro__M02078	5.6	10kb	w0.01Andw0.005	0.274446	0.0201291	control	0	control
SPI1	UBL5	TRUE	20	transfac_pro__M02078	5.6	10kb	w0.01Andw0.005	0.390693	0.0271714	control	0	control
SPI1	USP6NL	TRUE	20	transfac_pro__M02078	5.6	10kb	w0.01Andw0.005	0.175608	0.0110893	control	0	control
SPI1	VPS25	TRUE	15	transfac_pro__M02078	5.6	10kb	w0.01Andw0.005	0.29144	0.0146475	control	0	control
SPI1	ALCAM	TRUE	17	swissregulon__hs__SPI1.p2	5.2	10kb	w0.01Andw0.005	0.299551	0.0225761	control	0	control
SPI1	AP1S1	TRUE	5	swissregulon__hs__SPI1.p2	5.2	10kb	w0.01Andw0.005	0.2346	0.0120096	control	0	control
SPI1	DCP2	TRUE	3	swissregulon__hs__SPI1.p2	5.2	10kb	w0.01Andw0.005	0.151832	0.0100397	control	0	control
SPI1	GRB2	TRUE	4	swissregulon__hs__SPI1.p2	5.2	10kb	w0.01Andw0.005	0.463042	0.0362888	control	0	control
SPI1	HNRNPH3	TRUE	3	swissregulon__hs__SPI1.p2	5.2	10kb	w0.01Andw0.005	0.295249	0.0218353	control	0	control
SPI1	HVCN1	TRUE	1	swissregulon__hs__SPI1.p2	5.2	10kb	w0.01Andw0.005	0.268575	0.0181471	control	0	control
SPI1	RPL28	TRUE	10	swissregulon__hs__SPI1.p2	5.2	10kb	w0.01Andw0.005	0.439547	0.0179413	control	0	control
SPI1	SDS	TRUE	1	swissregulon__hs__SPI1.p2	5.2	10kb	w0.01Andw0.005	0.266177	0.0177937	control	0	control
SPI1	TMEM208	TRUE	13	swissregulon__hs__SPI1.p2	5.2	10kb	w0.01Andw0.005	0.26293	0.0144352	control	0	control
SPI1	POR	TRUE	3	cisbp__M4631	4.89	10kb	top5perTarget	0.308191	0.0171886	control	0	control
SPI1	ACTR3	TRUE	13	transfac_pro__M01203	4.75	10kb	w0.01Andw0.005	0.346751	0.0184236	control	0	control
SPI1	ADCK1	TRUE	5	transfac_pro__M01203	4.75	10kb	w0.01Andw0.005	0.160829	0.0149585	control	0	control
SPI1	AIF1	TRUE	6	transfac_pro__M01203	4.75	10kb	w0.01Andw0.005	0.397152	0.0255809	control	0	control
SPI1	ARHGEF10L	TRUE	13	transfac_pro__M01203	4.75	10kb	w0.01Andw0.005	0.225393	0.018388	control	0	control
SPI1	ATG3	TRUE	12	transfac_pro__M01203	4.75	10kb	w0.01Andw0.005	0.280047	0.0137296	control	0	control
SPI1	ATP6V1D	TRUE	18	transfac_pro__M01203	4.75	10kb	w0.01Andw0.005	0.227767	0.0115825	control	0	control
SPI1	CD200R1	TRUE	3	transfac_pro__M01203	4.75	10kb	w0.01Andw0.005	0.238587	0.017166	control	0	control
SPI1	CSF2RB	TRUE	12	transfac_pro__M01203	4.75	10kb	w0.01Andw0.005	0.291979	0.0125298	control	0	control
SPI1	CYB5R1	TRUE	1	transfac_pro__M01203	4.75	10kb	w0.01Andw0.005	0.231119	0.0160314	control	0	control
SPI1	EHBP1L1	TRUE	3	transfac_pro__M01203	4.75	10kb	w0.01Andw0.005	0.19727	0.0108551	control	0	control
SPI1	ERH	TRUE	8	transfac_pro__M01203	4.75	10kb	w0.01Andw0.005	0.279064	0.0109436	control	0	control
SPI1	GNB1	TRUE	14	transfac_pro__M01203	4.75	10kb	w0.01Andw0.005	0.321098	0.015639	control	0	control
SPI1	GTF2I	TRUE	1	transfac_pro__M01203	4.75	10kb	w0.01Andw0.005	0.184056	0.0104392	control	0	control
SPI1	HSPA8	TRUE	11	transfac_pro__M01203	4.75	10kb	w0.01Andw0.005	0.310436	0.0130884	control	0	control
SPI1	ID2	TRUE	5	transfac_pro__M01203	4.75	10kb	w0.01Andw0.005	0.321127	0.0263366	control	0	control
SPI1	IER3	TRUE	8	transfac_pro__M01203	4.75	10kb	w0.01Andw0.005	0.228183	0.0144623	control	0	control
SPI1	IL27	TRUE	10	transfac_pro__M01203	4.75	10kb	w0.01Andw0.005	0.151858	0.0159616	control	0	control
SPI1	JAK1	TRUE	20	transfac_pro__M01203	4.75	10kb	w0.01Andw0.005	0.335773	0.0247414	control	0	control
SPI1	LIPA	TRUE	7	transfac_pro__M01203	4.75	10kb	w0.01Andw0.005	0.239813	0.0116249	control	0	control
SPI1	LSM6	TRUE	4	transfac_pro__M01203	4.75	10kb	w0.01Andw0.005	0.195212	0.0102048	control	0	control
SPI1	MANBA	TRUE	7	transfac_pro__M01203	4.75	10kb	w0.01Andw0.005	0.161479	0.0117058	control	0	control
SPI1	MRPL52	TRUE	10	transfac_pro__M01203	4.75	10kb	w0.01Andw0.005	0.258778	0.012383	control	0	control
SPI1	MYO1E	TRUE	14	transfac_pro__M01203	4.75	10kb	w0.01Andw0.005	0.187238	0.0175228	control	0	control
SPI1	NDUFB8	TRUE	2	transfac_pro__M01203	4.75	10kb	w0.01Andw0.005	0.347454	0.0218144	control	0	control
SPI1	NFKB1	TRUE	13	transfac_pro__M01203	4.75	10kb	w0.01Andw0.005	0.225348	0.0145707	control	0	control
SPI1	NPC2	TRUE	3	transfac_pro__M01203	4.75	10kb	w0.01Andw0.005	0.267957	0.0118401	control	0	control
SPI1	NUCKS1	TRUE	8	transfac_pro__M01203	4.75	10kb	w0.01Andw0.005	0.26881	0.0194405	control	0	control
SPI1	PPP1CC	TRUE	5	transfac_pro__M01203	4.75	10kb	w0.01Andw0.005	0.308813	0.0200846	control	0	control
SPI1	PRDX1	TRUE	4	transfac_pro__M01203	4.75	10kb	w0.01Andw0.005	0.417607	0.0203237	control	0	control
SPI1	RASSF3	TRUE	9	transfac_pro__M01203	4.75	10kb	w0.01Andw0.005	0.177149	0.0130313	control	0	control
SPI1	RNF181	TRUE	10	transfac_pro__M01203	4.75	10kb	w0.01Andw0.005	0.311749	0.015329	control	0	control
SPI1	RPL35	TRUE	10	transfac_pro__M01203	4.75	10kb	w0.01Andw0.005	0.403654	0.0157317	control	0	control
SPI1	RPS6KA3	TRUE	6	transfac_pro__M01203	4.75	10kb	w0.01Andw0.005	0.1939	0.0137594	control	0	control
SPI1	ST3GAL6	TRUE	12	transfac_pro__M01203	4.75	10kb	w0.01Andw0.005	0.208318	0.0186842	control	0	control
SPI1	TMCO1	TRUE	17	transfac_pro__M01203	4.75	10kb	w0.01Andw0.005	0.411296	0.0287849	control	0	control
SPI1	TRAF3IP2	TRUE	10	transfac_pro__M01203	4.75	10kb	w0.01Andw0.005	0.175664	0.0130543	control	0	control
SPI1	TRIP12	TRUE	18	transfac_pro__M01203	4.75	10kb	w0.01Andw0.005	0.223973	0.0117352	control	0	control
SPI1	VPS39	TRUE	2	transfac_pro__M01203	4.75	10kb	w0.01Andw0.005	0.178483	0.0133941	control	0	control
SPI1	WDR1	TRUE	3	transfac_pro__M01203	4.75	10kb	w0.01Andw0.005	0.318549	0.0194978	control	0	control
SPI1	ZDHHC8	TRUE	1	transfac_pro__M01203	4.75	10kb	w0.01Andw0.005	0.138686	0.0115989	control	0	control
SPI1	ZRANB2	TRUE	13	transfac_pro__M01203	4.75	10kb	w0.01Andw0.005	0.210155	0.0126984	control	0	control
SPI1	ADAP2	TRUE	3	transfac_pro__M02043	4.63	10kb	w0.01Andw0.005	0.273324	0.0317833	control	0	control
SPI1	AP2B1	TRUE	8	transfac_pro__M02043	4.63	10kb	w0.01Andw0.005	0.201414	0.011246	control	0	control
SPI1	ARHGEF7	TRUE	15	transfac_pro__M02043	4.63	10kb	w0.01Andw0.005	0.139866	0.0115055	control	0	control
SPI1	ARMC1	TRUE	5	transfac_pro__M02043	4.63	10kb	w0.01Andw0.005	0.185425	0.0107189	control	0	control
SPI1	ASAP1	TRUE	2	transfac_pro__M02043	4.63	10kb	w0.01Andw0.005	0.194847	0.0169175	control	0	control
SPI1	AURKAIP1	TRUE	9	transfac_pro__M02043	4.63	10kb	w0.01Andw0.005	0.268055	0.0139738	control	0	control
SPI1	B3GNT3	TRUE	10	transfac_pro__M02043	4.63	10kb	w0.01Andw0.005	0.165299	0.010824	control	0	control
SPI1	BZW1	TRUE	3	transfac_pro__M02043	4.63	10kb	w0.01Andw0.005	0.380028	0.0221615	control	0	control
SPI1	C2	TRUE	3	transfac_pro__M02043	4.63	10kb	w0.01Andw0.005	0.177472	0.0110841	control	0	control
SPI1	CCL5	TRUE	12	transfac_pro__M02043	4.63	10kb	w0.01Andw0.005	0.310609	0.0255677	control	0	control
SPI1	CCNY	TRUE	4	transfac_pro__M02043	4.63	10kb	w0.01Andw0.005	0.282965	0.0213412	control	0	control
SPI1	COX5B	TRUE	7	transfac_pro__M02043	4.63	10kb	w0.01Andw0.005	0.417493	0.019679	control	0	control
SPI1	CPPED1	TRUE	3	transfac_pro__M02043	4.63	10kb	w0.01Andw0.005	0.173692	0.0102374	control	0	control
SPI1	CTSH	TRUE	4	transfac_pro__M02043	4.63	10kb	w0.01Andw0.005	0.522397	0.0404035	control	0	control
SPI1	CYC1	TRUE	2	transfac_pro__M02043	4.63	10kb	w0.01Andw0.005	0.324425	0.0152425	control	0	control
SPI1	DOCK4	TRUE	10	transfac_pro__M02043	4.63	10kb	w0.01Andw0.005	0.213049	0.0146953	control	0	control
SPI1	EED	TRUE	4	transfac_pro__M02043	4.63	10kb	w0.01Andw0.005	0.195108	0.0125773	control	0	control
SPI1	EIF4G2	TRUE	6	transfac_pro__M02043	4.63	10kb	w0.01Andw0.005	0.329039	0.0145765	control	0	control
SPI1	FAM20C	TRUE	3	transfac_pro__M02043	4.63	10kb	w0.01Andw0.005	0.181541	0.0129129	control	0	control
SPI1	FLT1	TRUE	11	transfac_pro__M02043	4.63	10kb	w0.01Andw0.005	0.390234	0.0346005	control	0	control
SPI1	GABARAPL2	TRUE	19	transfac_pro__M02043	4.63	10kb	w0.01Andw0.005	0.291189	0.0151893	control	0	control
SPI1	GMFG	TRUE	6	transfac_pro__M02043	4.63	10kb	w0.01Andw0.005	0.433275	0.0255835	control	0	control
SPI1	HCK	TRUE	6	transfac_pro__M02043	4.63	10kb	w0.01Andw0.005	0.330109	0.0306123	control	0	control
SPI1	HSF1	TRUE	3	transfac_pro__M02043	4.63	10kb	w0.01Andw0.005	0.196667	0.0103833	control	0	control
SPI1	IGSF6	TRUE	7	transfac_pro__M02043	4.63	10kb	w0.01Andw0.005	0.351405	0.0269614	control	0	control
SPI1	LYPLA2	TRUE	19	transfac_pro__M02043	4.63	10kb	w0.01Andw0.005	0.200711	0.0129119	control	0	control
SPI1	MRPL3	TRUE	4	transfac_pro__M02043	4.63	10kb	w0.01Andw0.005	0.203117	0.0118523	control	0	control
SPI1	MRPL51	TRUE	5	transfac_pro__M02043	4.63	10kb	w0.01Andw0.005	0.243678	0.0134935	control	0	control
SPI1	MTMR6	TRUE	7	transfac_pro__M02043	4.63	10kb	w0.01Andw0.005	0.184995	0.0111237	control	0	control
SPI1	NDUFV1	TRUE	3	transfac_pro__M02043	4.63	10kb	w0.01Andw0.005	0.22144	0.0109306	control	0	control
SPI1	NUBP1	TRUE	4	transfac_pro__M02043	4.63	10kb	w0.01Andw0.005	0.275579	0.0247078	control	0	control
SPI1	NUDT3	TRUE	3	transfac_pro__M02043	4.63	10kb	w0.01Andw0.005	0.460539	0.0203709	control	0	control
SPI1	PNRC2	TRUE	6	transfac_pro__M02043	4.63	10kb	w0.01Andw0.005	0.200242	0.0116057	control	0	control
SPI1	PPARG	TRUE	7	transfac_pro__M02043	4.63	10kb	w0.01Andw0.005	0.211125	0.0112906	control	0	control
SPI1	PPP4C	TRUE	7	transfac_pro__M02043	4.63	10kb	w0.01Andw0.005	0.243639	0.0185158	control	0	control
SPI1	PRPF40A	TRUE	2	transfac_pro__M02043	4.63	10kb	w0.01Andw0.005	0.292551	0.0160515	control	0	control
SPI1	RAB1A	TRUE	8	transfac_pro__M02043	4.63	10kb	w0.01Andw0.005	0.206513	0.0106872	control	0	control
SPI1	RAB7A	TRUE	7	transfac_pro__M02043	4.63	10kb	w0.01Andw0.005	0.29038	0.01222	control	0	control
SPI1	RALBP1	TRUE	1	transfac_pro__M02043	4.63	10kb	w0.01Andw0.005	0.267451	0.0166128	control	0	control
SPI1	RBPJ	TRUE	3	transfac_pro__M02043	4.63	10kb	w0.01Andw0.005	0.250887	0.0130108	control	0	control
SPI1	RHOH	TRUE	5	transfac_pro__M02043	4.63	10kb	w0.01Andw0.005	0.193114	0.0113661	control	0	control
SPI1	RIN2	TRUE	8	transfac_pro__M02043	4.63	10kb	w0.01Andw0.005	0.245977	0.0188042	control	0	control
SPI1	RPL6	TRUE	6	transfac_pro__M02043	4.63	10kb	w0.01Andw0.005	0.407913	0.0190932	control	0	control
SPI1	RPS18	TRUE	8	transfac_pro__M02043	4.63	10kb	w0.01Andw0.005	0.430704	0.0177168	control	0	control
SPI1	RPS6	TRUE	12	transfac_pro__M02043	4.63	10kb	w0.01Andw0.005	0.387658	0.0139625	control	0	control
SPI1	RPSA	TRUE	1	transfac_pro__M02043	4.63	10kb	w0.01Andw0.005	0.406602	0.0163526	control	0	control
SPI1	SDAD1	TRUE	6	transfac_pro__M02043	4.63	10kb	w0.01Andw0.005	0.217049	0.0108339	control	0	control
SPI1	SEC63	TRUE	5	transfac_pro__M02043	4.63	10kb	w0.01Andw0.005	0.245869	0.016028	control	0	control
SPI1	SF3B2	TRUE	13	transfac_pro__M02043	4.63	10kb	w0.01Andw0.005	0.26032	0.0119364	control	0	control
SPI1	SLC39A6	TRUE	4	transfac_pro__M02043	4.63	10kb	w0.01Andw0.005	0.223422	0.0120489	control	0	control
SPI1	SNRPB	TRUE	4	transfac_pro__M02043	4.63	10kb	w0.01Andw0.005	0.256994	0.011288	control	0	control
SPI1	SNX8	TRUE	10	transfac_pro__M02043	4.63	10kb	w0.01Andw0.005	0.191428	0.0124849	control	0	control
SPI1	SRGN	TRUE	12	transfac_pro__M02043	4.63	10kb	w0.01Andw0.005	0.540629	0.0496395	control	0	control
SPI1	SSB	TRUE	3	transfac_pro__M02043	4.63	10kb	w0.01Andw0.005	0.291966	0.0145591	control	0	control
SPI1	TBRG1	TRUE	14	transfac_pro__M02043	4.63	10kb	w0.01Andw0.005	0.220922	0.0111514	control	0	control
SPI1	TGFA	TRUE	5	transfac_pro__M02043	4.63	10kb	w0.01Andw0.005	0.298827	0.0148533	control	0	control
SPI1	TM9SF2	TRUE	9	transfac_pro__M02043	4.63	10kb	w0.01Andw0.005	0.21064	0.0105289	control	0	control
SPI1	TMEM126A	TRUE	7	transfac_pro__M02043	4.63	10kb	w0.01Andw0.005	0.232013	0.0138641	control	0	control
SPI1	TPM4	TRUE	11	transfac_pro__M02043	4.63	10kb	w0.01Andw0.005	0.378587	0.0313316	control	0	control
SPI1	UQCRC2	TRUE	19	transfac_pro__M02043	4.63	10kb	w0.01Andw0.005	0.215033	0.0107349	control	0	control
SPI1	USP16	TRUE	4	transfac_pro__M02043	4.63	10kb	w0.01Andw0.005	0.198561	0.0114835	control	0	control
SPI1	VAPA	TRUE	7	transfac_pro__M02043	4.63	10kb	w0.01Andw0.005	0.260405	0.0124634	control	0	control
SPI1	VIM	TRUE	10	transfac_pro__M02043	4.63	10kb	w0.01Andw0.005	0.46313	0.0411369	control	0	control
SPI1	VPS26B	TRUE	10	transfac_pro__M02043	4.63	10kb	w0.01Andw0.005	0.197901	0.0142423	control	0	control
SPI1	WDFY2	TRUE	5	transfac_pro__M02043	4.63	10kb	w0.01Andw0.005	0.111834	0.0116707	control	0	control
SPI1	ABL2	TRUE	2	taipale__SPI1_full_AAAAAGCGGAAGTN_repr	4.29	10kb	top5perTarget	0.257939	0.0162712	control	0	control
SPI1	ACER3	TRUE	4	taipale__SPI1_full_AAAAAGCGGAAGTN_repr	4.29	10kb	top5perTarget	0.290015	0.0144478	control	0	control
SPI1	AGFG1	TRUE	14	taipale__SPI1_full_AAAAAGCGGAAGTN_repr	4.29	10kb	top5perTarget	0.271052	0.0135394	control	0	control
SPI1	AMBN	TRUE	2	taipale__SPI1_full_AAAAAGCGGAAGTN_repr	4.29	10kb	top5perTarget	0.231298	0.0134199	control	0	control
SPI1	ANXA5	TRUE	2	taipale__SPI1_full_AAAAAGCGGAAGTN_repr	4.29	10kb	top5perTarget	0.477586	0.0421412	control	0	control
SPI1	ARPC3	TRUE	10	taipale__SPI1_full_AAAAAGCGGAAGTN_repr	4.29	10kb	top5perTarget	0.409614	0.0225664	control	0	control
SPI1	ATP6V1B2	TRUE	8	taipale__SPI1_full_AAAAAGCGGAAGTN_repr	4.29	10kb	top5perTarget	0.413458	0.0294657	control	0	control
SPI1	B4GALT1	TRUE	2	taipale__SPI1_full_AAAAAGCGGAAGTN_repr	4.29	10kb	top5perTarget	0.189156	0.0109421	control	0	control
SPI1	CARHSP1	TRUE	9	taipale__SPI1_full_AAAAAGCGGAAGTN_repr	4.29	10kb	top5perTarget	0.253506	0.0164285	control	0	control
SPI1	CASS4	TRUE	2	taipale__SPI1_full_AAAAAGCGGAAGTN_repr	4.29	10kb	top5perTarget	0.340582	0.0394668	control	0	control
SPI1	CD84	TRUE	4	taipale__SPI1_full_AAAAAGCGGAAGTN_repr	4.29	10kb	top5perTarget	0.257319	0.0194987	control	0	control
SPI1	CST3	TRUE	2	taipale__SPI1_full_AAAAAGCGGAAGTN_repr	4.29	10kb	top5perTarget	0.299333	0.0162965	control	0	control
SPI1	DDX17	TRUE	2	taipale__SPI1_full_AAAAAGCGGAAGTN_repr	4.29	10kb	top5perTarget	0.226684	0.013534	control	0	control
SPI1	EVI5	TRUE	2	taipale__SPI1_full_AAAAAGCGGAAGTN_repr	4.29	10kb	top5perTarget	0.249914	0.014302	control	0	control
SPI1	FAM111B	TRUE	2	taipale__SPI1_full_AAAAAGCGGAAGTN_repr	4.29	10kb	top5perTarget	0.243104	0.0129206	control	0	control
SPI1	FCER1G	TRUE	5	taipale__SPI1_full_AAAAAGCGGAAGTN_repr	4.29	10kb	top5perTarget	0.438007	0.0255368	control	0	control
SPI1	GDE1	TRUE	2	taipale__SPI1_full_AAAAAGCGGAAGTN_repr	4.29	10kb	top5perTarget	0.226792	0.0140866	control	0	control
SPI1	GLA	TRUE	2	taipale__SPI1_full_AAAAAGCGGAAGTN_repr	4.29	10kb	top5perTarget	0.183355	0.0115458	control	0	control
SPI1	MKKS	TRUE	4	taipale__SPI1_full_AAAAAGCGGAAGTN_repr	4.29	10kb	top5perTarget	0.289537	0.0194185	control	0	control
SPI1	MLF2	TRUE	3	taipale__SPI1_full_AAAAAGCGGAAGTN_repr	4.29	10kb	top5perTarget	0.286858	0.0183568	control	0	control
SPI1	MRPL33	TRUE	2	taipale__SPI1_full_AAAAAGCGGAAGTN_repr	4.29	10kb	top5perTarget	0.209464	0.0122009	control	0	control
SPI1	MRPS23	TRUE	2	taipale__SPI1_full_AAAAAGCGGAAGTN_repr	4.29	10kb	top5perTarget	0.225378	0.0110808	control	0	control
SPI1	NDUFB1	TRUE	1	taipale__SPI1_full_AAAAAGCGGAAGTN_repr	4.29	10kb	top5perTarget	0.20383	0.0116634	control	0	control
SPI1	NOL7	TRUE	2	taipale__SPI1_full_AAAAAGCGGAAGTN_repr	4.29	10kb	top5perTarget	0.304816	0.0174255	control	0	control
SPI1	NPL	TRUE	6	taipale__SPI1_full_AAAAAGCGGAAGTN_repr	4.29	10kb	top5perTarget	0.240997	0.0131258	control	0	control
SPI1	PI4K2A	TRUE	2	taipale__SPI1_full_AAAAAGCGGAAGTN_repr	4.29	10kb	top5perTarget	0.232306	0.0180759	control	0	control
SPI1	POLB	TRUE	1	taipale__SPI1_full_AAAAAGCGGAAGTN_repr	4.29	10kb	top5perTarget	0.317396	0.0242749	control	0	control
SPI1	PPIG	TRUE	7	taipale__SPI1_full_AAAAAGCGGAAGTN_repr	4.29	10kb	top5perTarget	0.23518	0.0134296	control	0	control
SPI1	RBM25	TRUE	2	taipale__SPI1_full_AAAAAGCGGAAGTN_repr	4.29	10kb	top5perTarget	0.208668	0.0111354	control	0	control
SPI1	RBM8A	TRUE	4	taipale__SPI1_full_AAAAAGCGGAAGTN_repr	4.29	10kb	top5perTarget	0.303272	0.0180286	control	0	control
SPI1	RGS10	TRUE	3	taipale__SPI1_full_AAAAAGCGGAAGTN_repr	4.29	10kb	top5perTarget	0.525078	0.060032	control	0	control
SPI1	SLC23A2	TRUE	4	taipale__SPI1_full_AAAAAGCGGAAGTN_repr	4.29	10kb	top5perTarget	0.261686	0.0149405	control	0	control
SPI1	TMBIM6	TRUE	5	taipale__SPI1_full_AAAAAGCGGAAGTN_repr	4.29	10kb	top5perTarget	0.443016	0.0380467	control	0	control
SPI1	TMEM131	TRUE	5	taipale__SPI1_full_AAAAAGCGGAAGTN_repr	4.29	10kb	top5perTarget	0.212988	0.01196	control	0	control
SPI1	UBTD1	TRUE	1	taipale__SPI1_full_AAAAAGCGGAAGTN_repr	4.29	10kb	top5perTarget	0.282418	0.0249125	control	0	control
SPI1	ANP32E	TRUE	2	cisbp__M0686	4.19	10kb	w0.01Andw0.005	0.204503	0.0115528	control	0	control
SPI1	CAPZA2	TRUE	4	cisbp__M0686	4.19	10kb	w0.01Andw0.005	0.29689	0.013188	control	0	control
SPI1	CD9	TRUE	11	cisbp__M0686	4.19	10kb	w0.01Andw0.005	0.379558	0.031787	control	0	control
SPI1	FAM111A	TRUE	8	cisbp__M0686	4.19	10kb	w0.01Andw0.005	0.291932	0.0146508	control	0	control
SPI1	HMGN4	TRUE	6	cisbp__M0686	4.19	10kb	w0.01Andw0.005	0.207641	0.0117469	control	0	control
SPI1	OXA1L	TRUE	2	cisbp__M0686	4.19	10kb	w0.01Andw0.005	0.180628	0.0106648	control	0	control
SPI1	PLEKHO1	TRUE	12	cisbp__M0686	4.19	10kb	w0.01Andw0.005	0.274392	0.0296145	control	0	control
SPI1	RPS5	TRUE	7	cisbp__M0686	4.19	10kb	w0.01Andw0.005	0.369695	0.011724	control	0	control
SPI1	TOP1	TRUE	2	cisbp__M0686	4.19	10kb	w0.01Andw0.005	0.290569	0.0166393	control	0	control
SPI1	YKT6	TRUE	13	cisbp__M0686	4.19	10kb	w0.01Andw0.005	0.360573	0.02179	control	0	control
SPI1	EML4	TRUE	1	cisbp__M6122	4.09	10kb	top5perTarget	0.328426	0.0266943	control	0	control
SPI1	DRAM1	TRUE	1	cisbp__M5863	3.99	10kb	top5perTarget	0.303539	0.0166372	control	0	control
SPI1	NDUFB4	TRUE	3	cisbp__M5863	3.99	10kb	top5perTarget	0.398765	0.0232114	control	0	control
SPI1	LEPROTL1	TRUE	4	cisbp__M4489	3.98	10kb	top5perTarget	0.238656	0.0156503	control	0	control
SPI1	TNFRSF21	TRUE	1	cisbp__M4489	3.98	10kb	top5perTarget	0.211142	0.013426	control	0	control
SPI1	ZC3H15	TRUE	1	cisbp__M4489	3.98	10kb	top5perTarget	0.253725	0.0161248	control	0	control
SPI1	ARHGAP31	TRUE	9	transfac_pro__M00971	3.62	10kb	w0.01Andw0.005	0.192736	0.0156168	control	0	control
SPI1	BRI3	TRUE	7	transfac_pro__M00971	3.62	10kb	w0.01Andw0.005	0.287224	0.010581	control	0	control
SPI1	C17orf49	TRUE	3	transfac_pro__M00971	3.62	10kb	w0.01Andw0.005	0.220833	0.0143324	control	0	control
SPI1	C3	TRUE	7	transfac_pro__M00971	3.62	10kb	w0.01Andw0.005	0.25025	0.014646	control	0	control
SPI1	CCDC88A	TRUE	10	transfac_pro__M00971	3.62	10kb	w0.01Andw0.005	0.232139	0.0106135	control	0	control
SPI1	CRK	TRUE	6	transfac_pro__M00971	3.62	10kb	w0.01Andw0.005	0.263976	0.0120301	control	0	control
SPI1	FBP1	TRUE	2	transfac_pro__M00971	3.62	10kb	w0.01Andw0.005	0.223876	0.0181446	control	0	control
SPI1	FERMT3	TRUE	13	transfac_pro__M00971	3.62	10kb	w0.01Andw0.005	0.27622	0.0133605	control	0	control
SPI1	GIMAP8	TRUE	2	transfac_pro__M00971	3.62	10kb	w0.01Andw0.005	0.150516	0.0100506	control	0	control
SPI1	HNRNPM	TRUE	4	transfac_pro__M00971	3.62	10kb	w0.01Andw0.005	0.269353	0.011746	control	0	control
SPI1	MIDN	TRUE	11	transfac_pro__M00971	3.62	10kb	w0.01Andw0.005	0.156264	0.0121539	control	0	control
SPI1	RNF7	TRUE	10	transfac_pro__M00971	3.62	10kb	w0.01Andw0.005	0.195778	0.0107233	control	0	control
SPI1	SAG	TRUE	5	transfac_pro__M00971	3.62	10kb	w0.01Andw0.005	0.168053	0.0167432	control	0	control
SPI1	STAB1	TRUE	6	transfac_pro__M00971	3.62	10kb	w0.01Andw0.005	0.13897	0.0113996	control	0	control
SPI1	FLVCR2	TRUE	8	transfac_pro__M02278	3.54	10kb	w0.01Andw0.005	0.159479	0.010991	control	0	control
SPI1	MRPL24	TRUE	5	transfac_pro__M02278	3.54	10kb	w0.01Andw0.005	0.319829	0.0176278	control	0	control
SPI1	RASGEF1B	TRUE	2	transfac_pro__M02278	3.54	10kb	w0.01Andw0.005	0.20257	0.0152334	control	0	control
SPI1	RPL32	TRUE	13	transfac_pro__M02278	3.54	10kb	w0.01Andw0.005	0.450947	0.0191209	control	0	control
SPI1	YWHAQ	TRUE	5	transfac_pro__M02278	3.54	10kb	w0.01Andw0.005	0.296289	0.0143146	control	0	control
ATF4	ARID5B	TRUE	19	taipale_tf_pairs__ATF4_TEF_RNMTGATGCAATN_CAP	5.4	10kb	w0.01Andw0.005	0.131778	0.0115225	hub20_06	6	hub20
ATF4	ATF3	TRUE	43	taipale_tf_pairs__ATF4_TEF_RNMTGATGCAATN_CAP	5.4	10kb	w0.01Andw0.005	0.0719464	0.0136542	hub20_06	6	hub20
ATF4	CEBPG	TRUE	31	taipale_tf_pairs__ATF4_TEF_RNMTGATGCAATN_CAP	5.4	10kb	w0.01Andw0.005	0.142237	0.0149923	hub20_06	6	hub20
ATF4	CLIC4	TRUE	18	taipale_tf_pairs__ATF4_TEF_RNMTGATGCAATN_CAP	5.4	10kb	w0.01Andw0.005	0.128404	0.0176548	hub20_06	6	hub20
ATF4	EIF1	TRUE	36	taipale_tf_pairs__ATF4_TEF_RNMTGATGCAATN_CAP	5.4	10kb	w0.01Andw0.005	0.276293	0.0160444	hub20_06	6	hub20
ATF4	HSPA5	TRUE	13	taipale_tf_pairs__ATF4_TEF_RNMTGATGCAATN_CAP	5.4	10kb	w0.01Andw0.005	0.131921	0.0108022	hub20_06	6	hub20
ATF4	NUPR1	TRUE	8	taipale_tf_pairs__ATF4_TEF_RNMTGATGCAATN_CAP	5.4	10kb	w0.01Andw0.005	0.131303	0.0173942	hub20_06	6	hub20
ATF4	SLC38A2	TRUE	12	taipale_tf_pairs__ATF4_TEF_RNMTGATGCAATN_CAP	5.4	10kb	w0.01Andw0.005	0.144436	0.0116138	hub20_06	6	hub20
ATF4	SLC7A11	TRUE	11	taipale_tf_pairs__ATF4_TEF_RNMTGATGCAATN_CAP	5.4	10kb	w0.01Andw0.005	0.167161	0.011394	hub20_06	6	hub20
ATF4	TRIB3	TRUE	33	taipale_tf_pairs__ATF4_TEF_RNMTGATGCAATN_CAP	5.4	10kb	w0.01Andw0.005	0.179738	0.0332251	hub20_06	6	hub20
ATF4	RASGRP3	TRUE	15	cisbp__M5988	4.76	10kb	w0.01Andw0.005	0.103491	0.0127295	hub20_06	6	hub20
ATF4	RTN4	TRUE	21	cisbp__M5988	4.76	10kb	w0.01Andw0.005	0.164999	0.0132038	hub20_06	6	hub20
ATF4	RUNX2	TRUE	1	cisbp__M5988	4.76	10kb	w0.01Andw0.005	0.0932518	0.0116199	hub20_06	6	hub20
ATF4	GADD45A	TRUE	13	homer__MTGATGCAAT_Atf4	4.51	10kb	w0.01Andw0.005	0.107022	0.0193153	hub20_06	6	hub20
ATF4	PEA15	TRUE	10	homer__MTGATGCAAT_Atf4	4.51	10kb	w0.01Andw0.005	0.182074	0.0101244	hub20_06	6	hub20
ATF4	SESN2	TRUE	2	homer__MTGATGCAAT_Atf4	4.51	10kb	w0.01Andw0.005	0.0885695	0.0110061	hub20_06	6	hub20
ATF4	ADM	TRUE	5	transfac_pro__M00981	4.05	10kb	w0.01Andw0.005	0.111891	0.0107066	hub20_06	6	hub20
ATF4	ANKRD12	TRUE	7	transfac_pro__M00981	4.05	10kb	w0.01Andw0.005	0.154936	0.012034	hub20_06	6	hub20
ATF4	ANXA7	TRUE	3	transfac_pro__M00981	4.05	10kb	w0.01Andw0.005	0.179511	0.0110945	hub20_06	6	hub20
ATF4	ARF6	TRUE	1	transfac_pro__M00981	4.05	10kb	w0.01Andw0.005	0.17848	0.0109116	hub20_06	6	hub20
ATF4	BACH1	TRUE	5	transfac_pro__M00981	4.05	10kb	w0.01Andw0.005	0.180852	0.0108203	hub20_06	6	hub20
ATF4	BIRC2	TRUE	33	transfac_pro__M00981	4.05	10kb	w0.01Andw0.005	0.191858	0.0169348	hub20_06	6	hub20
ATF4	BRD2	TRUE	16	transfac_pro__M00981	4.05	10kb	w0.01Andw0.005	0.153447	0.0105196	hub20_06	6	hub20
ATF4	DUSP1	TRUE	20	transfac_pro__M00981	4.05	10kb	w0.01Andw0.005	0.151846	0.0102312	hub20_06	6	hub20
ATF4	EMP1	TRUE	15	transfac_pro__M00981	4.05	10kb	w0.01Andw0.005	0.215663	0.0172027	hub20_06	6	hub20
ATF4	FBXL20	TRUE	2	transfac_pro__M00981	4.05	10kb	w0.01Andw0.005	0.0856892	0.0120143	hub20_06	6	hub20
ATF4	FOSL1	TRUE	4	transfac_pro__M00981	4.05	10kb	w0.01Andw0.005	0.135306	0.0124306	hub20_06	6	hub20
ATF4	GABARAPL1	TRUE	11	transfac_pro__M00981	4.05	10kb	w0.01Andw0.005	0.139784	0.0176191	hub20_06	6	hub20
ATF4	GPRC5A	TRUE	16	transfac_pro__M00981	4.05	10kb	w0.01Andw0.005	0.0937859	0.0172388	hub20_06	6	hub20
ATF4	IPO5	TRUE	14	transfac_pro__M00981	4.05	10kb	w0.01Andw0.005	0.113965	0.0130986	hub20_06	6	hub20
ATF4	KLF6	TRUE	15	transfac_pro__M00981	4.05	10kb	w0.01Andw0.005	0.150794	0.0122756	hub20_06	6	hub20
ATF4	MAFF	TRUE	26	transfac_pro__M00981	4.05	10kb	w0.01Andw0.005	0.125741	0.0112232	hub20_06	6	hub20
ATF4	MAFG	TRUE	16	transfac_pro__M00981	4.05	10kb	w0.01Andw0.005	0.167226	0.0129106	hub20_06	6	hub20
ATF4	MKNK2	TRUE	9	transfac_pro__M00981	4.05	10kb	w0.01Andw0.005	0.157465	0.0278025	hub20_06	6	hub20
ATF4	OLR1	TRUE	5	transfac_pro__M00981	4.05	10kb	w0.01Andw0.005	0.108135	0.0124002	hub20_06	6	hub20
ATF4	PAFAH1B1	TRUE	19	transfac_pro__M00981	4.05	10kb	w0.01Andw0.005	0.169013	0.0103357	hub20_06	6	hub20
ATF4	PHF20L1	TRUE	16	transfac_pro__M00981	4.05	10kb	w0.01Andw0.005	0.128694	0.0131852	hub20_06	6	hub20
ATF4	PMAIP1	TRUE	9	transfac_pro__M00981	4.05	10kb	w0.01Andw0.005	0.253355	0.0324193	hub20_06	6	hub20
ATF4	PPP1R15A	TRUE	21	transfac_pro__M00981	4.05	10kb	w0.01Andw0.005	0.186216	0.0293167	hub20_06	6	hub20
ATF4	RASSF1	TRUE	5	transfac_pro__M00981	4.05	10kb	w0.01Andw0.005	0.162522	0.026122	hub20_06	6	hub20
ATF4	RASSF8	TRUE	13	transfac_pro__M00981	4.05	10kb	w0.01Andw0.005	0.100388	0.0129643	hub20_06	6	hub20
ATF4	SGK1	TRUE	7	transfac_pro__M00981	4.05	10kb	w0.01Andw0.005	0.166703	0.0112567	hub20_06	6	hub20
ATF4	SLC3A2	TRUE	14	transfac_pro__M00981	4.05	10kb	w0.01Andw0.005	0.221157	0.0191889	hub20_06	6	hub20
ATF4	SLC6A8	TRUE	7	transfac_pro__M00981	4.05	10kb	w0.01Andw0.005	0.0683583	0.0110365	hub20_06	6	hub20
ATF4	TNFRSF1B	TRUE	17	transfac_pro__M00981	4.05	10kb	w0.01Andw0.005	0.164988	0.0124544	hub20_06	6	hub20
ATF4	TPT1	TRUE	12	transfac_pro__M00981	4.05	10kb	w0.01Andw0.005	0.269418	0.0112219	hub20_06	6	hub20
ATF4	TRIB1	TRUE	11	transfac_pro__M00981	4.05	10kb	w0.01Andw0.005	0.14525	0.0110084	hub20_06	6	hub20
ATF4	TSC22D3	TRUE	4	transfac_pro__M00981	4.05	10kb	w0.01Andw0.005	0.140879	0.0119971	hub20_06	6	hub20
ATF4	UBC	TRUE	31	transfac_pro__M00981	4.05	10kb	w0.01Andw0.005	0.203594	0.0216436	hub20_06	6	hub20
ATF4	YWHAH	TRUE	9	transfac_pro__M00981	4.05	10kb	w0.01Andw0.005	0.184769	0.0128561	hub20_06	6	hub20
ATF4	ZFAND2A	TRUE	7	transfac_pro__M00981	4.05	10kb	w0.01Andw0.005	0.212928	0.026741	hub20_06	6	hub20
ATF4	ZFAND2B	TRUE	21	transfac_pro__M00981	4.05	10kb	w0.01Andw0.005	0.12235	0.0124598	hub20_06	6	hub20
ATF4	FBXO32	TRUE	5	transfac_pro__M00514	3.53	10kb	top50	0.0959873	0.0203934	hub20_06	6	hub20
ATF4	FNIP2	TRUE	2	swissregulon__hs__ATF4.p2	3.53	10kb	w0.01Andw0.005	0.108377	0.0105536	hub20_06	6	hub20
ATF4	KCNN4	TRUE	9	transfac_pro__M00514	3.53	10kb	top50	0.0933807	0.015008	hub20_06	6	hub20
ATF4	RNF19B	TRUE	3	transfac_pro__M00514	3.53	10kb	top50	0.181359	0.0217271	hub20_06	6	hub20
ATF4	SLAMF7	TRUE	2	transfac_pro__M00514	3.53	10kb	top50	0.185848	0.0259767	hub20_06	6	hub20
ATF4	SLC39A14	TRUE	2	transfac_pro__M00514	3.53	10kb	top50	0.213348	0.0204824	hub20_06	6	hub20
ATF4	SQSTM1	TRUE	4	transfac_pro__M00514	3.53	10kb	top50	0.289795	0.0323198	hub20_06	6	hub20
BACH1	ABL2	TRUE	11	dbcorrdb__BACH1__ENCSR000EBQ_1__m1	5.05	10kb	top50	0.219203	0.0199935	hub20_06	6	hub20
BACH1	ADM	TRUE	2	dbcorrdb__BACH1__ENCSR000EBQ_1__m1	5.05	10kb	top50	0.165556	0.0127752	hub20_06	6	hub20
BACH1	AHCTF1	TRUE	2	dbcorrdb__BACH1__ENCSR000EBQ_1__m1	5.05	10kb	top50	0.195594	0.0141601	hub20_06	6	hub20
BACH1	BACH1	TRUE	29	dbcorrdb__BACH1__ENCSR000EBQ_1__m1	5.05	10kb	top50	1	NA	hub20_06	6	hub20
BACH1	CCDC82	TRUE	7	dbcorrdb__BACH1__ENCSR000EBQ_1__m1	5.05	10kb	top50	0.152752	0.013492	hub20_06	6	hub20
BACH1	CDKN1A	TRUE	30	dbcorrdb__BACH1__ENCSR000EBQ_1__m1	5.05	10kb	top50	0.188971	0.0124059	hub20_06	6	hub20
BACH1	CLIP1	TRUE	8	dbcorrdb__BACH1__ENCSR000EBQ_1__m1	5.05	10kb	top50	0.188561	0.01355	hub20_06	6	hub20
BACH1	CSGALNACT2	TRUE	3	dbcorrdb__BACH1__ENCSR000EBQ_1__m1	5.05	10kb	top50	0.14452	0.0118437	hub20_06	6	hub20
BACH1	FAM168B	TRUE	2	dbcorrdb__BACH1__ENCSR000EBQ_1__m1	5.05	10kb	top50	0.193695	0.0138883	hub20_06	6	hub20
BACH1	FBXW11	TRUE	9	dbcorrdb__BACH1__ENCSR000EBQ_1__m1	5.05	10kb	top50	0.177707	0.0123405	hub20_06	6	hub20
BACH1	GCLC	TRUE	29	dbcorrdb__BACH1__ENCSR000EBQ_1__m1	5.05	10kb	top50	0.181353	0.0149352	hub20_06	6	hub20
BACH1	GSR	TRUE	16	dbcorrdb__BACH1__ENCSR000EBQ_1__m1	5.05	10kb	top50	0.219369	0.0128375	hub20_06	6	hub20
BACH1	HMGXB4	TRUE	21	dbcorrdb__BACH1__ENCSR000EBQ_1__m1	5.05	10kb	top50	0.176748	0.0127291	hub20_06	6	hub20
BACH1	IER3	TRUE	15	dbcorrdb__BACH1__ENCSR000EBQ_1__m1	5.05	10kb	top50	0.207504	0.0152869	hub20_06	6	hub20
BACH1	IGF2R	TRUE	23	dbcorrdb__BACH1__ENCSR000EBQ_1__m1	5.05	10kb	top50	0.216086	0.0157061	hub20_06	6	hub20
BACH1	IL1RAP	TRUE	10	dbcorrdb__BACH1__ENCSR000EBQ_1__m1	5.05	10kb	top50	0.212767	0.0121626	hub20_06	6	hub20
BACH1	MAPK6	TRUE	30	dbcorrdb__BACH1__ENCSR000EBQ_1__m1	5.05	10kb	top50	0.196391	0.0125549	hub20_06	6	hub20
BACH1	MBP	TRUE	18	dbcorrdb__BACH1__ENCSR000EBQ_1__m1	5.05	10kb	top50	0.200371	0.0135501	hub20_06	6	hub20
BACH1	MITF	TRUE	15	dbcorrdb__BACH1__ENCSR000EBQ_1__m1	5.05	10kb	top50	0.165609	0.0118518	hub20_06	6	hub20
BACH1	N4BP1	TRUE	17	dbcorrdb__BACH1__ENCSR000EBQ_1__m1	5.05	10kb	top50	0.254806	0.0207787	hub20_06	6	hub20
BACH1	NRP2	TRUE	7	dbcorrdb__BACH1__ENCSR000EBQ_1__m1	5.05	10kb	top50	0.190343	0.0117016	hub20_06	6	hub20
BACH1	PLCL1	TRUE	25	dbcorrdb__BACH1__ENCSR000EBQ_1__m1	5.05	10kb	top50	0.175471	0.0141396	hub20_06	6	hub20
BACH1	PRKCB	TRUE	1	dbcorrdb__BACH1__ENCSR000EBQ_1__m1	5.05	10kb	top50	0.232039	0.0145882	hub20_06	6	hub20
BACH1	PTPN12	TRUE	6	dbcorrdb__BACH1__ENCSR000EBQ_1__m1	5.05	10kb	top50	0.217918	0.0158149	hub20_06	6	hub20
BACH1	RNF19B	TRUE	2	dbcorrdb__BACH1__ENCSR000EBQ_1__m1	5.05	10kb	top50	0.211136	0.0173147	hub20_06	6	hub20
BACH1	SLC7A11	TRUE	10	dbcorrdb__BACH1__ENCSR000EBQ_1__m1	5.05	10kb	top50	0.343531	0.0412489	hub20_06	6	hub20
BACH1	SRXN1	TRUE	18	dbcorrdb__BACH1__ENCSR000EBQ_1__m1	5.05	10kb	top50	0.297221	0.0256141	hub20_06	6	hub20
BACH1	TRIB1	TRUE	18	dbcorrdb__BACH1__ENCSR000EBQ_1__m1	5.05	10kb	top50	0.156675	0.0117854	hub20_06	6	hub20
BACH1	TXNRD1	TRUE	14	dbcorrdb__BACH1__ENCSR000EBQ_1__m1	5.05	10kb	top50	0.45402	0.0538285	hub20_06	6	hub20
BACH1	ZDHHC18	TRUE	4	dbcorrdb__BACH1__ENCSR000EBQ_1__m1	5.05	10kb	top50	0.194652	0.0123314	hub20_06	6	hub20
BACH1	ZEB2	TRUE	11	dbcorrdb__BACH1__ENCSR000EBQ_1__m1	5.05	10kb	top50	0.22489	0.013387	hub20_06	6	hub20
BACH1	ZFAND2A	TRUE	28	dbcorrdb__BACH1__ENCSR000EBQ_1__m1	5.05	10kb	top50	0.207895	0.0170829	hub20_06	6	hub20
BACH1	ZHX1	TRUE	21	dbcorrdb__BACH1__ENCSR000EBQ_1__m1	5.05	10kb	top50	0.184857	0.0130552	hub20_06	6	hub20
BACH1	ARHGEF11	TRUE	13	hocomoco__BACH1_MOUSE.H11MO.0.C	4.96	10kb	w0.01Andw0.005	0.189481	0.0138481	hub20_06	6	hub20
BACH1	BAIAP2	TRUE	7	hocomoco__BACH1_MOUSE.H11MO.0.C	4.96	10kb	w0.01Andw0.005	0.139087	0.0105601	hub20_06	6	hub20
BACH1	CPEB4	TRUE	8	hocomoco__BACH1_MOUSE.H11MO.0.C	4.96	10kb	w0.01Andw0.005	0.18281	0.0103711	hub20_06	6	hub20
BACH1	DIAPH2	TRUE	8	hocomoco__BACH1_MOUSE.H11MO.0.C	4.96	10kb	w0.01Andw0.005	0.166439	0.0111419	hub20_06	6	hub20
BACH1	GBE1	TRUE	4	hocomoco__BACH1_MOUSE.H11MO.0.C	4.96	10kb	w0.01Andw0.005	0.201387	0.0115577	hub20_06	6	hub20
BACH1	GPNMB	TRUE	8	hocomoco__BACH1_MOUSE.H11MO.0.C	4.96	10kb	w0.01Andw0.005	0.222961	0.0107556	hub20_06	6	hub20
BACH1	GPR183	TRUE	11	hocomoco__BACH1_MOUSE.H11MO.0.C	4.96	10kb	w0.01Andw0.005	0.154109	0.0115624	hub20_06	6	hub20
BACH1	OSGIN1	TRUE	15	hocomoco__BACH1_MOUSE.H11MO.0.C	4.96	10kb	w0.01Andw0.005	0.141285	0.0132282	hub20_06	6	hub20
BACH1	PNPLA8	TRUE	11	hocomoco__BACH1_MOUSE.H11MO.0.C	4.96	10kb	w0.01Andw0.005	0.16786	0.0100867	hub20_06	6	hub20
BACH1	SQSTM1	TRUE	18	hocomoco__BACH1_MOUSE.H11MO.0.C	4.96	10kb	w0.01Andw0.005	0.23819	0.0108826	hub20_06	6	hub20
BACH1	RB1CC1	TRUE	13	hocomoco__BACH1_HUMAN.H11MO.0.A	3.93	10kb	w0.01Andw0.005	0.191491	0.0115222	hub20_06	6	hub20
CEBPB	BIRC2	TRUE	19	dbcorrdb__CEBPB__ENCSR000EFM_1__m2	5.22	10kb	top1sd	0.265061	0.0265146	hub20_06	6	hub20
CEBPB	CDC42EP3	TRUE	17	dbcorrdb__CEBPB__ENCSR000EFM_1__m2	5.22	10kb	top1sd	0.271019	0.0259834	hub20_06	6	hub20
CEBPB	CEBPB	TRUE	21	dbcorrdb__CEBPB__ENCSR000EFM_1__m2	5.22	10kb	top1sd	1	NA	hub20_06	6	hub20
CEBPB	OXR1	TRUE	23	dbcorrdb__CEBPB__ENCSR000EFM_1__m2	5.22	10kb	top1sd	0.229139	0.0208479	hub20_06	6	hub20
CEBPB	RB1CC1	TRUE	23	dbcorrdb__CEBPB__ENCSR000EFM_1__m2	5.22	10kb	top1sd	0.225924	0.0188495	hub20_06	6	hub20
CEBPB	SNX10	TRUE	15	dbcorrdb__CEBPB__ENCSR000EFM_1__m2	5.22	10kb	top1sd	0.399358	0.033192	hub20_06	6	hub20
CEBPB	UBC	TRUE	24	dbcorrdb__CEBPB__ENCSR000EFM_1__m2	5.22	10kb	top1sd	0.233592	0.019306	hub20_06	6	hub20
CEBPB	BACH1	TRUE	2	taipale_tf_pairs__TEAD4_CEBPB_NTTRCGYAANNNNNNGGAATGY_CAP_repr	5.07	10kb	top5perTarget	0.181627	0.0106197	hub20_06	6	hub20
CEBPB	DUSP1	TRUE	33	taipale_tf_pairs__TEAD4_CEBPB_NTTRCGYAANNNNNNGGAATGY_CAP_repr	5.07	10kb	top5perTarget	0.224903	0.0199562	hub20_06	6	hub20
CEBPB	PARM1	TRUE	1	taipale_tf_pairs__TEAD4_CEBPB_NTTRCGYAANNNNNNGGAATGY_CAP_repr	5.07	10kb	top5perTarget	0.254979	0.0165542	hub20_06	6	hub20
CEBPB	PNPLA8	TRUE	5	taipale_tf_pairs__TEAD4_CEBPB_NTTRCGYAANNNNNNGGAATGY_CAP_repr	5.07	10kb	top5perTarget	0.207965	0.0151932	hub20_06	6	hub20
CEBPB	PPARG	TRUE	28	taipale_tf_pairs__TEAD4_CEBPB_NTTRCGYAANNNNNNGGAATGY_CAP_repr	5.07	10kb	top5perTarget	0.259523	0.0268542	hub20_06	6	hub20
CEBPB	RUNX3	TRUE	3	taipale_tf_pairs__TEAD4_CEBPB_NTTRCGYAANNNNNNGGAATGY_CAP_repr	5.07	10kb	top5perTarget	0.167464	0.011738	hub20_06	6	hub20
CEBPB	SCIN	TRUE	3	taipale_tf_pairs__TEAD4_CEBPB_NTTRCGYAANNNNNNGGAATGY_CAP_repr	5.07	10kb	top5perTarget	0.168506	0.0107976	hub20_06	6	hub20
CEBPB	ATP6V0D1	TRUE	5	cisbp__M4606	4.3	10kb	top10perTarget	0.221674	0.011058	hub20_06	6	hub20
CEBPB	TMBIM6	TRUE	14	cisbp__M4606	4.3	10kb	top10perTarget	0.301159	0.01591	hub20_06	6	hub20
CEBPB	TPT1	TRUE	16	cisbp__M4606	4.3	10kb	top10perTarget	0.327551	0.0165414	hub20_06	6	hub20
CEBPB	ARL4A	TRUE	5	transfac_pro__M00912	4.04	10kb	top5perTarget	0.224718	0.0173915	hub20_06	6	hub20
CEBPB	CCDC88A	TRUE	4	transfac_pro__M00912	4.04	10kb	top5perTarget	0.21555	0.0122124	hub20_06	6	hub20
CEBPB	DENND2D	TRUE	8	transfac_pro__M00912	4.04	10kb	top5perTarget	0.20363	0.0113038	hub20_06	6	hub20
CEBPB	EHF	TRUE	5	transfac_pro__M00912	4.04	10kb	top5perTarget	0.270876	0.0171617	hub20_06	6	hub20
CEBPB	HVCN1	TRUE	10	transfac_pro__M00912	4.04	10kb	top5perTarget	0.287143	0.0227681	hub20_06	6	hub20
CEBPB	ID2	TRUE	5	transfac_pro__M00912	4.04	10kb	top5perTarget	0.249468	0.0168218	hub20_06	6	hub20
CEBPB	LIMA1	TRUE	7	transfac_pro__M00912	4.04	10kb	top5perTarget	0.219393	0.0163312	hub20_06	6	hub20
CEBPB	OSBPL8	TRUE	10	transfac_pro__M00912	4.04	10kb	top5perTarget	0.220495	0.0138082	hub20_06	6	hub20
CEBPB	SH3GLB1	TRUE	2	transfac_pro__M00912	4.04	10kb	top5perTarget	0.185064	0.0103279	hub20_06	6	hub20
CEBPB	SOD2	TRUE	3	transfac_pro__M00912	4.04	10kb	top5perTarget	0.270738	0.0147917	hub20_06	6	hub20
CEBPB	SVIL	TRUE	11	transfac_pro__M00912	4.04	10kb	top5perTarget	0.208982	0.0146432	hub20_06	6	hub20
CEBPB	TLR4	TRUE	5	transfac_pro__M00912	4.04	10kb	top5perTarget	0.267665	0.0199801	hub20_06	6	hub20
CEBPB	AIFM2	TRUE	9	cisbp__M4556	3.41	10kb	w0.01Andw0.005	0.190898	0.012883	hub20_06	6	hub20
CEBPB	BEND7	TRUE	6	cisbp__M4556	3.41	10kb	w0.01Andw0.005	0.184078	0.0143321	hub20_06	6	hub20
CEBPB	DRAM1	TRUE	11	cisbp__M4556	3.41	10kb	w0.01Andw0.005	0.223652	0.0119609	hub20_06	6	hub20
CEBPB	FMNL3	TRUE	4	cisbp__M4556	3.41	10kb	w0.01Andw0.005	0.180722	0.0131005	hub20_06	6	hub20
CEBPB	HRH1	TRUE	17	cisbp__M4556	3.41	10kb	w0.01Andw0.005	0.153864	0.0149691	hub20_06	6	hub20
CEBPB	MAP4K4	TRUE	9	cisbp__M4556	3.41	10kb	w0.01Andw0.005	0.199199	0.0115714	hub20_06	6	hub20
CEBPB	NFIL3	TRUE	14	cisbp__M4556	3.41	10kb	w0.01Andw0.005	0.180869	0.0118052	hub20_06	6	hub20
CEBPB	RPS6KA3	TRUE	6	cisbp__M4556	3.41	10kb	w0.01Andw0.005	0.134547	0.011045	hub20_06	6	hub20
CEBPB	SLC45A3	TRUE	5	cisbp__M4556	3.41	10kb	w0.01Andw0.005	0.151567	0.0114299	hub20_06	6	hub20
CEBPB	SPI1	TRUE	14	cisbp__M4556	3.41	10kb	w0.01Andw0.005	0.282823	0.0119892	hub20_06	6	hub20
CEBPB	STX3	TRUE	7	cisbp__M4556	3.41	10kb	w0.01Andw0.005	0.190901	0.0129712	hub20_06	6	hub20
CEBPB	TRIB1	TRUE	14	cisbp__M4556	3.41	10kb	w0.01Andw0.005	0.125039	0.0112953	hub20_06	6	hub20
CEBPB	UGP2	TRUE	12	cisbp__M4556	3.41	10kb	w0.01Andw0.005	0.171863	0.0120272	hub20_06	6	hub20
CEBPB	UPF3B	TRUE	8	cisbp__M4556	3.41	10kb	w0.01Andw0.005	0.11464	0.0101298	hub20_06	6	hub20
CEBPB	ARHGEF11	TRUE	4	transfac_pro__M08910	3.31	10kb	w0.01Andw0.005	0.169278	0.0108908	hub20_06	6	hub20
CEBPB	ARHGEF2	TRUE	4	transfac_pro__M08910	3.31	10kb	w0.01Andw0.005	0.183545	0.0130952	hub20_06	6	hub20
CEBPB	BHLHE40	TRUE	12	transfac_pro__M08910	3.31	10kb	w0.01Andw0.005	0.152691	0.0111127	hub20_06	6	hub20
CEBPB	BRI3	TRUE	6	transfac_pro__M08910	3.31	10kb	w0.01Andw0.005	0.263129	0.0156631	hub20_06	6	hub20
CEBPB	CD9	TRUE	3	transfac_pro__M08910	3.31	10kb	w0.01Andw0.005	0.181935	0.0100261	hub20_06	6	hub20
CEBPB	CREM	TRUE	4	transfac_pro__M08910	3.31	10kb	w0.01Andw0.005	0.193015	0.0119438	hub20_06	6	hub20
CEBPB	DDX5	TRUE	2	transfac_pro__M08910	3.31	10kb	w0.01Andw0.005	0.204364	0.0104141	hub20_06	6	hub20
CEBPB	DMXL2	TRUE	6	transfac_pro__M08910	3.31	10kb	w0.01Andw0.005	0.199038	0.0140395	hub20_06	6	hub20
CEBPB	ERC1	TRUE	4	transfac_pro__M08910	3.31	10kb	w0.01Andw0.005	0.122354	0.0107207	hub20_06	6	hub20
CEBPB	FRMD4A	TRUE	4	transfac_pro__M08910	3.31	10kb	w0.01Andw0.005	0.173406	0.0101053	hub20_06	6	hub20
CEBPB	FTL	TRUE	3	transfac_pro__M08910	3.31	10kb	w0.01Andw0.005	0.307802	0.0164274	hub20_06	6	hub20
CEBPB	FURIN	TRUE	5	transfac_pro__M08910	3.31	10kb	w0.01Andw0.005	0.224815	0.0121212	hub20_06	6	hub20
CEBPB	GCNT1	TRUE	4	transfac_pro__M08910	3.31	10kb	w0.01Andw0.005	0.188719	0.0140703	hub20_06	6	hub20
CEBPB	GNPTAB	TRUE	4	transfac_pro__M08910	3.31	10kb	w0.01Andw0.005	0.174345	0.0100669	hub20_06	6	hub20
CEBPB	GPCPD1	TRUE	4	transfac_pro__M08910	3.31	10kb	w0.01Andw0.005	0.234674	0.0179193	hub20_06	6	hub20
CEBPB	IER3	TRUE	3	transfac_pro__M08910	3.31	10kb	w0.01Andw0.005	0.176556	0.0102667	hub20_06	6	hub20
CEBPB	IFNGR2	TRUE	4	transfac_pro__M08910	3.31	10kb	w0.01Andw0.005	0.212543	0.014925	hub20_06	6	hub20
CEBPB	LMNB1	TRUE	9	transfac_pro__M08910	3.31	10kb	w0.01Andw0.005	0.218091	0.0112834	hub20_06	6	hub20
CEBPB	LRRFIP2	TRUE	4	transfac_pro__M08910	3.31	10kb	w0.01Andw0.005	0.194422	0.0131439	hub20_06	6	hub20
CEBPB	MAFF	TRUE	7	transfac_pro__M08910	3.31	10kb	w0.01Andw0.005	0.142778	0.0150317	hub20_06	6	hub20
CEBPB	MED13L	TRUE	6	transfac_pro__M08910	3.31	10kb	w0.01Andw0.005	0.14135	0.0109242	hub20_06	6	hub20
CEBPB	NFAM1	TRUE	4	transfac_pro__M08910	3.31	10kb	w0.01Andw0.005	0.186271	0.0103527	hub20_06	6	hub20
CEBPB	NFKBIA	TRUE	10	transfac_pro__M08910	3.31	10kb	w0.01Andw0.005	0.186303	0.0103666	hub20_06	6	hub20
CEBPB	PNP	TRUE	4	transfac_pro__M08910	3.31	10kb	w0.01Andw0.005	0.184795	0.0121065	hub20_06	6	hub20
CEBPB	PPM1M	TRUE	2	transfac_pro__M08910	3.31	10kb	w0.01Andw0.005	0.172563	0.0140964	hub20_06	6	hub20
CEBPB	PPTC7	TRUE	5	transfac_pro__M08910	3.31	10kb	w0.01Andw0.005	0.169657	0.0120582	hub20_06	6	hub20
CEBPB	SGK1	TRUE	5	transfac_pro__M08910	3.31	10kb	w0.01Andw0.005	0.21471	0.016117	hub20_06	6	hub20
CEBPB	SLC31A2	TRUE	5	transfac_pro__M08910	3.31	10kb	w0.01Andw0.005	0.191644	0.0148262	hub20_06	6	hub20
CEBPB	SLC6A6	TRUE	4	transfac_pro__M08910	3.31	10kb	w0.01Andw0.005	0.189982	0.0111692	hub20_06	6	hub20
CEBPB	SPTBN1	TRUE	10	transfac_pro__M08910	3.31	10kb	w0.01Andw0.005	0.15301	0.0115946	hub20_06	6	hub20
CEBPB	STRBP	TRUE	5	transfac_pro__M08910	3.31	10kb	w0.01Andw0.005	0.125593	0.0101433	hub20_06	6	hub20
CEBPB	TLE3	TRUE	5	transfac_pro__M08910	3.31	10kb	w0.01Andw0.005	0.152757	0.0129153	hub20_06	6	hub20
CEBPB	TMEM123	TRUE	2	transfac_pro__M08910	3.31	10kb	w0.01Andw0.005	0.216402	0.0137609	hub20_06	6	hub20
CEBPB	TRAF3IP2	TRUE	7	transfac_pro__M08910	3.31	10kb	w0.01Andw0.005	0.141619	0.012106	hub20_06	6	hub20
CEBPB	UBE2D3	TRUE	6	transfac_pro__M08910	3.31	10kb	w0.01Andw0.005	0.239643	0.0101038	hub20_06	6	hub20
CEBPB	MREG	TRUE	2	cisbp__M3035	3.11	10kb	top1sd	0.234937	0.0186194	hub20_06	6	hub20
CEBPB	N4BP1	TRUE	4	hocomoco__CEBPB_MOUSE.H11MO.0.A	3.11	10kb	top50	0.19782	0.0148206	hub20_06	6	hub20
CEBPB	OSBPL11	TRUE	2	hocomoco__CEBPB_MOUSE.H11MO.0.A	3.11	10kb	top50	0.23782	0.0182164	hub20_06	6	hub20
CEBPB	RPIA	TRUE	1	hocomoco__CEBPB_MOUSE.H11MO.0.A	3.11	10kb	top50	0.25074	0.0149385	hub20_06	6	hub20
CEBPB	SQSTM1	TRUE	4	hocomoco__CEBPB_MOUSE.H11MO.0.A	3.11	10kb	top50	0.280277	0.0196757	hub20_06	6	hub20
CEBPB	TGFA	TRUE	4	hocomoco__CEBPB_MOUSE.H11MO.0.A	3.11	10kb	top50	0.305573	0.0253579	hub20_06	6	hub20
CEBPB	TSKU	TRUE	2	hocomoco__CEBPB_MOUSE.H11MO.0.A	3.11	10kb	top50	0.163455	0.0151443	hub20_06	6	hub20
CEBPB	ZDHHC18	TRUE	2	hocomoco__CEBPB_MOUSE.H11MO.0.A	3.11	10kb	top50	0.238338	0.0194563	hub20_06	6	hub20
CEBPB	C21orf91	TRUE	2	cisbp__M5995	3.02	10kb	w0.01Andw0.005	0.179146	0.0122121	hub20_06	6	hub20
CEBPB	DAB2	TRUE	2	cisbp__M5995	3.02	10kb	w0.01Andw0.005	0.267058	0.0117337	hub20_06	6	hub20
CEBPB	EGR2	TRUE	3	cisbp__M5995	3.02	10kb	w0.01Andw0.005	0.153959	0.0116742	hub20_06	6	hub20
CEBPB	EIF1	TRUE	3	cisbp__M5995	3.02	10kb	w0.01Andw0.005	0.288536	0.0123465	hub20_06	6	hub20
CEBPB	GNS	TRUE	2	cisbp__M5995	3.02	10kb	w0.01Andw0.005	0.21872	0.0106632	hub20_06	6	hub20
CEBPB	NIPBL	TRUE	1	cisbp__M5995	3.02	10kb	w0.01Andw0.005	0.173719	0.0112761	hub20_06	6	hub20
CEBPB	NPL	TRUE	1	cisbp__M5995	3.02	10kb	w0.01Andw0.005	0.241305	0.0141164	hub20_06	6	hub20
CEBPB	PDHX	TRUE	2	cisbp__M5995	3.02	10kb	w0.01Andw0.005	0.167071	0.0101361	hub20_06	6	hub20
CEBPB	PLSCR1	TRUE	2	cisbp__M5995	3.02	10kb	w0.01Andw0.005	0.202716	0.0118975	hub20_06	6	hub20
ID2	AVPI1	TRUE	1	jaspar__MA0617.1	3.17	10kb	w0.01Andw0.005	0.24888	0.018522	hub20_06	6	hub20
ID2	BHLHE40	TRUE	1	jaspar__MA0617.1	3.17	10kb	w0.01Andw0.005	0.212291	0.0216869	hub20_06	6	hub20
ID2	CLCN7	TRUE	1	jaspar__MA0617.1	3.17	10kb	w0.01Andw0.005	0.205431	0.0166484	hub20_06	6	hub20
ID2	CLN3	TRUE	1	jaspar__MA0617.1	3.17	10kb	w0.01Andw0.005	0.145933	0.0103554	hub20_06	6	hub20
ID2	CTSA	TRUE	1	jaspar__MA0617.1	3.17	10kb	w0.01Andw0.005	0.266853	0.0108077	hub20_06	6	hub20
ID2	CTSB	TRUE	1	jaspar__MA0617.1	3.17	10kb	w0.01Andw0.005	0.313437	0.0227435	hub20_06	6	hub20
ID2	FOXN3	TRUE	1	jaspar__MA0617.1	3.17	10kb	w0.01Andw0.005	0.168381	0.0113951	hub20_06	6	hub20
ID2	GGA2	TRUE	1	jaspar__MA0617.1	3.17	10kb	w0.01Andw0.005	0.258769	0.0200355	hub20_06	6	hub20
ID2	GNS	TRUE	1	jaspar__MA0617.1	3.17	10kb	w0.01Andw0.005	0.224289	0.0107015	hub20_06	6	hub20
ID2	IGF2R	TRUE	1	jaspar__MA0617.1	3.17	10kb	w0.01Andw0.005	0.206802	0.010334	hub20_06	6	hub20
ID2	METRNL	TRUE	1	jaspar__MA0617.1	3.17	10kb	w0.01Andw0.005	0.181224	0.010201	hub20_06	6	hub20
ID2	PNP	TRUE	1	jaspar__MA0617.1	3.17	10kb	w0.01Andw0.005	0.187097	0.0121214	hub20_06	6	hub20
IRF7	UNC45B	TRUE	5	transfac_public__M00453	9.92	10kb	w0.005Andtop50	0.131853	0.0156884	hub20_06	6	hub20
IRF7	BST2	TRUE	60	swissregulon__hs__IRF1_2_7.p3	20	10kb	w0.005Andtop50	0.182405	0.0103195	hub20_06	6	hub20
IRF7	CMPK2	TRUE	21	swissregulon__hs__IRF1_2_7.p3	20	10kb	w0.005Andtop50	0.230459	0.0203723	hub20_06	6	hub20
IRF7	CXCL10	TRUE	78	swissregulon__hs__IRF1_2_7.p3	20	10kb	w0.005Andtop50	0.116957	0.0158494	hub20_06	6	hub20
IRF7	DDX60	TRUE	79	swissregulon__hs__IRF1_2_7.p3	20	10kb	w0.005Andtop50	0.141823	0.0132334	hub20_06	6	hub20
IRF7	DHX58	TRUE	60	swissregulon__hs__IRF1_2_7.p3	20	10kb	w0.005Andtop50	0.163947	0.0161719	hub20_06	6	hub20
IRF7	EIF2AK2	TRUE	78	swissregulon__hs__IRF1_2_7.p3	20	10kb	w0.005Andtop50	0.23123	0.0126955	hub20_06	6	hub20
IRF7	EPSTI1	TRUE	73	swissregulon__hs__IRF1_2_7.p3	20	10kb	w0.005Andtop50	0.309631	0.0253925	hub20_06	6	hub20
IRF7	ETV7	TRUE	47	swissregulon__hs__IRF1_2_7.p3	20	10kb	w0.005Andtop50	0.12006	0.0141464	hub20_06	6	hub20
IRF7	FUNDC1	TRUE	17	swissregulon__hs__IRF1_2_7.p3	20	10kb	w0.005Andtop50	0.198231	0.0104697	hub20_06	6	hub20
IRF7	HERC5	TRUE	12	swissregulon__hs__IRF1_2_7.p3	20	10kb	w0.005Andtop50	0.254726	0.0228524	hub20_06	6	hub20
IRF7	HERC6	TRUE	80	swissregulon__hs__IRF1_2_7.p3	20	10kb	w0.005Andtop50	0.232357	0.0148051	hub20_06	6	hub20
IRF7	IFI44L	TRUE	59	swissregulon__hs__IRF1_2_7.p3	20	10kb	w0.005Andtop50	0.241057	0.0226167	hub20_06	6	hub20
IRF7	IFI6	TRUE	60	swissregulon__hs__IRF1_2_7.p3	20	10kb	w0.005Andtop50	0.240668	0.0122038	hub20_06	6	hub20
IRF7	IFIH1	TRUE	65	swissregulon__hs__IRF1_2_7.p3	20	10kb	w0.005Andtop50	0.183416	0.0150448	hub20_06	6	hub20
IRF7	IFIT1	TRUE	78	swissregulon__hs__IRF1_2_7.p3	20	10kb	w0.005Andtop50	0.301803	0.0385375	hub20_06	6	hub20
IRF7	IFIT2	TRUE	82	swissregulon__hs__IRF1_2_7.p3	20	10kb	w0.005Andtop50	0.239942	0.0271268	hub20_06	6	hub20
IRF7	IFIT5	TRUE	62	swissregulon__hs__IRF1_2_7.p3	20	10kb	w0.005Andtop50	0.20218	0.0187844	hub20_06	6	hub20
IRF7	IL27	TRUE	82	swissregulon__hs__IRF1_2_7.p3	20	10kb	w0.005Andtop50	0.146975	0.0158158	hub20_06	6	hub20
IRF7	IRF7	TRUE	65	swissregulon__hs__IRF1_2_7.p3	20	10kb	w0.005Andtop50	1	NA	hub20_06	6	hub20
IRF7	ISG15	TRUE	80	swissregulon__hs__IRF1_2_7.p3	20	10kb	w0.005Andtop50	0.347794	0.0383493	hub20_06	6	hub20
IRF7	ISG20	TRUE	59	swissregulon__hs__IRF1_2_7.p3	20	10kb	w0.005Andtop50	0.208062	0.0227884	hub20_06	6	hub20
IRF7	MNDA	TRUE	52	swissregulon__hs__IRF1_2_7.p3	20	10kb	w0.005Andtop50	0.0738296	0.0104814	hub20_06	6	hub20
IRF7	MX1	TRUE	75	swissregulon__hs__IRF1_2_7.p3	20	10kb	w0.005Andtop50	0.377648	0.0426753	hub20_06	6	hub20
IRF7	MX2	TRUE	31	swissregulon__hs__IRF1_2_7.p3	20	10kb	w0.005Andtop50	0.322831	0.0282539	hub20_06	6	hub20
IRF7	OAS2	TRUE	61	swissregulon__hs__IRF1_2_7.p3	20	10kb	w0.005Andtop50	0.213899	0.0147905	hub20_06	6	hub20
IRF7	PARP12	TRUE	65	swissregulon__hs__IRF1_2_7.p3	20	10kb	w0.005Andtop50	0.224276	0.0161659	hub20_06	6	hub20
IRF7	PARP14	TRUE	73	swissregulon__hs__IRF1_2_7.p3	20	10kb	w0.005Andtop50	0.206757	0.0184908	hub20_06	6	hub20
IRF7	PARP9	TRUE	79	swissregulon__hs__IRF1_2_7.p3	20	10kb	w0.005Andtop50	0.155472	0.0124533	hub20_06	6	hub20
IRF7	PSMB8	TRUE	65	swissregulon__hs__IRF1_2_7.p3	20	10kb	w0.005Andtop50	0.212382	0.0103403	hub20_06	6	hub20
IRF7	PSMB9	TRUE	74	swissregulon__hs__IRF1_2_7.p3	20	10kb	w0.005Andtop50	0.226278	0.0146277	hub20_06	6	hub20
IRF7	RSAD2	TRUE	79	swissregulon__hs__IRF1_2_7.p3	20	10kb	w0.005Andtop50	0.341626	0.0448638	hub20_06	6	hub20
IRF7	SLFN11	TRUE	51	swissregulon__hs__IRF1_2_7.p3	20	10kb	w0.005Andtop50	0.14499	0.0132238	hub20_06	6	hub20
IRF7	STAT1	TRUE	77	swissregulon__hs__IRF1_2_7.p3	20	10kb	w0.005Andtop50	0.217367	0.0113134	hub20_06	6	hub20
IRF7	STAT2	TRUE	46	swissregulon__hs__IRF1_2_7.p3	20	10kb	w0.005Andtop50	0.154552	0.0107123	hub20_06	6	hub20
IRF7	TAP1	TRUE	54	swissregulon__hs__IRF1_2_7.p3	20	10kb	w0.005Andtop50	0.257721	0.0291503	hub20_06	6	hub20
IRF7	UBE2L6	TRUE	71	swissregulon__hs__IRF1_2_7.p3	20	10kb	w0.005Andtop50	0.227511	0.01588	hub20_06	6	hub20
IRF7	USP18	TRUE	84	swissregulon__hs__IRF1_2_7.p3	20	10kb	w0.005Andtop50	0.220847	0.0185412	hub20_06	6	hub20
IRF7	ZBP1	TRUE	68	swissregulon__hs__IRF1_2_7.p3	20	10kb	w0.005Andtop50	0.154695	0.0122759	hub20_06	6	hub20
IRF7	ZNFX1	TRUE	84	swissregulon__hs__IRF1_2_7.p3	20	10kb	w0.005Andtop50	0.25758	0.0242458	hub20_06	6	hub20
IRF7	IFITM3	TRUE	32	taipale_cyt_meth__IRF7_NYGAAANYGAAANYN_eDBD	17.3	10kb	w0.005Andtop50	0.292453	0.0212775	hub20_06	6	hub20
IRF7	PML	TRUE	26	taipale_cyt_meth__IRF7_NNGAAANYGAAANYN_eDBD_meth_repr	12.8	10kb	w0.005Andtop50	0.210943	0.015541	hub20_06	6	hub20
RUNX1	ALCAM	TRUE	1	transfac_pro__M00769	3.19	10kb	w0.005Andtop50	0.257357	0.014924	hub20_06	6	hub20
RUNX1	ARHGEF11	TRUE	3	transfac_pro__M00769	3.19	10kb	w0.005Andtop50	0.201939	0.0108595	hub20_06	6	hub20
RUNX1	EHF	TRUE	5	transfac_pro__M00769	3.19	10kb	w0.005Andtop50	0.277098	0.0136123	hub20_06	6	hub20
RUNX1	NFE2L2	TRUE	4	transfac_pro__M00769	3.19	10kb	w0.005Andtop50	0.243344	0.0104284	hub20_06	6	hub20
RUNX1	PLXNC1	TRUE	4	transfac_pro__M00769	3.19	10kb	w0.005Andtop50	0.262994	0.0111088	hub20_06	6	hub20
RUNX1	RUNX1	TRUE	5	transfac_pro__M00769	3.19	10kb	w0.005Andtop50	1	NA	hub20_06	6	hub20
SPI1	A4GALT	TRUE	4	homer__AGAGGAAGTG_PU.1	7.57	10kb	top1sd	0.426148	0.0366944	hub20_06	6	hub20
SPI1	ACTG1	TRUE	20	homer__AGAGGAAGTG_PU.1	7.57	10kb	top1sd	0.300565	0.0190696	hub20_06	6	hub20
SPI1	ARHGAP25	TRUE	61	homer__AGAGGAAGTG_PU.1	7.57	10kb	top1sd	0.210902	0.0205306	hub20_06	6	hub20
SPI1	ARPC1B	TRUE	50	homer__AGAGGAAGTG_PU.1	7.57	10kb	top1sd	0.401782	0.0238177	hub20_06	6	hub20
SPI1	ARPC2	TRUE	28	homer__AGAGGAAGTG_PU.1	7.57	10kb	top1sd	0.426348	0.0206277	hub20_06	6	hub20
SPI1	ATP1A1	TRUE	25	homer__AGAGGAAGTG_PU.1	7.57	10kb	top1sd	0.283495	0.0229322	hub20_06	6	hub20
SPI1	AVPI1	TRUE	23	homer__AGAGGAAGTG_PU.1	7.57	10kb	top1sd	0.315405	0.0293749	hub20_06	6	hub20
SPI1	CAP1	TRUE	47	homer__AGAGGAAGTG_PU.1	7.57	10kb	top1sd	0.349021	0.020132	hub20_06	6	hub20
SPI1	CAPG	TRUE	22	homer__AGAGGAAGTG_PU.1	7.57	10kb	top1sd	0.458002	0.0304282	hub20_06	6	hub20
SPI1	CCR1	TRUE	33	homer__AGAGGAAGTG_PU.1	7.57	10kb	top1sd	0.333158	0.0243089	hub20_06	6	hub20
SPI1	CD40	TRUE	20	homer__AGAGGAAGTG_PU.1	7.57	10kb	top1sd	0.267092	0.020719	hub20_06	6	hub20
SPI1	CKB	TRUE	21	homer__AGAGGAAGTG_PU.1	7.57	10kb	top1sd	0.303942	0.0277563	hub20_06	6	hub20
SPI1	CLN3	TRUE	26	homer__AGAGGAAGTG_PU.1	7.57	10kb	top1sd	0.216378	0.0239925	hub20_06	6	hub20
SPI1	CSF3R	TRUE	16	homer__AGAGGAAGTG_PU.1	7.57	10kb	top1sd	0.240583	0.0275453	hub20_06	6	hub20
SPI1	CTSB	TRUE	37	homer__AGAGGAAGTG_PU.1	7.57	10kb	top1sd	0.357165	0.0284212	hub20_06	6	hub20
SPI1	CYBA	TRUE	36	homer__AGAGGAAGTG_PU.1	7.57	10kb	top1sd	0.481777	0.0365585	hub20_06	6	hub20
SPI1	FABP5	TRUE	1	homer__AGAGGAAGTG_PU.1	7.57	10kb	top1sd	0.304469	0.0288765	hub20_06	6	hub20
SPI1	FURIN	TRUE	14	homer__AGAGGAAGTG_PU.1	7.57	10kb	top1sd	0.32793	0.0309002	hub20_06	6	hub20
SPI1	FYN	TRUE	33	homer__AGAGGAAGTG_PU.1	7.57	10kb	top1sd	0.277063	0.0273291	hub20_06	6	hub20
SPI1	GIMAP4	TRUE	6	homer__AGAGGAAGTG_PU.1	7.57	10kb	top1sd	0.348565	0.0218422	hub20_06	6	hub20
SPI1	GSN	TRUE	38	homer__AGAGGAAGTG_PU.1	7.57	10kb	top1sd	0.313509	0.0231967	hub20_06	6	hub20
SPI1	HCLS1	TRUE	34	homer__AGAGGAAGTG_PU.1	7.57	10kb	top1sd	0.274645	0.0190928	hub20_06	6	hub20
SPI1	ITGB2	TRUE	50	homer__AGAGGAAGTG_PU.1	7.57	10kb	top1sd	0.413361	0.0278089	hub20_06	6	hub20
SPI1	LCP1	TRUE	45	homer__AGAGGAAGTG_PU.1	7.57	10kb	top1sd	0.333828	0.024768	hub20_06	6	hub20
SPI1	LGALS3	TRUE	36	homer__AGAGGAAGTG_PU.1	7.57	10kb	top1sd	0.356996	0.0275088	hub20_06	6	hub20
SPI1	LMNA	TRUE	36	homer__AGAGGAAGTG_PU.1	7.57	10kb	top1sd	0.39528	0.0331127	hub20_06	6	hub20
SPI1	LPXN	TRUE	44	homer__AGAGGAAGTG_PU.1	7.57	10kb	top1sd	0.276601	0.0208546	hub20_06	6	hub20
SPI1	MAP2K3	TRUE	28	homer__AGAGGAAGTG_PU.1	7.57	10kb	top1sd	0.254516	0.020393	hub20_06	6	hub20
SPI1	NCOA7	TRUE	15	homer__AGAGGAAGTG_PU.1	7.57	10kb	top1sd	0.221441	0.0188552	hub20_06	6	hub20
SPI1	OSTF1	TRUE	59	homer__AGAGGAAGTG_PU.1	7.57	10kb	top1sd	0.34998	0.0191205	hub20_06	6	hub20
SPI1	PSAP	TRUE	47	homer__AGAGGAAGTG_PU.1	7.57	10kb	top1sd	0.31519	0.0234199	hub20_06	6	hub20
SPI1	PSMA6	TRUE	48	homer__AGAGGAAGTG_PU.1	7.57	10kb	top1sd	0.397775	0.019991	hub20_06	6	hub20
SPI1	PTPRC	TRUE	19	homer__AGAGGAAGTG_PU.1	7.57	10kb	top1sd	0.387436	0.0268629	hub20_06	6	hub20
SPI1	REEP5	TRUE	3	homer__AGAGGAAGTG_PU.1	7.57	10kb	top1sd	0.298043	0.023551	hub20_06	6	hub20
SPI1	RHOC	TRUE	39	homer__AGAGGAAGTG_PU.1	7.57	10kb	top1sd	0.336209	0.031446	hub20_06	6	hub20
SPI1	RPS6KA1	TRUE	66	homer__AGAGGAAGTG_PU.1	7.57	10kb	top1sd	0.305892	0.0222371	hub20_06	6	hub20
SPI1	SLC43A2	TRUE	38	homer__AGAGGAAGTG_PU.1	7.57	10kb	top1sd	0.298288	0.022957	hub20_06	6	hub20
SPI1	SNX10	TRUE	42	homer__AGAGGAAGTG_PU.1	7.57	10kb	top1sd	0.370927	0.0263135	hub20_06	6	hub20
SPI1	SPI1	TRUE	18	homer__AGAGGAAGTG_PU.1	7.57	10kb	top1sd	1	NA	hub20_06	6	hub20
SPI1	SPNS1	TRUE	4	homer__AGAGGAAGTG_PU.1	7.57	10kb	top1sd	0.251901	0.0193546	hub20_06	6	hub20
SPI1	TGFB1	TRUE	9	homer__AGAGGAAGTG_PU.1	7.57	10kb	top1sd	0.358116	0.0299707	hub20_06	6	hub20
SPI1	TNIP1	TRUE	54	homer__AGAGGAAGTG_PU.1	7.57	10kb	top1sd	0.279369	0.0209682	hub20_06	6	hub20
SPI1	TPM3	TRUE	58	homer__AGAGGAAGTG_PU.1	7.57	10kb	top1sd	0.410569	0.0220496	hub20_06	6	hub20
SPI1	TWF2	TRUE	38	homer__AGAGGAAGTG_PU.1	7.57	10kb	top1sd	0.292236	0.021071	hub20_06	6	hub20
SPI1	VASP	TRUE	47	homer__AGAGGAAGTG_PU.1	7.57	10kb	top1sd	0.347727	0.0299878	hub20_06	6	hub20
SPI1	ZMIZ1	TRUE	24	homer__AGAGGAAGTG_PU.1	7.57	10kb	top1sd	0.23031	0.0214821	hub20_06	6	hub20
SPI1	ANXA5	TRUE	2	hocomoco__SPI1_MOUSE.H11MO.0.A	7.37	10kb	top1sd	0.38491	0.0293842	hub20_06	6	hub20
SPI1	ARPC4	TRUE	23	hocomoco__SPI1_MOUSE.H11MO.0.A	7.37	10kb	top1sd	0.383071	0.0213869	hub20_06	6	hub20
SPI1	ATP1B1	TRUE	13	hocomoco__SPI1_MOUSE.H11MO.0.A	7.37	10kb	top1sd	0.300979	0.0274746	hub20_06	6	hub20
SPI1	GLUL	TRUE	13	hocomoco__SPI1_MOUSE.H11MO.0.A	7.37	10kb	top1sd	0.320451	0.0219649	hub20_06	6	hub20
SPI1	OAZ1	TRUE	9	hocomoco__SPI1_MOUSE.H11MO.0.A	7.37	10kb	top1sd	0.453715	0.0263594	hub20_06	6	hub20
SPI1	PLEK	TRUE	17	hocomoco__SPI1_MOUSE.H11MO.0.A	7.37	10kb	top1sd	0.360976	0.0249419	hub20_06	6	hub20
SPI1	PLSCR1	TRUE	35	hocomoco__SPI1_MOUSE.H11MO.0.A	7.37	10kb	top1sd	0.29706	0.0229751	hub20_06	6	hub20
SPI1	S100A11	TRUE	11	hocomoco__SPI1_MOUSE.H11MO.0.A	7.37	10kb	top1sd	0.439023	0.019188	hub20_06	6	hub20
SPI1	TMCO1	TRUE	12	hocomoco__SPI1_MOUSE.H11MO.0.A	7.37	10kb	top1sd	0.376924	0.0204079	hub20_06	6	hub20
SPI1	TYROBP	TRUE	7	hocomoco__SPI1_MOUSE.H11MO.0.A	7.37	10kb	top1sd	0.443785	0.0195761	hub20_06	6	hub20
SPI1	UQCRFS1	TRUE	19	hocomoco__SPI1_MOUSE.H11MO.0.A	7.37	10kb	top1sd	0.379901	0.0220631	hub20_06	6	hub20
SPI1	CD200R1	TRUE	15	transfac_pro__M07224	7.12	10kb	top1sd	0.237181	0.0222063	hub20_06	6	hub20
SPI1	CDIPT	TRUE	21	transfac_pro__M07224	7.12	10kb	top1sd	0.266838	0.0205095	hub20_06	6	hub20
SPI1	ACTR3	TRUE	27	dbcorrdb__SPI1__ENCSR000BGW_1__m1	6.53	10kb	top1sd	0.334561	0.0195271	hub20_06	6	hub20
SPI1	CD9	TRUE	16	cisbp__M1907	5.94	10kb	top1sd	0.26464	0.0238203	hub20_06	6	hub20
SPI1	GRB2	TRUE	9	cisbp__M1907	5.94	10kb	top1sd	0.425411	0.0256356	hub20_06	6	hub20
SPI1	RPIA	TRUE	7	cisbp__M1907	5.94	10kb	top1sd	0.300035	0.0235147	hub20_06	6	hub20
SPI1	SSBP3	TRUE	6	cisbp__M1907	5.94	10kb	top1sd	0.226632	0.0187464	hub20_06	6	hub20
SPI1	ARHGDIB	TRUE	22	taipale__SPI1_full_AAAAAGCGGAAGTN_repr	5.53	10kb	top10perTarget	0.313474	0.0147624	hub20_06	6	hub20
SPI1	ATP6V0D1	TRUE	6	taipale__SPI1_full_AAAAAGCGGAAGTN_repr	5.53	10kb	top10perTarget	0.264976	0.0111046	hub20_06	6	hub20
SPI1	ATP6V1B2	TRUE	6	taipale__SPI1_full_AAAAAGCGGAAGTN_repr	5.53	10kb	top10perTarget	0.344473	0.0166444	hub20_06	6	hub20
SPI1	CAPZA1	TRUE	39	taipale__SPI1_full_AAAAAGCGGAAGTN_repr	5.53	10kb	top10perTarget	0.300143	0.0155256	hub20_06	6	hub20
SPI1	CD53	TRUE	32	taipale__SPI1_full_AAAAAGCGGAAGTN_repr	5.53	10kb	top10perTarget	0.31942	0.0158901	hub20_06	6	hub20
SPI1	CSF2RB	TRUE	10	taipale__SPI1_full_AAAAAGCGGAAGTN_repr	5.53	10kb	top10perTarget	0.330804	0.0159273	hub20_06	6	hub20
SPI1	CTSC	TRUE	6	taipale__SPI1_full_AAAAAGCGGAAGTN_repr	5.53	10kb	top10perTarget	0.294434	0.0164477	hub20_06	6	hub20
SPI1	EPAS1	TRUE	17	taipale__SPI1_full_AAAAAGCGGAAGTN_repr	5.53	10kb	top10perTarget	0.241195	0.0120174	hub20_06	6	hub20
SPI1	FERMT3	TRUE	23	taipale__SPI1_full_AAAAAGCGGAAGTN_repr	5.53	10kb	top10perTarget	0.286605	0.015246	hub20_06	6	hub20
SPI1	FGR	TRUE	29	taipale__SPI1_full_AAAAAGCGGAAGTN_repr	5.53	10kb	top10perTarget	0.26134	0.0136224	hub20_06	6	hub20
SPI1	GLIPR1	TRUE	24	taipale__SPI1_full_AAAAAGCGGAAGTN_repr	5.53	10kb	top10perTarget	0.219125	0.012892	hub20_06	6	hub20
SPI1	GNAI2	TRUE	19	taipale__SPI1_full_AAAAAGCGGAAGTN_repr	5.53	10kb	top10perTarget	0.329348	0.0134393	hub20_06	6	hub20
SPI1	GNB2	TRUE	18	taipale__SPI1_full_AAAAAGCGGAAGTN_repr	5.53	10kb	top10perTarget	0.236845	0.012014	hub20_06	6	hub20
SPI1	GRN	TRUE	31	taipale__SPI1_full_AAAAAGCGGAAGTN_repr	5.53	10kb	top10perTarget	0.319035	0.0178188	hub20_06	6	hub20
SPI1	LAPTM4A	TRUE	2	taipale__SPI1_full_AAAAAGCGGAAGTN_repr	5.53	10kb	top10perTarget	0.29632	0.0176561	hub20_06	6	hub20
SPI1	LAPTM5	TRUE	12	taipale__SPI1_full_AAAAAGCGGAAGTN_repr	5.53	10kb	top10perTarget	0.323698	0.0170346	hub20_06	6	hub20
SPI1	LMAN2	TRUE	11	taipale__SPI1_full_AAAAAGCGGAAGTN_repr	5.53	10kb	top10perTarget	0.245001	0.012052	hub20_06	6	hub20
SPI1	RAB5C	TRUE	11	taipale__SPI1_full_AAAAAGCGGAAGTN_repr	5.53	10kb	top10perTarget	0.309853	0.015589	hub20_06	6	hub20
SPI1	RAP1A	TRUE	10	taipale__SPI1_full_AAAAAGCGGAAGTN_repr	5.53	10kb	top10perTarget	0.309883	0.0141611	hub20_06	6	hub20
SPI1	RGS10	TRUE	4	taipale__SPI1_full_AAAAAGCGGAAGTN_repr	5.53	10kb	top10perTarget	0.480269	0.0503955	hub20_06	6	hub20
SPI1	RHOH	TRUE	8	taipale__SPI1_full_AAAAAGCGGAAGTN_repr	5.53	10kb	top10perTarget	0.236595	0.0119827	hub20_06	6	hub20
SPI1	SMAP2	TRUE	30	taipale__SPI1_full_AAAAAGCGGAAGTN_repr	5.53	10kb	top10perTarget	0.319182	0.0172989	hub20_06	6	hub20
SPI1	SNX3	TRUE	5	taipale__SPI1_full_AAAAAGCGGAAGTN_repr	5.53	10kb	top10perTarget	0.265046	0.0150735	hub20_06	6	hub20
SPI1	SRGN	TRUE	16	taipale__SPI1_full_AAAAAGCGGAAGTN_repr	5.53	10kb	top10perTarget	0.476115	0.0429235	hub20_06	6	hub20
SPI1	SRP14	TRUE	16	taipale__SPI1_full_AAAAAGCGGAAGTN_repr	5.53	10kb	top10perTarget	0.290286	0.0150651	hub20_06	6	hub20
SPI1	UBE2D2	TRUE	5	taipale__SPI1_full_AAAAAGCGGAAGTN_repr	5.53	10kb	top10perTarget	0.297611	0.0159992	hub20_06	6	hub20
SPI1	UBE2D3	TRUE	32	taipale__SPI1_full_AAAAAGCGGAAGTN_repr	5.53	10kb	top10perTarget	0.320151	0.0184409	hub20_06	6	hub20
SPI1	UCP2	TRUE	12	taipale__SPI1_full_AAAAAGCGGAAGTN_repr	5.53	10kb	top10perTarget	0.365687	0.0175719	hub20_06	6	hub20
SPI1	VSIG4	TRUE	4	taipale__SPI1_full_AAAAAGCGGAAGTN_repr	5.53	10kb	top10perTarget	0.261667	0.012206	hub20_06	6	hub20
SPI1	ANXA2	TRUE	17	transfac_pro__M02078	5.52	10kb	top1sd	0.425683	0.0288097	hub20_06	6	hub20
SPI1	HCK	TRUE	6	transfac_pro__M02078	5.52	10kb	top1sd	0.299799	0.0247758	hub20_06	6	hub20
SPI1	IGSF6	TRUE	9	transfac_pro__M02078	5.52	10kb	top1sd	0.35543	0.0258755	hub20_06	6	hub20
SPI1	JAK1	TRUE	25	transfac_pro__M02078	5.52	10kb	top1sd	0.33044	0.0232519	hub20_06	6	hub20
SPI1	PFN1	TRUE	17	transfac_pro__M02078	5.52	10kb	top1sd	0.377941	0.022714	hub20_06	6	hub20
SPI1	PLEKHO1	TRUE	18	transfac_pro__M02078	5.52	10kb	top1sd	0.27433	0.0197299	hub20_06	6	hub20
SPI1	RASSF4	TRUE	12	transfac_pro__M02078	5.52	10kb	top1sd	0.340665	0.031746	hub20_06	6	hub20
SPI1	TPM4	TRUE	14	transfac_pro__M02078	5.52	10kb	top1sd	0.294099	0.0204044	hub20_06	6	hub20
SPI1	VIM	TRUE	11	transfac_pro__M02078	5.52	10kb	top1sd	0.38992	0.0276749	hub20_06	6	hub20
SPI1	CTSH	TRUE	3	swissregulon__hs__SPI1.p2	5.45	10kb	top1sd	0.508171	0.0353542	hub20_06	6	hub20
SPI1	CAPZA2	TRUE	8	cisbp__M5863	5.06	10kb	top10perTarget	0.323268	0.0154481	hub20_06	6	hub20
SPI1	DAB2	TRUE	12	cisbp__M5863	5.06	10kb	top10perTarget	0.307562	0.0138023	hub20_06	6	hub20
SPI1	ITM2B	TRUE	11	cisbp__M5863	5.06	10kb	top10perTarget	0.273473	0.0109299	hub20_06	6	hub20
SPI1	ACSL4	TRUE	4	cisbp__M6119	4.57	10kb	w0.01Andw0.005	0.250574	0.0101765	hub20_06	6	hub20
SPI1	ACTR2	TRUE	22	cisbp__M6119	4.57	10kb	w0.01Andw0.005	0.293884	0.0174508	hub20_06	6	hub20
SPI1	ACVRL1	TRUE	14	cisbp__M6119	4.57	10kb	w0.01Andw0.005	0.175623	0.0119426	hub20_06	6	hub20
SPI1	ARAP1	TRUE	12	cisbp__M6119	4.57	10kb	w0.01Andw0.005	0.199279	0.0123483	hub20_06	6	hub20
SPI1	ARF1	TRUE	11	cisbp__M6119	4.57	10kb	w0.01Andw0.005	0.293981	0.0120877	hub20_06	6	hub20
SPI1	ARHGAP9	TRUE	12	cisbp__M6119	4.57	10kb	w0.01Andw0.005	0.190825	0.010875	hub20_06	6	hub20
SPI1	ARHGEF2	TRUE	11	cisbp__M6119	4.57	10kb	w0.01Andw0.005	0.2151	0.0161385	hub20_06	6	hub20
SPI1	ATP6V1D	TRUE	21	cisbp__M6119	4.57	10kb	w0.01Andw0.005	0.223485	0.0121631	hub20_06	6	hub20
SPI1	B3GNT2	TRUE	20	cisbp__M6119	4.57	10kb	w0.01Andw0.005	0.229316	0.0116047	hub20_06	6	hub20
SPI1	B4GALT5	TRUE	2	cisbp__M6119	4.57	10kb	w0.01Andw0.005	0.149498	0.0100205	hub20_06	6	hub20
SPI1	BAZ1A	TRUE	22	cisbp__M6119	4.57	10kb	w0.01Andw0.005	0.231824	0.0139911	hub20_06	6	hub20
SPI1	BCL2A1	TRUE	16	cisbp__M6119	4.57	10kb	w0.01Andw0.005	0.33447	0.0154311	hub20_06	6	hub20
SPI1	C1QC	TRUE	11	cisbp__M6119	4.57	10kb	w0.01Andw0.005	0.336556	0.0108863	hub20_06	6	hub20
SPI1	CBL	TRUE	8	cisbp__M6119	4.57	10kb	w0.01Andw0.005	0.205917	0.0162256	hub20_06	6	hub20
SPI1	CD86	TRUE	12	cisbp__M6119	4.57	10kb	w0.01Andw0.005	0.236794	0.0103728	hub20_06	6	hub20
SPI1	CORO1A	TRUE	9	cisbp__M6119	4.57	10kb	w0.01Andw0.005	0.252016	0.0115715	hub20_06	6	hub20
SPI1	CORO1B	TRUE	29	cisbp__M6119	4.57	10kb	w0.01Andw0.005	0.192331	0.0109219	hub20_06	6	hub20
SPI1	CPEB4	TRUE	11	cisbp__M6119	4.57	10kb	w0.01Andw0.005	0.172244	0.0104551	hub20_06	6	hub20
SPI1	CREB3	TRUE	31	cisbp__M6119	4.57	10kb	w0.01Andw0.005	0.167089	0.0107709	hub20_06	6	hub20
SPI1	CRK	TRUE	7	cisbp__M6119	4.57	10kb	w0.01Andw0.005	0.260206	0.0134719	hub20_06	6	hub20
SPI1	CSK	TRUE	31	cisbp__M6119	4.57	10kb	w0.01Andw0.005	0.218823	0.0144791	hub20_06	6	hub20
SPI1	CYTH4	TRUE	6	cisbp__M6119	4.57	10kb	w0.01Andw0.005	0.173386	0.0135382	hub20_06	6	hub20
SPI1	DAZAP2	TRUE	14	cisbp__M6119	4.57	10kb	w0.01Andw0.005	0.170806	0.0109247	hub20_06	6	hub20
SPI1	DERL1	TRUE	4	cisbp__M6119	4.57	10kb	w0.01Andw0.005	0.288903	0.0138631	hub20_06	6	hub20
SPI1	DOCK4	TRUE	9	cisbp__M6119	4.57	10kb	w0.01Andw0.005	0.23441	0.0153656	hub20_06	6	hub20
SPI1	DUSP5	TRUE	14	cisbp__M6119	4.57	10kb	w0.01Andw0.005	0.158825	0.0119323	hub20_06	6	hub20
SPI1	ELOVL1	TRUE	26	cisbp__M6119	4.57	10kb	w0.01Andw0.005	0.199447	0.0127394	hub20_06	6	hub20
SPI1	EMILIN2	TRUE	2	cisbp__M6119	4.57	10kb	w0.01Andw0.005	0.348597	0.0148434	hub20_06	6	hub20
SPI1	EMP1	TRUE	27	cisbp__M6119	4.57	10kb	w0.01Andw0.005	0.185465	0.0135482	hub20_06	6	hub20
SPI1	FMNL1	TRUE	12	cisbp__M6119	4.57	10kb	w0.01Andw0.005	0.188111	0.0132702	hub20_06	6	hub20
SPI1	FUCA1	TRUE	6	cisbp__M6119	4.57	10kb	w0.01Andw0.005	0.223746	0.017091	hub20_06	6	hub20
SPI1	G6PD	TRUE	11	cisbp__M6119	4.57	10kb	w0.01Andw0.005	0.226181	0.0115494	hub20_06	6	hub20
SPI1	HNRNPUL1	TRUE	4	cisbp__M6119	4.57	10kb	w0.01Andw0.005	0.185027	0.0105799	hub20_06	6	hub20
SPI1	ICAM1	TRUE	19	cisbp__M6119	4.57	10kb	w0.01Andw0.005	0.261855	0.0169723	hub20_06	6	hub20
SPI1	IDH2	TRUE	2	cisbp__M6119	4.57	10kb	w0.01Andw0.005	0.212433	0.0108147	hub20_06	6	hub20
SPI1	ITGB1	TRUE	26	cisbp__M6119	4.57	10kb	w0.01Andw0.005	0.235952	0.0119738	hub20_06	6	hub20
SPI1	ITSN2	TRUE	4	cisbp__M6119	4.57	10kb	w0.01Andw0.005	0.172088	0.0111663	hub20_06	6	hub20
SPI1	LITAF	TRUE	23	cisbp__M6119	4.57	10kb	w0.01Andw0.005	0.25822	0.0127675	hub20_06	6	hub20
SPI1	LPGAT1	TRUE	3	cisbp__M6119	4.57	10kb	w0.01Andw0.005	0.199092	0.013227	hub20_06	6	hub20
SPI1	LYN	TRUE	9	cisbp__M6119	4.57	10kb	w0.01Andw0.005	0.209791	0.0133887	hub20_06	6	hub20
SPI1	MAP7D1	TRUE	13	cisbp__M6119	4.57	10kb	w0.01Andw0.005	0.241719	0.0158834	hub20_06	6	hub20
SPI1	MGST1	TRUE	2	cisbp__M6119	4.57	10kb	w0.01Andw0.005	0.272917	0.0113505	hub20_06	6	hub20
SPI1	MITF	TRUE	10	cisbp__M6119	4.57	10kb	w0.01Andw0.005	0.183281	0.0136213	hub20_06	6	hub20
SPI1	MSN	TRUE	7	cisbp__M6119	4.57	10kb	w0.01Andw0.005	0.351647	0.0182564	hub20_06	6	hub20
SPI1	NCF4	TRUE	29	cisbp__M6119	4.57	10kb	w0.01Andw0.005	0.216797	0.0123395	hub20_06	6	hub20
SPI1	NCOR2	TRUE	8	cisbp__M6119	4.57	10kb	w0.01Andw0.005	0.184475	0.0119929	hub20_06	6	hub20
SPI1	NEK6	TRUE	8	cisbp__M6119	4.57	10kb	w0.01Andw0.005	0.225745	0.0104422	hub20_06	6	hub20
SPI1	NFKB1	TRUE	7	cisbp__M6119	4.57	10kb	w0.01Andw0.005	0.180136	0.0112335	hub20_06	6	hub20
SPI1	OSBPL8	TRUE	12	cisbp__M6119	4.57	10kb	w0.01Andw0.005	0.219805	0.0115771	hub20_06	6	hub20
SPI1	PCYT1A	TRUE	8	cisbp__M6119	4.57	10kb	w0.01Andw0.005	0.17705	0.0128907	hub20_06	6	hub20
SPI1	PDLIM7	TRUE	9	cisbp__M6119	4.57	10kb	w0.01Andw0.005	0.201051	0.0122243	hub20_06	6	hub20
SPI1	PEA15	TRUE	23	cisbp__M6119	4.57	10kb	w0.01Andw0.005	0.225372	0.0128257	hub20_06	6	hub20
SPI1	PIK3R5	TRUE	13	cisbp__M6119	4.57	10kb	w0.01Andw0.005	0.188563	0.0154698	hub20_06	6	hub20
SPI1	PPM1J	TRUE	8	cisbp__M6119	4.57	10kb	w0.01Andw0.005	0.151241	0.0110843	hub20_06	6	hub20
SPI1	PPM1M	TRUE	8	cisbp__M6119	4.57	10kb	w0.01Andw0.005	0.171614	0.011281	hub20_06	6	hub20
SPI1	PRDX1	TRUE	2	cisbp__M6119	4.57	10kb	w0.01Andw0.005	0.411398	0.0135118	hub20_06	6	hub20
SPI1	PTDSS1	TRUE	6	cisbp__M6119	4.57	10kb	w0.01Andw0.005	0.181669	0.0105424	hub20_06	6	hub20
SPI1	PTP4A2	TRUE	3	cisbp__M6119	4.57	10kb	w0.01Andw0.005	0.243033	0.0105977	hub20_06	6	hub20
SPI1	PTPN1	TRUE	13	cisbp__M6119	4.57	10kb	w0.01Andw0.005	0.21917	0.0115378	hub20_06	6	hub20
SPI1	PTPN6	TRUE	20	cisbp__M6119	4.57	10kb	w0.01Andw0.005	0.248265	0.0152553	hub20_06	6	hub20
SPI1	QPCT	TRUE	23	cisbp__M6119	4.57	10kb	w0.01Andw0.005	0.213619	0.013461	hub20_06	6	hub20
SPI1	RALY	TRUE	11	cisbp__M6119	4.57	10kb	w0.01Andw0.005	0.251322	0.0109433	hub20_06	6	hub20
SPI1	RAPGEF1	TRUE	14	cisbp__M6119	4.57	10kb	w0.01Andw0.005	0.173965	0.0105275	hub20_06	6	hub20
SPI1	RARA	TRUE	32	cisbp__M6119	4.57	10kb	w0.01Andw0.005	0.207181	0.0127039	hub20_06	6	hub20
SPI1	RASA1	TRUE	12	cisbp__M6119	4.57	10kb	w0.01Andw0.005	0.135639	0.0104576	hub20_06	6	hub20
SPI1	RASSF3	TRUE	2	cisbp__M6119	4.57	10kb	w0.01Andw0.005	0.141572	0.0101442	hub20_06	6	hub20
SPI1	RBM47	TRUE	8	cisbp__M6119	4.57	10kb	w0.01Andw0.005	0.221525	0.0128986	hub20_06	6	hub20
SPI1	RCC2	TRUE	6	cisbp__M6119	4.57	10kb	w0.01Andw0.005	0.211473	0.0105144	hub20_06	6	hub20
SPI1	REL	TRUE	7	cisbp__M6119	4.57	10kb	w0.01Andw0.005	0.180505	0.0123232	hub20_06	6	hub20
SPI1	RHBDF2	TRUE	11	cisbp__M6119	4.57	10kb	w0.01Andw0.005	0.178575	0.0109401	hub20_06	6	hub20
SPI1	RHOQ	TRUE	17	cisbp__M6119	4.57	10kb	w0.01Andw0.005	0.221012	0.0120515	hub20_06	6	hub20
SPI1	RIN3	TRUE	14	cisbp__M6119	4.57	10kb	w0.01Andw0.005	0.168345	0.0101152	hub20_06	6	hub20
SPI1	RNF13	TRUE	2	cisbp__M6119	4.57	10kb	w0.01Andw0.005	0.183103	0.0117107	hub20_06	6	hub20
SPI1	RPL35	TRUE	5	cisbp__M6119	4.57	10kb	w0.01Andw0.005	0.424714	0.011927	hub20_06	6	hub20
SPI1	RPL38	TRUE	13	cisbp__M6119	4.57	10kb	w0.01Andw0.005	0.357747	0.0112318	hub20_06	6	hub20
SPI1	RTN4	TRUE	11	cisbp__M6119	4.57	10kb	w0.01Andw0.005	0.183364	0.0163833	hub20_06	6	hub20
SPI1	S100A10	TRUE	5	cisbp__M6119	4.57	10kb	w0.01Andw0.005	0.343878	0.0131971	hub20_06	6	hub20
SPI1	SEC61B	TRUE	1	cisbp__M6119	4.57	10kb	w0.01Andw0.005	0.334453	0.0120181	hub20_06	6	hub20
SPI1	SGK1	TRUE	5	cisbp__M6119	4.57	10kb	w0.01Andw0.005	0.234216	0.0139982	hub20_06	6	hub20
SPI1	SH2B3	TRUE	14	cisbp__M6119	4.57	10kb	w0.01Andw0.005	0.174035	0.0117216	hub20_06	6	hub20
SPI1	SH3BP2	TRUE	32	cisbp__M6119	4.57	10kb	w0.01Andw0.005	0.254558	0.0186347	hub20_06	6	hub20
SPI1	SLC39A13	TRUE	8	cisbp__M6119	4.57	10kb	w0.01Andw0.005	0.163272	0.0141931	hub20_06	6	hub20
SPI1	SLC6A6	TRUE	10	cisbp__M6119	4.57	10kb	w0.01Andw0.005	0.175844	0.0106012	hub20_06	6	hub20
SPI1	SLC7A7	TRUE	34	cisbp__M6119	4.57	10kb	w0.01Andw0.005	0.280174	0.0165897	hub20_06	6	hub20
SPI1	SOCS3	TRUE	5	cisbp__M6119	4.57	10kb	w0.01Andw0.005	0.178982	0.0105782	hub20_06	6	hub20
SPI1	SYK	TRUE	12	cisbp__M6119	4.57	10kb	w0.01Andw0.005	0.177198	0.0151834	hub20_06	6	hub20
SPI1	TBKBP1	TRUE	13	cisbp__M6119	4.57	10kb	w0.01Andw0.005	0.126604	0.0112608	hub20_06	6	hub20
SPI1	TNFAIP8	TRUE	13	cisbp__M6119	4.57	10kb	w0.01Andw0.005	0.223269	0.0164034	hub20_06	6	hub20
SPI1	TNS1	TRUE	29	cisbp__M6119	4.57	10kb	w0.01Andw0.005	0.136538	0.0108616	hub20_06	6	hub20
SPI1	UBASH3B	TRUE	12	cisbp__M6119	4.57	10kb	w0.01Andw0.005	0.180337	0.0106016	hub20_06	6	hub20
SPI1	UNC119	TRUE	30	cisbp__M6119	4.57	10kb	w0.01Andw0.005	0.223503	0.0150015	hub20_06	6	hub20
SPI1	VAV1	TRUE	12	cisbp__M6119	4.57	10kb	w0.01Andw0.005	0.242368	0.0162746	hub20_06	6	hub20
SPI1	YWHAZ	TRUE	7	cisbp__M6119	4.57	10kb	w0.01Andw0.005	0.232503	0.015615	hub20_06	6	hub20
SPI1	ABR	TRUE	22	transfac_pro__M02278	4.43	10kb	top5perTarget	0.231329	0.0140896	hub20_06	6	hub20
SPI1	ACTN1	TRUE	15	transfac_pro__M02278	4.43	10kb	top5perTarget	0.244401	0.0176435	hub20_06	6	hub20
SPI1	AGPAT3	TRUE	19	transfac_pro__M02278	4.43	10kb	top5perTarget	0.246211	0.0131117	hub20_06	6	hub20
SPI1	APH1A	TRUE	21	transfac_pro__M02278	4.43	10kb	top5perTarget	0.221903	0.0126055	hub20_06	6	hub20
SPI1	ATG3	TRUE	4	transfac_pro__M02278	4.43	10kb	top5perTarget	0.276866	0.0138544	hub20_06	6	hub20
SPI1	CCPG1	TRUE	13	transfac_pro__M02278	4.43	10kb	top5perTarget	0.206835	0.0131312	hub20_06	6	hub20
SPI1	CD47	TRUE	17	transfac_pro__M02278	4.43	10kb	top5perTarget	0.291925	0.01642	hub20_06	6	hub20
SPI1	CD82	TRUE	28	transfac_pro__M02278	4.43	10kb	top5perTarget	0.224754	0.0170545	hub20_06	6	hub20
SPI1	CFLAR	TRUE	16	transfac_pro__M02278	4.43	10kb	top5perTarget	0.179502	0.0117857	hub20_06	6	hub20
SPI1	CGGBP1	TRUE	22	transfac_pro__M02278	4.43	10kb	top5perTarget	0.191407	0.0102417	hub20_06	6	hub20
SPI1	CHMP4B	TRUE	10	transfac_pro__M02278	4.43	10kb	top5perTarget	0.280577	0.0157756	hub20_06	6	hub20
SPI1	CORO1C	TRUE	25	transfac_pro__M02278	4.43	10kb	top5perTarget	0.24442	0.0153253	hub20_06	6	hub20
SPI1	ETF1	TRUE	16	transfac_pro__M02278	4.43	10kb	top5perTarget	0.282448	0.0169807	hub20_06	6	hub20
SPI1	FLT1	TRUE	8	transfac_pro__M02278	4.43	10kb	top5perTarget	0.273264	0.0175222	hub20_06	6	hub20
SPI1	FMNL3	TRUE	22	transfac_pro__M02278	4.43	10kb	top5perTarget	0.163667	0.0122497	hub20_06	6	hub20
SPI1	GABARAPL2	TRUE	19	transfac_pro__M02278	4.43	10kb	top5perTarget	0.222079	0.0141351	hub20_06	6	hub20
SPI1	GGA2	TRUE	3	transfac_pro__M02278	4.43	10kb	top5perTarget	0.247703	0.0143565	hub20_06	6	hub20
SPI1	HK3	TRUE	16	transfac_pro__M02278	4.43	10kb	top5perTarget	0.24615	0.0123155	hub20_06	6	hub20
SPI1	LCP2	TRUE	25	transfac_pro__M02278	4.43	10kb	top5perTarget	0.204112	0.0110388	hub20_06	6	hub20
SPI1	LYPLA2	TRUE	20	transfac_pro__M02278	4.43	10kb	top5perTarget	0.224856	0.0137459	hub20_06	6	hub20
SPI1	MAX	TRUE	10	transfac_pro__M02278	4.43	10kb	top5perTarget	0.233589	0.0131644	hub20_06	6	hub20
SPI1	MLF2	TRUE	5	transfac_pro__M02278	4.43	10kb	top5perTarget	0.261847	0.0134431	hub20_06	6	hub20
SPI1	PABPN1	TRUE	22	transfac_pro__M02278	4.43	10kb	top5perTarget	0.26634	0.0164686	hub20_06	6	hub20
SPI1	PITPNA	TRUE	17	transfac_pro__M02278	4.43	10kb	top5perTarget	0.252483	0.0145445	hub20_06	6	hub20
SPI1	PRPF40A	TRUE	2	transfac_pro__M02278	4.43	10kb	top5perTarget	0.308192	0.0168992	hub20_06	6	hub20
SPI1	RAB1A	TRUE	9	transfac_pro__M02278	4.43	10kb	top5perTarget	0.237282	0.0131141	hub20_06	6	hub20
SPI1	RAC1	TRUE	6	transfac_pro__M02278	4.43	10kb	top5perTarget	0.476808	0.0391041	hub20_06	6	hub20
SPI1	RAP1B	TRUE	17	transfac_pro__M02278	4.43	10kb	top5perTarget	0.266234	0.015327	hub20_06	6	hub20
SPI1	RUNX3	TRUE	16	transfac_pro__M02278	4.43	10kb	top5perTarget	0.198018	0.0154853	hub20_06	6	hub20
SPI1	SCIN	TRUE	7	transfac_pro__M02278	4.43	10kb	top5perTarget	0.161298	0.0106549	hub20_06	6	hub20
SPI1	SDCBP	TRUE	22	transfac_pro__M02278	4.43	10kb	top5perTarget	0.216228	0.0121608	hub20_06	6	hub20
SPI1	SDF2	TRUE	13	transfac_pro__M02278	4.43	10kb	top5perTarget	0.237576	0.0117354	hub20_06	6	hub20
SPI1	SEMA7A	TRUE	12	transfac_pro__M02278	4.43	10kb	top5perTarget	0.195803	0.0135556	hub20_06	6	hub20
SPI1	SKAP2	TRUE	12	transfac_pro__M02278	4.43	10kb	top5perTarget	0.236225	0.0115952	hub20_06	6	hub20
SPI1	SRRM2	TRUE	13	transfac_pro__M02278	4.43	10kb	top5perTarget	0.266757	0.0129244	hub20_06	6	hub20
SPI1	STK4	TRUE	15	transfac_pro__M02278	4.43	10kb	top5perTarget	0.208532	0.0107946	hub20_06	6	hub20
SPI1	STOM	TRUE	8	transfac_pro__M02278	4.43	10kb	top5perTarget	0.166718	0.0106831	hub20_06	6	hub20
SPI1	TAX1BP1	TRUE	4	transfac_pro__M02278	4.43	10kb	top5perTarget	0.21232	0.0123456	hub20_06	6	hub20
SPI1	TBRG1	TRUE	15	transfac_pro__M02278	4.43	10kb	top5perTarget	0.221037	0.011617	hub20_06	6	hub20
SPI1	TMEM9B	TRUE	12	transfac_pro__M02278	4.43	10kb	top5perTarget	0.23437	0.0124467	hub20_06	6	hub20
SPI1	TSPAN31	TRUE	15	transfac_pro__M02278	4.43	10kb	top5perTarget	0.250707	0.0149859	hub20_06	6	hub20
SPI1	TXNIP	TRUE	23	transfac_pro__M02278	4.43	10kb	top5perTarget	0.31547	0.0178008	hub20_06	6	hub20
SPI1	ZBTB38	TRUE	17	transfac_pro__M02278	4.43	10kb	top5perTarget	0.192557	0.0135217	hub20_06	6	hub20
SPI1	ABI1	TRUE	7	transfac_pro__M02043	4.33	10kb	w0.01Andw0.005	0.160754	0.0104874	hub20_06	6	hub20
SPI1	ADAP2	TRUE	6	transfac_pro__M02043	4.33	10kb	w0.01Andw0.005	0.18894	0.0201907	hub20_06	6	hub20
SPI1	ADCY4	TRUE	8	transfac_pro__M02043	4.33	10kb	w0.01Andw0.005	0.230978	0.0149709	hub20_06	6	hub20
SPI1	ALCAM	TRUE	12	transfac_pro__M02043	4.33	10kb	w0.01Andw0.005	0.262516	0.0174735	hub20_06	6	hub20
SPI1	ALDOA	TRUE	12	transfac_pro__M02043	4.33	10kb	w0.01Andw0.005	0.243048	0.0107305	hub20_06	6	hub20
SPI1	ANXA4	TRUE	5	transfac_pro__M02043	4.33	10kb	w0.01Andw0.005	0.24573	0.0121366	hub20_06	6	hub20
SPI1	AP2A1	TRUE	5	transfac_pro__M02043	4.33	10kb	w0.01Andw0.005	0.173241	0.0105503	hub20_06	6	hub20
SPI1	ARHGAP30	TRUE	12	transfac_pro__M02043	4.33	10kb	w0.01Andw0.005	0.251048	0.0125813	hub20_06	6	hub20
SPI1	ARMC1	TRUE	2	transfac_pro__M02043	4.33	10kb	w0.01Andw0.005	0.133845	0.0102964	hub20_06	6	hub20
SPI1	ARRB2	TRUE	12	transfac_pro__M02043	4.33	10kb	w0.01Andw0.005	0.248782	0.0115223	hub20_06	6	hub20
SPI1	ATF5	TRUE	3	transfac_pro__M02043	4.33	10kb	w0.01Andw0.005	0.168064	0.0130424	hub20_06	6	hub20
SPI1	ATP6V1C1	TRUE	3	transfac_pro__M02043	4.33	10kb	w0.01Andw0.005	0.21806	0.0120226	hub20_06	6	hub20
SPI1	ATP8B4	TRUE	9	transfac_pro__M02043	4.33	10kb	w0.01Andw0.005	0.178159	0.0107621	hub20_06	6	hub20
SPI1	AURKAIP1	TRUE	5	transfac_pro__M02043	4.33	10kb	w0.01Andw0.005	0.26535	0.0119199	hub20_06	6	hub20
SPI1	BECN1	TRUE	5	transfac_pro__M02043	4.33	10kb	w0.01Andw0.005	0.190369	0.0117503	hub20_06	6	hub20
SPI1	BRD4	TRUE	1	transfac_pro__M02043	4.33	10kb	w0.01Andw0.005	0.192007	0.0118863	hub20_06	6	hub20
SPI1	BZW1	TRUE	2	transfac_pro__M02043	4.33	10kb	w0.01Andw0.005	0.347999	0.0155155	hub20_06	6	hub20
SPI1	C16orf91	TRUE	16	transfac_pro__M02043	4.33	10kb	w0.01Andw0.005	0.203038	0.011222	hub20_06	6	hub20
SPI1	C1orf43	TRUE	4	transfac_pro__M02043	4.33	10kb	w0.01Andw0.005	0.217438	0.0118152	hub20_06	6	hub20
SPI1	CCL5	TRUE	10	transfac_pro__M02043	4.33	10kb	w0.01Andw0.005	0.245283	0.0228276	hub20_06	6	hub20
SPI1	CD300C	TRUE	4	transfac_pro__M02043	4.33	10kb	w0.01Andw0.005	0.233215	0.017058	hub20_06	6	hub20
SPI1	CD44	TRUE	9	transfac_pro__M02043	4.33	10kb	w0.01Andw0.005	0.347569	0.0154334	hub20_06	6	hub20
SPI1	CD81	TRUE	3	transfac_pro__M02043	4.33	10kb	w0.01Andw0.005	0.339462	0.0150987	hub20_06	6	hub20
SPI1	CDK6	TRUE	4	transfac_pro__M02043	4.33	10kb	w0.01Andw0.005	0.16111	0.0114916	hub20_06	6	hub20
SPI1	CHID1	TRUE	6	transfac_pro__M02043	4.33	10kb	w0.01Andw0.005	0.240404	0.0103454	hub20_06	6	hub20
SPI1	CIITA	TRUE	7	transfac_pro__M02043	4.33	10kb	w0.01Andw0.005	0.172942	0.0108428	hub20_06	6	hub20
SPI1	CSF1R	TRUE	5	transfac_pro__M02043	4.33	10kb	w0.01Andw0.005	0.246766	0.0167588	hub20_06	6	hub20
SPI1	CYC1	TRUE	2	transfac_pro__M02043	4.33	10kb	w0.01Andw0.005	0.339469	0.0121931	hub20_06	6	hub20
SPI1	DDX5	TRUE	7	transfac_pro__M02043	4.33	10kb	w0.01Andw0.005	0.284017	0.0152187	hub20_06	6	hub20
SPI1	DUSP2	TRUE	3	transfac_pro__M02043	4.33	10kb	w0.01Andw0.005	0.175816	0.0117966	hub20_06	6	hub20
SPI1	EDEM1	TRUE	3	transfac_pro__M02043	4.33	10kb	w0.01Andw0.005	0.203589	0.0112481	hub20_06	6	hub20
SPI1	EIF4E	TRUE	9	transfac_pro__M02043	4.33	10kb	w0.01Andw0.005	0.16872	0.0119659	hub20_06	6	hub20
SPI1	EPN1	TRUE	13	transfac_pro__M02043	4.33	10kb	w0.01Andw0.005	0.26277	0.0170767	hub20_06	6	hub20
SPI1	EXOSC4	TRUE	5	transfac_pro__M02043	4.33	10kb	w0.01Andw0.005	0.263808	0.010183	hub20_06	6	hub20
SPI1	FBRSL1	TRUE	4	transfac_pro__M02043	4.33	10kb	w0.01Andw0.005	0.161329	0.0112987	hub20_06	6	hub20
SPI1	FLNA	TRUE	14	transfac_pro__M02043	4.33	10kb	w0.01Andw0.005	0.245994	0.0147942	hub20_06	6	hub20
SPI1	G3BP1	TRUE	3	transfac_pro__M02043	4.33	10kb	w0.01Andw0.005	0.218775	0.0103367	hub20_06	6	hub20
SPI1	GMPR2	TRUE	12	transfac_pro__M02043	4.33	10kb	w0.01Andw0.005	0.236182	0.0111593	hub20_06	6	hub20
SPI1	GNA15	TRUE	7	transfac_pro__M02043	4.33	10kb	w0.01Andw0.005	0.235737	0.0119445	hub20_06	6	hub20
SPI1	GTF2F2	TRUE	9	transfac_pro__M02043	4.33	10kb	w0.01Andw0.005	0.206402	0.0105387	hub20_06	6	hub20
SPI1	HECTD1	TRUE	2	transfac_pro__M02043	4.33	10kb	w0.01Andw0.005	0.187521	0.0105356	hub20_06	6	hub20
SPI1	HPCAL1	TRUE	8	transfac_pro__M02043	4.33	10kb	w0.01Andw0.005	0.193941	0.0104569	hub20_06	6	hub20
SPI1	HSPA9	TRUE	3	transfac_pro__M02043	4.33	10kb	w0.01Andw0.005	0.246602	0.0108611	hub20_06	6	hub20
SPI1	IFNGR2	TRUE	1	transfac_pro__M02043	4.33	10kb	w0.01Andw0.005	0.249498	0.0168977	hub20_06	6	hub20
SPI1	IGF2R	TRUE	6	transfac_pro__M02043	4.33	10kb	w0.01Andw0.005	0.218093	0.013298	hub20_06	6	hub20
SPI1	IMP3	TRUE	7	transfac_pro__M02043	4.33	10kb	w0.01Andw0.005	0.250958	0.0115779	hub20_06	6	hub20
SPI1	ITM2C	TRUE	3	transfac_pro__M02043	4.33	10kb	w0.01Andw0.005	0.201854	0.0141397	hub20_06	6	hub20
SPI1	LASP1	TRUE	9	transfac_pro__M02043	4.33	10kb	w0.01Andw0.005	0.194023	0.0143098	hub20_06	6	hub20
SPI1	LMO2	TRUE	11	transfac_pro__M02043	4.33	10kb	w0.01Andw0.005	0.162812	0.0108172	hub20_06	6	hub20
SPI1	LTB4R	TRUE	9	transfac_pro__M02043	4.33	10kb	w0.01Andw0.005	0.145544	0.0105484	hub20_06	6	hub20
SPI1	MAP3K11	TRUE	11	transfac_pro__M02043	4.33	10kb	w0.01Andw0.005	0.168687	0.0122503	hub20_06	6	hub20
SPI1	MAP4	TRUE	10	transfac_pro__M02043	4.33	10kb	w0.01Andw0.005	0.129178	0.0101406	hub20_06	6	hub20
SPI1	MAZ	TRUE	3	transfac_pro__M02043	4.33	10kb	w0.01Andw0.005	0.168519	0.0102917	hub20_06	6	hub20
SPI1	MED27	TRUE	5	transfac_pro__M02043	4.33	10kb	w0.01Andw0.005	0.166072	0.0103093	hub20_06	6	hub20
SPI1	MEF2A	TRUE	7	transfac_pro__M02043	4.33	10kb	w0.01Andw0.005	0.168822	0.0127535	hub20_06	6	hub20
SPI1	MRPL17	TRUE	4	transfac_pro__M02043	4.33	10kb	w0.01Andw0.005	0.34986	0.0145849	hub20_06	6	hub20
SPI1	MYADM	TRUE	2	transfac_pro__M02043	4.33	10kb	w0.01Andw0.005	0.197462	0.0165993	hub20_06	6	hub20
SPI1	NDUFS2	TRUE	8	transfac_pro__M02043	4.33	10kb	w0.01Andw0.005	0.262445	0.0107996	hub20_06	6	hub20
SPI1	NFAM1	TRUE	8	transfac_pro__M02043	4.33	10kb	w0.01Andw0.005	0.220237	0.0151902	hub20_06	6	hub20
SPI1	NFE2L1	TRUE	4	transfac_pro__M02043	4.33	10kb	w0.01Andw0.005	0.206056	0.0136953	hub20_06	6	hub20
SPI1	NPTN	TRUE	4	transfac_pro__M02043	4.33	10kb	w0.01Andw0.005	0.238078	0.0171022	hub20_06	6	hub20
SPI1	NUDT3	TRUE	2	transfac_pro__M02043	4.33	10kb	w0.01Andw0.005	0.439989	0.0151399	hub20_06	6	hub20
SPI1	ORAI1	TRUE	6	transfac_pro__M02043	4.33	10kb	w0.01Andw0.005	0.268121	0.0177381	hub20_06	6	hub20
SPI1	PDCD10	TRUE	5	transfac_pro__M02043	4.33	10kb	w0.01Andw0.005	0.202432	0.0109327	hub20_06	6	hub20
SPI1	PLAC9	TRUE	4	transfac_pro__M02043	4.33	10kb	w0.01Andw0.005	0.199822	0.0128196	hub20_06	6	hub20
SPI1	PLBD2	TRUE	3	transfac_pro__M02043	4.33	10kb	w0.01Andw0.005	0.288543	0.0148479	hub20_06	6	hub20
SPI1	PNP	TRUE	7	transfac_pro__M02043	4.33	10kb	w0.01Andw0.005	0.176295	0.0134949	hub20_06	6	hub20
SPI1	PPP4C	TRUE	5	transfac_pro__M02043	4.33	10kb	w0.01Andw0.005	0.16949	0.0101624	hub20_06	6	hub20
SPI1	PTPN12	TRUE	4	transfac_pro__M02043	4.33	10kb	w0.01Andw0.005	0.21059	0.0115478	hub20_06	6	hub20
SPI1	RAB31	TRUE	10	transfac_pro__M02043	4.33	10kb	w0.01Andw0.005	0.224672	0.0183831	hub20_06	6	hub20
SPI1	RAB7A	TRUE	7	transfac_pro__M02043	4.33	10kb	w0.01Andw0.005	0.273283	0.0150275	hub20_06	6	hub20
SPI1	RALBP1	TRUE	2	transfac_pro__M02043	4.33	10kb	w0.01Andw0.005	0.253681	0.0135049	hub20_06	6	hub20
SPI1	RAMP2	TRUE	10	transfac_pro__M02043	4.33	10kb	w0.01Andw0.005	0.272421	0.013837	hub20_06	6	hub20
SPI1	RBPJ	TRUE	2	transfac_pro__M02043	4.33	10kb	w0.01Andw0.005	0.231614	0.0142864	hub20_06	6	hub20
SPI1	RELL1	TRUE	7	transfac_pro__M02043	4.33	10kb	w0.01Andw0.005	0.196347	0.0129722	hub20_06	6	hub20
SPI1	RER1	TRUE	9	transfac_pro__M02043	4.33	10kb	w0.01Andw0.005	0.295278	0.0138739	hub20_06	6	hub20
SPI1	RNF19A	TRUE	8	transfac_pro__M02043	4.33	10kb	w0.01Andw0.005	0.155581	0.0100183	hub20_06	6	hub20
SPI1	RPL26	TRUE	4	transfac_pro__M02043	4.33	10kb	w0.01Andw0.005	0.430187	0.0161657	hub20_06	6	hub20
SPI1	RPL27	TRUE	9	transfac_pro__M02043	4.33	10kb	w0.01Andw0.005	0.426834	0.0124237	hub20_06	6	hub20
SPI1	RPL37	TRUE	7	transfac_pro__M02043	4.33	10kb	w0.01Andw0.005	0.441689	0.0129866	hub20_06	6	hub20
SPI1	RPL6	TRUE	6	transfac_pro__M02043	4.33	10kb	w0.01Andw0.005	0.392895	0.0145278	hub20_06	6	hub20
SPI1	RPS21	TRUE	5	transfac_pro__M02043	4.33	10kb	w0.01Andw0.005	0.431663	0.0126391	hub20_06	6	hub20
SPI1	RRBP1	TRUE	7	transfac_pro__M02043	4.33	10kb	w0.01Andw0.005	0.252372	0.0101481	hub20_06	6	hub20
SPI1	SF3B2	TRUE	6	transfac_pro__M02043	4.33	10kb	w0.01Andw0.005	0.271504	0.0101014	hub20_06	6	hub20
SPI1	SLC39A6	TRUE	4	transfac_pro__M02043	4.33	10kb	w0.01Andw0.005	0.214381	0.0109926	hub20_06	6	hub20
SPI1	SNRPB	TRUE	5	transfac_pro__M02043	4.33	10kb	w0.01Andw0.005	0.252722	0.0106051	hub20_06	6	hub20
SPI1	SPRED1	TRUE	4	transfac_pro__M02043	4.33	10kb	w0.01Andw0.005	0.167934	0.0111515	hub20_06	6	hub20
SPI1	STK10	TRUE	2	transfac_pro__M02043	4.33	10kb	w0.01Andw0.005	0.176949	0.0134487	hub20_06	6	hub20
SPI1	SUMO1	TRUE	11	transfac_pro__M02043	4.33	10kb	w0.01Andw0.005	0.261987	0.0149393	hub20_06	6	hub20
SPI1	SUPT4H1	TRUE	11	transfac_pro__M02043	4.33	10kb	w0.01Andw0.005	0.282364	0.0141536	hub20_06	6	hub20
SPI1	TBC1D1	TRUE	13	transfac_pro__M02043	4.33	10kb	w0.01Andw0.005	0.247219	0.0175776	hub20_06	6	hub20
SPI1	TMEM101	TRUE	4	transfac_pro__M02043	4.33	10kb	w0.01Andw0.005	0.214028	0.0100155	hub20_06	6	hub20
SPI1	TMEM208	TRUE	10	transfac_pro__M02043	4.33	10kb	w0.01Andw0.005	0.274991	0.014502	hub20_06	6	hub20
SPI1	UBL5	TRUE	5	transfac_pro__M02043	4.33	10kb	w0.01Andw0.005	0.353531	0.0149411	hub20_06	6	hub20
SPI1	USP6NL	TRUE	7	transfac_pro__M02043	4.33	10kb	w0.01Andw0.005	0.14928	0.0124827	hub20_06	6	hub20
SPI1	YWHAB	TRUE	8	transfac_pro__M02043	4.33	10kb	w0.01Andw0.005	0.372407	0.0149528	hub20_06	6	hub20
SPI1	ABL2	TRUE	2	cisbp__M0686	4.06	10kb	w0.01Andw0.005	0.183975	0.0120953	hub20_06	6	hub20
SPI1	CD48	TRUE	6	cisbp__M0686	4.06	10kb	w0.01Andw0.005	0.174524	0.0128114	hub20_06	6	hub20
SPI1	COX5B	TRUE	4	cisbp__M0686	4.06	10kb	w0.01Andw0.005	0.422328	0.013574	hub20_06	6	hub20
SPI1	EIF4G2	TRUE	5	cisbp__M0686	4.06	10kb	w0.01Andw0.005	0.278004	0.0148411	hub20_06	6	hub20
SPI1	FAM111A	TRUE	13	cisbp__M0686	4.06	10kb	w0.01Andw0.005	0.278617	0.0170246	hub20_06	6	hub20
SPI1	GNB1	TRUE	19	cisbp__M0686	4.06	10kb	w0.01Andw0.005	0.304755	0.0161911	hub20_06	6	hub20
SPI1	GORASP2	TRUE	9	cisbp__M0686	4.06	10kb	w0.01Andw0.005	0.179429	0.011516	hub20_06	6	hub20
SPI1	HMGN4	TRUE	2	cisbp__M0686	4.06	10kb	w0.01Andw0.005	0.199458	0.0132095	hub20_06	6	hub20
SPI1	HNRNPH3	TRUE	1	cisbp__M0686	4.06	10kb	w0.01Andw0.005	0.277954	0.0179152	hub20_06	6	hub20
SPI1	IKBKB	TRUE	6	cisbp__M0686	4.06	10kb	w0.01Andw0.005	0.172084	0.0124368	hub20_06	6	hub20
SPI1	M6PR	TRUE	8	cisbp__M0686	4.06	10kb	w0.01Andw0.005	0.273063	0.0126443	hub20_06	6	hub20
SPI1	MAT2A	TRUE	4	cisbp__M0686	4.06	10kb	w0.01Andw0.005	0.228707	0.0154033	hub20_06	6	hub20
SPI1	PPP1CC	TRUE	5	cisbp__M0686	4.06	10kb	w0.01Andw0.005	0.251962	0.0141998	hub20_06	6	hub20
SPI1	RNF7	TRUE	2	cisbp__M0686	4.06	10kb	w0.01Andw0.005	0.186715	0.0104075	hub20_06	6	hub20
SPI1	RPL28	TRUE	7	cisbp__M0686	4.06	10kb	w0.01Andw0.005	0.451908	0.0134566	hub20_06	6	hub20
SPI1	RPS16	TRUE	4	cisbp__M0686	4.06	10kb	w0.01Andw0.005	0.441553	0.0143906	hub20_06	6	hub20
SPI1	RPS5	TRUE	3	cisbp__M0686	4.06	10kb	w0.01Andw0.005	0.418591	0.0127595	hub20_06	6	hub20
SPI1	RWDD1	TRUE	1	cisbp__M0686	4.06	10kb	w0.01Andw0.005	0.277957	0.0121306	hub20_06	6	hub20
SPI1	SDC2	TRUE	3	cisbp__M0686	4.06	10kb	w0.01Andw0.005	0.376287	0.0156627	hub20_06	6	hub20
SPI1	SH3BGRL3	TRUE	4	cisbp__M0686	4.06	10kb	w0.01Andw0.005	0.373687	0.0185855	hub20_06	6	hub20
SPI1	ST3GAL6	TRUE	7	cisbp__M0686	4.06	10kb	w0.01Andw0.005	0.139675	0.0135353	hub20_06	6	hub20
SPI1	TOP1	TRUE	1	cisbp__M0686	4.06	10kb	w0.01Andw0.005	0.2686	0.0105364	hub20_06	6	hub20
SPI1	VPS4B	TRUE	7	cisbp__M0686	4.06	10kb	w0.01Andw0.005	0.202674	0.0132935	hub20_06	6	hub20
SPI1	WDFY2	TRUE	3	cisbp__M0686	4.06	10kb	w0.01Andw0.005	0.151694	0.0102128	hub20_06	6	hub20
SPI1	YKT6	TRUE	7	cisbp__M0686	4.06	10kb	w0.01Andw0.005	0.326806	0.0131873	hub20_06	6	hub20
SPI1	ARPC5L	TRUE	13	cisbp__M4475	3.94	10kb	top5perTarget	0.279839	0.0157239	hub20_06	6	hub20
SPI1	GDE1	TRUE	2	cisbp__M4475	3.94	10kb	top5perTarget	0.22011	0.0117089	hub20_06	6	hub20
SPI1	LEPROTL1	TRUE	7	cisbp__M4475	3.94	10kb	top5perTarget	0.228994	0.0128052	hub20_06	6	hub20
SPI1	PICALM	TRUE	13	cisbp__M4475	3.94	10kb	top5perTarget	0.296568	0.0147307	hub20_06	6	hub20
SPI1	RAC2	TRUE	5	cisbp__M4475	3.94	10kb	top5perTarget	0.218325	0.0136356	hub20_06	6	hub20
SPI1	SLC15A3	TRUE	4	cisbp__M4475	3.94	10kb	top5perTarget	0.221868	0.0113862	hub20_06	6	hub20
SPI1	SLCO2B1	TRUE	7	cisbp__M4475	3.94	10kb	top5perTarget	0.254599	0.0148119	hub20_06	6	hub20
SPI1	UBC	TRUE	14	cisbp__M4475	3.94	10kb	top5perTarget	0.19829	0.0112121	hub20_06	6	hub20
SPI1	ACSL5	TRUE	2	cisbp__M4631	3.85	10kb	w0.01Andw0.005	0.25207	0.0102198	hub20_06	6	hub20
SPI1	NIPBL	TRUE	8	cisbp__M4631	3.85	10kb	w0.01Andw0.005	0.177396	0.0124596	hub20_06	6	hub20
SPI1	RNPEPL1	TRUE	5	cisbp__M4631	3.85	10kb	w0.01Andw0.005	0.212153	0.0130836	hub20_06	6	hub20
SPI1	SEC11A	TRUE	3	cisbp__M4631	3.85	10kb	w0.01Andw0.005	0.284366	0.0104131	hub20_06	6	hub20
SPI1	TRAF3IP2	TRUE	7	cisbp__M4631	3.85	10kb	w0.01Andw0.005	0.137579	0.0117445	hub20_06	6	hub20
SPI1	CCM2	TRUE	5	cisbp__M4489	3.72	10kb	top5perTarget	0.236672	0.0150125	hub20_06	6	hub20
SPI1	CSNK1A1	TRUE	4	cisbp__M4489	3.72	10kb	top5perTarget	0.241786	0.0128623	hub20_06	6	hub20
SPI1	MRPS18A	TRUE	12	cisbp__M4489	3.72	10kb	top5perTarget	0.253441	0.0177913	hub20_06	6	hub20
SPI1	SH3GLB1	TRUE	1	cisbp__M4489	3.72	10kb	top5perTarget	0.195313	0.0113644	hub20_06	6	hub20
SPI1	UBE2J2	TRUE	10	cisbp__M4489	3.72	10kb	top5perTarget	0.21971	0.0157198	hub20_06	6	hub20
SPI1	UTP23	TRUE	6	cisbp__M4489	3.72	10kb	top5perTarget	0.226851	0.0156235	hub20_06	6	hub20
SPI1	WTAP	TRUE	3	cisbp__M4489	3.72	10kb	top5perTarget	0.197721	0.0111757	hub20_06	6	hub20
SPI1	DCTN2	TRUE	10	transfac_pro__M00971	3.71	10kb	top5perTarget	0.195637	0.0141805	hub20_06	6	hub20
SPI1	EGR2	TRUE	7	transfac_pro__M00971	3.71	10kb	top5perTarget	0.170069	0.0141133	hub20_06	6	hub20
SPI1	FBP1	TRUE	3	transfac_pro__M00971	3.71	10kb	top5perTarget	0.241842	0.0180556	hub20_06	6	hub20
SPI1	ICAM2	TRUE	6	transfac_pro__M00971	3.71	10kb	top5perTarget	0.268557	0.0158546	hub20_06	6	hub20
SPI1	LRP10	TRUE	10	transfac_pro__M00971	3.71	10kb	top5perTarget	0.258641	0.0158466	hub20_06	6	hub20
SPI1	SAR1A	TRUE	14	transfac_pro__M00971	3.71	10kb	top5perTarget	0.232709	0.0142708	hub20_06	6	hub20
SPI1	TNFRSF1B	TRUE	10	transfac_pro__M00971	3.71	10kb	top5perTarget	0.165628	0.0115581	hub20_06	6	hub20
SPI1	CASS4	TRUE	1	cisbp__M6122	3.55	10kb	top1sd	0.227781	0.0211605	hub20_06	6	hub20
SPI1	AP1S1	TRUE	4	transfac_pro__M02031	3.1	10kb	top5perTarget	0.245078	0.0131464	hub20_06	6	hub20
SPI1	RXRA	TRUE	2	transfac_pro__M02031	3.1	10kb	top5perTarget	0.211228	0.0119992	hub20_06	6	hub20
SPI1	AP2S1	TRUE	5	transfac_pro__M00658	3.03	10kb	top1sd	0.416971	0.0216872	hub20_06	6	hub20
STAT1	CD163	TRUE	23	hocomoco__STAT1_HUMAN.H11MO.1.A	7.86	10kb	top5perTarget	0.30085	0.0166814	hub20_06	6	hub20
STAT1	MGAT4A	TRUE	15	hocomoco__STAT1_HUMAN.H11MO.1.A	7.86	10kb	top5perTarget	0.212308	0.0103049	hub20_06	6	hub20
STAT1	PRKCB	TRUE	10	hocomoco__STAT1_HUMAN.H11MO.1.A	7.86	10kb	top5perTarget	0.218578	0.0108483	hub20_06	6	hub20
STAT1	ZFP36L1	TRUE	12	hocomoco__STAT1_HUMAN.H11MO.1.A	7.86	10kb	top5perTarget	0.211041	0.0111037	hub20_06	6	hub20
STAT1	ALCAM	TRUE	13	dbcorrdb__STAT1__ENCSR000FAV_1__m1	4.34	10kb	w0.01Andw0.005	0.211165	0.010056	hub20_06	6	hub20
STAT1	ANXA1	TRUE	11	dbcorrdb__STAT1__ENCSR000FAV_1__m1	4.34	10kb	w0.01Andw0.005	0.296302	0.0113138	hub20_06	6	hub20
STAT1	MBNL1	TRUE	13	dbcorrdb__STAT1__ENCSR000FAV_1__m1	4.34	10kb	w0.01Andw0.005	0.221013	0.0102943	hub20_06	6	hub20
STAT1	MOV10	TRUE	13	dbcorrdb__STAT1__ENCSR000FAV_1__m1	4.34	10kb	w0.01Andw0.005	0.17285	0.0101568	hub20_06	6	hub20
STAT1	PJA2	TRUE	1	dbcorrdb__STAT1__ENCSR000FAV_1__m1	4.34	10kb	w0.01Andw0.005	0.154969	0.0101032	hub20_06	6	hub20
STAT1	PLXNC1	TRUE	13	dbcorrdb__STAT1__ENCSR000FAV_1__m1	4.34	10kb	w0.01Andw0.005	0.261673	0.0116279	hub20_06	6	hub20
STAT1	RRBP1	TRUE	8	dbcorrdb__STAT1__ENCSR000FAV_1__m1	4.34	10kb	w0.01Andw0.005	0.246636	0.0112719	hub20_06	6	hub20
STAT1	SMAP2	TRUE	8	dbcorrdb__STAT1__ENCSR000FAV_1__m1	4.34	10kb	w0.01Andw0.005	0.252889	0.010143	hub20_06	6	hub20
STAT1	TNFSF13B	TRUE	5	dbcorrdb__STAT1__ENCSR000FAV_1__m1	4.34	10kb	w0.01Andw0.005	0.196185	0.0107623	hub20_06	6	hub20
STAT1	USP15	TRUE	9	dbcorrdb__STAT1__ENCSR000FAV_1__m1	4.34	10kb	w0.01Andw0.005	0.174233	0.01066	hub20_06	6	hub20
STAT1	USP18	TRUE	13	dbcorrdb__STAT1__ENCSR000FAV_1__m1	4.34	10kb	w0.01Andw0.005	0.192287	0.0120756	hub20_06	6	hub20
STAT1	BST2	TRUE	32	factorbook__STAT2	23.7	10kb	top50	0.269527	0.0208798	hub20_06	6	hub20
STAT1	CMPK2	TRUE	16	factorbook__STAT2	23.7	10kb	top50	0.219098	0.0179709	hub20_06	6	hub20
STAT1	CXCL10	TRUE	34	factorbook__STAT2	23.7	10kb	top50	0.138807	0.0135051	hub20_06	6	hub20
STAT1	DTX3L	TRUE	38	factorbook__STAT2	23.7	10kb	top50	0.163883	0.0127148	hub20_06	6	hub20
STAT1	EIF2AK2	TRUE	39	factorbook__STAT2	23.7	10kb	top50	0.337619	0.028321	hub20_06	6	hub20
STAT1	EPB41L2	TRUE	36	factorbook__STAT2	23.7	10kb	top50	0.206911	0.0139098	hub20_06	6	hub20
STAT1	EPSTI1	TRUE	31	factorbook__STAT2	23.7	10kb	top50	0.329328	0.0264432	hub20_06	6	hub20
STAT1	FAM111A	TRUE	35	factorbook__STAT2	23.7	10kb	top50	0.29022	0.0208045	hub20_06	6	hub20
STAT1	FKBP5	TRUE	36	factorbook__STAT2	23.7	10kb	top50	0.239238	0.012371	hub20_06	6	hub20
STAT1	GIMAP4	TRUE	16	factorbook__STAT2	23.7	10kb	top50	0.297976	0.0142506	hub20_06	6	hub20
STAT1	GSN	TRUE	29	factorbook__STAT2	23.7	10kb	top50	0.256387	0.013824	hub20_06	6	hub20
STAT1	HERC5	TRUE	10	factorbook__STAT2	23.7	10kb	top50	0.282252	0.024704	hub20_06	6	hub20
STAT1	HERC6	TRUE	42	factorbook__STAT2	23.7	10kb	top50	0.317156	0.0323456	hub20_06	6	hub20
STAT1	IFI44L	TRUE	33	factorbook__STAT2	23.7	10kb	top50	0.239794	0.016076	hub20_06	6	hub20
STAT1	IFI6	TRUE	34	factorbook__STAT2	23.7	10kb	top50	0.284406	0.0145022	hub20_06	6	hub20
STAT1	IFIH1	TRUE	29	factorbook__STAT2	23.7	10kb	top50	0.187207	0.0137465	hub20_06	6	hub20
STAT1	IFIT1	TRUE	41	factorbook__STAT2	23.7	10kb	top50	0.301728	0.0323613	hub20_06	6	hub20
STAT1	IFIT2	TRUE	37	factorbook__STAT2	23.7	10kb	top50	0.227171	0.02146	hub20_06	6	hub20
STAT1	IFIT5	TRUE	32	factorbook__STAT2	23.7	10kb	top50	0.215157	0.0185296	hub20_06	6	hub20
STAT1	IFITM3	TRUE	14	factorbook__STAT2	23.7	10kb	top50	0.328344	0.0219618	hub20_06	6	hub20
STAT1	IRF7	TRUE	25	factorbook__STAT2	23.7	10kb	top50	0.217367	0.0192517	hub20_06	6	hub20
STAT1	ISG15	TRUE	40	factorbook__STAT2	23.7	10kb	top50	0.301276	0.0231389	hub20_06	6	hub20
STAT1	ISG20	TRUE	31	factorbook__STAT2	23.7	10kb	top50	0.19756	0.0135833	hub20_06	6	hub20
STAT1	ITSN1	TRUE	27	factorbook__STAT2	23.7	10kb	top50	0.186068	0.0132034	hub20_06	6	hub20
STAT1	MX1	TRUE	42	factorbook__STAT2	23.7	10kb	top50	0.386038	0.0389938	hub20_06	6	hub20
STAT1	MX2	TRUE	25	factorbook__STAT2	23.7	10kb	top50	0.393209	0.0340983	hub20_06	6	hub20
STAT1	OAS2	TRUE	32	factorbook__STAT2	23.7	10kb	top50	0.287254	0.0263929	hub20_06	6	hub20
STAT1	PARP12	TRUE	28	factorbook__STAT2	23.7	10kb	top50	0.262663	0.0227617	hub20_06	6	hub20
STAT1	PARP14	TRUE	34	factorbook__STAT2	23.7	10kb	top50	0.205946	0.0160198	hub20_06	6	hub20
STAT1	PARP9	TRUE	38	factorbook__STAT2	23.7	10kb	top50	0.17294	0.0128618	hub20_06	6	hub20
STAT1	PML	TRUE	19	factorbook__STAT2	23.7	10kb	top50	0.26811	0.0221695	hub20_06	6	hub20
STAT1	PSMB8	TRUE	28	factorbook__STAT2	23.7	10kb	top50	0.281959	0.0123333	hub20_06	6	hub20
STAT1	PSMB9	TRUE	36	factorbook__STAT2	23.7	10kb	top50	0.291881	0.0222535	hub20_06	6	hub20
STAT1	RSAD2	TRUE	38	factorbook__STAT2	23.7	10kb	top50	0.288209	0.0281148	hub20_06	6	hub20
STAT1	SAMD9	TRUE	23	factorbook__STAT2	23.7	10kb	top50	0.24793	0.0174061	hub20_06	6	hub20
STAT1	STAT1	TRUE	35	factorbook__STAT2	23.7	10kb	top50	1	NA	hub20_06	6	hub20
STAT1	STAT2	TRUE	18	factorbook__STAT2	23.7	10kb	top50	0.208025	0.0187895	hub20_06	6	hub20
STAT1	TAP1	TRUE	25	factorbook__STAT2	23.7	10kb	top50	0.226937	0.0185636	hub20_06	6	hub20
STAT1	TRIM22	TRUE	9	factorbook__STAT2	23.7	10kb	top50	0.21243	0.0155519	hub20_06	6	hub20
STAT1	UBE2L6	TRUE	37	factorbook__STAT2	23.7	10kb	top50	0.26313	0.0199517	hub20_06	6	hub20
STAT1	ZBP1	TRUE	33	factorbook__STAT2	23.7	10kb	top50	0.178061	0.0130939	hub20_06	6	hub20
STAT1	ZNFX1	TRUE	38	factorbook__STAT2	23.7	10kb	top50	0.282671	0.0256115	hub20_06	6	hub20
STAT1	GLUL	TRUE	19	cisbp__M4707	15.9	10kb	top50	0.253811	0.0122612	hub20_06	6	hub20
STAT1	LGALS3BP	TRUE	6	cisbp__M4707	15.9	10kb	top50	0.215012	0.013992	hub20_06	6	hub20
ATF4	ARID5B	TRUE	20	homer__MTGATGCAAT_Atf4	5.93	10kb	w0.01Andw0.005	0.246124	0.0108338	hub20_12	12	hub20
ATF4	ASNS	TRUE	14	homer__MTGATGCAAT_Atf4	5.93	10kb	w0.01Andw0.005	0.135464	0.0124811	hub20_12	12	hub20
ATF4	ATF3	TRUE	23	homer__MTGATGCAAT_Atf4	5.93	10kb	w0.01Andw0.005	0.148507	0.0116988	hub20_12	12	hub20
ATF4	B3GNT2	TRUE	30	homer__MTGATGCAAT_Atf4	5.93	10kb	w0.01Andw0.005	0.349052	0.0140701	hub20_12	12	hub20
ATF4	CDKN1A	TRUE	21	homer__MTGATGCAAT_Atf4	5.93	10kb	w0.01Andw0.005	0.254529	0.0117581	hub20_12	12	hub20
ATF4	CEBPB	TRUE	56	homer__MTGATGCAAT_Atf4	5.93	10kb	w0.01Andw0.005	0.400725	0.0153945	hub20_12	12	hub20
ATF4	DDIT4	TRUE	20	homer__MTGATGCAAT_Atf4	5.93	10kb	w0.01Andw0.005	0.210287	0.010351	hub20_12	12	hub20
ATF4	EIF1	TRUE	49	homer__MTGATGCAAT_Atf4	5.93	10kb	w0.01Andw0.005	0.477614	0.014468	hub20_12	12	hub20
ATF4	GADD45A	TRUE	6	homer__MTGATGCAAT_Atf4	5.93	10kb	w0.01Andw0.005	0.147208	0.0123092	hub20_12	12	hub20
ATF4	HERPUD1	TRUE	20	homer__MTGATGCAAT_Atf4	5.93	10kb	w0.01Andw0.005	0.260502	0.0100272	hub20_12	12	hub20
ATF4	IL1A	TRUE	17	homer__MTGATGCAAT_Atf4	5.93	10kb	w0.01Andw0.005	0.284324	0.0115791	hub20_12	12	hub20
ATF4	IVNS1ABP	TRUE	14	homer__MTGATGCAAT_Atf4	5.93	10kb	w0.01Andw0.005	0.24162	0.0133063	hub20_12	12	hub20
ATF4	NFE2L1	TRUE	20	homer__MTGATGCAAT_Atf4	5.93	10kb	w0.01Andw0.005	0.33637	0.0110482	hub20_12	12	hub20
ATF4	NFIL3	TRUE	18	homer__MTGATGCAAT_Atf4	5.93	10kb	w0.01Andw0.005	0.246132	0.0117006	hub20_12	12	hub20
ATF4	NUPR1	TRUE	13	homer__MTGATGCAAT_Atf4	5.93	10kb	w0.01Andw0.005	0.102453	0.0123715	hub20_12	12	hub20
ATF4	PEA15	TRUE	5	homer__MTGATGCAAT_Atf4	5.93	10kb	w0.01Andw0.005	0.387809	0.0104157	hub20_12	12	hub20
ATF4	RTN4	TRUE	30	homer__MTGATGCAAT_Atf4	5.93	10kb	w0.01Andw0.005	0.272913	0.0127596	hub20_12	12	hub20
ATF4	SDCBP	TRUE	27	homer__MTGATGCAAT_Atf4	5.93	10kb	w0.01Andw0.005	0.339461	0.0141322	hub20_12	12	hub20
ATF4	SESN2	TRUE	13	homer__MTGATGCAAT_Atf4	5.93	10kb	w0.01Andw0.005	0.133692	0.0148378	hub20_12	12	hub20
ATF4	SLC38A2	TRUE	19	homer__MTGATGCAAT_Atf4	5.93	10kb	w0.01Andw0.005	0.319365	0.0106461	hub20_12	12	hub20
ATF4	TRIB3	TRUE	37	homer__MTGATGCAAT_Atf4	5.93	10kb	w0.01Andw0.005	0.176155	0.0184968	hub20_12	12	hub20
ATF4	FNDC3A	TRUE	12	cisbp__M5988	5.25	10kb	w0.01Andw0.005	0.242564	0.0104417	hub20_12	12	hub20
ATF4	SLC1A5	TRUE	5	cisbp__M5988	5.25	10kb	w0.01Andw0.005	0.313289	0.0146449	hub20_12	12	hub20
ATF4	BRD2	TRUE	37	cisbp__M5292	5.14	10kb	w0.01Andw0.005	0.357334	0.0139557	hub20_12	12	hub20
ATF4	EMP1	TRUE	20	cisbp__M5292	5.14	10kb	w0.01Andw0.005	0.269487	0.0140281	hub20_12	12	hub20
ATF4	NRP2	TRUE	2	cisbp__M5292	5.14	10kb	w0.01Andw0.005	0.311771	0.0103044	hub20_12	12	hub20
ATF4	PAFAH1B1	TRUE	12	cisbp__M5292	5.14	10kb	w0.01Andw0.005	0.320077	0.0117377	hub20_12	12	hub20
ATF4	RARA	TRUE	7	cisbp__M5292	5.14	10kb	w0.01Andw0.005	0.239229	0.0110456	hub20_12	12	hub20
ATF4	SGK1	TRUE	20	cisbp__M5292	5.14	10kb	w0.01Andw0.005	0.378595	0.0242469	hub20_12	12	hub20
ATF4	PMAIP1	TRUE	17	taipale_tf_pairs__ATF4_TEF_RNMTGATGCAATN_CAP	4.73	10kb	w0.01Andw0.005	0.301759	0.0245502	hub20_12	12	hub20
ATF4	RASSF1	TRUE	10	taipale_tf_pairs__ATF4_TEF_RNMTGATGCAATN_CAP	4.73	10kb	w0.01Andw0.005	0.219671	0.0124685	hub20_12	12	hub20
ATF4	TIAL1	TRUE	3	taipale_tf_pairs__ATF4_TEF_RNMTGATGCAATN_CAP	4.73	10kb	w0.01Andw0.005	0.268115	0.0101195	hub20_12	12	hub20
ATF4	TSC22D3	TRUE	3	taipale_tf_pairs__ATF4_TEF_RNMTGATGCAATN_CAP	4.73	10kb	w0.01Andw0.005	0.187503	0.0116613	hub20_12	12	hub20
ATF4	SRP19	TRUE	2	taipale_tf_pairs__ATF4_CEBPD_NGATGATGCAATNN_CAP	4.47	10kb	w0.01Andw0.005	0.271437	0.01009	hub20_12	12	hub20
ATF4	BIRC2	TRUE	39	transfac_pro__M00981	4.46	10kb	top50	0.331952	0.0155742	hub20_12	12	hub20
ATF4	DUSP1	TRUE	38	transfac_pro__M00981	4.46	10kb	top50	0.296265	0.0127093	hub20_12	12	hub20
ATF4	EIF4A2	TRUE	18	transfac_pro__M00981	4.46	10kb	top50	0.332446	0.0147556	hub20_12	12	hub20
ATF4	MAFG	TRUE	23	transfac_pro__M00981	4.46	10kb	top50	0.306134	0.0152387	hub20_12	12	hub20
ATF4	PPP1R15A	TRUE	27	transfac_pro__M00981	4.46	10kb	top50	0.204096	0.0180512	hub20_12	12	hub20
ATF4	SLC3A2	TRUE	16	transfac_pro__M00981	4.46	10kb	top50	0.258919	0.0148742	hub20_12	12	hub20
ATF4	STX11	TRUE	23	transfac_pro__M00981	4.46	10kb	top50	0.264923	0.0128712	hub20_12	12	hub20
ATF4	TNFRSF1B	TRUE	15	transfac_pro__M00981	4.46	10kb	top50	0.285383	0.0133101	hub20_12	12	hub20
ATF4	TPT1	TRUE	28	transfac_pro__M00981	4.46	10kb	top50	0.504802	0.0158576	hub20_12	12	hub20
ATF4	TRIB1	TRUE	31	transfac_pro__M00981	4.46	10kb	top50	0.281402	0.012825	hub20_12	12	hub20
ATF4	UBC	TRUE	39	transfac_pro__M00981	4.46	10kb	top50	0.355885	0.0149837	hub20_12	12	hub20
ATF4	KLF6	TRUE	7	transfac_pro__M07246	4.12	10kb	w0.01Andw0.005	0.281155	0.0100082	hub20_12	12	hub20
ATF4	OLR1	TRUE	4	transfac_pro__M07246	4.12	10kb	w0.01Andw0.005	0.17938	0.0117832	hub20_12	12	hub20
ATF4	RNF19A	TRUE	4	transfac_pro__M07246	4.12	10kb	w0.01Andw0.005	0.313416	0.0103226	hub20_12	12	hub20
BACH1	ATP6V1A	TRUE	50	dbcorrdb__BACH1__ENCSR000EBQ_1__m1	3.7	10kb	w0.01Andw0.005	0.325636	0.0121782	hub20_12	12	hub20
BACH1	B3GNT5	TRUE	1	dbcorrdb__BACH1__ENCSR000EBQ_1__m1	3.7	10kb	w0.01Andw0.005	0.302502	0.0128363	hub20_12	12	hub20
BACH1	BACH1	TRUE	30	dbcorrdb__BACH1__ENCSR000EBQ_1__m1	3.7	10kb	w0.01Andw0.005	1	NA	hub20_12	12	hub20
BACH1	BRD2	TRUE	56	dbcorrdb__BACH1__ENCSR000EBQ_1__m1	3.7	10kb	w0.01Andw0.005	0.357397	0.0146608	hub20_12	12	hub20
BACH1	CDKN1A	TRUE	17	dbcorrdb__BACH1__ENCSR000EBQ_1__m1	3.7	10kb	w0.01Andw0.005	0.319274	0.0204012	hub20_12	12	hub20
BACH1	DDX17	TRUE	3	dbcorrdb__BACH1__ENCSR000EBQ_1__m1	3.7	10kb	w0.01Andw0.005	0.352111	0.0109956	hub20_12	12	hub20
BACH1	FTL	TRUE	12	dbcorrdb__BACH1__ENCSR000EBQ_1__m1	3.7	10kb	w0.01Andw0.005	0.462621	0.0131436	hub20_12	12	hub20
BACH1	GCLC	TRUE	12	dbcorrdb__BACH1__ENCSR000EBQ_1__m1	3.7	10kb	w0.01Andw0.005	0.218523	0.0129767	hub20_12	12	hub20
BACH1	GPD2	TRUE	11	dbcorrdb__BACH1__ENCSR000EBQ_1__m1	3.7	10kb	w0.01Andw0.005	0.288695	0.0140591	hub20_12	12	hub20
BACH1	HMGXB4	TRUE	11	dbcorrdb__BACH1__ENCSR000EBQ_1__m1	3.7	10kb	w0.01Andw0.005	0.350249	0.0192802	hub20_12	12	hub20
BACH1	HTATIP2	TRUE	10	dbcorrdb__BACH1__ENCSR000EBQ_1__m1	3.7	10kb	w0.01Andw0.005	0.284446	0.0101695	hub20_12	12	hub20
BACH1	JAK1	TRUE	8	dbcorrdb__BACH1__ENCSR000EBQ_1__m1	3.7	10kb	w0.01Andw0.005	0.452708	0.0211586	hub20_12	12	hub20
BACH1	MAFG	TRUE	64	dbcorrdb__BACH1__ENCSR000EBQ_1__m1	3.7	10kb	w0.01Andw0.005	0.296946	0.0136977	hub20_12	12	hub20
BACH1	MAP3K8	TRUE	4	dbcorrdb__BACH1__ENCSR000EBQ_1__m1	3.7	10kb	w0.01Andw0.005	0.246712	0.0122724	hub20_12	12	hub20
BACH1	MAP4	TRUE	3	dbcorrdb__BACH1__ENCSR000EBQ_1__m1	3.7	10kb	w0.01Andw0.005	0.291738	0.0115163	hub20_12	12	hub20
BACH1	MAPK6	TRUE	13	dbcorrdb__BACH1__ENCSR000EBQ_1__m1	3.7	10kb	w0.01Andw0.005	0.33984	0.0122161	hub20_12	12	hub20
BACH1	NCOA1	TRUE	5	dbcorrdb__BACH1__ENCSR000EBQ_1__m1	3.7	10kb	w0.01Andw0.005	0.337511	0.0181329	hub20_12	12	hub20
BACH1	NR3C1	TRUE	3	dbcorrdb__BACH1__ENCSR000EBQ_1__m1	3.7	10kb	w0.01Andw0.005	0.266464	0.011559	hub20_12	12	hub20
BACH1	NUP153	TRUE	12	dbcorrdb__BACH1__ENCSR000EBQ_1__m1	3.7	10kb	w0.01Andw0.005	0.247934	0.0131329	hub20_12	12	hub20
BACH1	PLBD2	TRUE	2	dbcorrdb__BACH1__ENCSR000EBQ_1__m1	3.7	10kb	w0.01Andw0.005	0.410541	0.012	hub20_12	12	hub20
BACH1	PRDM1	TRUE	7	dbcorrdb__BACH1__ENCSR000EBQ_1__m1	3.7	10kb	w0.01Andw0.005	0.217286	0.010363	hub20_12	12	hub20
BACH1	PSAP	TRUE	12	dbcorrdb__BACH1__ENCSR000EBQ_1__m1	3.7	10kb	w0.01Andw0.005	0.433766	0.0132439	hub20_12	12	hub20
BACH1	RASAL2	TRUE	7	dbcorrdb__BACH1__ENCSR000EBQ_1__m1	3.7	10kb	w0.01Andw0.005	0.251296	0.0131021	hub20_12	12	hub20
BACH1	SQSTM1	TRUE	27	dbcorrdb__BACH1__ENCSR000EBQ_1__m1	3.7	10kb	w0.01Andw0.005	0.393624	0.0214954	hub20_12	12	hub20
BACH1	SRXN1	TRUE	7	dbcorrdb__BACH1__ENCSR000EBQ_1__m1	3.7	10kb	w0.01Andw0.005	0.405049	0.0269452	hub20_12	12	hub20
BACH1	TFE3	TRUE	12	dbcorrdb__BACH1__ENCSR000EBQ_1__m1	3.7	10kb	w0.01Andw0.005	0.238102	0.0121482	hub20_12	12	hub20
BACH1	TNIP3	TRUE	1	dbcorrdb__BACH1__ENCSR000EBQ_1__m1	3.7	10kb	w0.01Andw0.005	0.224637	0.0132764	hub20_12	12	hub20
BACH1	TRIB1	TRUE	3	dbcorrdb__BACH1__ENCSR000EBQ_1__m1	3.7	10kb	w0.01Andw0.005	0.301416	0.0165066	hub20_12	12	hub20
BACH1	TRIB3	TRUE	9	dbcorrdb__BACH1__ENCSR000EBQ_1__m1	3.7	10kb	w0.01Andw0.005	0.164594	0.0102031	hub20_12	12	hub20
BACH1	VCP	TRUE	12	dbcorrdb__BACH1__ENCSR000EBQ_1__m1	3.7	10kb	w0.01Andw0.005	0.373448	0.0102588	hub20_12	12	hub20
BACH1	WASF2	TRUE	2	dbcorrdb__BACH1__ENCSR000EBQ_1__m1	3.7	10kb	w0.01Andw0.005	0.364717	0.0140533	hub20_12	12	hub20
BACH1	ZFAND2A	TRUE	4	dbcorrdb__BACH1__ENCSR000EBQ_1__m1	3.7	10kb	w0.01Andw0.005	0.176332	0.0118062	hub20_12	12	hub20
BACH1	LRRFIP2	TRUE	7	homer__AWWNTGCTGAGTCAT_Bach1	3.61	10kb	w0.01Andw0.005	0.304775	0.0109489	hub20_12	12	hub20
BACH1	MBNL1	TRUE	2	homer__AWWNTGCTGAGTCAT_Bach1	3.61	10kb	w0.01Andw0.005	0.374666	0.0124997	hub20_12	12	hub20
BACH1	PLCL1	TRUE	2	homer__AWWNTGCTGAGTCAT_Bach1	3.61	10kb	w0.01Andw0.005	0.271432	0.0131203	hub20_12	12	hub20
BACH1	TFEC	TRUE	7	homer__AWWNTGCTGAGTCAT_Bach1	3.61	10kb	w0.01Andw0.005	0.372763	0.0121798	hub20_12	12	hub20
BACH1	UBR4	TRUE	3	homer__AWWNTGCTGAGTCAT_Bach1	3.61	10kb	w0.01Andw0.005	0.284623	0.0116451	hub20_12	12	hub20
CEBPB	CEBPB	TRUE	19	cisbp__M4606	4.85	10kb	top50	1	NA	hub20_12	12	hub20
CEBPB	DUSP1	TRUE	27	cisbp__M4606	4.85	10kb	top50	0.369836	0.0291335	hub20_12	12	hub20
CEBPB	LIMA1	TRUE	11	cisbp__M4606	4.85	10kb	top50	0.368462	0.0254363	hub20_12	12	hub20
CEBPB	OSBPL8	TRUE	13	cisbp__M4606	4.85	10kb	top50	0.440711	0.0283914	hub20_12	12	hub20
CEBPB	PPARG	TRUE	23	cisbp__M4606	4.85	10kb	top50	0.325506	0.0289978	hub20_12	12	hub20
CEBPB	RHOQ	TRUE	10	cisbp__M4606	4.85	10kb	top50	0.48117	0.0314047	hub20_12	12	hub20
CEBPB	TMBIM6	TRUE	17	cisbp__M4606	4.85	10kb	top50	0.426102	0.0281565	hub20_12	12	hub20
CEBPB	TPT1	TRUE	12	cisbp__M4606	4.85	10kb	top50	0.539817	0.0274339	hub20_12	12	hub20
CEBPB	ARHGEF11	TRUE	4	transfac_pro__M00912	4.2	10kb	top50	0.397377	0.027575	hub20_12	12	hub20
CEBPB	ARL4A	TRUE	2	transfac_pro__M00912	4.2	10kb	top50	0.377196	0.0307026	hub20_12	12	hub20
CEBPB	BIRC2	TRUE	9	transfac_pro__M00912	4.2	10kb	top50	0.439161	0.0353114	hub20_12	12	hub20
CEBPB	BRI3	TRUE	4	transfac_pro__M00912	4.2	10kb	top50	0.466977	0.0308956	hub20_12	12	hub20
CEBPB	CCDC88A	TRUE	12	transfac_pro__M00912	4.2	10kb	top50	0.474947	0.030785	hub20_12	12	hub20
CEBPB	CDC42EP3	TRUE	12	transfac_pro__M00912	4.2	10kb	top50	0.37191	0.0294575	hub20_12	12	hub20
CEBPB	GNB5	TRUE	1	transfac_pro__M00912	4.2	10kb	top50	0.427207	0.0251682	hub20_12	12	hub20
CEBPB	HVCN1	TRUE	12	transfac_pro__M00912	4.2	10kb	top50	0.393942	0.0321349	hub20_12	12	hub20
CEBPB	ID2	TRUE	9	transfac_pro__M00912	4.2	10kb	top50	0.351391	0.0254565	hub20_12	12	hub20
CEBPB	JAK1	TRUE	5	transfac_pro__M00912	4.2	10kb	top50	0.444698	0.0252808	hub20_12	12	hub20
CEBPB	MREG	TRUE	3	transfac_pro__M00912	4.2	10kb	top50	0.347087	0.0270701	hub20_12	12	hub20
CEBPB	N4BP1	TRUE	12	transfac_pro__M00912	4.2	10kb	top50	0.430792	0.0305651	hub20_12	12	hub20
CEBPB	OXR1	TRUE	13	transfac_pro__M00912	4.2	10kb	top50	0.325701	0.0286397	hub20_12	12	hub20
CEBPB	PNPLA8	TRUE	4	transfac_pro__M00912	4.2	10kb	top50	0.364262	0.0295043	hub20_12	12	hub20
CEBPB	RB1CC1	TRUE	15	transfac_pro__M00912	4.2	10kb	top50	0.435215	0.0327481	hub20_12	12	hub20
CEBPB	RPIA	TRUE	2	transfac_pro__M00912	4.2	10kb	top50	0.399363	0.0281357	hub20_12	12	hub20
CEBPB	SGK1	TRUE	12	transfac_pro__M00912	4.2	10kb	top50	0.400354	0.0316981	hub20_12	12	hub20
CEBPB	SNX10	TRUE	8	transfac_pro__M00912	4.2	10kb	top50	0.571902	0.0503676	hub20_12	12	hub20
CEBPB	SOD2	TRUE	1	transfac_pro__M00912	4.2	10kb	top50	0.455864	0.029702	hub20_12	12	hub20
CEBPB	STX3	TRUE	17	transfac_pro__M00912	4.2	10kb	top50	0.384872	0.0259762	hub20_12	12	hub20
CEBPB	TLR4	TRUE	3	transfac_pro__M00912	4.2	10kb	top50	0.471422	0.0324119	hub20_12	12	hub20
CEBPB	MACF1	TRUE	4	dbcorrdb__CEBPB__ENCSR000EDA_1__m1	3.76	10kb	top50	0.415168	0.0300604	hub20_12	12	hub20
CEBPB	GPX1	TRUE	8	dbcorrdb__CEBPB__ENCSR000EFM_1__m2	3.58	10kb	top50	0.475282	0.0287118	hub20_12	12	hub20
CEBPB	FTL	TRUE	2	hocomoco__CEBPB_MOUSE.H11MO.0.A	3.54	10kb	top50	0.532433	0.0343894	hub20_12	12	hub20
CEBPB	GRN	TRUE	4	hocomoco__CEBPB_MOUSE.H11MO.0.A	3.54	10kb	top50	0.449559	0.0264316	hub20_12	12	hub20
CEBPB	SQSTM1	TRUE	6	hocomoco__CEBPB_MOUSE.H11MO.0.A	3.54	10kb	top50	0.486269	0.0431565	hub20_12	12	hub20
CEBPB	TGFA	TRUE	2	hocomoco__CEBPB_MOUSE.H11MO.0.A	3.54	10kb	top50	0.467581	0.0340659	hub20_12	12	hub20
CEBPB	ZDHHC18	TRUE	1	hocomoco__CEBPB_MOUSE.H11MO.0.A	3.54	10kb	top50	0.426903	0.0302083	hub20_12	12	hub20
CEBPB	BACH1	TRUE	1	taipale_tf_pairs__TEAD4_CEBPB_NTTRCGYAANNNNNNGGAATGY_CAP_repr	3.08	10kb	top1sd	0.426629	0.0237647	hub20_12	12	hub20
CEBPB	IGF2R	TRUE	1	taipale_tf_pairs__TEAD4_CEBPB_NTTRCGYAANNNNNNGGAATGY_CAP_repr	3.08	10kb	top1sd	0.434497	0.0251931	hub20_12	12	hub20
CEBPB	PARM1	TRUE	1	taipale_tf_pairs__TEAD4_CEBPB_NTTRCGYAANNNNNNGGAATGY_CAP_repr	3.08	10kb	top1sd	0.337529	0.0254944	hub20_12	12	hub20
CEBPB	RUNX3	TRUE	1	taipale_tf_pairs__TEAD4_CEBPB_NTTRCGYAANNNNNNGGAATGY_CAP_repr	3.08	10kb	top1sd	0.302619	0.0223114	hub20_12	12	hub20
CEBPB	VAT1	TRUE	1	taipale_tf_pairs__TEAD4_CEBPB_NTTRCGYAANNNNNNGGAATGY_CAP_repr	3.08	10kb	top1sd	0.433657	0.0224876	hub20_12	12	hub20
EPAS1	HNRNPH1	TRUE	1	hocomoco__EPAS1_HUMAN.H11MO.0.B	3.19	10kb	w0.01Andw0.005	0.338925	0.0100331	hub20_12	12	hub20
EPAS1	ID2	TRUE	1	hocomoco__EPAS1_HUMAN.H11MO.0.B	3.19	10kb	w0.01Andw0.005	0.307221	0.0137236	hub20_12	12	hub20
EPAS1	ITGB2	TRUE	1	hocomoco__EPAS1_HUMAN.H11MO.0.B	3.19	10kb	w0.01Andw0.005	0.448111	0.0154099	hub20_12	12	hub20
EPAS1	ITIH5	TRUE	1	hocomoco__EPAS1_HUMAN.H11MO.0.B	3.19	10kb	w0.01Andw0.005	0.306378	0.0103182	hub20_12	12	hub20
EPAS1	LCP1	TRUE	1	hocomoco__EPAS1_HUMAN.H11MO.0.B	3.19	10kb	w0.01Andw0.005	0.380276	0.0171818	hub20_12	12	hub20
EPAS1	METRNL	TRUE	1	hocomoco__EPAS1_HUMAN.H11MO.0.B	3.19	10kb	w0.01Andw0.005	0.286568	0.0108887	hub20_12	12	hub20
EPAS1	TFRC	TRUE	1	hocomoco__EPAS1_HUMAN.H11MO.0.B	3.19	10kb	w0.01Andw0.005	0.38924	0.0114798	hub20_12	12	hub20
EPAS1	UBE2Q1	TRUE	1	hocomoco__EPAS1_HUMAN.H11MO.0.B	3.19	10kb	w0.01Andw0.005	0.312701	0.0110728	hub20_12	12	hub20
EPAS1	USP7	TRUE	1	hocomoco__EPAS1_HUMAN.H11MO.0.B	3.19	10kb	w0.01Andw0.005	0.311366	0.0108214	hub20_12	12	hub20
ETS2	ARHGAP30	TRUE	20	transfac_pro__M07379	5.02	10kb	top50	0.313116	0.0107594	hub20_12	12	hub20
ETS2	DAB2	TRUE	11	transfac_pro__M07379	5.02	10kb	top50	0.451509	0.0123825	hub20_12	12	hub20
ETS2	PDE4B	TRUE	21	transfac_pro__M07379	5.02	10kb	top50	0.284785	0.0158629	hub20_12	12	hub20
ETS2	PICALM	TRUE	1	transfac_pro__M07379	5.02	10kb	top50	0.430791	0.0117411	hub20_12	12	hub20
ETS2	RUNX1	TRUE	19	transfac_pro__M07379	5.02	10kb	top50	0.423987	0.0148454	hub20_12	12	hub20
ETS2	SH3BP2	TRUE	22	transfac_pro__M07379	5.02	10kb	top50	0.315236	0.0129938	hub20_12	12	hub20
ETS2	SLC43A2	TRUE	13	transfac_pro__M07379	5.02	10kb	top50	0.329674	0.0118449	hub20_12	12	hub20
ETS2	SMOX	TRUE	17	transfac_pro__M07379	5.02	10kb	top50	0.314497	0.0141632	hub20_12	12	hub20
ETS2	TXNIP	TRUE	8	transfac_pro__M07379	5.02	10kb	top50	0.415222	0.0199408	hub20_12	12	hub20
ETS2	ADORA3	TRUE	4	transfac_pro__M00771	3.07	10kb	top50	0.0693028	0.0115022	hub20_12	12	hub20
IRF7	ZCWPW1	TRUE	4	tfdimers__MD00527	8.95	10kb	w0.005Andtop50	0.088002	0.0108677	hub20_12	12	hub20
IRF7	VCAM1	TRUE	5	transfac_pro__M00972	5.1	10kb	w0.005Andtop50	0.123302	0.0103979	hub20_12	12	hub20
IRF7	CMPK2	TRUE	21	swissregulon__hs__IRF1_2_7.p3	19.5	10kb	w0.005Andtop50	0.208306	0.0144196	hub20_12	12	hub20
IRF7	CXCL10	TRUE	77	swissregulon__hs__IRF1_2_7.p3	19.5	10kb	w0.005Andtop50	0.118153	0.0357267	hub20_12	12	hub20
IRF7	DDX60	TRUE	80	swissregulon__hs__IRF1_2_7.p3	19.5	10kb	w0.005Andtop50	0.123606	0.0210831	hub20_12	12	hub20
IRF7	DTX3L	TRUE	81	swissregulon__hs__IRF1_2_7.p3	19.5	10kb	w0.005Andtop50	0.135719	0.0100336	hub20_12	12	hub20
IRF7	EDN1	TRUE	72	swissregulon__hs__IRF1_2_7.p3	19.5	10kb	w0.005Andtop50	0.048061	0.0104446	hub20_12	12	hub20
IRF7	EPSTI1	TRUE	68	swissregulon__hs__IRF1_2_7.p3	19.5	10kb	w0.005Andtop50	0.252084	0.0141137	hub20_12	12	hub20
IRF7	ETV7	TRUE	48	swissregulon__hs__IRF1_2_7.p3	19.5	10kb	w0.005Andtop50	0.104359	0.0155805	hub20_12	12	hub20
IRF7	HERC5	TRUE	12	swissregulon__hs__IRF1_2_7.p3	19.5	10kb	w0.005Andtop50	0.257723	0.0182765	hub20_12	12	hub20
IRF7	IDO1	TRUE	65	swissregulon__hs__IRF1_2_7.p3	19.5	10kb	w0.005Andtop50	0.103984	0.0250628	hub20_12	12	hub20
IRF7	IFI44L	TRUE	58	swissregulon__hs__IRF1_2_7.p3	19.5	10kb	w0.005Andtop50	0.200318	0.0119292	hub20_12	12	hub20
IRF7	IFIH1	TRUE	64	swissregulon__hs__IRF1_2_7.p3	19.5	10kb	w0.005Andtop50	0.195749	0.0147223	hub20_12	12	hub20
IRF7	IFIT1	TRUE	77	swissregulon__hs__IRF1_2_7.p3	19.5	10kb	w0.005Andtop50	0.245391	0.0416786	hub20_12	12	hub20
IRF7	IFIT2	TRUE	80	swissregulon__hs__IRF1_2_7.p3	19.5	10kb	w0.005Andtop50	0.203378	0.0320588	hub20_12	12	hub20
IRF7	IFIT5	TRUE	62	swissregulon__hs__IRF1_2_7.p3	19.5	10kb	w0.005Andtop50	0.189896	0.0156268	hub20_12	12	hub20
IRF7	IRF7	TRUE	63	swissregulon__hs__IRF1_2_7.p3	19.5	10kb	w0.005Andtop50	1	NA	hub20_12	12	hub20
IRF7	ISG15	TRUE	80	swissregulon__hs__IRF1_2_7.p3	19.5	10kb	w0.005Andtop50	0.289874	0.0236304	hub20_12	12	hub20
IRF7	ISG20	TRUE	56	swissregulon__hs__IRF1_2_7.p3	19.5	10kb	w0.005Andtop50	0.15681	0.0129432	hub20_12	12	hub20
IRF7	MNDA	TRUE	43	swissregulon__hs__IRF1_2_7.p3	19.5	10kb	w0.005Andtop50	0.104093	0.0131019	hub20_12	12	hub20
IRF7	MX1	TRUE	76	swissregulon__hs__IRF1_2_7.p3	19.5	10kb	w0.005Andtop50	0.310777	0.0248189	hub20_12	12	hub20
IRF7	PARP14	TRUE	71	swissregulon__hs__IRF1_2_7.p3	19.5	10kb	w0.005Andtop50	0.197003	0.0176716	hub20_12	12	hub20
IRF7	PARP9	TRUE	79	swissregulon__hs__IRF1_2_7.p3	19.5	10kb	w0.005Andtop50	0.151692	0.0100382	hub20_12	12	hub20
IRF7	RNASEL	TRUE	83	swissregulon__hs__IRF1_2_7.p3	19.5	10kb	w0.005Andtop50	0.108282	0.0150492	hub20_12	12	hub20
IRF7	RSAD2	TRUE	75	swissregulon__hs__IRF1_2_7.p3	19.5	10kb	w0.005Andtop50	0.271674	0.0387412	hub20_12	12	hub20
IRF7	SLFN11	TRUE	45	swissregulon__hs__IRF1_2_7.p3	19.5	10kb	w0.005Andtop50	0.107027	0.0171006	hub20_12	12	hub20
IRF7	TAP1	TRUE	52	swissregulon__hs__IRF1_2_7.p3	19.5	10kb	w0.005Andtop50	0.198152	0.0172752	hub20_12	12	hub20
IRF7	UBE2L6	TRUE	71	swissregulon__hs__IRF1_2_7.p3	19.5	10kb	w0.005Andtop50	0.235631	0.0125066	hub20_12	12	hub20
IRF7	USP18	TRUE	83	swissregulon__hs__IRF1_2_7.p3	19.5	10kb	w0.005Andtop50	0.182699	0.0110467	hub20_12	12	hub20
IRF7	ZNFX1	TRUE	82	swissregulon__hs__IRF1_2_7.p3	19.5	10kb	w0.005Andtop50	0.278454	0.0166973	hub20_12	12	hub20
IRF7	UNC45B	TRUE	4	transfac_public__M00453	11.4	10kb	w0.005Andtop50	0.0897771	0.0130689	hub20_12	12	hub20
NFE2L2	BACH1	TRUE	8	cisbp__M1966	3.92	10kb	top50	0.445351	0.024551	hub20_12	12	hub20
NFE2L2	GSR	TRUE	4	cisbp__M1966	3.92	10kb	top50	0.364854	0.0149048	hub20_12	12	hub20
NFE2L2	IGF2R	TRUE	5	cisbp__M1966	3.92	10kb	top50	0.415199	0.0170345	hub20_12	12	hub20
NFE2L2	N4BP1	TRUE	4	cisbp__M1966	3.92	10kb	top50	0.389088	0.0169225	hub20_12	12	hub20
NFE2L2	PSAP	TRUE	7	cisbp__M1966	3.92	10kb	top50	0.465846	0.015266	hub20_12	12	hub20
NFE2L2	RB1CC1	TRUE	7	cisbp__M1966	3.92	10kb	top50	0.371965	0.0170381	hub20_12	12	hub20
NFE2L2	SLC7A11	TRUE	4	cisbp__M1966	3.92	10kb	top50	0.364053	0.0196172	hub20_12	12	hub20
NFE2L2	SRXN1	TRUE	6	cisbp__M1966	3.92	10kb	top50	0.395136	0.0233267	hub20_12	12	hub20
NFE2L2	TXNRD1	TRUE	3	cisbp__M1966	3.92	10kb	top50	0.511937	0.0270403	hub20_12	12	hub20
NFE2L2	BIRC2	TRUE	4	jaspar__MA0150.2	3.88	10kb	top50	0.397125	0.0216657	hub20_12	12	hub20
NFE2L2	JAK1	TRUE	2	jaspar__MA0150.2	3.88	10kb	top50	0.461341	0.0199474	hub20_12	12	hub20
NFE2L2	PHACTR1	TRUE	2	jaspar__MA0150.2	3.88	10kb	top50	0.319222	0.0157379	hub20_12	12	hub20
NFE2L2	RAB8B	TRUE	5	jaspar__MA0150.2	3.88	10kb	top50	0.358884	0.0154434	hub20_12	12	hub20
NFE2L2	RUNX1	TRUE	2	jaspar__MA0150.2	3.88	10kb	top50	0.45684	0.0198037	hub20_12	12	hub20
NFE2L2	VPS13C	TRUE	2	jaspar__MA0150.2	3.88	10kb	top50	0.361636	0.014801	hub20_12	12	hub20
NFE2L2	ATP8B4	TRUE	1	hocomoco__NF2L2_MOUSE.H11MO.0.A	3.37	10kb	w0.01Andw0.005	0.304935	0.0106476	hub20_12	12	hub20
NFE2L2	BRD2	TRUE	1	hocomoco__NF2L2_MOUSE.H11MO.0.A	3.37	10kb	w0.01Andw0.005	0.349861	0.0106061	hub20_12	12	hub20
NFE2L2	CLTC	TRUE	1	hocomoco__NF2L2_MOUSE.H11MO.0.A	3.37	10kb	w0.01Andw0.005	0.397186	0.0102942	hub20_12	12	hub20
NFE2L2	EHF	TRUE	1	hocomoco__NF2L2_MOUSE.H11MO.0.A	3.37	10kb	w0.01Andw0.005	0.384418	0.0137084	hub20_12	12	hub20
NFE2L2	FTL	TRUE	1	hocomoco__NF2L2_MOUSE.H11MO.0.A	3.37	10kb	w0.01Andw0.005	0.475597	0.0140631	hub20_12	12	hub20
NFE2L2	IL1RAP	TRUE	1	hocomoco__NF2L2_MOUSE.H11MO.0.A	3.37	10kb	w0.01Andw0.005	0.364127	0.0121507	hub20_12	12	hub20
NFE2L2	MBP	TRUE	1	hocomoco__NF2L2_MOUSE.H11MO.0.A	3.37	10kb	w0.01Andw0.005	0.322837	0.0110364	hub20_12	12	hub20
NFE2L2	PDE4B	TRUE	2	hocomoco__NF2L2_MOUSE.H11MO.0.A	3.37	10kb	w0.01Andw0.005	0.259018	0.0117994	hub20_12	12	hub20
NFE2L2	PLBD2	TRUE	1	hocomoco__NF2L2_MOUSE.H11MO.0.A	3.37	10kb	w0.01Andw0.005	0.448793	0.0140859	hub20_12	12	hub20
NFE2L2	PPP1R12A	TRUE	1	hocomoco__NF2L2_MOUSE.H11MO.0.A	3.37	10kb	w0.01Andw0.005	0.367259	0.0146843	hub20_12	12	hub20
NFE2L2	RASAL2	TRUE	1	hocomoco__NF2L2_MOUSE.H11MO.0.A	3.37	10kb	w0.01Andw0.005	0.249311	0.0112869	hub20_12	12	hub20
NFE2L2	RNF10	TRUE	1	hocomoco__NF2L2_MOUSE.H11MO.0.A	3.37	10kb	w0.01Andw0.005	0.34252	0.0123626	hub20_12	12	hub20
NFE2L2	SDCBP	TRUE	1	hocomoco__NF2L2_MOUSE.H11MO.0.A	3.37	10kb	w0.01Andw0.005	0.339661	0.0103055	hub20_12	12	hub20
NFE2L2	SNX10	TRUE	1	hocomoco__NF2L2_MOUSE.H11MO.0.A	3.37	10kb	w0.01Andw0.005	0.390213	0.0105994	hub20_12	12	hub20
NFE2L2	SQSTM1	TRUE	1	hocomoco__NF2L2_MOUSE.H11MO.0.A	3.37	10kb	w0.01Andw0.005	0.378338	0.0146254	hub20_12	12	hub20
NFE2L2	STX11	TRUE	1	hocomoco__NF2L2_MOUSE.H11MO.0.A	3.37	10kb	w0.01Andw0.005	0.274796	0.0128702	hub20_12	12	hub20
NFE2L2	TFEC	TRUE	1	hocomoco__NF2L2_MOUSE.H11MO.0.A	3.37	10kb	w0.01Andw0.005	0.390727	0.012624	hub20_12	12	hub20
NFE2L2	UBC	TRUE	1	hocomoco__NF2L2_MOUSE.H11MO.0.A	3.37	10kb	w0.01Andw0.005	0.336581	0.0107389	hub20_12	12	hub20
RUNX1	ANKRD11	TRUE	1	transfac_pro__M08865	3.52	10kb	top5perTarget	0.283571	0.0110281	hub20_12	12	hub20
RUNX1	EHF	TRUE	1	transfac_pro__M08865	3.52	10kb	top5perTarget	0.432579	0.0184693	hub20_12	12	hub20
RUNX1	NAPEPLD	TRUE	1	transfac_pro__M08865	3.52	10kb	top5perTarget	0.301403	0.0131749	hub20_12	12	hub20
RUNX1	NUFIP2	TRUE	3	transfac_pro__M08865	3.52	10kb	top5perTarget	0.35811	0.0159422	hub20_12	12	hub20
RUNX1	PDE4B	TRUE	2	transfac_pro__M08865	3.52	10kb	top5perTarget	0.28821	0.0148945	hub20_12	12	hub20
RUNX1	RUNX1	TRUE	3	transfac_pro__M08865	3.52	10kb	top5perTarget	1	NA	hub20_12	12	hub20
RUNX1	SLC16A6	TRUE	2	transfac_pro__M08865	3.52	10kb	top5perTarget	0.246941	0.0104973	hub20_12	12	hub20
RUNX1	TIPARP	TRUE	1	transfac_pro__M08865	3.52	10kb	top5perTarget	0.29121	0.0113556	hub20_12	12	hub20
RUNX1	XDH	TRUE	1	transfac_pro__M08865	3.52	10kb	top5perTarget	0.356112	0.0202313	hub20_12	12	hub20
RUNX1	MDM4	TRUE	1	transfac_pro__M07892	3.06	10kb	top5perTarget	0.333069	0.0148084	hub20_12	12	hub20
RUNX1	NSD1	TRUE	1	transfac_pro__M07892	3.06	10kb	top5perTarget	0.308274	0.0154454	hub20_12	12	hub20
RUNX1	PRPF4B	TRUE	1	transfac_pro__M07892	3.06	10kb	top5perTarget	0.351185	0.014049	hub20_12	12	hub20
RXRA	CCNG1	TRUE	1	transfac_pro__M01153	4.36	10kb	w0.005Andtop50	0.354055	0.0135422	hub20_12	12	hub20
RXRA	CDC42BPA	TRUE	1	transfac_pro__M01153	4.36	10kb	w0.005Andtop50	0.28236	0.0111281	hub20_12	12	hub20
RXRA	CTSB	TRUE	2	transfac_pro__M01153	4.36	10kb	w0.005Andtop50	0.398543	0.0111519	hub20_12	12	hub20
RXRA	DENND2D	TRUE	2	transfac_pro__M01153	4.36	10kb	w0.005Andtop50	0.303427	0.0122377	hub20_12	12	hub20
RXRA	EHF	TRUE	2	transfac_pro__M01153	4.36	10kb	w0.005Andtop50	0.364669	0.0128592	hub20_12	12	hub20
RXRA	FOXN3	TRUE	1	transfac_pro__M01153	4.36	10kb	w0.005Andtop50	0.261403	0.0109707	hub20_12	12	hub20
RXRA	GNB5	TRUE	1	transfac_pro__M01153	4.36	10kb	w0.005Andtop50	0.352556	0.0118322	hub20_12	12	hub20
RXRA	GNS	TRUE	2	transfac_pro__M01153	4.36	10kb	w0.005Andtop50	0.39009	0.0144288	hub20_12	12	hub20
RXRA	GRN	TRUE	2	transfac_pro__M01153	4.36	10kb	w0.005Andtop50	0.374236	0.0131393	hub20_12	12	hub20
RXRA	HVCN1	TRUE	1	transfac_pro__M01153	4.36	10kb	w0.005Andtop50	0.299085	0.015051	hub20_12	12	hub20
RXRA	LYST	TRUE	2	transfac_pro__M01153	4.36	10kb	w0.005Andtop50	0.291616	0.0144907	hub20_12	12	hub20
RXRA	NPC1	TRUE	1	transfac_pro__M01153	4.36	10kb	w0.005Andtop50	0.275715	0.0116842	hub20_12	12	hub20
RXRA	SCP2	TRUE	1	transfac_pro__M01153	4.36	10kb	w0.005Andtop50	0.327022	0.0112911	hub20_12	12	hub20
RXRA	SLC6A6	TRUE	1	transfac_pro__M01153	4.36	10kb	w0.005Andtop50	0.34633	0.014333	hub20_12	12	hub20
RXRA	TPP1	TRUE	2	transfac_pro__M01153	4.36	10kb	w0.005Andtop50	0.320682	0.0110317	hub20_12	12	hub20
SPI1	ACSL4	TRUE	12	homer__AGAGGAAGTG_PU.1	5.57	10kb	top1sd	0.419343	0.0198479	hub20_12	12	hub20
SPI1	ACTR2	TRUE	23	homer__AGAGGAAGTG_PU.1	5.57	10kb	top1sd	0.478096	0.0259585	hub20_12	12	hub20
SPI1	ARAP1	TRUE	18	homer__AGAGGAAGTG_PU.1	5.57	10kb	top1sd	0.354024	0.019087	hub20_12	12	hub20
SPI1	ARF1	TRUE	21	homer__AGAGGAAGTG_PU.1	5.57	10kb	top1sd	0.48473	0.0211496	hub20_12	12	hub20
SPI1	ARF6	TRUE	3	homer__AGAGGAAGTG_PU.1	5.57	10kb	top1sd	0.42172	0.0227525	hub20_12	12	hub20
SPI1	ARPC1B	TRUE	27	homer__AGAGGAAGTG_PU.1	5.57	10kb	top1sd	0.580146	0.0285558	hub20_12	12	hub20
SPI1	ATP1A1	TRUE	16	homer__AGAGGAAGTG_PU.1	5.57	10kb	top1sd	0.39912	0.0212304	hub20_12	12	hub20
SPI1	AVPI1	TRUE	16	homer__AGAGGAAGTG_PU.1	5.57	10kb	top1sd	0.409725	0.0269502	hub20_12	12	hub20
SPI1	B3GNT2	TRUE	17	homer__AGAGGAAGTG_PU.1	5.57	10kb	top1sd	0.404732	0.0192027	hub20_12	12	hub20
SPI1	BCL2A1	TRUE	21	homer__AGAGGAAGTG_PU.1	5.57	10kb	top1sd	0.437924	0.0193659	hub20_12	12	hub20
SPI1	CALM1	TRUE	2	homer__AGAGGAAGTG_PU.1	5.57	10kb	top1sd	0.545358	0.0228904	hub20_12	12	hub20
SPI1	CAP1	TRUE	18	homer__AGAGGAAGTG_PU.1	5.57	10kb	top1sd	0.464046	0.0202195	hub20_12	12	hub20
SPI1	CAPG	TRUE	8	homer__AGAGGAAGTG_PU.1	5.57	10kb	top1sd	0.561307	0.0298343	hub20_12	12	hub20
SPI1	CBL	TRUE	25	homer__AGAGGAAGTG_PU.1	5.57	10kb	top1sd	0.398267	0.0223517	hub20_12	12	hub20
SPI1	CD53	TRUE	23	homer__AGAGGAAGTG_PU.1	5.57	10kb	top1sd	0.45383	0.0191242	hub20_12	12	hub20
SPI1	CD81	TRUE	7	homer__AGAGGAAGTG_PU.1	5.57	10kb	top1sd	0.457406	0.0198177	hub20_12	12	hub20
SPI1	CDC5L	TRUE	6	homer__AGAGGAAGTG_PU.1	5.57	10kb	top1sd	0.369354	0.0193838	hub20_12	12	hub20
SPI1	CDV3	TRUE	19	homer__AGAGGAAGTG_PU.1	5.57	10kb	top1sd	0.528357	0.0226077	hub20_12	12	hub20
SPI1	CLTB	TRUE	1	homer__AGAGGAAGTG_PU.1	5.57	10kb	top1sd	0.444949	0.0199338	hub20_12	12	hub20
SPI1	CTSB	TRUE	18	homer__AGAGGAAGTG_PU.1	5.57	10kb	top1sd	0.472099	0.0199732	hub20_12	12	hub20
SPI1	CYBA	TRUE	19	homer__AGAGGAAGTG_PU.1	5.57	10kb	top1sd	0.607717	0.0359536	hub20_12	12	hub20
SPI1	DDX5	TRUE	8	homer__AGAGGAAGTG_PU.1	5.57	10kb	top1sd	0.459432	0.0212873	hub20_12	12	hub20
SPI1	EPAS1	TRUE	20	homer__AGAGGAAGTG_PU.1	5.57	10kb	top1sd	0.450375	0.0214037	hub20_12	12	hub20
SPI1	FLNA	TRUE	13	homer__AGAGGAAGTG_PU.1	5.57	10kb	top1sd	0.427293	0.019958	hub20_12	12	hub20
SPI1	FYN	TRUE	21	homer__AGAGGAAGTG_PU.1	5.57	10kb	top1sd	0.358106	0.0255948	hub20_12	12	hub20
SPI1	GIMAP4	TRUE	3	homer__AGAGGAAGTG_PU.1	5.57	10kb	top1sd	0.474716	0.0285744	hub20_12	12	hub20
SPI1	GNAI2	TRUE	20	homer__AGAGGAAGTG_PU.1	5.57	10kb	top1sd	0.461195	0.0204909	hub20_12	12	hub20
SPI1	ITGB1	TRUE	19	homer__AGAGGAAGTG_PU.1	5.57	10kb	top1sd	0.447697	0.019921	hub20_12	12	hub20
SPI1	ITGB2	TRUE	28	homer__AGAGGAAGTG_PU.1	5.57	10kb	top1sd	0.517931	0.0271624	hub20_12	12	hub20
SPI1	KIF5B	TRUE	12	homer__AGAGGAAGTG_PU.1	5.57	10kb	top1sd	0.406588	0.0194694	hub20_12	12	hub20
SPI1	LAPTM5	TRUE	21	homer__AGAGGAAGTG_PU.1	5.57	10kb	top1sd	0.428962	0.0213936	hub20_12	12	hub20
SPI1	LCP1	TRUE	21	homer__AGAGGAAGTG_PU.1	5.57	10kb	top1sd	0.442505	0.0227692	hub20_12	12	hub20
SPI1	MAP7D1	TRUE	27	homer__AGAGGAAGTG_PU.1	5.57	10kb	top1sd	0.433345	0.0217285	hub20_12	12	hub20
SPI1	MSN	TRUE	18	homer__AGAGGAAGTG_PU.1	5.57	10kb	top1sd	0.481626	0.0206396	hub20_12	12	hub20
SPI1	NFE2L1	TRUE	12	homer__AGAGGAAGTG_PU.1	5.57	10kb	top1sd	0.417395	0.0218999	hub20_12	12	hub20
SPI1	NFE2L2	TRUE	14	homer__AGAGGAAGTG_PU.1	5.57	10kb	top1sd	0.441041	0.0200759	hub20_12	12	hub20
SPI1	NME2	TRUE	4	homer__AGAGGAAGTG_PU.1	5.57	10kb	top1sd	0.615135	0.0210198	hub20_12	12	hub20
SPI1	NRP2	TRUE	14	homer__AGAGGAAGTG_PU.1	5.57	10kb	top1sd	0.366874	0.0210204	hub20_12	12	hub20
SPI1	PABPN1	TRUE	21	homer__AGAGGAAGTG_PU.1	5.57	10kb	top1sd	0.45738	0.0244087	hub20_12	12	hub20
SPI1	PDLIM7	TRUE	21	homer__AGAGGAAGTG_PU.1	5.57	10kb	top1sd	0.392542	0.0214705	hub20_12	12	hub20
SPI1	PSAP	TRUE	24	homer__AGAGGAAGTG_PU.1	5.57	10kb	top1sd	0.512648	0.0246634	hub20_12	12	hub20
SPI1	PTP4A2	TRUE	17	homer__AGAGGAAGTG_PU.1	5.57	10kb	top1sd	0.45472	0.0210363	hub20_12	12	hub20
SPI1	PTPN1	TRUE	13	homer__AGAGGAAGTG_PU.1	5.57	10kb	top1sd	0.381963	0.020183	hub20_12	12	hub20
SPI1	RAB5C	TRUE	15	homer__AGAGGAAGTG_PU.1	5.57	10kb	top1sd	0.471401	0.0252155	hub20_12	12	hub20
SPI1	RALY	TRUE	25	homer__AGAGGAAGTG_PU.1	5.57	10kb	top1sd	0.394279	0.0195971	hub20_12	12	hub20
SPI1	RAP1B	TRUE	12	homer__AGAGGAAGTG_PU.1	5.57	10kb	top1sd	0.455366	0.0225091	hub20_12	12	hub20
SPI1	REEP5	TRUE	2	homer__AGAGGAAGTG_PU.1	5.57	10kb	top1sd	0.420017	0.0234949	hub20_12	12	hub20
SPI1	RHOC	TRUE	20	homer__AGAGGAAGTG_PU.1	5.57	10kb	top1sd	0.461596	0.0304101	hub20_12	12	hub20
SPI1	RHOQ	TRUE	18	homer__AGAGGAAGTG_PU.1	5.57	10kb	top1sd	0.469065	0.0221171	hub20_12	12	hub20
SPI1	RPL23	TRUE	7	homer__AGAGGAAGTG_PU.1	5.57	10kb	top1sd	0.597734	0.0206052	hub20_12	12	hub20
SPI1	RPL27	TRUE	12	homer__AGAGGAAGTG_PU.1	5.57	10kb	top1sd	0.556411	0.0198643	hub20_12	12	hub20
SPI1	RPL37	TRUE	10	homer__AGAGGAAGTG_PU.1	5.57	10kb	top1sd	0.623397	0.0210125	hub20_12	12	hub20
SPI1	RPS6KA1	TRUE	31	homer__AGAGGAAGTG_PU.1	5.57	10kb	top1sd	0.432556	0.0270476	hub20_12	12	hub20
SPI1	RRBP1	TRUE	14	homer__AGAGGAAGTG_PU.1	5.57	10kb	top1sd	0.466366	0.0215446	hub20_12	12	hub20
SPI1	RUNX1	TRUE	15	homer__AGAGGAAGTG_PU.1	5.57	10kb	top1sd	0.489015	0.022934	hub20_12	12	hub20
SPI1	SFT2D1	TRUE	7	homer__AGAGGAAGTG_PU.1	5.57	10kb	top1sd	0.443921	0.021896	hub20_12	12	hub20
SPI1	SGK1	TRUE	14	homer__AGAGGAAGTG_PU.1	5.57	10kb	top1sd	0.388554	0.0208824	hub20_12	12	hub20
SPI1	SH3BGRL3	TRUE	4	homer__AGAGGAAGTG_PU.1	5.57	10kb	top1sd	0.546329	0.0223212	hub20_12	12	hub20
SPI1	SLC43A2	TRUE	24	homer__AGAGGAAGTG_PU.1	5.57	10kb	top1sd	0.408306	0.023625	hub20_12	12	hub20
SPI1	SLC7A7	TRUE	25	homer__AGAGGAAGTG_PU.1	5.57	10kb	top1sd	0.414428	0.0206222	hub20_12	12	hub20
SPI1	SMAP2	TRUE	28	homer__AGAGGAAGTG_PU.1	5.57	10kb	top1sd	0.516236	0.0313832	hub20_12	12	hub20
SPI1	SNX10	TRUE	26	homer__AGAGGAAGTG_PU.1	5.57	10kb	top1sd	0.512606	0.0305678	hub20_12	12	hub20
SPI1	SPNS1	TRUE	2	homer__AGAGGAAGTG_PU.1	5.57	10kb	top1sd	0.397015	0.0219238	hub20_12	12	hub20
SPI1	TGFB1	TRUE	5	homer__AGAGGAAGTG_PU.1	5.57	10kb	top1sd	0.485444	0.0296609	hub20_12	12	hub20
SPI1	TKT	TRUE	4	homer__AGAGGAAGTG_PU.1	5.57	10kb	top1sd	0.480081	0.0206176	hub20_12	12	hub20
SPI1	TNIP1	TRUE	26	homer__AGAGGAAGTG_PU.1	5.57	10kb	top1sd	0.412539	0.0220022	hub20_12	12	hub20
SPI1	TPM3	TRUE	41	homer__AGAGGAAGTG_PU.1	5.57	10kb	top1sd	0.606177	0.0341858	hub20_12	12	hub20
SPI1	TUBA1B	TRUE	4	homer__AGAGGAAGTG_PU.1	5.57	10kb	top1sd	0.553958	0.0200201	hub20_12	12	hub20
SPI1	TXNIP	TRUE	29	homer__AGAGGAAGTG_PU.1	5.57	10kb	top1sd	0.489322	0.0276455	hub20_12	12	hub20
SPI1	UBE2D3	TRUE	14	homer__AGAGGAAGTG_PU.1	5.57	10kb	top1sd	0.55171	0.0246564	hub20_12	12	hub20
SPI1	UCP2	TRUE	18	homer__AGAGGAAGTG_PU.1	5.57	10kb	top1sd	0.51698	0.0204826	hub20_12	12	hub20
SPI1	VASP	TRUE	37	homer__AGAGGAAGTG_PU.1	5.57	10kb	top1sd	0.497072	0.0305367	hub20_12	12	hub20
SPI1	YWHAB	TRUE	14	homer__AGAGGAAGTG_PU.1	5.57	10kb	top1sd	0.535061	0.0200969	hub20_12	12	hub20
SPI1	YWHAZ	TRUE	17	homer__AGAGGAAGTG_PU.1	5.57	10kb	top1sd	0.445807	0.020744	hub20_12	12	hub20
SPI1	ZMIZ1	TRUE	13	homer__AGAGGAAGTG_PU.1	5.57	10kb	top1sd	0.357766	0.0233337	hub20_12	12	hub20
SPI1	ARPC2	TRUE	25	cisbp__M5863	5.49	10kb	top3sd	0.605536	0.0298057	hub20_12	12	hub20
SPI1	GNB1	TRUE	13	taipale__SPI1_full_AAAAAGCGGAAGTN_repr	5.49	10kb	top3sd	0.505032	0.0302844	hub20_12	12	hub20
SPI1	PLEK	TRUE	15	taipale__SPI1_full_AAAAAGCGGAAGTN_repr	5.49	10kb	top3sd	0.544685	0.029337	hub20_12	12	hub20
SPI1	RGS10	TRUE	3	taipale__SPI1_full_AAAAAGCGGAAGTN_repr	5.49	10kb	top3sd	0.494244	0.0351101	hub20_12	12	hub20
SPI1	SPI1	TRUE	13	cisbp__M5863	5.49	10kb	top3sd	1	NA	hub20_12	12	hub20
SPI1	SRGN	TRUE	10	cisbp__M5863	5.49	10kb	top3sd	0.577894	0.032377	hub20_12	12	hub20
SPI1	TMCO1	TRUE	13	taipale__SPI1_full_AAAAAGCGGAAGTN_repr	5.49	10kb	top3sd	0.516295	0.0282815	hub20_12	12	hub20
SPI1	BAZ1A	TRUE	16	dbcorrdb__SPI1__ENCSR000BIJ_1__m1	5.15	10kb	top1sd	0.432296	0.0221663	hub20_12	12	hub20
SPI1	CAPZA2	TRUE	11	dbcorrdb__SPI1__ENCSR000BIJ_1__m1	5.15	10kb	top1sd	0.446848	0.0211243	hub20_12	12	hub20
SPI1	CHMP4B	TRUE	6	dbcorrdb__SPI1__ENCSR000BIJ_1__m1	5.15	10kb	top1sd	0.466647	0.0265406	hub20_12	12	hub20
SPI1	PEA15	TRUE	20	dbcorrdb__SPI1__ENCSR000BIJ_1__m1	5.15	10kb	top1sd	0.499507	0.0254141	hub20_12	12	hub20
SPI1	PICALM	TRUE	14	dbcorrdb__SPI1__ENCSR000BIJ_1__m1	5.15	10kb	top1sd	0.498344	0.0243941	hub20_12	12	hub20
SPI1	PLSCR1	TRUE	15	dbcorrdb__SPI1__ENCSR000BIJ_1__m1	5.15	10kb	top1sd	0.347356	0.0192003	hub20_12	12	hub20
SPI1	WASF2	TRUE	19	dbcorrdb__SPI1__ENCSR000BIJ_1__m1	5.15	10kb	top1sd	0.418453	0.0204171	hub20_12	12	hub20
SPI1	IFNGR2	TRUE	4	dbcorrdb__SPI1__ENCSR000BGQ_1__m1	4.98	10kb	top1sd	0.392305	0.0218142	hub20_12	12	hub20
SPI1	IQGAP1	TRUE	11	dbcorrdb__SPI1__ENCSR000BGQ_1__m1	4.98	10kb	top1sd	0.478263	0.023593	hub20_12	12	hub20
SPI1	OSBPL8	TRUE	11	dbcorrdb__SPI1__ENCSR000BGQ_1__m1	4.98	10kb	top1sd	0.439151	0.0207475	hub20_12	12	hub20
SPI1	TMSB10	TRUE	2	dbcorrdb__SPI1__ENCSR000BGQ_1__m1	4.98	10kb	top1sd	0.558748	0.0210174	hub20_12	12	hub20
SPI1	LMNA	TRUE	16	transfac_pro__M04711	4.96	10kb	top3sd	0.487722	0.0330123	hub20_12	12	hub20
SPI1	GRB2	TRUE	4	swissregulon__hs__SPI1.p2	4.51	10kb	top1sd	0.558616	0.0296965	hub20_12	12	hub20
SPI1	PTPN12	TRUE	12	swissregulon__hs__SPI1.p2	4.51	10kb	top1sd	0.477081	0.025724	hub20_12	12	hub20
SPI1	RPL28	TRUE	5	swissregulon__hs__SPI1.p2	4.51	10kb	top1sd	0.604291	0.0212253	hub20_12	12	hub20
SPI1	ACTR3	TRUE	9	transfac_pro__M01203	4.39	10kb	top1sd	0.485243	0.0229989	hub20_12	12	hub20
SPI1	ARPC4	TRUE	11	transfac_pro__M01203	4.39	10kb	top1sd	0.444798	0.0191464	hub20_12	12	hub20
SPI1	ATG3	TRUE	6	transfac_pro__M01203	4.39	10kb	top1sd	0.383765	0.020656	hub20_12	12	hub20
SPI1	CSF2RB	TRUE	6	transfac_pro__M01203	4.39	10kb	top1sd	0.537968	0.0206582	hub20_12	12	hub20
SPI1	CSNK1A1	TRUE	2	transfac_pro__M01203	4.39	10kb	top1sd	0.46559	0.026192	hub20_12	12	hub20
SPI1	DAB2	TRUE	14	transfac_pro__M01203	4.39	10kb	top1sd	0.534206	0.0225688	hub20_12	12	hub20
SPI1	EHBP1L1	TRUE	2	transfac_pro__M01203	4.39	10kb	top1sd	0.390126	0.0191734	hub20_12	12	hub20
SPI1	HECTD1	TRUE	4	transfac_pro__M01203	4.39	10kb	top1sd	0.422641	0.0191779	hub20_12	12	hub20
SPI1	HSPA9	TRUE	6	transfac_pro__M01203	4.39	10kb	top1sd	0.418894	0.0200253	hub20_12	12	hub20
SPI1	JAK1	TRUE	8	transfac_pro__M01203	4.39	10kb	top1sd	0.523694	0.0271776	hub20_12	12	hub20
SPI1	MAT2A	TRUE	1	transfac_pro__M01203	4.39	10kb	top1sd	0.428346	0.0209413	hub20_12	12	hub20
SPI1	OAZ1	TRUE	5	transfac_pro__M01203	4.39	10kb	top1sd	0.632167	0.0285637	hub20_12	12	hub20
SPI1	ORAI1	TRUE	11	transfac_pro__M01203	4.39	10kb	top1sd	0.395297	0.0217615	hub20_12	12	hub20
SPI1	PTPRC	TRUE	8	transfac_pro__M01203	4.39	10kb	top1sd	0.535395	0.0281258	hub20_12	12	hub20
SPI1	RAP1A	TRUE	6	transfac_pro__M01203	4.39	10kb	top1sd	0.455692	0.0196614	hub20_12	12	hub20
SPI1	RASSF4	TRUE	6	transfac_pro__M01203	4.39	10kb	top1sd	0.377261	0.0250064	hub20_12	12	hub20
SPI1	ROCK1	TRUE	4	transfac_pro__M01203	4.39	10kb	top1sd	0.453101	0.023431	hub20_12	12	hub20
SPI1	TYROBP	TRUE	2	transfac_pro__M01203	4.39	10kb	top1sd	0.625194	0.0235306	hub20_12	12	hub20
SPI1	CCR1	TRUE	12	hocomoco__SPI1_MOUSE.H11MO.0.A	4.04	10kb	top1sd	0.500975	0.0251753	hub20_12	12	hub20
SPI1	FURIN	TRUE	7	dbcorrdb__SPI1__ENCSR000BGW_1__m1	3.98	10kb	top1sd	0.454198	0.0325291	hub20_12	12	hub20
SPI1	SRRM1	TRUE	2	dbcorrdb__SPI1__ENCSR000BGW_1__m1	3.98	10kb	top1sd	0.472634	0.0214192	hub20_12	12	hub20
SPI1	ANXA2	TRUE	8	transfac_pro__M02078	3.74	10kb	top1sd	0.48609	0.0239481	hub20_12	12	hub20
SPI1	ATP1B1	TRUE	5	transfac_pro__M02078	3.74	10kb	top1sd	0.363054	0.026764	hub20_12	12	hub20
SPI1	CD47	TRUE	9	transfac_pro__M02078	3.74	10kb	top1sd	0.410009	0.019365	hub20_12	12	hub20
SPI1	MRPL17	TRUE	6	transfac_pro__M02078	3.74	10kb	top1sd	0.51367	0.019765	hub20_12	12	hub20
SPI1	PFN1	TRUE	10	transfac_pro__M02078	3.74	10kb	top1sd	0.52469	0.0250813	hub20_12	12	hub20
SPI1	SRRM2	TRUE	8	transfac_pro__M02078	3.74	10kb	top1sd	0.46792	0.0231207	hub20_12	12	hub20
SPI1	UBL5	TRUE	12	transfac_pro__M02078	3.74	10kb	top1sd	0.517916	0.0248609	hub20_12	12	hub20
SPI1	AGAP3	TRUE	6	cisbp__M0686	3.21	10kb	top5perTarget	0.294905	0.0133593	hub20_12	12	hub20
SPI1	ARHGAP30	TRUE	9	cisbp__M0686	3.21	10kb	top5perTarget	0.375969	0.0165215	hub20_12	12	hub20
SPI1	ARHGEF2	TRUE	6	cisbp__M0686	3.21	10kb	top5perTarget	0.333423	0.0178997	hub20_12	12	hub20
SPI1	BIRC2	TRUE	8	cisbp__M0686	3.21	10kb	top5perTarget	0.376572	0.0160693	hub20_12	12	hub20
SPI1	CD40	TRUE	2	cisbp__M0686	3.21	10kb	top5perTarget	0.292966	0.0147106	hub20_12	12	hub20
SPI1	CD82	TRUE	7	cisbp__M0686	3.21	10kb	top5perTarget	0.355132	0.0170518	hub20_12	12	hub20
SPI1	CFLAR	TRUE	5	cisbp__M0686	3.21	10kb	top5perTarget	0.331323	0.0174355	hub20_12	12	hub20
SPI1	CORO1C	TRUE	4	cisbp__M0686	3.21	10kb	top5perTarget	0.292339	0.0145425	hub20_12	12	hub20
SPI1	CREB3	TRUE	8	cisbp__M0686	3.21	10kb	top5perTarget	0.21974	0.0108268	hub20_12	12	hub20
SPI1	CSK	TRUE	8	cisbp__M0686	3.21	10kb	top5perTarget	0.334268	0.0166112	hub20_12	12	hub20
SPI1	DUSP2	TRUE	1	cisbp__M0686	3.21	10kb	top5perTarget	0.22536	0.0131293	hub20_12	12	hub20
SPI1	DYNC1I2	TRUE	7	cisbp__M0686	3.21	10kb	top5perTarget	0.304192	0.0120915	hub20_12	12	hub20
SPI1	ELOVL1	TRUE	7	cisbp__M0686	3.21	10kb	top5perTarget	0.2243	0.0106471	hub20_12	12	hub20
SPI1	FGR	TRUE	7	cisbp__M0686	3.21	10kb	top5perTarget	0.385436	0.0189416	hub20_12	12	hub20
SPI1	FMNL1	TRUE	7	cisbp__M0686	3.21	10kb	top5perTarget	0.31723	0.0175856	hub20_12	12	hub20
SPI1	FMNL3	TRUE	3	cisbp__M0686	3.21	10kb	top5perTarget	0.269145	0.0120163	hub20_12	12	hub20
SPI1	G3BP2	TRUE	1	cisbp__M0686	3.21	10kb	top5perTarget	0.326199	0.0134858	hub20_12	12	hub20
SPI1	GATAD2A	TRUE	7	cisbp__M0686	3.21	10kb	top5perTarget	0.315006	0.0119807	hub20_12	12	hub20
[truncated: 5,756 more rows]

## Sheet: Sheet2
	orig.ident	M1marker_score_final1	M2marker_score_final1	Mac_population
control.rds_AAACCCATCCCTCGAT-1	control	-0.0381448	0.271723	Mac_ARG1
control.rds_AAACGAAAGTCACGCC-1	control	-0.270505	0.1576	Mac_ARG1
control.rds_AAACGAAGTACGGCAA-1	control	0.207369	0.369924	Mac_ARG1
control.rds_AAACGAAGTGTAGTGG-1	control	-0.0577973	0.227151	Mac_ARG1
control.rds_AAACGAATCGCATTAG-1	control	0.130757	0.234916	Mac_ARG1
control.rds_AAACGAATCTGGCCAG-1	control	0.0944471	0.251468	Mac_ARG1
control.rds_AAACGCTCAAGGTCAG-1	control	0.0593446	0.223622	Mac_ARG1
control.rds_AAACGCTCAGCTGTCG-1	control	0.196467	0.116834	Mac_ARG1
control.rds_AAACGCTGTACTTCCC-1	control	-0.124569	0.14878	Mac_ARG1
control.rds_AAACGCTGTGACTGTT-1	control	-0.0467855	0.0922316	Mac_ARG1
control.rds_AAACGCTTCTAAGCGT-1	control	0.0170939	0.190634	Mac_ARG1
control.rds_AAACGCTTCTGCGGAC-1	control	-0.0510657	0.292243	Mac_ARG1
control.rds_AAAGAACGTCACTAGT-1	control	0.257468	0.221223	Mac_ARG1
control.rds_AAAGGATCAACAAGTA-1	control	0.262567	0.418512	Mac_ARG1
control.rds_AAAGGATGTAGGCTCC-1	control	-0.0606784	0.184388	Mac_ARG1
control.rds_AAAGGGCCACGCGGTT-1	control	0.0239072	0.100291	Mac_ARG1
control.rds_AAAGGGCGTTTGGAAA-1	control	0.148699	0.217398	Mac_ARG1
control.rds_AAAGGTACACAAGCAG-1	control	0.172222	0.203736	Mac_ARG1
control.rds_AAAGGTAGTCGCATCG-1	control	-0.118266	0.06002	Mac_ARG1
control.rds_AAAGGTATCGCAACAT-1	control	0.11503	0.12792	Mac_ARG1
control.rds_AAAGGTATCGCAGTCG-1	control	-0.184236	0.176241	Mac_ARG1
control.rds_AAAGTCCAGGTACAGC-1	control	-0.0131756	0.337113	Mac_ARG1
control.rds_AAAGTCCAGTCCCAGC-1	control	-0.00143148	0.0236217	Mac_AMCF-II
control.rds_AAAGTCCCAACCGTGC-1	control	-0.0957851	0.209715	Mac_ARG1
control.rds_AAAGTCCCACTCCACT-1	control	0.0111187	0.213176	Mac_ARG1
control.rds_AAAGTCCCATGGCCCA-1	control	-0.00187331	0.150756	Mac_ARG1
control.rds_AAAGTCCGTAAGCAAT-1	control	0.325519	0.185039	Mac_ARG1
control.rds_AAAGTCCGTTCTCTAT-1	control	0.144555	0.292037	Mac_ARG1
control.rds_AAAGTGAAGCCTGTGC-1	control	0.0927483	0.258558	Mac_ARG1
control.rds_AAAGTGAAGTCCCAGC-1	control	-0.10446	0.128912	Mac_ARG1
control.rds_AAAGTGACAAGAATAC-1	control	-0.081533	0.109839	Mac_ARG1
control.rds_AAAGTGACAAGAGATT-1	control	-0.109649	0.119364	Mac_ARG1
control.rds_AAAGTGACAGCTATAC-1	control	-0.100439	0.221398	Mac_ARG1
control.rds_AAAGTGATCAGCAATC-1	control	0.0333329	0.248169	Mac_ARG1
control.rds_AAATGGACACATTCGA-1	control	0.048234	0.22216	Mac_ARG1
control.rds_AAATGGAGTATACAGA-1	control	-0.0409015	0.0846887	Mac_ARG1
control.rds_AACAAAGAGTGTTGTC-1	control	0.086367	0.121787	Mac_ARG1
control.rds_AACAAAGCAGATTAAG-1	control	0.0541218	0.233902	Mac_ARG1
control.rds_AACAAAGGTTAACCTG-1	control	0.0306151	0.0776116	Mac_ARG1
control.rds_AACAAAGGTTTATGCG-1	control	0.096177	0.316444	Mac_ARG1
control.rds_AACAACCAGGATAATC-1	control	0.0311574	0.159468	Mac_ARG1
control.rds_AACAACCAGGCCTGAA-1	control	0.00591614	0.00570374	Mac_ARG1
control.rds_AACAACCAGTTGCCTA-1	control	0.102844	0.121815	Mac_ARG1
control.rds_AACAACCGTGGTAACG-1	control	0.0179217	0.263766	Mac_ARG1
control.rds_AACAAGACAAATGGTA-1	control	0.129051	0.250323	Mac_ARG1
control.rds_AACAAGACAGTTAGAA-1	control	0.169086	0.199452	Mac_ARG1
control.rds_AACAAGAGTTACGGAG-1	control	0.208038	0.171148	Mac_ARG1
control.rds_AACAAGATCACCTCTG-1	control	-0.0544295	0.129932	Mac_ARG1
control.rds_AACAAGATCGCTAGCG-1	control	0.17805	0.224242	Mac_ARG1
control.rds_AACACACAGGCATGGT-1	control	-0.112812	0.252238	Mac_ARG1
control.rds_AACACACGTGGATGAC-1	control	-0.0624301	0.105927	Mac_ARG1
control.rds_AACACACTCTGAATGC-1	control	0.164008	0.134748	Mac_ARG1
control.rds_AACAGGGAGGTTTGAA-1	control	0.139866	0.203754	Mac_ARG1
control.rds_AACAGGGAGTTCATCG-1	control	-0.281302	0.129774	Mac_ARG1
control.rds_AACAGGGCATGTGGCC-1	control	-0.068861	0.093039	Mac_ARG1
control.rds_AACAGGGTCGTCGGGT-1	control	-0.0095496	0.101725	Mac_ARG1
control.rds_AACAGGGTCTCGTTTA-1	control	0.0752507	0.133157	Mac_ARG1
control.rds_AACCAACAGCTCCGAC-1	control	0.240807	0.35224	Mac_ARG1
control.rds_AACCAACAGGTAGCAC-1	control	-0.0972452	0.100561	Mac_ARG1
control.rds_AACCAACCAGGAGGTT-1	control	0.0498504	0.0642725	Mac_ARG1
control.rds_AACCAACCATCAGTCA-1	control	-0.162551	0.0823821	Mac_ARG1
control.rds_AACCAACCATCGAACT-1	control	0.204725	0.243659	Mac_ARG1
control.rds_AACCAACTCACTAGCA-1	control	-0.0478258	0.203105	Mac_ARG1
control.rds_AACCAACTCCACAAGT-1	control	0.313672	0.449013	Mac_ARG1
control.rds_AACCACACACAACGCC-1	control	-0.0385888	0.130779	Mac_ARG1
control.rds_AACCACAGTGTTGACT-1	control	-0.0405146	0.121148	Mac_ARG1
control.rds_AACCACATCTCAATCT-1	control	0.129109	0.0885668	Mac_ARG1
control.rds_AACCATGCACTGCTTC-1	control	0.137876	0.244258	Mac_ARG1
control.rds_AACCATGCATACTGTG-1	control	0.203618	0.252467	Mac_ARG1
control.rds_AACCATGTCCGAGCTG-1	control	-0.0672663	0.260812	Mac_AMCF-II
control.rds_AACCCAAAGTGTAGAT-1	control	0.171771	0.119424	Mac_ARG1
control.rds_AACCCAACAACGCCCA-1	control	0.0592456	0.166202	Mac_ARG1
control.rds_AACCCAACATGTTCAG-1	control	-0.079526	0.124435	Mac_ARG1
control.rds_AACCTGACACTACTTT-1	control	0.104694	0.206395	Mac_ARG1
control.rds_AACCTGAGTCACAGAG-1	control	0.136618	0.21022	Mac_ARG1
control.rds_AACCTGAGTGTAAATG-1	control	0.0823032	0.0900385	Mac_ARG1
control.rds_AACCTGATCGTGGACC-1	control	0.0158294	0.126688	Mac_ARG1
control.rds_AACCTTTCAATTTCCT-1	control	-0.0745474	0.0940457	Mac_ARG1
control.rds_AACCTTTGTAGTCTTG-1	control	0.104246	0.192264	Mac_ARG1
control.rds_AACCTTTGTCCAGCCA-1	control	0.0698129	0.130655	Mac_ARG1
control.rds_AACCTTTGTGACAGCA-1	control	0.0982314	0.154814	Mac_ARG1
control.rds_AACCTTTTCCCTTCCC-1	control	-0.0029524	0.0800394	Mac_ARG1
control.rds_AACGAAACATAGCTGT-1	control	-0.102388	0.0747657	Mac_ARG1
control.rds_AACGAAACATATCTGG-1	control	0.128068	0.234861	Mac_ARG1
control.rds_AACGAAAGTTGTATGC-1	control	-0.0649248	0.281725	Mac_ARG1
control.rds_AACGAAAGTTTAGTCG-1	control	-0.209267	0.277467	Mac_HERC6
control.rds_AACGAAATCCTTATAC-1	control	-0.0850134	0.138047	Mac_ARG1
control.rds_AACGGGAAGGACTATA-1	control	0.0349861	0.313204	Mac_ARG1
control.rds_AACGGGAAGGGCGAGA-1	control	0.0639428	0.135807	Mac_ARG1
control.rds_AACGGGACAAGTTGGG-1	control	0.00323685	0.135556	Mac_ARG1
control.rds_AACGGGACACTTGGCG-1	control	0.123648	0.227681	Mac_ARG1
control.rds_AACGTCACACAATGCT-1	control	0.193788	0.105072	Mac_ARG1
control.rds_AACGTCATCAGACCTA-1	control	-0.206555	0.178136	Mac_ARG1
control.rds_AACTTCTAGCATCCCG-1	control	-0.061972	0.132089	Mac_ARG1
control.rds_AACTTCTAGGACAGCT-1	control	-0.119874	0.0939021	Mac_ARG1
control.rds_AACTTCTCAGAACTTC-1	control	0.086387	0.0773215	Mac_ARG1
control.rds_AACTTCTCATGCGTGC-1	control	0.175767	0.253642	Mac_ARG1
control.rds_AACTTCTGTAACAGGC-1	control	0.0735841	0.177736	Mac_ARG1
control.rds_AACTTCTGTACCTGTA-1	control	0.0312843	0.00102036	Mac_ARG1
control.rds_AACTTCTTCATGGAGG-1	control	0.251062	0.397304	Mac_ARG1
control.rds_AAGAACAAGATGAAGG-1	control	-0.0443809	0.0900561	Mac_ARG1
control.rds_AAGAACAAGCCAAGTG-1	control	0.0204585	0.128724	Mac_ARG1
control.rds_AAGAACAAGCTCCACG-1	control	0.10048	0.135744	Mac_ARG1
control.rds_AAGAACAGTACGGGAT-1	control	0.097675	0.195082	Mac_ARG1
control.rds_AAGAACAGTAGCTTGT-1	control	-0.158542	0.204373	Mac_ARG1
control.rds_AAGAACAGTTTCACAG-1	control	-0.0184717	0.164997	Mac_ARG1
control.rds_AAGAACATCATAGAGA-1	control	-0.163971	0.179503	Mac_ARG1
control.rds_AAGACAAAGTAACGTA-1	control	-0.0800837	0.0715522	Mac_ARG1
control.rds_AAGACAACATGTTCAG-1	control	0.184687	0.210241	Mac_ARG1
control.rds_AAGACAAGTCTTACAG-1	control	-0.160647	0.0241531	Mac_ARG1
control.rds_AAGACTCAGAACAAGG-1	control	0.0208296	0.16537	Mac_ARG1
control.rds_AAGACTCAGATGCCGA-1	control	-0.00696992	0.139344	Mac_ARG1
control.rds_AAGACTCCAAGACTGG-1	control	0.0525287	0.241889	Mac_ARG1
control.rds_AAGACTCCATATCGGT-1	control	0.0621954	0.0870296	Mac_ARG1
control.rds_AAGACTCGTCACTCGG-1	control	0.0932564	0.243433	Mac_ARG1
control.rds_AAGACTCGTCTTACAG-1	control	0.0939255	0.293808	Mac_ARG1
control.rds_AAGATAGAGCTAGAAT-1	control	-0.0365685	0.0726317	Mac_ARG1
control.rds_AAGATAGCAAAGGCGT-1	control	0.0296868	0.264752	Mac_ARG1
control.rds_AAGATAGCAGCTACAT-1	control	0.08049	0.252425	Mac_ARG1
control.rds_AAGATAGCATCAGTGT-1	control	-0.00101459	0.144969	Mac_ARG1
control.rds_AAGATAGGTCATCCGG-1	control	-0.0320113	0.255423	Mac_ARG1
control.rds_AAGATAGGTTCGGGTC-1	control	-0.0621649	0.255174	Mac_ARG1
control.rds_AAGCATCAGCTGTCCG-1	control	0.0346561	0.186438	Mac_ARG1
control.rds_AAGCATCAGTTCCAGT-1	control	0.169182	0.119511	Mac_ARG1
control.rds_AAGCCATAGGTCCCGT-1	control	-0.0249387	0.216293	Mac_ARG1
control.rds_AAGCCATCAAGCGAGT-1	control	-0.06813	0.137254	Mac_AMCF-II
control.rds_AAGCCATCACTCTGCT-1	control	0.0587423	0.27039	Mac_ARG1
control.rds_AAGCCATGTGACCGAA-1	control	-0.163481	0.109901	Mac_ARG1
control.rds_AAGCCATGTTCGGGTC-1	control	-0.191391	0.104035	Mac_ARG1
control.rds_AAGCCATTCTACGCGG-1	control	-0.174509	0.0425968	Mac_ARG1
control.rds_AAGCCATTCTAGACCA-1	control	0.0241273	0.180732	Mac_ARG1
control.rds_AAGCGAGAGACCTTTG-1	control	-0.0685463	0.101288	Mac_ARG1
control.rds_AAGCGAGCAAGCTGCC-1	control	0.0295462	0.0809113	Mac_ARG1
control.rds_AAGCGAGTCATGCCAA-1	control	0.200473	0.353499	Mac_ARG1
control.rds_AAGCGAGTCGTGCACG-1	control	0.150519	0.170588	Mac_ARG1
control.rds_AAGCGTTAGAGAAGGT-1	control	0.113651	0.224636	Mac_ARG1
control.rds_AAGCGTTAGCCACTCG-1	control	0.0540198	0.0970464	Mac_ARG1
control.rds_AAGCGTTAGTACCCTA-1	control	0.204527	0.455508	Mac_ARG1
control.rds_AAGCGTTAGTATGACA-1	control	-0.0598267	0.0611545	Mac_ARG1
control.rds_AAGCGTTCACCTATCC-1	control	-0.163928	0.0913083	Mac_ARG1
control.rds_AAGCGTTCATGCAGCC-1	control	-0.0539964	0.140524	Mac_ARG1
control.rds_AAGCGTTGTCACCGAC-1	control	-0.0939073	0.188747	Mac_ARG1
control.rds_AAGCGTTGTGACAGCA-1	control	0.144759	0.0792137	Mac_ARG1
control.rds_AAGCGTTTCGAGTGAG-1	control	0.29262	0.223073	Mac_ARG1
control.rds_AAGGAATAGGAAGTAG-1	control	0.0804097	0.0545916	Mac_ARG1
control.rds_AAGGAATCAAATCAAG-1	control	-0.152018	0.184177	Mac_ARG1
control.rds_AAGGAATCAGCTGTAT-1	control	0.17744	0.150756	Mac_ARG1
control.rds_AAGGAATCATAGCACT-1	control	0.041811	0.320643	Mac_ARG1
control.rds_AAGGAATTCCATAAGC-1	control	0.196782	0.101673	Mac_AMCF-II
control.rds_AAGGAATTCCGATAAC-1	control	0.190275	0.06524	Mac_ARG1
control.rds_AAGGTAAAGATCCGAG-1	control	0.0975505	0.283702	Mac_ARG1
control.rds_AAGGTAAAGGTTACCT-1	control	-0.0787246	0.149495	Mac_ARG1
control.rds_AAGGTAAGTGAATGAT-1	control	0.0724766	0.160492	Mac_ARG1
control.rds_AAGGTAAGTGTATTCG-1	control	-0.220253	0.0163979	Mac_ARG1
control.rds_AAGGTAATCCCATACC-1	control	0.00474201	0.0885179	Mac_ARG1
control.rds_AAGGTAATCTCGGTCT-1	control	0.0853255	0.173152	Mac_ARG1
control.rds_AAGTACCAGACAGCTG-1	control	0.160554	0.124735	Mac_ARG1
control.rds_AAGTACCAGCCACTCG-1	control	0.0479502	0.123803	Mac_ARG1
control.rds_AAGTACCAGTGTTGAA-1	control	0.0638612	0.237229	Mac_ARG1
control.rds_AAGTACCCACGTGAGA-1	control	0.136327	0.363181	Mac_ARG1
control.rds_AAGTACCCATCCCGTT-1	control	-0.0773727	0.149378	Mac_ARG1
control.rds_AAGTACCGTTGAGTCT-1	control	0.0624649	0.064425	Mac_ARG1
control.rds_AAGTACCTCAGAGTTC-1	control	0.0909255	0.0413243	Mac_ARG1
control.rds_AAGTACCTCCGAAATC-1	control	0.0514854	0.156188	Mac_ARG1
control.rds_AAGTACCTCTGGGAGA-1	control	0.0536156	0.246847	Mac_ARG1
control.rds_AAGTCGTCAATGCAGG-1	control	0.212876	0.183088	Mac_ARG1
control.rds_AAGTCGTTCTGCGAGC-1	control	0.0265533	0.18034	Mac_ARG1
control.rds_AAGTGAACAAATCGTC-1	control	0.090319	0.203018	Mac_ARG1
control.rds_AAGTGAACATCTTTCA-1	control	0.125037	0.276513	Mac_ARG1
control.rds_AAGTGAACATGCACTA-1	control	0.0518405	0.14035	Mac_ARG1
control.rds_AAGTGAAGTGATAGAT-1	control	0.00730172	0.0706367	Mac_ARG1
control.rds_AAGTGAATCGGTATGT-1	control	0.178488	0.264626	Mac_ARG1
control.rds_AAGTGAATCTTCCACG-1	control	-0.0872531	0.107514	Mac_ARG1
control.rds_AAGTTCGAGAGCAGAA-1	control	0.224163	0.302909	Mac_ARG1
control.rds_AAGTTCGAGCCTCACG-1	control	0.0400715	0.115608	Mac_ARG1
control.rds_AAGTTCGAGGAACATT-1	control	0.0399938	0.1729	Mac_ARG1
control.rds_AAGTTCGCATTCTTCA-1	control	-0.148631	0.139684	Mac_ARG1
control.rds_AAGTTCGGTCGCTTGG-1	control	0.151287	0.160847	Mac_ARG1
control.rds_AAGTTCGTCTGGCCAG-1	control	-0.1564	0.0735273	Mac_ARG1
control.rds_AATAGAGAGGACATCG-1	control	0.301226	0.178734	Mac_ARG1
control.rds_AATAGAGCAGTTAAAG-1	control	0.112379	0.361475	Mac_ARG1
control.rds_AATAGAGCATACAGAA-1	control	0.175294	0.383183	Mac_ARG1
control.rds_AATAGAGGTGTAAACA-1	control	-0.0785028	0.110218	Mac_ARG1
control.rds_AATAGAGTCGTACCTC-1	control	0.0285166	0.162374	Mac_ARG1
control.rds_AATAGAGTCTGGCCAG-1	control	0.0673015	0.165365	Mac_ARG1
control.rds_AATCACGAGAATAACC-1	control	-0.0264607	0.196393	Mac_ARG1
control.rds_AATCACGAGATGAACT-1	control	0.0555595	0.227861	Mac_ARG1
control.rds_AATCACGAGGGTCAAC-1	control	0.0570778	0.128668	Mac_ARG1
control.rds_AATCACGCAACCCTCT-1	control	0.127696	0.119405	Mac_ARG1
control.rds_AATCACGCAGGAATCG-1	control	-0.08429	0.110974	Mac_ARG1
control.rds_AATCACGCATCTATCT-1	control	0.106461	0.242744	Mac_ARG1
control.rds_AATCACGGTCCAACGC-1	control	-0.109108	0.0661813	Mac_ARG1
control.rds_AATCACGGTGTCCACG-1	control	0.127901	0.259514	Mac_ARG1
control.rds_AATCACGTCTAGTCAG-1	control	0.222584	0.0777041	Mac_ARG1
control.rds_AATCACGTCTCCTGAC-1	control	-0.155996	0.335226	Mac_ARG1
control.rds_AATCACGTCTCTATAC-1	control	0.100127	0.106468	Mac_ARG1
control.rds_AATCACGTCTTGAACG-1	control	0.250903	0.13076	Mac_ARG1
control.rds_AATCGACAGTAGGATT-1	control	-0.0642918	0.153349	Mac_ARG1
control.rds_AATCGACCAGACGCTC-1	control	-0.173361	0.143351	Mac_ARG1
control.rds_AATCGACGTGAGCAGT-1	control	0.147267	0.202367	Mac_ARG1
control.rds_AATCGACGTGGTTTGT-1	control	0.060628	0.0995048	Mac_ARG1
control.rds_AATCGACTCCCAGTGG-1	control	-1.36811e-05	0.19146	Mac_ARG1
control.rds_AATCGTGAGTAACGAT-1	control	-0.117851	0.180064	Mac_ARG1
control.rds_AATCGTGGTAGTCACT-1	control	0.0941071	0.24591	Mac_ARG1
control.rds_AATGAAGCACGGGCTT-1	control	0.217679	0.212121	Mac_ARG1
control.rds_AATGAAGGTACTCGCG-1	control	0.0857493	0.239964	Mac_ARG1
control.rds_AATGAAGTCCAATGCA-1	control	-0.0444865	0.110084	Mac_ARG1
control.rds_AATGAAGTCGGTTCAA-1	control	0.0256689	0.167726	Mac_ARG1
control.rds_AATGACCAGGGCCTCT-1	control	0.0212643	0.198399	Mac_ARG1
control.rds_AATGACCCAGGAACCA-1	control	0.164892	0.215301	Mac_ARG1
control.rds_AATGACCCATTAAGCC-1	control	-0.0134924	0.135698	Mac_ARG1
control.rds_AATGACCGTCGAGTGA-1	control	0.173935	0.263196	Mac_ARG1
control.rds_AATGACCTCATCTCTA-1	control	0.141306	0.0928204	Mac_ARG1
control.rds_AATGACCTCCCTAGGG-1	control	0.146721	0.145182	Mac_ARG1
control.rds_AATGACCTCTACGCGG-1	control	-0.111112	0.166685	Mac_ARG1
control.rds_AATGACCTCTTTCTAG-1	control	-0.0223742	0.198558	Mac_ARG1
control.rds_AATGCCACACATTCGA-1	control	0.140425	0.197704	Mac_ARG1
control.rds_AATGCCACACCGCTGA-1	control	0.173523	0.241178	Mac_ARG1
control.rds_AATGCCACATTGCTGA-1	control	-0.10868	0.293337	Mac_ARG1
control.rds_AATGCCAGTCAATGGG-1	control	0.358211	0.166187	Mac_ARG1
control.rds_AATGCCAGTGGCTCTG-1	control	-0.151992	0.13436	Mac_ARG1
control.rds_AATGCCATCGAGATGG-1	control	0.0146796	0.0623405	Mac_ARG1
control.rds_AATGCCATCGTACCTC-1	control	-0.124843	0.116257	Mac_ARG1
control.rds_AATGCCATCTTACCGC-1	control	-0.150003	0.143157	Mac_ARG1
control.rds_AATGCCATCTTTGCTA-1	control	0.0561685	-0.0467059	Mac_ARG1
control.rds_AATGGAAAGGTCCTGC-1	control	0.0853343	0.106676	Mac_ARG1
control.rds_AATGGAACAAATGAGT-1	control	-0.0401972	0.149246	Mac_ARG1
control.rds_AATGGAACACTGTCGG-1	control	-0.0837991	0.237632	Mac_ARG1
control.rds_AATGGAAGTACGATCT-1	control	0.015017	0.0994261	Mac_ARG1
control.rds_AATGGAAGTCCGGACT-1	control	0.0129231	0.221623	Mac_ARG1
control.rds_AATGGAAGTTGGAGAC-1	control	0.174224	0.177997	Mac_ARG1
control.rds_AATGGAATCCGCGAGT-1	control	0.184319	0.166302	Mac_ARG1
control.rds_AATGGCTCAGGACATG-1	control	0.111209	0.0801635	Mac_ARG1
control.rds_AATTCCTAGTCACAGG-1	control	-0.0274779	0.197476	Mac_ARG1
control.rds_AATTCCTGTATACCTG-1	control	-0.185827	0.066122	Mac_ARG1
control.rds_AATTCCTGTCACTACA-1	control	-0.00718874	0.154798	Mac_ARG1
control.rds_AATTCCTGTCGATGCC-1	control	0.103806	0.327861	Mac_ARG1
control.rds_AATTCCTTCACATACG-1	control	0.107672	0.113087	Mac_ARG1
control.rds_AATTCCTTCCATTCAT-1	control	0.100458	0.181207	Mac_ARG1
control.rds_AATTCCTTCCCGTAAA-1	control	0.0570071	0.279672	Mac_ARG1
control.rds_AATTCCTTCTAGACCA-1	control	-0.0373048	0.15952	Mac_HERC6
control.rds_AATTCCTTCTATCACT-1	control	-0.00836337	0.193038	Mac_ARG1
control.rds_AATTTCCCACAACCGC-1	control	-0.0531018	0.220753	Mac_ARG1
control.rds_AATTTCCCATGTCTAG-1	control	0.232499	0.201926	Mac_ARG1
control.rds_AATTTCCTCTCGGGAC-1	control	0.040309	0.252769	Mac_ARG1
control.rds_ACAAAGAGTCTACTGA-1	control	0.119422	0.117172	Mac_ARG1
control.rds_ACAAAGATCGGTTCAA-1	control	-0.230268	-0.0435921	Mac_ARG1
control.rds_ACAACCAAGATAGTCA-1	control	0.0584054	0.131707	Mac_ARG1
control.rds_ACAACCACATCGAAGG-1	control	0.170126	0.247631	Mac_ARG1
control.rds_ACAACCAGTTCGCGTG-1	control	0.230665	0.111209	Mac_ARG1
control.rds_ACAACCAGTTTCTATC-1	control	0.132883	0.196669	Mac_ARG1
control.rds_ACAAGCTTCCAACTGA-1	control	-0.133062	0.1373	Mac_ARG1
control.rds_ACACAGTAGAGCATAT-1	control	0.223271	0.0846892	Mac_HERC6
control.rds_ACACAGTAGAGCCCAA-1	control	-0.234772	0.123062	Mac_ARG1
control.rds_ACACAGTAGCGTGCTC-1	control	0.0339917	0.151896	Mac_ARG1
control.rds_ACACAGTAGTGCCAGA-1	control	-0.150668	0.10229	Mac_ARG1
control.rds_ACACAGTCAACTCCAA-1	control	-0.113573	0.177742	Mac_ARG1
control.rds_ACACAGTCAGCAGACA-1	control	-0.151041	0.0769456	Mac_ARG1
control.rds_ACACAGTGTCAGGCAA-1	control	0.170113	0.22405	Mac_HERC6
control.rds_ACACAGTTCACTCGAA-1	control	0.0232563	0.264814	Mac_ARG1
control.rds_ACACCAACAGGAATCG-1	control	0.250338	0.168581	Mac_ARG1
control.rds_ACACGCGAGCTCGAAG-1	control	-0.176752	0.0491454	Mac_HERC6
control.rds_ACACGCGCAACCACGC-1	control	-0.0301332	0.192463	Mac_ARG1
control.rds_ACACGCGGTCATCCCT-1	control	0.0530861	0.211772	Mac_ARG1
control.rds_ACAGAAAAGACGAGCT-1	control	-0.0465107	0.168624	Mac_ARG1
control.rds_ACAGAAACAGGCATGA-1	control	-0.00315353	0.173898	Mac_ARG1
control.rds_ACAGAAACATAGTCGT-1	control	0.196395	0.149708	Mac_ARG1
control.rds_ACAGCCGCAAGGTTGG-1	control	0.00207588	0.17684	Mac_ARG1
control.rds_ACAGCCGTCAACCGAT-1	control	0.178821	0.329511	Mac_ARG1
control.rds_ACAGGGACATCCCACT-1	control	-0.0664354	0.19515	Mac_ARG1
control.rds_ACAGGGAGTACCTAAC-1	control	-0.0565489	0.256192	Mac_ARG1
control.rds_ACAGGGATCAAGAAAC-1	control	-0.127917	0.327948	Mac_ARG1
control.rds_ACAGGGATCTGGCTGG-1	control	0.195344	0.216525	Mac_ARG1
control.rds_ACATCCCAGTCGGCCT-1	control	-0.0882948	0.15012	Mac_ARG1
control.rds_ACATCCCCAGAAATCA-1	control	0.0236128	0.122692	Mac_ARG1
control.rds_ACATCCCCATCTATCT-1	control	0.158947	0.233264	Mac_ARG1
control.rds_ACATCGACAGAACATA-1	control	-0.0708043	0.278662	Mac_ARG1
control.rds_ACATCGACAGCTGCCA-1	control	0.142813	0.238223	Mac_ARG1
control.rds_ACATCGACAGGATCTT-1	control	-0.0643325	0.234074	Mac_ARG1
control.rds_ACATCGACATGAGGGT-1	control	-0.164295	0.236582	Mac_ARG1
control.rds_ACATCGAGTCTGTGGC-1	control	0.13927	0.195309	Mac_ARG1
control.rds_ACATCGATCAGTCATG-1	control	-0.084086	0.244557	Mac_ARG1
control.rds_ACATGCAAGCAGATAT-1	control	0.0241728	0.199668	Mac_ARG1
control.rds_ACATGCAAGTCATTGC-1	control	0.121294	0.147081	Mac_ARG1
control.rds_ACATGCACACCGTCTT-1	control	-0.0330082	0.12618	Mac_ARG1
control.rds_ACATGCACAGGCAATG-1	control	0.0660261	0.0937015	Mac_ARG1
control.rds_ACATTTCCACCTATCC-1	control	0.00346305	0.0457387	Mac_ARG1
control.rds_ACATTTCGTACTCCGG-1	control	0.181425	0.139516	Mac_ARG1
control.rds_ACATTTCGTTATGACC-1	control	0.0498873	0.137931	Mac_ARG1
control.rds_ACATTTCTCTGTCAGA-1	control	0.220031	0.22549	Mac_ARG1
control.rds_ACCAAACGTACCGCGT-1	control	0.0952196	0.000289407	Mac_ARG1
control.rds_ACCAAACGTATCGTAC-1	control	0.0333501	0.207833	Mac_ARG1
control.rds_ACCAAACTCAACTCTT-1	control	-0.0409695	0.216222	Mac_ARG1
control.rds_ACCAAACTCTCACCCA-1	control	0.059286	0.129482	Mac_ARG1
control.rds_ACCAACAAGAAGCCAC-1	control	-0.0549742	0.220341	Mac_ARG1
control.rds_ACCAACAAGGCGCTCT-1	control	-0.0359106	0.0923271	Mac_ARG1
control.rds_ACCAACAAGGTGCATG-1	control	0.0833105	0.322278	Mac_ARG1
control.rds_ACCAACAAGTGCAGGT-1	control	0.253963	0.13662	Mac_ARG1
control.rds_ACCAACACACAACGAG-1	control	-0.11079	0.232024	Mac_ARG1
control.rds_ACCAACATCTGCAGCG-1	control	0.0787111	0.109444	Mac_ARG1
control.rds_ACCACAACAGCGTATT-1	control	-0.0984972	0.144123	Mac_ARG1
control.rds_ACCACAACAGGCATTT-1	control	-0.107264	0.164106	Mac_ARG1
control.rds_ACCACAAGTGTGTACT-1	control	-0.0460172	0.230916	Mac_ARG1
control.rds_ACCACAATCATTTGGG-1	control	0.208717	0.172981	Mac_ARG1
control.rds_ACCACAATCCCGTTCA-1	control	0.017022	0.104291	Mac_ARG1
control.rds_ACCACAATCGAGCCTG-1	control	-0.231805	0.272674	Mac_ARG1
control.rds_ACCACAATCGAGTGGA-1	control	-0.0713921	0.180208	Mac_ARG1
control.rds_ACCACAATCTACCACC-1	control	0.0245693	0.147666	Mac_ARG1
control.rds_ACCATTTCAATCGTCA-1	control	-0.0345242	0.236712	Mac_ARG1
control.rds_ACCATTTCACGTAGTT-1	control	0.18919	0.159762	Mac_ARG1
control.rds_ACCATTTTCTGCCTCA-1	control	-0.0505533	0.180605	Mac_ARG1
control.rds_ACCCAAAAGTCACAGG-1	control	-0.097986	0.167213	Mac_ARG1
control.rds_ACCCAAACAATTTCCT-1	control	0.0709516	0.232058	Mac_ARG1
control.rds_ACCCAAACACTACCGG-1	control	-0.19758	0.222147	Mac_ARG1
control.rds_ACCCAAACACTCTCGT-1	control	0.135941	0.156628	Mac_ARG1
control.rds_ACCCAAATCCGAGATT-1	control	-0.0666907	0.082714	Mac_ARG1
control.rds_ACCCTCAAGCATAGGC-1	control	0.0254948	0.252565	Mac_ARG1
control.rds_ACCCTCAAGTTGTAGA-1	control	0.205803	0.314366	Mac_ARG1
control.rds_ACCCTTGAGAAATTCG-1	control	-0.0557906	0.200336	Mac_ARG1
control.rds_ACCCTTGAGTGCGCTC-1	control	0.142398	0.161042	Mac_ARG1
control.rds_ACCCTTGCACACGCCA-1	control	-0.170234	0.193717	Mac_ARG1
control.rds_ACCCTTGTCCTACCAC-1	control	-0.0832785	0.23926	Mac_ARG1
control.rds_ACCCTTGTCTATGTGG-1	control	-0.167552	0.162575	Mac_ARG1
control.rds_ACCGTTCAGAGGGTGG-1	control	0.175363	0.160959	Mac_ARG1
control.rds_ACCGTTCAGCTTTCCC-1	control	0.201291	0.0225468	Mac_ARG1
control.rds_ACCGTTCGTATCAAGA-1	control	-0.0824824	0.196027	Mac_ARG1
control.rds_ACCGTTCGTGCCTACG-1	control	0.129562	0.23799	Mac_ARG1
control.rds_ACCGTTCGTTTGTTGG-1	control	-0.105035	0.143122	Mac_ARG1
control.rds_ACCGTTCTCAGGAAGC-1	control	-0.00321104	0.150125	Mac_ARG1
control.rds_ACCGTTCTCCACAGGC-1	control	0.259695	0.148775	Mac_ARG1
control.rds_ACCTACCAGATGTTGA-1	control	0.177557	0.1052	Mac_ARG1
control.rds_ACCTACCGTAACATGA-1	control	0.0524963	0.296947	Mac_ARG1
control.rds_ACCTACCGTTAGGGAC-1	control	0.269389	0.183353	Mac_ARG1
control.rds_ACCTACCGTTATGTGC-1	control	-0.00481234	0.178125	Mac_ARG1
control.rds_ACCTACCGTTTAGAGA-1	control	-0.0395942	0.266084	Mac_ARG1
control.rds_ACCTACCTCGGTAGAG-1	control	0.205561	0.169275	Mac_ARG1
control.rds_ACCTGAACATTCCTCG-1	control	-0.0131778	0.165314	Mac_ARG1
control.rds_ACCTGAAGTCCAGAAG-1	control	-0.168685	0.263895	Mac_ARG1
control.rds_ACCTGAATCAGACATC-1	control	0.10989	0.216443	Mac_ARG1
control.rds_ACCTGAATCCTAGAGT-1	control	-0.0855431	0.154747	Mac_ARG1
control.rds_ACCTGTCAGTCTGGAG-1	control	0.0356959	0.230815	Mac_ARG1
control.rds_ACCTGTCCAAGATGTA-1	control	0.0226518	0.163706	Mac_ARG1
control.rds_ACCTGTCCAGGCGAAT-1	control	5.22578e-05	0.205703	Mac_ARG1
control.rds_ACCTGTCGTGTCGCTG-1	control	-0.245111	0.0818507	Mac_ARG1
control.rds_ACCTGTCTCCTGTAGA-1	control	0.127537	0.221464	Mac_ARG1
control.rds_ACGATCACACGTACTA-1	control	-0.00446056	0.145519	Mac_ARG1
control.rds_ACGATCAGTCACTACA-1	control	-0.0129108	0.174941	Mac_ARG1
control.rds_ACGATCATCATTCGGA-1	control	0.0431603	0.10108	Mac_ARG1
control.rds_ACGATCATCCATTTAC-1	control	0.104709	0.153062	Mac_ARG1
control.rds_ACGATGTAGAAATGGG-1	control	-0.209124	0.253909	Mac_ARG1
control.rds_ACGATGTAGCTTGTGT-1	control	0.000645003	0.052143	Mac_ARG1
control.rds_ACGATGTCAGGATGAC-1	control	0.00718806	0.154215	Mac_ARG1
control.rds_ACGATGTGTTCCGCAG-1	control	0.0570161	0.225396	Mac_ARG1
control.rds_ACGATGTTCCTTGACC-1	control	-0.0991193	0.156066	Mac_ARG1
control.rds_ACGCACGAGAACAGGA-1	control	0.243133	0.283627	Mac_ARG1
control.rds_ACGCACGAGCGATGGT-1	control	0.0454953	0.0970383	Mac_ARG1
control.rds_ACGCACGAGGATTCAA-1	control	0.0780736	0.232791	Mac_ARG1
control.rds_ACGCACGCATTGACTG-1	control	0.0952654	0.209504	Mac_ARG1
control.rds_ACGCACGGTTTGCCGG-1	control	-0.0121698	0.208822	Mac_ARG1
control.rds_ACGCACGTCACACCGG-1	control	0.0108052	0.198022	Mac_ARG1
control.rds_ACGGAAGCACGGGTAA-1	control	-0.0407162	0.0874729	Mac_ARG1
control.rds_ACGGAAGGTAGGTACG-1	control	0.133567	0.228673	Mac_ARG1
control.rds_ACGGAAGGTCCGATCG-1	control	0.0158872	0.219189	Mac_ARG1
control.rds_ACGGAAGGTCTTGCGG-1	control	-0.0320531	-0.0206816	Mac_ARG1
control.rds_ACGGAAGTCGGCTGGT-1	control	-0.0754399	0.194703	Mac_ARG1
control.rds_ACGGGTCCAGGGAGAG-1	control	0.0831323	0.203139	Mac_ARG1
control.rds_ACGGGTCGTGTTATCG-1	control	0.0702983	0.269801	Mac_ARG1
control.rds_ACGGGTCTCGATTGAC-1	control	0.0698392	0.18144	Mac_ARG1
control.rds_ACGGTCGGTACGGGAT-1	control	-0.0955378	0.264748	Mac_ARG1
control.rds_ACGGTCGTCAAGGCTT-1	control	0.15153	0.130367	Mac_ARG1
control.rds_ACGGTCGTCCGGGACT-1	control	0.0113578	0.227759	Mac_ARG1
control.rds_ACGGTTAAGATGCGAC-1	control	-0.0227396	0.062088	Mac_AMCF-II
control.rds_ACGGTTAAGGCGCTTC-1	control	-0.216494	-0.0434969	Mac_ARG1
control.rds_ACGGTTACAGAAGTGC-1	control	-0.107283	0.170948	Mac_ARG1
control.rds_ACGGTTAGTAGTGGCA-1	control	-0.194857	0.191404	Mac_ARG1
control.rds_ACGGTTAGTCATCCCT-1	control	0.0180557	0.16641	Mac_ARG1
control.rds_ACGGTTAGTGATGAAT-1	control	-0.141745	0.137066	Mac_ARG1
control.rds_ACGGTTAGTTCACCGG-1	control	0.0129006	0.138239	Mac_ARG1
control.rds_ACGGTTATCCTCTAAT-1	control	0.26008	0.207956	Mac_ARG1
control.rds_ACGTAACAGTCATACC-1	control	-0.0159656	0.139842	Mac_ARG1
control.rds_ACGTAACGTAGACAGC-1	control	0.0118817	0.258716	Mac_ARG1
control.rds_ACGTAACGTCATGCAT-1	control	-0.0652739	0.165863	Mac_ARG1
control.rds_ACGTAACGTCCAAAGG-1	control	0.0923278	0.273907	Mac_ARG1
control.rds_ACGTACAAGCAAGTCG-1	control	0.167639	0.195243	Mac_ARG1
control.rds_ACGTACACAGGTAGTG-1	control	0.0559835	0.203281	Mac_ARG1
control.rds_ACGTACACATGCCATA-1	control	-0.0150074	0.132103	Mac_ARG1
control.rds_ACGTACAGTAACCCGC-1	control	-0.0123211	0.0494255	Mac_ARG1
control.rds_ACGTACAGTCTTTATC-1	control	0.0872879	0.25015	Mac_ARG1
control.rds_ACGTACATCATGAGAA-1	control	-0.120306	0.065471	Mac_ARG1
control.rds_ACGTACATCCGAGCTG-1	control	-0.0423017	0.147141	Mac_ARG1
control.rds_ACGTACATCCTACCAC-1	control	0.0959778	0.404276	Mac_ARG1
control.rds_ACGTACATCGTGTGAT-1	control	-0.0850028	0.235085	Mac_ARG1
control.rds_ACGTAGTAGACTGGGT-1	control	-0.0636711	0.271249	Mac_ARG1
control.rds_ACGTCCTCACTACCGG-1	control	0.014513	0.0380016	Mac_ARG1
control.rds_ACGTCCTTCTATCGTT-1	control	0.227824	0.173562	Mac_ARG1
control.rds_ACGTTCCGTCACTGAT-1	control	0.187513	0.189273	Mac_ARG1
control.rds_ACGTTCCGTGGTCCCA-1	control	0.0667253	0.132827	Mac_ARG1
control.rds_ACGTTCCGTTAGAAGT-1	control	-0.0558755	0.200418	Mac_ARG1
control.rds_ACGTTCCTCAAATGCC-1	control	0.135507	0.209321	Mac_ARG1
control.rds_ACTACGAAGAGGGTGG-1	control	-0.0739389	0.170017	Mac_ARG1
control.rds_ACTACGAAGCCTTTGA-1	control	-0.0238023	0.18216	Mac_ARG1
control.rds_ACTACGAAGCGTGTTT-1	control	0.0904195	0.294478	Mac_ARG1
control.rds_ACTACGAGTACTCGAT-1	control	0.112363	0.206662	Mac_ARG1
control.rds_ACTACGATCGGATACT-1	control	0.147892	0.167535	Mac_ARG1
control.rds_ACTATCTAGGTCGAGT-1	control	-0.0286866	0.269341	Mac_ARG1
control.rds_ACTATCTCAAGAGGCT-1	control	-0.0198996	0.227524	Mac_ARG1
control.rds_ACTATCTCACTCCCTA-1	control	-0.0788908	0.135255	Mac_ARG1
control.rds_ACTATCTTCGACGAGA-1	control	0.0990032	0.0791303	Mac_ARG1
control.rds_ACTATGGAGCGTATAA-1	control	-0.075704	0.167385	Mac_ARG1
control.rds_ACTATGGCACGAAAGC-1	control	0.0775889	0.175229	Mac_ARG1
control.rds_ACTATGGCAGGAATAT-1	control	0.0485004	0.160935	Mac_ARG1
control.rds_ACTATGGGTTATCTGG-1	control	0.00360916	0.359103	Mac_ARG1
control.rds_ACTATTCCAGAGTCAG-1	control	-0.118602	0.239095	Mac_ARG1
control.rds_ACTATTCGTCACGCTG-1	control	0.108338	0.0708333	Mac_HERC6
control.rds_ACTATTCGTCCTCAGG-1	control	0.187826	0.107512	Mac_ARG1
control.rds_ACTATTCTCCATGAGT-1	control	-0.106474	0.130364	Mac_ARG1
control.rds_ACTATTCTCCGATAGT-1	control	-0.0702635	0.161951	Mac_ARG1
control.rds_ACTCCCAAGTGGCGAT-1	control	0.0284651	0.257179	Mac_ARG1
control.rds_ACTCCCATCAATCAGC-1	control	-0.0257292	0.273033	Mac_ARG1
control.rds_ACTCCCATCGAAGTGG-1	control	0.0654064	0.456752	Mac_ARG1
control.rds_ACTCTCGAGGATCACG-1	control	0.109674	0.344671	Mac_ARG1
control.rds_ACTCTCGCAAAGGTTA-1	control	0.033965	0.198672	Mac_ARG1
control.rds_ACTCTCGCACGTCGTG-1	control	-0.0632203	0.213703	Mac_ARG1
control.rds_ACTCTCGCAGGTGGAT-1	control	0.227855	-0.00392427	Mac_ARG1
control.rds_ACTCTCGGTCTCCTGT-1	control	0.00170148	0.0839579	Mac_ARG1
control.rds_ACTGATGCACACAGAG-1	control	0.0800306	0.0104172	Mac_ARG1
control.rds_ACTGATGCATAGATCC-1	control	0.00371272	0.202912	Mac_ARG1
control.rds_ACTGCAAAGTATTGCC-1	control	-0.0829895	0.186346	Mac_ARG1
control.rds_ACTGCAACAGCTGGTC-1	control	0.0652051	0.187184	Mac_ARG1
control.rds_ACTGCAAGTTAACAGA-1	control	0.148316	0.219648	Mac_ARG1
control.rds_ACTGCAATCTCTGAGA-1	control	0.0842349	0.109195	Mac_ARG1
control.rds_ACTGTCCAGATTAGTG-1	control	0.0509855	0.316798	Mac_ARG1
control.rds_ACTGTCCAGGAGAGTA-1	control	0.227063	0.389533	Mac_ARG1
control.rds_ACTGTGACAGTCCGTG-1	control	-0.142818	0.116479	Mac_ARG1
control.rds_ACTTAGGAGACGACTG-1	control	-0.0904707	0.180175	Mac_ARG1
control.rds_ACTTAGGAGCGTACAG-1	control	0.118819	0.397468	Mac_ARG1
control.rds_ACTTAGGGTCATATGC-1	control	0.0736334	0.0695969	Mac_ARG1
control.rds_ACTTATCAGGTTACAA-1	control	0.068541	0.235214	Mac_ARG1
control.rds_ACTTATCGTGGTCCCA-1	control	-0.0806577	0.0665918	Mac_AMCF-II
control.rds_ACTTATCGTTACCTTT-1	control	-0.031573	0.0581948	Mac_ARG1
control.rds_ACTTCCGAGTTACGGG-1	control	0.0360913	0.222929	Mac_ARG1
control.rds_ACTTCCGGTCACTCGG-1	control	0.0333002	0.0932532	Mac_ARG1
control.rds_ACTTCGCAGAGATGCC-1	control	0.046624	0.273651	Mac_ARG1
control.rds_ACTTCGCAGGTACATA-1	control	0.209355	0.103432	Mac_ARG1
control.rds_ACTTCGCGTGCTCCGA-1	control	-0.236486	0.0769742	Mac_ARG1
control.rds_ACTTCGCGTTCGTACA-1	control	0.0935725	0.35887	Mac_ARG1
control.rds_ACTTCGCTCACCACAA-1	control	-0.0235668	0.273113	Mac_ARG1
control.rds_ACTTTCACATCGCTCT-1	control	0.0423188	0.19697	Mac_ARG1
control.rds_ACTTTCATCTCGTGAA-1	control	0.0883366	0.186631	Mac_ARG1
control.rds_ACTTTGTAGCCACAAG-1	control	0.118848	0.191724	Mac_ARG1
control.rds_ACTTTGTAGGGCAGTT-1	control	0.0612123	0.234974	Mac_ARG1
control.rds_ACTTTGTAGTTGGACG-1	control	0.151743	0.199842	Mac_ARG1
control.rds_ACTTTGTGTGGGCTTC-1	control	-0.243042	-0.0146095	Mac_ARG1
control.rds_ACTTTGTTCTAGAACC-1	control	0.100472	0.0431492	Mac_ARG1
control.rds_AGAAATGAGAGCTGCA-1	control	0.0257329	0.377835	Mac_ARG1
control.rds_AGAAATGCACACGGTC-1	control	0.143214	0.126701	Mac_ARG1
control.rds_AGAAATGGTTCCACGG-1	control	0.0201718	0.166121	Mac_ARG1
control.rds_AGAACAAAGCTAGCCC-1	control	-0.122482	0.22248	Mac_ARG1
control.rds_AGAACAAGTATTGAGA-1	control	-0.0867619	0.244371	Mac_ARG1
control.rds_AGAACAATCTAGGCAT-1	control	0.0338923	0.110038	Mac_ARG1
control.rds_AGAACCTAGAAGCCTG-1	control	-0.0929956	0.204727	Mac_ARG1
control.rds_AGAACCTAGCATGCGA-1	control	0.0333868	0.15683	Mac_ARG1
control.rds_AGAACCTAGTGAGCCA-1	control	0.163328	0.222841	Mac_ARG1
control.rds_AGAACCTCAACAGTGG-1	control	-0.154747	0.123903	Mac_ARG1
control.rds_AGAACCTCATTGTCGA-1	control	0.0729429	0.200611	Mac_ARG1
control.rds_AGAACCTTCCGAAATC-1	control	0.0411301	0.0497003	Mac_ARG1
control.rds_AGAAGCGAGCGTTCCG-1	control	0.0756188	0.153209	Mac_ARG1
control.rds_AGAAGCGAGGATACAT-1	control	0.0225801	0.158152	Mac_ARG1
control.rds_AGAAGCGAGTGTACCT-1	control	0.0191657	0.218039	Mac_ARG1
control.rds_AGAAGCGTCCTCGCAT-1	control	-0.0438526	0.229036	Mac_ARG1
control.rds_AGAAGCGTCTTCGATT-1	control	0.165013	0.193663	Mac_ARG1
control.rds_AGAAGTAGTTCAAACC-1	control	-0.0759208	0.210572	Mac_ARG1
control.rds_AGAAGTATCCGCTAGG-1	control	0.146932	0.241567	Mac_ARG1
control.rds_AGACAAACACTGATTG-1	control	-0.00751686	0.258356	Mac_ARG1
control.rds_AGACAAATCGGTTAGT-1	control	-0.13951	0.189867	Mac_ARG1
control.rds_AGACACTCAATCTAGC-1	control	-0.0187757	0.299385	Mac_ARG1
control.rds_AGACACTCACCCTGTT-1	control	0.0649624	0.226612	Mac_ARG1
control.rds_AGACACTGTTATTCTC-1	control	-0.134476	0.0945121	Mac_ARG1
control.rds_AGACACTTCAGCTGTA-1	control	-0.0197736	0.254634	Mac_ARG1
control.rds_AGACACTTCCACAGCG-1	control	-0.0265205	0.114088	Mac_ARG1
control.rds_AGACACTTCGCTCCTA-1	control	-0.0324496	0.338062	Mac_ARG1
control.rds_AGACAGGCACCCGTAG-1	control	-0.0610022	0.179199	Mac_ARG1
control.rds_AGACAGGGTCTTACTT-1	control	0.256218	0.20696	Mac_ARG1
control.rds_AGACCATAGACTCGAG-1	control	-0.0690067	0.282491	Mac_ARG1
control.rds_AGACCATAGCCTCTGG-1	control	-0.0094517	0.174296	Mac_ARG1
control.rds_AGACCATAGGTAAGAG-1	control	-0.161674	0.117703	Mac_ARG1
control.rds_AGACCATCAATCTAGC-1	control	-0.118246	0.222526	Mac_ARG1
control.rds_AGACCCGGTCTCAGGC-1	control	0.137215	0.254877	Mac_ARG1
control.rds_AGACCCGTCCAGCTCT-1	control	-0.011621	0.179949	Mac_ARG1
control.rds_AGACCCGTCTACCACC-1	control	-0.155699	0.101294	Mac_ARG1
control.rds_AGACTCACAATACGCT-1	control	0.0829108	0.0330195	Mac_ARG1
control.rds_AGACTCACATGTCAGT-1	control	-0.0133664	0.154802	Mac_ARG1
control.rds_AGACTCAGTACTAAGA-1	control	0.110792	0.0514054	Mac_ARG1
control.rds_AGACTCAGTTGCCATA-1	control	-0.212655	0.275498	Mac_ARG1
control.rds_AGACTCATCGCAATGT-1	control	0.0276445	0.155978	Mac_ARG1
control.rds_AGACTCATCGTTGTGA-1	control	0.0999762	0.15686	Mac_ARG1
control.rds_AGAGAATAGCAATAAC-1	control	0.0977682	0.352185	Mac_ARG1
control.rds_AGAGAATGTCACAGAG-1	control	0.515791	0.212335	Mac_ARG1
control.rds_AGAGAATGTGGCACTC-1	control	-0.116047	0.179127	Mac_ARG1
control.rds_AGAGAATTCCCTCTTT-1	control	-0.0168647	0.115448	Mac_ARG1
control.rds_AGAGAATTCCGGCAGT-1	control	-0.047993	0.114249	Mac_ARG1
control.rds_AGAGAATTCTACTGCC-1	control	0.011365	0.0984523	Mac_ARG1
control.rds_AGAGAATTCTCGCAGG-1	control	0.0449991	0.225881	Mac_ARG1
control.rds_AGAGAGCCAAACTAAG-1	control	0.0144083	0.159588	Mac_ARG1
control.rds_AGAGAGCCATTCTTCA-1	control	0.0736844	0.158958	Mac_ARG1
control.rds_AGAGAGCGTTGGGACA-1	control	0.166445	0.237927	Mac_ARG1
control.rds_AGAGAGCTCTTTGCAT-1	control	-0.0524164	0.281718	Mac_ARG1
control.rds_AGAGCAGGTACGTAGG-1	control	0.0477522	0.282998	Mac_ARG1
control.rds_AGAGCAGGTATAATGG-1	control	0.156895	0.112063	Mac_AMCF-II
control.rds_AGAGCAGGTGGCTAGA-1	control	-0.065232	0.114289	Mac_ARG1
control.rds_AGAGCCCAGCCGTAAG-1	control	0.206185	0.152353	Mac_ARG1
control.rds_AGAGCCCCAAACGGCA-1	control	0.132089	0.132491	Mac_HERC6
control.rds_AGAGCCCGTCGGCACT-1	control	0.00921683	0.124758	Mac_ARG1
control.rds_AGAGCCCGTGCCGTAC-1	control	0.203249	0.213554	Mac_ARG1
control.rds_AGAGCCCGTTAGGCTT-1	control	0.213987	0.132521	Mac_ARG1
control.rds_AGATAGAAGGGCAACT-1	control	0.123338	0.227517	Mac_ARG1
control.rds_AGATAGACAGTTCACA-1	control	0.102732	0.188585	Mac_ARG1
control.rds_AGATAGAGTGAATTAG-1	control	-0.146055	0.0582265	Mac_ARG1
control.rds_AGATAGATCATATGGC-1	control	0.151107	0.147218	Mac_ARG1
control.rds_AGATAGATCCGTTGGG-1	control	0.00218082	0.250355	Mac_ARG1
control.rds_AGATCCAAGACATATG-1	control	0.137916	0.108864	Mac_ARG1
control.rds_AGATCCAAGACTGAGC-1	control	-0.255048	0.200022	Mac_ARG1
control.rds_AGATCCAAGTGGCAGT-1	control	0.260581	0.15716	Mac_ARG1
control.rds_AGATCCAGTAAGATCA-1	control	0.243336	0.126851	Mac_ARG1
control.rds_AGATCCAGTATGACAA-1	control	-0.0382852	0.211964	Mac_ARG1
control.rds_AGATCCAGTTCGAAGG-1	control	-0.0357267	0.143457	Mac_ARG1
control.rds_AGATCCATCTTCACGC-1	control	-0.0268201	0.252508	Mac_ARG1
control.rds_AGATCGTCATACCATG-1	control	-0.0517838	0.151548	Mac_ARG1
control.rds_AGATCGTGTGCTCTCT-1	control	0.100802	0.17815	Mac_ARG1
control.rds_AGATCGTTCTCAGAAC-1	control	0.0665787	0.216261	Mac_ARG1
control.rds_AGATGAAAGAGTACCG-1	control	-0.092868	0.229421	Mac_ARG1
control.rds_AGATGAAAGCATGCGA-1	control	0.100788	0.11432	Mac_ARG1
control.rds_AGATGAAAGCTTCATG-1	control	0.143428	0.338504	Mac_ARG1
control.rds_AGATGAAAGGTAGCCA-1	control	-0.114329	0.197673	Mac_ARG1
control.rds_AGATGAACAGGCTTGC-1	control	0.00514018	0.137268	Mac_ARG1
control.rds_AGATGAATCGAGATAA-1	control	0.0682561	0.22811	Mac_ARG1
control.rds_AGATGAATCGATGGAG-1	control	0.0451144	0.27626	Mac_ARG1
control.rds_AGATGAATCGTGGTAT-1	control	0.0592109	0.168262	Mac_ARG1
control.rds_AGATGCTTCGAACTCA-1	control	-0.0240917	0.054648	Mac_ARG1
control.rds_AGATGCTTCGGTTGTA-1	control	-0.0613427	0.135048	Mac_ARG1
control.rds_AGCATCAAGATGGTCG-1	control	0.0421538	0.19628	Mac_ARG1
control.rds_AGCATCAGTCAACCTA-1	control	0.241457	0.127477	Mac_ARG1
control.rds_AGCATCAGTCTATGAC-1	control	0.0165524	0.0849214	Mac_ARG1
control.rds_AGCATCATCCGCAACG-1	control	0.0590065	0.0589101	Mac_ARG1
control.rds_AGCATCATCTGCGTCT-1	control	0.191626	0.166115	Mac_ARG1
control.rds_AGCCAATCACCGTGAC-1	control	0.0286749	0.27276	Mac_ARG1
control.rds_AGCCAATCACGGCTAC-1	control	0.1465	0.118094	Mac_ARG1
control.rds_AGCCACGCAATCTAGC-1	control	-0.0890956	0.270344	Mac_ARG1
control.rds_AGCCACGGTAGTCTTG-1	control	0.0666108	0.0961022	Mac_ARG1
control.rds_AGCCACGTCACGTAGT-1	control	0.112645	0.159115	Mac_ARG1
control.rds_AGCCAGCCAAGCGAGT-1	control	-0.155479	0.107594	Mac_ARG1
control.rds_AGCCAGCCACCTGCTT-1	control	0.149264	0.126468	Mac_ARG1
control.rds_AGCCAGCCAGACACAG-1	control	-0.0646314	0.212593	Mac_ARG1
control.rds_AGCCAGCGTCAAAGCG-1	control	0.0166133	0.0460476	Mac_ARG1
control.rds_AGCGATTAGGGATCAC-1	control	0.288682	0.208553	Mac_ARG1
control.rds_AGCGATTCAAGAAACT-1	control	-0.0247548	0.26889	Mac_ARG1
control.rds_AGCGATTCAGAGTCAG-1	control	0.138134	0.225816	Mac_ARG1
control.rds_AGCGCCACACATCCCT-1	control	0.106796	0.121086	Mac_ARG1
control.rds_AGCGCCATCCAACTGA-1	control	-0.0501137	0.102867	Mac_ARG1
control.rds_AGCGCCATCCCGTAAA-1	control	0.137779	0.128358	Mac_ARG1
control.rds_AGCGCTGAGAATTCAG-1	control	0.0345053	0.132022	Mac_ARG1
control.rds_AGCGCTGCAACTCATG-1	control	-0.0259821	0.204406	Mac_ARG1
control.rds_AGCGCTGCACAAATAG-1	control	-0.183924	0.312818	Mac_ARG1
control.rds_AGCGCTGGTGTCTTAG-1	control	-0.0542409	0.291011	Mac_ARG1
control.rds_AGCGCTGGTGTTGACT-1	control	-0.0113308	0.260217	Mac_ARG1
control.rds_AGCGCTGTCGAAGAAT-1	control	-0.0864887	0.0590799	Mac_AMCF-II
control.rds_AGCGTATAGACGCAGT-1	control	-0.0989138	0.0908346	Mac_ARG1
control.rds_AGCGTATAGTGAACAT-1	control	-0.0943832	0.259602	Mac_ARG1
control.rds_AGCGTATCAATACCCA-1	control	-0.00356912	0.193809	Mac_ARG1
control.rds_AGCGTATCACGACAAG-1	control	-0.173022	0.168296	Mac_ARG1
control.rds_AGCGTATCAGCGCTTG-1	control	0.116488	0.0861577	Mac_ARG1
control.rds_AGCGTATGTGAACTAA-1	control	0.0678615	0.156166	Mac_ARG1
control.rds_AGCGTATTCGGATACT-1	control	0.0591434	0.0798008	Mac_ARG1
control.rds_AGCGTATTCGTCGACG-1	control	0.05977	0.247194	Mac_ARG1
control.rds_AGCTACACAAGTGCTT-1	control	-0.143701	0.0447968	Mac_ARG1
control.rds_AGCTACAGTCTGTGTA-1	control	-0.164343	0.0894546	Mac_ARG1
control.rds_AGCTCAAGTGACACGA-1	control	0.0167051	0.321639	Mac_ARG1
control.rds_AGCTTCCAGCAAATGT-1	control	-0.177649	0.16982	Mac_ARG1
control.rds_AGCTTCCAGCGTGAGT-1	control	0.0784313	0.0915594	Mac_ARG1
control.rds_AGCTTCCCATCGCTGG-1	control	0.0641769	0.326537	Mac_ARG1
control.rds_AGCTTCCGTTTAAGGA-1	control	0.00721357	0.378363	Mac_ARG1
control.rds_AGCTTCCTCACCCTGT-1	control	-0.141991	0.188661	Mac_ARG1
control.rds_AGCTTCCTCTGGCCTT-1	control	-0.183124	0.294949	Mac_ARG1
control.rds_AGGAAATAGTGCGTCC-1	control	-0.037191	0.132724	Mac_AMCF-II
control.rds_AGGAAATGTTGGGTAG-1	control	-0.043209	0.30139	Mac_ARG1
control.rds_AGGAATAAGGCTTAAA-1	control	0.0643645	0.0440519	Mac_ARG1
control.rds_AGGAATAAGGGCAAGG-1	control	0.0426499	0.412396	Mac_ARG1
control.rds_AGGAATACACTGAATC-1	control	0.379997	0.138862	Mac_ARG1
control.rds_AGGAATACACTTGAAC-1	control	0.0602964	0.0589719	Mac_ARG1
control.rds_AGGAATAGTGGAGAAA-1	control	-0.155762	0.148571	Mac_ARG1
control.rds_AGGAATAGTGTCCGTG-1	control	0.172994	0.210784	Mac_ARG1
control.rds_AGGACGAAGCTTAGTC-1	control	0.0515722	0.304283	Mac_ARG1
control.rds_AGGACGACAATACCCA-1	control	-0.0505975	0.17134	Mac_ARG1
control.rds_AGGACGACATCGGAAG-1	control	0.0601025	0.273361	Mac_ARG1
control.rds_AGGACGAGTTGCTCAA-1	control	-0.0245754	0.253667	Mac_ARG1
control.rds_AGGACGATCCAAGCCG-1	control	0.233085	0.141496	Mac_ARG1
control.rds_AGGACTTCAATGCAGG-1	control	-0.0523466	0.298772	Mac_ARG1
control.rds_AGGACTTCAGGCGATA-1	control	-0.0119302	0.0400039	Mac_ARG1
control.rds_AGGACTTTCTGGGCAC-1	control	-0.00441687	0.201961	Mac_ARG1
control.rds_AGGAGGTCACAAGCAG-1	control	-0.0254363	0.158097	Mac_ARG1
control.rds_AGGAGGTCAGCTGTTA-1	control	0.179669	0.16356	Mac_ARG1
control.rds_AGGAGGTCATTGCAAC-1	control	0.0108545	0.129932	Mac_ARG1
control.rds_AGGAGGTGTGACTCGC-1	control	0.0557744	0.140777	Mac_ARG1
control.rds_AGGAGGTTCGTCGATA-1	control	-0.0362535	0.0905934	Mac_ARG1
control.rds_AGGATAATCATTCCTA-1	control	0.0551298	0.163537	Mac_ARG1
control.rds_AGGATAATCTATGTGG-1	control	-0.164769	0.223301	Mac_ARG1
control.rds_AGGATCTAGTTCCTGA-1	control	-0.182575	0.0751683	Mac_ARG1
control.rds_AGGATCTCATTGGATC-1	control	0.251158	0.196303	Mac_ARG1
control.rds_AGGATCTTCACTCACC-1	control	0.0516518	0.264481	Mac_ARG1
control.rds_AGGATCTTCGAGTGGA-1	control	-0.0324156	0.115739	Mac_ARG1
control.rds_AGGCATTCAAAGGATT-1	control	0.0685733	0.20165	Mac_ARG1
control.rds_AGGCATTCACGATTCA-1	control	0.00574813	0.182001	Mac_ARG1
control.rds_AGGCATTGTACAAGCG-1	control	0.0365242	0.00782489	Mac_ARG1
control.rds_AGGCATTTCCGAAGGA-1	control	0.127192	0.379403	Mac_ARG1
control.rds_AGGCCACAGGATAATC-1	control	0.266743	0.299892	Mac_ARG1
control.rds_AGGCCACAGTGAGTGC-1	control	0.363248	0.223253	Mac_ARG1
control.rds_AGGCCACCAGCGTGCT-1	control	0.0373047	-0.00306588	Mac_ARG1
control.rds_AGGCCACGTAGGTGCA-1	control	-0.087734	0.171266	Mac_ARG1
control.rds_AGGCCACGTCAACCTA-1	control	-0.0158965	0.392246	Mac_ARG1
control.rds_AGGCCACGTGTGTACT-1	control	0.0604667	0.0937322	Mac_ARG1
control.rds_AGGCCACGTTCCAAAC-1	control	0.0493821	0.303823	Mac_ARG1
control.rds_AGGCTGCAGGAATCGC-1	control	0.13708	0.123532	Mac_ARG1
control.rds_AGGCTGCCACTCACTC-1	control	0.151079	0.343001	Mac_ARG1
control.rds_AGGCTGCCAGACACCC-1	control	-0.0284054	0.131069	Mac_ARG1
control.rds_AGGCTGCGTGCAATGG-1	control	0.156961	0.155155	Mac_ARG1
control.rds_AGGCTGCTCCAGCAAT-1	control	0.139081	0.154975	Mac_ARG1
control.rds_AGGCTGCTCCTCCACA-1	control	0.0652077	0.167932	Mac_ARG1
control.rds_AGGCTGCTCGACACTA-1	control	-0.162934	0.191538	Mac_ARG1
control.rds_AGGCTGCTCTGCTAGA-1	control	0.140589	0.354049	Mac_ARG1
control.rds_AGGCTGCTCTTTCAGT-1	control	0.182247	0.188043	Mac_AMCF-II
control.rds_AGGGAGTAGACGTCGA-1	control	-0.00488521	0.146526	Mac_ARG1
control.rds_AGGGAGTGTGAGATAT-1	control	0.00440737	0.287448	Mac_ARG1
control.rds_AGGGAGTTCCTCTAGC-1	control	-0.130399	0.213478	Mac_ARG1
control.rds_AGGGAGTTCGCGAAGA-1	control	0.244675	0.232482	Mac_ARG1
control.rds_AGGGAGTTCTTCGACC-1	control	0.362492	0.285845	Mac_ARG1
control.rds_AGGGCCTAGCCACTCG-1	control	0.127163	0.18822	Mac_ARG1
control.rds_AGGGCCTCACACGGTC-1	control	-0.0477259	0.090055	Mac_ARG1
control.rds_AGGGCCTCACGTCGTG-1	control	0.16622	0.244702	Mac_ARG1
control.rds_AGGGCCTGTGCGCTCA-1	control	-0.00106113	0.187873	Mac_ARG1
control.rds_AGGGCTCCACTGAGGA-1	control	-0.035449	0.244861	Mac_ARG1
control.rds_AGGGCTCTCGCACGGT-1	control	0.156945	0.166856	Mac_ARG1
control.rds_AGGGTCCCAAGTATCC-1	control	0.208565	0.42695	Mac_ARG1
control.rds_AGGGTCCCACAGACGA-1	control	-0.0675662	0.175609	Mac_ARG1
control.rds_AGGGTCCTCCTCTAGC-1	control	0.0677198	0.321834	Mac_ARG1
control.rds_AGGGTGAAGCACTTTG-1	control	0.151019	0.247064	Mac_ARG1
control.rds_AGGGTGACAGCTTCCT-1	control	0.252477	0.306514	Mac_ARG1
control.rds_AGGGTGATCGTAGGAG-1	control	0.210678	0.10381	Mac_ARG1
control.rds_AGGGTTTAGGTTAAAC-1	control	-0.0400013	0.165995	Mac_ARG1
control.rds_AGGGTTTCACCGGAAA-1	control	0.0628685	-0.0558517	Mac_ARG1
control.rds_AGGGTTTGTCCACAGC-1	control	0.0197366	0.237685	Mac_ARG1
control.rds_AGGGTTTGTCGAGCTC-1	control	0.00240444	0.227687	Mac_ARG1
control.rds_AGGGTTTTCGACATTG-1	control	-0.11413	0.20605	Mac_ARG1
control.rds_AGGGTTTTCTCAAAGC-1	control	0.189702	0.498233	Mac_ARG1
control.rds_AGGTAGGCAAATACAG-1	control	-0.0616375	0.122992	Mac_ARG1
control.rds_AGGTAGGCACTCACTC-1	control	-0.00462681	0.118747	Mac_ARG1
control.rds_AGGTAGGTCCTCAGGG-1	control	-0.155714	0.0905656	Mac_ARG1
control.rds_AGGTCATAGGACCCAA-1	control	-0.194594	0.159543	Mac_ARG1
control.rds_AGGTCATAGGGACCAT-1	control	0.15069	0.135893	Mac_ARG1
control.rds_AGGTCATCACAGAAGC-1	control	-0.0855926	0.177063	Mac_ARG1
control.rds_AGGTCATCAGCGAACA-1	control	-0.0527213	0.157693	Mac_ARG1
control.rds_AGGTCATCATTAAAGG-1	control	0.174545	0.172149	Mac_AMCF-II
control.rds_AGGTCATGTAACCCTA-1	control	0.016364	0.00626524	Mac_ARG1
control.rds_AGGTCATGTCTAGGCC-1	control	0.0351121	0.0548264	Mac_ARG1
control.rds_AGGTCATGTTATCCAG-1	control	-0.106762	0.159731	Mac_ARG1
control.rds_AGGTCATGTTATGACC-1	control	0.0773525	0.23179	Mac_ARG1
control.rds_AGGTCATGTTCCTAAG-1	control	0.243717	0.26487	Mac_ARG1
control.rds_AGGTCTAGTATCAGGG-1	control	-0.0621162	0.0786011	Mac_ARG1
control.rds_AGGTCTAGTTCTATCT-1	control	0.125797	0.190672	Mac_ARG1
control.rds_AGGTCTATCCATCTAT-1	control	-0.215237	0.120786	Mac_ARG1
control.rds_AGGTCTATCGCTTACC-1	control	0.0297944	0.245355	Mac_ARG1
control.rds_AGGTGTTAGACATACA-1	control	-0.0640859	0.11922	Mac_ARG1
control.rds_AGGTGTTCAGACAAGC-1	control	0.157124	0.142552	Mac_ARG1
control.rds_AGGTGTTCAGACGATG-1	control	-0.0987814	0.0840304	Mac_ARG1
control.rds_AGGTGTTCATCTGCGG-1	control	0.191617	0.248304	Mac_ARG1
control.rds_AGGTGTTGTCGACTTA-1	control	-0.150179	0.169594	Mac_ARG1
control.rds_AGGTGTTTCCGATCGG-1	control	0.043578	0.187032	Mac_ARG1
control.rds_AGGTGTTTCGAATCCA-1	control	0.036129	0.0252547	Mac_ARG1
control.rds_AGGTTACAGACGCATG-1	control	0.117467	0.296856	Mac_ARG1
control.rds_AGGTTACAGTAACGAT-1	control	-0.156421	0.0718394	Mac_AMCF-II
control.rds_AGGTTACGTACGCTAT-1	control	0.0385561	0.184542	Mac_ARG1
control.rds_AGGTTACGTCGGAACA-1	control	0.0719082	0.296264	Mac_ARG1
control.rds_AGGTTACGTGCACGCT-1	control	-0.0687766	0.218508	Mac_ARG1
control.rds_AGGTTACTCCCTTGTG-1	control	0.260854	0.337581	Mac_ARG1
control.rds_AGGTTACTCGCAAGAG-1	control	0.0551035	0.253921	Mac_ARG1
control.rds_AGGTTACTCTCGGTCT-1	control	-0.150029	0.00735585	Mac_ARG1
control.rds_AGGTTGTAGAGCAAGA-1	control	0.204881	0.246051	Mac_ARG1
control.rds_AGGTTGTGTCCGGTGT-1	control	0.275304	0.174316	Mac_ARG1
control.rds_AGGTTGTGTCGCCACA-1	control	-0.0198411	0.28177	Mac_ARG1
control.rds_AGGTTGTTCCTCTGCA-1	control	-0.0106977	0.190936	Mac_ARG1
control.rds_AGTAACCCAAGTCCCG-1	control	-0.0414686	0.271298	Mac_ARG1
control.rds_AGTAACCCACCCAATA-1	control	0.0346302	0.180624	Mac_ARG1
control.rds_AGTAACCTCCATGATG-1	control	0.0252906	0.200119	Mac_ARG1
control.rds_AGTAACCTCGCGCTGA-1	control	-0.00422244	0.125766	Mac_ARG1
control.rds_AGTAACCTCTCAGTCC-1	control	0.0833725	0.266561	Mac_ARG1
control.rds_AGTACCAAGCTTCTAG-1	control	0.074886	0.257881	Mac_ARG1
control.rds_AGTACCACAGGAGGTT-1	control	0.0366845	0.245588	Mac_ARG1
control.rds_AGTACCACAGTAGATA-1	control	-0.0112672	0.184243	Mac_ARG1
control.rds_AGTACCACATGAGGGT-1	control	-0.145793	0.1587	Mac_ARG1
control.rds_AGTACCAGTAATGATG-1	control	0.114098	0.225977	Mac_ARG1
control.rds_AGTACCAGTCCCGGTA-1	control	0.27537	0.100839	Mac_ARG1
control.rds_AGTACTGAGGATGCGT-1	control	0.0935389	0.267954	Mac_ARG1
control.rds_AGTACTGAGTCACTCA-1	control	0.048171	0.252444	Mac_ARG1
control.rds_AGTACTGCAACACGAG-1	control	0.190513	0.259838	Mac_ARG1
control.rds_AGTACTGCACTCCCTA-1	control	-0.0708053	0.271719	Mac_ARG1
control.rds_AGTACTGGTGGTACAG-1	control	-0.054124	0.0811757	Mac_ARG1
control.rds_AGTACTGTCGCGCCAA-1	control	-0.0995802	0.0563223	Mac_ARG1
control.rds_AGTAGCTAGGTTCCAT-1	control	0.0183742	0.10884	Mac_ARG1
control.rds_AGTAGCTGTAATCAGA-1	control	-0.180997	0.111663	Mac_ARG1
control.rds_AGTAGCTTCTAGGAAA-1	control	0.131282	0.178721	Mac_AMCF-II
control.rds_AGTAGTCAGCGAGGAG-1	control	0.00278372	0.16442	Mac_ARG1
control.rds_AGTAGTCAGGTCCGAA-1	control	-0.0525715	0.127499	Mac_ARG1
control.rds_AGTAGTCAGTGAGGCT-1	control	-0.0145388	0.15035	Mac_ARG1
control.rds_AGTAGTCGTCGAGTTT-1	control	0.165169	0.0786538	Mac_ARG1
control.rds_AGTAGTCGTGCTGCAC-1	control	0.233779	0.23929	Mac_ARG1
control.rds_AGTAGTCGTGTTAAAG-1	control	0.0256979	0.31785	Mac_ARG1
control.rds_AGTAGTCGTTGTGTTG-1	control	0.0914172	0.110021	Mac_ARG1
control.rds_AGTAGTCTCGATCCAA-1	control	-0.131447	0.173492	Mac_ARG1
control.rds_AGTAGTCTCGCGGACT-1	control	0.160843	0.23426	Mac_ARG1
control.rds_AGTCAACAGCCTGGAA-1	control	0.00581747	-0.0051515	Mac_ARG1
control.rds_AGTCAACCAAAGTATG-1	control	0.0414638	0.08291	Mac_ARG1
control.rds_AGTCAACCAACTTGCA-1	control	0.0245593	0.398091	Mac_ARG1
control.rds_AGTCAACGTCATAACC-1	control	-0.0403305	0.0915381	Mac_ARG1
control.rds_AGTCAACTCATGAGTC-1	control	0.240945	0.203213	Mac_ARG1
control.rds_AGTCAACTCCGTGGGT-1	control	0.00617958	0.233643	Mac_ARG1
control.rds_AGTCAACTCTATTCGT-1	control	0.048498	0.101274	Mac_ARG1
control.rds_AGTCACAAGAGTGGCT-1	control	0.158598	0.278986	Mac_ARG1
control.rds_AGTCACAAGTACCGGA-1	control	0.0250416	0.0950543	Mac_ARG1
control.rds_AGTCACAGTTACCCAA-1	control	0.0937215	0.168433	Mac_ARG1
control.rds_AGTCACATCAAGAGTA-1	control	-0.0150171	0.0935097	Mac_ARG1
control.rds_AGTCATGAGGAGGGTG-1	control	-0.125999	0.118927	Mac_ARG1
control.rds_AGTCATGAGTGCACTT-1	control	0.0591156	0.244835	Mac_ARG1
control.rds_AGTCATGAGTTGAAAC-1	control	0.0439134	0.147427	Mac_ARG1
control.rds_AGTCATGCAGCAGTTT-1	control	0.0750218	0.141183	Mac_ARG1
control.rds_AGTCATGCATTCAGCA-1	control	0.111207	0.146801	Mac_ARG1
control.rds_AGTCTCCCATTCTTCA-1	control	0.0550665	0.124904	Mac_ARG1
control.rds_AGTCTCCTCAAAGGTA-1	control	-0.0669916	0.0778558	Mac_ARG1
control.rds_AGTCTCCTCGGAATTC-1	control	0.168197	0.15334	Mac_ARG1
control.rds_AGTGACTAGACGCTCC-1	control	0.00244154	0.1596	Mac_ARG1
control.rds_AGTGACTAGGTATTGA-1	control	0.0149111	0.339805	Mac_ARG1
control.rds_AGTGACTGTATTCTCT-1	control	-0.229626	0.156971	Mac_ARG1
control.rds_AGTGACTGTGCAATGG-1	control	0.299272	0.300461	Mac_ARG1
control.rds_AGTGACTGTTAAACCC-1	control	0.194848	0.28731	Mac_ARG1
control.rds_AGTGACTTCGTAGCTA-1	control	-0.124021	0.0608924	Mac_ARG1
control.rds_AGTGATCAGACCGTTT-1	control	0.0823903	0.152214	Mac_ARG1
control.rds_AGTGATCAGGGCAGTT-1	control	0.00498705	0.12387	Mac_ARG1
control.rds_AGTGATCCAATTGAGA-1	control	-0.0519461	0.19499	Mac_ARG1
control.rds_AGTGATCCACTTACAG-1	control	0.0532304	0.365774	Mac_ARG1
control.rds_AGTGATCTCACGGGAA-1	control	-0.185609	0.19061	Mac_HERC6
control.rds_AGTGCCGGTCTAATCG-1	control	0.132769	0.192888	Mac_ARG1
control.rds_AGTGCCGTCAGACTGT-1	control	0.104713	0.147008	Mac_ARG1
control.rds_AGTGTTGCACATTGTG-1	control	0.00217459	0.157269	Mac_ARG1
control.rds_AGTGTTGGTATCTCGA-1	control	0.182192	0.126727	Mac_ARG1
control.rds_AGTGTTGGTCCCAAAT-1	control	-0.161189	0.218619	Mac_ARG1
control.rds_AGTGTTGGTCGTCGGT-1	control	-0.00379804	0.163759	Mac_ARG1
control.rds_AGTGTTGGTGTAACGG-1	control	-0.0563998	0.0182061	Mac_ARG1
control.rds_AGTGTTGGTTGTTTGG-1	control	0.030911	0.245872	Mac_ARG1
control.rds_AGTTAGCCACAGCTGC-1	control	0.163226	0.106644	Mac_ARG1
control.rds_AGTTAGCGTAGGTACG-1	control	-0.0102402	0.124417	Mac_ARG1
control.rds_AGTTAGCGTGACACAG-1	control	-0.101385	0.267097	Mac_ARG1
control.rds_AGTTAGCGTTCTTCAT-1	control	0.149682	0.172298	Mac_ARG1
control.rds_AGTTCCCAGCTCTTCC-1	control	0.00643848	0.126841	Mac_ARG1
control.rds_AGTTCCCCAAAGGCGT-1	control	0.0216303	0.168733	Mac_ARG1
control.rds_AGTTCCCGTCAACATC-1	control	-0.0276182	0.116167	Mac_ARG1
control.rds_AGTTCCCGTTCCGCGA-1	control	-0.0483548	0.172289	Mac_ARG1
control.rds_AGTTCCCTCCGTGCGA-1	control	0.0916964	0.2801	Mac_ARG1
control.rds_AGTTCCCTCGATACGT-1	control	-0.0160596	0.267248	Mac_ARG1
control.rds_AGTTCGAAGACGGATC-1	control	-0.0209179	0.218345	Mac_ARG1
control.rds_AGTTCGAAGGCAGGGA-1	control	-0.137549	0.2069	Mac_ARG1
control.rds_AGTTCGACAGGCGATA-1	control	-0.00833659	0.132313	Mac_ARG1
control.rds_AGTTCGAGTATCAGCT-1	control	0.135419	0.231437	Mac_ARG1
control.rds_AGTTCGAGTCTAGGCC-1	control	0.0273875	0.247542	Mac_ARG1
control.rds_AGTTCGATCGACCATA-1	control	0.0515742	0.176239	Mac_HERC6
control.rds_AGTTCGATCTCAATCT-1	control	-0.0717444	0.150265	Mac_ARG1
control.rds_ATACCGAAGCCTCCAG-1	control	0.083185	0.183036	Mac_ARG1
control.rds_ATACCGAAGGGTAATT-1	control	0.00840415	0.277962	Mac_ARG1
control.rds_ATACCGATCCAACACA-1	control	0.137839	0.265959	Mac_ARG1
control.rds_ATACCGATCGCTAAAC-1	control	0.147993	0.218043	Mac_ARG1
control.rds_ATACCTTAGTACCCTA-1	control	0.190655	0.335496	Mac_ARG1
control.rds_ATACCTTAGTTCCGTA-1	control	-0.101019	0.197335	Mac_ARG1
control.rds_ATACCTTGTTACCGTA-1	control	0.0192183	0.210584	Mac_ARG1
control.rds_ATACCTTTCCCGAGAC-1	control	-0.0941443	0.0111362	Mac_ARG1
control.rds_ATACCTTTCTCAACGA-1	control	-0.0243413	0.0964974	Mac_ARG1
control.rds_ATACCTTTCTGCTTTA-1	control	-0.118331	0.184674	Mac_ARG1
control.rds_ATACTTCAGGGACCAT-1	control	-0.0264293	0.210044	Mac_HERC6
control.rds_ATACTTCCACTAAACC-1	control	-0.133869	0.154229	Mac_ARG1
control.rds_ATACTTCGTGGATCGA-1	control	-0.0826383	0.0932421	Mac_ARG1
control.rds_ATACTTCTCCGTAATG-1	control	0.0769938	0.199105	Mac_ARG1
control.rds_ATACTTCTCCGTCACT-1	control	0.129381	0.158966	Mac_ARG1
control.rds_ATACTTCTCGCGTGCA-1	control	0.149608	0.163529	Mac_ARG1
control.rds_ATAGACCAGGCGAACT-1	control	0.0926727	0.283605	Mac_ARG1
control.rds_ATAGACCAGGGTGGGA-1	control	0.0203132	0.160298	Mac_ARG1
control.rds_ATAGACCCACCAGGTC-1	control	-0.138015	0.117825	Mac_ARG1
control.rds_ATAGACCGTATCACGT-1	control	-0.140254	0.295857	Mac_ARG1
control.rds_ATAGACCGTTGACTAC-1	control	0.297132	0.377098	Mac_ARG1
control.rds_ATAGACCTCAGACCGC-1	control	0.18684	0.192886	Mac_ARG1
control.rds_ATAGACCTCGGTCGAC-1	control	-0.0459687	0.170551	Mac_ARG1
control.rds_ATAGACCTCGTAGAGG-1	control	0.174815	0.153019	Mac_ARG1
control.rds_ATAGAGACATAAGCAA-1	control	0.106395	0.161878	Mac_ARG1
control.rds_ATAGAGAGTATGAAGT-1	control	-0.00132191	0.181098	Mac_ARG1
control.rds_ATAGAGAGTCGGAAAC-1	control	0.0441651	0.389123	Mac_ARG1
control.rds_ATAGAGAGTTTGTGGT-1	control	0.111585	0.305665	Mac_ARG1
control.rds_ATAGAGATCCCGAGTG-1	control	-0.159206	0.141894	Mac_ARG1
control.rds_ATAGGCTAGCCAAGCA-1	control	-0.122018	0.0166142	Mac_ARG1
control.rds_ATAGGCTCAGAGCTAG-1	control	0.0746417	0.15084	Mac_ARG1
control.rds_ATAGGCTGTACGTTCA-1	control	-0.0185329	0.107552	Mac_ARG1
control.rds_ATAGGCTGTAGTCTTG-1	control	0.0745166	0.223188	Mac_ARG1
control.rds_ATAGGCTGTTATGGTC-1	control	-0.0835221	0.196639	Mac_ARG1
control.rds_ATATCCTAGCAACAAT-1	control	-0.0240067	0.303202	Mac_ARG1
control.rds_ATATCCTAGCAACTCT-1	control	0.113986	0.213935	Mac_ARG1
control.rds_ATATCCTCAACTTGGT-1	control	0.124727	0.120672	Mac_ARG1
control.rds_ATATCCTGTCATCCCT-1	control	0.18776	0.114116	Mac_ARG1
control.rds_ATATCCTGTCGAATTC-1	control	-0.0516085	0.0427127	Mac_ARG1
control.rds_ATATCCTGTGCTCTCT-1	control	-0.14775	0.273645	Mac_ARG1
control.rds_ATATCCTGTTTCACAG-1	control	-0.0585006	0.211987	Mac_ARG1
control.rds_ATATCCTTCGTCACCT-1	control	-0.0236381	0.208636	Mac_ARG1
control.rds_ATCACAGAGCGCTGCT-1	control	-0.0576698	0.0219089	Mac_ARG1
control.rds_ATCACAGGTTGGGAAC-1	control	0.0362117	0.249762	Mac_ARG1
control.rds_ATCACGAGTGCCGTAC-1	control	0.0413638	0.239018	Mac_ARG1
control.rds_ATCACGATCTTACGTT-1	control	0.0898217	0.210356	Mac_ARG1
control.rds_ATCACTTGTCGCGTCA-1	control	0.141749	0.215356	Mac_ARG1
control.rds_ATCACTTGTTCCTTGC-1	control	-0.0254414	0.1745	Mac_ARG1
control.rds_ATCAGGTAGTCATACC-1	control	0.145559	0.0379726	Mac_ARG1
control.rds_ATCAGGTCAAGTCGTT-1	control	0.120322	0.117893	Mac_ARG1
control.rds_ATCAGGTCACTGCACG-1	control	0.132217	0.220962	Mac_ARG1
control.rds_ATCAGGTGTCGACTTA-1	control	0.0278974	0.223543	Mac_ARG1
control.rds_ATCATTCAGTAGGAAG-1	control	-0.121693	0.203937	Mac_ARG1
control.rds_ATCCACCAGATCGCCC-1	control	0.186318	0.210096	Mac_ARG1
control.rds_ATCCACCCATAACAGA-1	control	0.131631	0.0953924	Mac_ARG1
control.rds_ATCCACCGTAGACAGC-1	control	0.0581909	0.120856	Mac_ARG1
control.rds_ATCCACCTCCACCTGT-1	control	0.179332	0.21795	Mac_ARG1
control.rds_ATCCACCTCGCGCTGA-1	control	-0.0862854	0.105583	Mac_ARG1
control.rds_ATCCACCTCGTGTGAT-1	control	0.0454204	0.163277	Mac_ARG1
control.rds_ATCCACCTCTGCCTGT-1	control	-0.168392	0.223841	Mac_ARG1
control.rds_ATCCATTAGTCTAGCT-1	control	-0.0180009	0.0851669	Mac_ARG1
control.rds_ATCCATTAGTTACGAA-1	control	0.0159457	0.134401	Mac_ARG1
control.rds_ATCCATTCAGCATACT-1	control	-0.121951	0.177472	Mac_ARG1
control.rds_ATCCCTGCAGTAGGAC-1	control	0.141372	0.094141	Mac_ARG1
control.rds_ATCCCTGCAGTATGAA-1	control	0.132466	0.231862	Mac_ARG1
control.rds_ATCCCTGTCATTCGGA-1	control	0.0608979	0.203364	Mac_ARG1
control.rds_ATCCCTGTCGCCACTT-1	control	-0.0961602	0.0464011	Mac_ARG1
control.rds_ATCCGTCCAACTCCAA-1	control	-0.0523055	0.302946	Mac_ARG1
control.rds_ATCCGTCCAGAAATCA-1	control	-0.112658	-0.0829197	Mac_ARG1
control.rds_ATCCGTCCAGACAAGC-1	control	-0.0241683	0.1757	Mac_ARG1
control.rds_ATCCGTCCAGCATTGT-1	control	-0.00260326	0.196844	Mac_ARG1
control.rds_ATCCTATAGAGGTCGT-1	control	-0.0302082	0.120706	Mac_ARG1
control.rds_ATCCTATCAACGGCCT-1	control	0.029609	0.2646	Mac_ARG1
control.rds_ATCCTATGTACCCACG-1	control	0.0596683	0.220235	Mac_ARG1
control.rds_ATCCTATGTGAATGAT-1	control	-0.186397	0.0621151	Mac_ARG1
control.rds_ATCCTATGTTGTGGCC-1	control	0.2316	0.315485	Mac_ARG1
control.rds_ATCCTATTCGATTGGT-1	control	0.197513	0.293695	Mac_ARG1
control.rds_ATCGATGAGAATTCAG-1	control	0.0421341	0.143677	Mac_ARG1
control.rds_ATCGATGGTTATGGTC-1	control	-0.123575	0.146022	Mac_ARG1
control.rds_ATCGATGTCGTCCTTG-1	control	-0.0809139	0.133319	Mac_ARG1
control.rds_ATCGCCTCAAGATCCT-1	control	-0.00779866	0.17628	Mac_ARG1
control.rds_ATCGCCTTCGCATAGT-1	control	0.00728998	0.091267	Mac_ARG1
control.rds_ATCGGATAGAAGAGCA-1	control	0.347612	0.19801	Mac_ARG1
control.rds_ATCGGATAGGTGATCG-1	control	-0.0553895	0.12987	Mac_ARG1
control.rds_ATCGGATGTGCAGGAT-1	control	-0.0463627	0.257086	Mac_ARG1
control.rds_ATCGGCGCAGTAGAGC-1	control	-0.0575182	0.0627705	Mac_ARG1
control.rds_ATCGGCGGTGAGTAGC-1	control	-0.00426254	0.156374	Mac_ARG1
control.rds_ATCGGCGTCAGAACCT-1	control	-0.143081	0.106121	Mac_ARG1
control.rds_ATCGTAGCACAGTATC-1	control	-0.155035	0.111494	Mac_ARG1
control.rds_ATCGTAGCACCATAAC-1	control	0.00668823	0.227711	Mac_ARG1
control.rds_ATCGTAGCACCCTATC-1	control	-0.00793246	0.0374573	Mac_ARG1
control.rds_ATCGTAGCAGATCCTA-1	control	0.0194009	0.255743	Mac_ARG1
control.rds_ATCGTAGGTGCAATAA-1	control	0.0730896	0.189581	Mac_ARG1
control.rds_ATCGTAGGTTGCCTAA-1	control	0.12668	0.279408	Mac_ARG1
control.rds_ATCGTAGTCGTCAGAT-1	control	-0.0242527	0.194161	Mac_ARG1
control.rds_ATCGTAGTCGTGGCTG-1	control	0.0593181	0.38105	Mac_ARG1
control.rds_ATCGTCCAGTATAGAC-1	control	0.0338248	0.0586686	Mac_ARG1
control.rds_ATCGTCCCAGTTTCGA-1	control	-0.0199861	0.280038	Mac_HERC6
control.rds_ATCGTCCCATCGTGGC-1	control	-0.0743852	0.210451	Mac_ARG1
control.rds_ATCGTCCGTATCACGT-1	control	-0.0160694	0.230004	Mac_ARG1
control.rds_ATCGTCCTCATGCCCT-1	control	0.152462	0.203773	Mac_ARG1
control.rds_ATCGTCCTCCGCGATG-1	control	0.115506	0.225322	Mac_ARG1
control.rds_ATCGTCCTCGTGGACC-1	control	-0.0324469	0.14955	Mac_ARG1
control.rds_ATCGTGAAGAGAGTTT-1	control	-0.0680264	0.250427	Mac_ARG1
control.rds_ATCGTGAAGCTGTCCG-1	control	-0.157299	0.15567	Mac_ARG1
control.rds_ATCGTGAGTTTGTTCT-1	control	-0.0562032	0.0939761	Mac_ARG1
control.rds_ATCTCTAGTCAGACTT-1	control	-0.360963	0.0388326	Mac_ARG1
control.rds_ATCTCTATCGTGTGGC-1	control	-0.086057	0.141375	Mac_ARG1
control.rds_ATCTTCAAGGCAGTCA-1	control	0.142298	0.258839	Mac_ARG1
control.rds_ATCTTCATCCGTGGTG-1	control	-0.135003	0.147179	Mac_HERC6
control.rds_ATCTTCATCGTCCTTG-1	control	-0.11097	0.371059	Mac_ARG1
control.rds_ATGAAAGAGTTCCAGT-1	control	0.190495	0.281334	Mac_ARG1
control.rds_ATGAAAGCAGGAAGTC-1	control	0.269457	0.0981214	Mac_ARG1
control.rds_ATGAAAGGTCCTATAG-1	control	-0.179592	0.278622	Mac_ARG1
control.rds_ATGAAAGGTGAATGAT-1	control	0.119226	0.204643	Mac_ARG1
control.rds_ATGAAAGGTGGAATGC-1	control	0.134654	0.264114	Mac_ARG1
control.rds_ATGAAAGGTTCAACGT-1	control	-0.198374	0.148366	Mac_ARG1
control.rds_ATGACCACATACAGCT-1	control	-0.135825	0.118602	Mac_ARG1
control.rds_ATGACCAGTAACAAGT-1	control	0.0602719	0.11465	Mac_ARG1
control.rds_ATGACCAGTTCTATCT-1	control	-0.0620309	0.0704739	Mac_ARG1
control.rds_ATGACCATCGTGCTCT-1	control	-0.14754	0.172513	Mac_ARG1
control.rds_ATGAGGGAGCGGGTAT-1	control	-0.137233	0.227442	Mac_ARG1
control.rds_ATGAGGGCAACCGACC-1	control	-0.103137	0.124577	Mac_ARG1
control.rds_ATGAGGGCAACGACAG-1	control	-0.0662893	0.106267	Mac_ARG1
control.rds_ATGAGGGGTACAGTTC-1	control	-0.00492221	0.101386	Mac_ARG1
control.rds_ATGAGGGGTATCACCA-1	control	-0.131435	0.218118	Mac_ARG1
control.rds_ATGAGGGGTCAGACTT-1	control	0.10414	0.236046	Mac_ARG1
control.rds_ATGAGGGGTCATGCAT-1	control	0.0335884	0.263901	Mac_ARG1
control.rds_ATGAGTCCACAAATGA-1	control	-0.0737709	0.140326	Mac_ARG1
control.rds_ATGAGTCCACATATCG-1	control	0.116257	0.396142	Mac_ARG1
control.rds_ATGAGTCGTGAAGCTG-1	control	-0.0900732	0.124913	Mac_ARG1
control.rds_ATGAGTCGTTAGCGGA-1	control	0.0272812	0.197995	Mac_ARG1
control.rds_ATGATCGAGCCTGTGC-1	control	0.0495043	0.201726	Mac_ARG1
control.rds_ATGATCGAGCGAATGC-1	control	0.215448	0.154306	Mac_ARG1
control.rds_ATGATCGAGTAAGCAT-1	control	0.0642466	0.106382	Mac_ARG1
control.rds_ATGATCGCAGACACAG-1	control	-0.0617814	0.113378	Mac_ARG1
control.rds_ATGATCGCAGGTCCCA-1	control	-0.133882	0.152997	Mac_ARG1
control.rds_ATGATCGGTATCCCAA-1	control	-0.0635147	0.0998654	Mac_ARG1
control.rds_ATGATCGGTCCGGTGT-1	control	0.25248	0.400224	Mac_ARG1
control.rds_ATGCATGCATTGTCGA-1	control	0.124637	0.302896	Mac_ARG1
control.rds_ATGCATGGTCATAGTC-1	control	0.0510221	0.226769	Mac_ARG1
control.rds_ATGCATGGTCGTTGGC-1	control	0.00281023	0.171263	Mac_ARG1
control.rds_ATGCATGGTGACACGA-1	control	-0.313575	0.223518	Mac_ARG1
control.rds_ATGCATGGTGGTCCGT-1	control	0.283587	0.180666	Mac_ARG1
control.rds_ATGCATGGTTCAGTAC-1	control	-0.133031	0.268384	Mac_ARG1
control.rds_ATGCCTCAGCACGTCC-1	control	0.161724	0.245431	Mac_ARG1
control.rds_ATGCCTCCATTAGGCT-1	control	-0.0603101	0.121164	Mac_ARG1
control.rds_ATGCCTCGTCAATGGG-1	control	0.056598	0.0687326	Mac_ARG1
control.rds_ATGCCTCGTGCAATAA-1	control	0.0300416	0.188793	Mac_ARG1
control.rds_ATGCGATAGAAGAACG-1	control	-0.0746247	0.0132267	Mac_ARG1
control.rds_ATGCGATAGCAACAGC-1	control	-0.0559957	0.0810914	Mac_ARG1
control.rds_ATGCGATAGGTAGACC-1	control	0.266147	0.158143	Mac_ARG1
control.rds_ATGGAGGAGCTGAAGC-1	control	0.117676	0.297735	Mac_ARG1
control.rds_ATGGAGGCATAGACTC-1	control	0.027265	0.221528	Mac_ARG1
control.rds_ATGGAGGTCGTAACAC-1	control	-0.0464709	0.156306	Mac_ARG1
control.rds_ATGGATCCAACTGTGT-1	control	0.20498	0.252663	Mac_ARG1
control.rds_ATGGATCGTAGCTCGC-1	control	0.109556	0.13569	Mac_ARG1
control.rds_ATGGGAGAGCGATCGA-1	control	0.192773	0.283329	Mac_ARG1
control.rds_ATGGGAGAGGTCACAG-1	control	-0.0210945	0.165721	Mac_ARG1
control.rds_ATGGGAGCAACCAACT-1	control	-0.0314383	0.168652	Mac_ARG1
control.rds_ATGGGAGGTACTAACC-1	control	-0.0425173	0.0154971	Mac_ARG1
control.rds_ATGGGAGGTATGGGAC-1	control	0.0436596	-0.0331808	Mac_HERC6
control.rds_ATGGGAGGTTATTCTC-1	control	-0.00807542	0.184081	Mac_ARG1
control.rds_ATGGGAGTCCAACCAA-1	control	0.0180953	0.00132912	Mac_ARG1
control.rds_ATGGGAGTCTCCAATT-1	control	-0.0184615	0.279782	Mac_ARG1
control.rds_ATGGGTTTCGTAGGGA-1	control	-0.2347	0.0729776	Mac_ARG1
control.rds_ATGGTTGGTATCGTAC-1	control	0.156573	0.125627	Mac_ARG1
control.rds_ATGGTTGGTTGCTCCT-1	control	0.058377	0.16818	Mac_ARG1
control.rds_ATGTCCCAGAGGTGCT-1	control	0.0105957	0.0756181	Mac_ARG1
control.rds_ATGTCCCGTCTACAGT-1	control	0.161188	0.0589142	Mac_ARG1
control.rds_ATGTCCCTCTTCGTAT-1	control	-0.0493033	0.121822	Mac_ARG1
control.rds_ATGTCTTAGACATATG-1	control	0.037874	0.167431	Mac_ARG1
control.rds_ATGTCTTAGATCCAAA-1	control	-0.0184879	0.129689	Mac_ARG1
control.rds_ATGTCTTCATGCCATA-1	control	0.145977	0.116821	Mac_ARG1
control.rds_ATGTCTTCATTCCTAT-1	control	0.406252	0.201389	Mac_IFI6
control.rds_ATGTCTTGTCACTCAA-1	control	-0.211283	0.159329	Mac_AMCF-II
control.rds_ATGTCTTTCATTTGCT-1	control	0.349395	0.335619	Mac_ARG1
control.rds_ATTACCTAGACCAACG-1	control	0.0268543	0.202119	Mac_ARG1
control.rds_ATTACCTCAAGTGGTG-1	control	0.131393	0.294996	Mac_ARG1
control.rds_ATTACCTCATGACGGA-1	control	-0.0296197	0.169112	Mac_ARG1
control.rds_ATTACCTGTGTTAAAG-1	control	0.100567	0.162595	Mac_ARG1
control.rds_ATTACCTTCACCATCC-1	control	0.157794	0.282717	Mac_ARG1
control.rds_ATTACCTTCACCATGA-1	control	-0.249008	0.0799232	Mac_ARG1
control.rds_ATTACCTTCCTTCGAC-1	control	0.0054382	0.133851	Mac_ARG1
control.rds_ATTACTCCAAGCTGCC-1	control	-0.0720817	0.188199	Mac_ARG1
control.rds_ATTACTCCAGTAGAGC-1	control	0.0430952	0.299348	Mac_ARG1
control.rds_ATTACTCTCATGCCGG-1	control	-0.0330637	0.13708	Mac_ARG1
control.rds_ATTACTCTCCCTCATG-1	control	0.0398653	0.273116	Mac_ARG1
control.rds_ATTACTCTCCTTCGAC-1	control	0.117996	0.218717	Mac_ARG1
control.rds_ATTATCCAGTAAACGT-1	control	0.140706	0.245005	Mac_ARG1
control.rds_ATTATCCGTCAGGCAA-1	control	0.0283118	0.180013	Mac_ARG1
control.rds_ATTATCCTCATCTGTT-1	control	0.192805	0.0701173	Mac_ARG1
control.rds_ATTCACTAGCAGGCTA-1	control	0.172222	0.167991	Mac_ARG1
control.rds_ATTCACTAGGTGGCTA-1	control	-0.229081	0.108648	Mac_ARG1
control.rds_ATTCACTAGTGAGTGC-1	control	0.0449668	0.210565	Mac_ARG1
control.rds_ATTCACTCAACTCGAT-1	control	-0.0876827	0.176067	Mac_ARG1
control.rds_ATTCACTGTAATTGGA-1	control	0.143876	0.0945933	Mac_ARG1
control.rds_ATTCACTGTACACGCC-1	control	-0.0645112	0.322897	Mac_ARG1
control.rds_ATTCACTGTCACTGAT-1	control	0.0840286	0.179675	Mac_ARG1
control.rds_ATTCACTTCAAGTCTG-1	control	0.0797404	0.162954	Mac_AMCF-II
control.rds_ATTCAGGAGGTAAAGG-1	control	-0.0321171	0.0950617	Mac_ARG1
control.rds_ATTCAGGAGTGAATAC-1	control	-0.0386933	0.23077	Mac_ARG1
control.rds_ATTCAGGAGTTGCTGT-1	control	-0.0232342	0.211833	Mac_ARG1
control.rds_ATTCAGGCAGGTGTTT-1	control	0.0213998	0.216699	Mac_ARG1
control.rds_ATTCAGGGTCGTAATC-1	control	-0.00531296	0.202874	Mac_ARG1
control.rds_ATTCAGGGTTGCTGAT-1	control	-0.0733309	0.111798	Mac_ARG1
control.rds_ATTCATCAGCCATTTG-1	control	-0.22021	0.138983	Mac_ARG1
control.rds_ATTCATCAGCCGTAAG-1	control	0.0407864	0.102412	Mac_ARG1
control.rds_ATTCATCCACGGTCTG-1	control	0.0340495	0.234113	Mac_ARG1
control.rds_ATTCATCGTCGGAACA-1	control	-0.0594105	0.117941	Mac_ARG1
control.rds_ATTCATCTCTGCGGGT-1	control	0.221659	0.22397	Mac_ARG1
control.rds_ATTCATCTCTTAGCAG-1	control	-0.131237	0.119947	Mac_ARG1
control.rds_ATTCCATAGCGTCTCG-1	control	0.350545	0.100962	Mac_ARG1
control.rds_ATTCCATCAGAGCCCT-1	control	0.255629	0.222575	Mac_ARG1
control.rds_ATTCCCGTCTGCGATA-1	control	-0.140948	0.00691532	Mac_ARG1
control.rds_ATTCCCGTCTGGAAGG-1	control	-0.100297	0.0672609	Mac_ARG1
control.rds_ATTCCTAAGTATGAAC-1	control	0.0653067	0.0841596	Mac_ARG1
control.rds_ATTCCTACAATCGCGC-1	control	-0.0709951	0.262843	Mac_ARG1
control.rds_ATTCCTAGTTGGAGAC-1	control	-0.197546	0.138075	Mac_ARG1
control.rds_ATTCCTATCCTAAACG-1	control	-0.00254832	0.0354311	Mac_ARG1
control.rds_ATTCGTTAGGGACACT-1	control	-0.121631	0.263335	Mac_ARG1
control.rds_ATTCGTTCAGCAGTAG-1	control	0.192481	0.0682622	Mac_ARG1
control.rds_ATTCGTTGTACAAGCG-1	control	0.140821	0.236615	Mac_ARG1
control.rds_ATTCGTTGTACAAGTA-1	control	0.187347	0.223872	Mac_ARG1
control.rds_ATTCGTTGTACGCTAT-1	control	0.0282847	0.166038	Mac_ARG1
control.rds_ATTCGTTGTCATTGCA-1	control	-0.23346	0.0395281	Mac_ARG1
control.rds_ATTCGTTTCGCACTCT-1	control	-0.048099	0.188619	Mac_ARG1
control.rds_ATTCGTTTCGTTAGTG-1	control	0.0777047	0.237474	Mac_ARG1
control.rds_ATTCTACAGACTTGTC-1	control	0.0228522	0.141286	Mac_ARG1
control.rds_ATTCTACCACAAGCCC-1	control	0.115432	0.0056468	Mac_ARG1
control.rds_ATTCTACCATCGATCA-1	control	-0.0166667	0.0852752	Mac_ARG1
control.rds_ATTCTACTCAACGTGT-1	control	0.161619	0.255068	Mac_ARG1
control.rds_ATTCTACTCGCAGTCG-1	control	-0.00683662	0.216836	Mac_ARG1
control.rds_ATTCTTGAGTAGTCTC-1	control	0.004162	0.0220153	Mac_ARG1
control.rds_ATTCTTGCACTAGGTT-1	control	-0.0191395	-0.0344708	Mac_ARG1
control.rds_ATTCTTGCATTCAGGT-1	control	0.171714	0.115509	Mac_ARG1
control.rds_ATTCTTGGTACGATGG-1	control	0.0553202	0.221297	Mac_ARG1
control.rds_ATTCTTGTCTTCTAAC-1	control	-0.00319988	0.157045	Mac_ARG1
control.rds_ATTGGGTAGAGTTCGG-1	control	0.215741	0.203702	Mac_ARG1
control.rds_ATTGGGTAGTGCGACA-1	control	-0.0201189	0.0444099	Mac_ARG1
control.rds_ATTGGGTCAACTGAAA-1	control	-0.219529	0.180859	Mac_ARG1
control.rds_ATTGGGTCACCTGAAT-1	control	0.201948	0.185699	Mac_ARG1
control.rds_ATTGGGTTCTCTTAAC-1	control	0.0135973	0.122759	Mac_ARG1
control.rds_ATTGTTCAGTCATGGG-1	control	0.0459765	0.216094	Mac_ARG1
control.rds_ATTGTTCCATAACCCA-1	control	-0.0991372	0.148794	Mac_ARG1
control.rds_ATTGTTCGTTGGAGGT-1	control	-0.0355464	0.234324	Mac_ARG1
control.rds_ATTGTTCTCCTCGATC-1	control	0.16734	0.0474893	Mac_ARG1
control.rds_ATTGTTCTCGTTCCCA-1	control	0.181236	0.362875	Mac_ARG1
control.rds_ATTGTTCTCTGTCGCT-1	control	0.000858258	0.0526806	Mac_ARG1
control.rds_ATTGTTCTCTTCCCGA-1	control	0.187158	0.217402	Mac_ARG1
control.rds_ATTTACCAGCAAACAT-1	control	0.0586923	0.233397	Mac_ARG1
control.rds_ATTTACCAGGAGCAAA-1	control	0.00881662	0.107937	Mac_ARG1
control.rds_ATTTACCAGGTCACTT-1	control	0.0185195	0.138763	Mac_ARG1
control.rds_ATTTACCAGTTGTACC-1	control	0.286654	0.294864	Mac_ARG1
control.rds_ATTTACCCACATTCGA-1	control	0.0226616	0.18604	Mac_ARG1
control.rds_ATTTACCCACCCTGAG-1	control	0.0710255	0.0618538	Mac_ARG1
control.rds_ATTTACCGTAGGACTG-1	control	0.0751551	0.11604	Mac_ARG1
control.rds_ATTTACCGTCTCGCGA-1	control	0.191878	0.287437	Mac_ARG1
control.rds_ATTTACCTCGACGAGA-1	control	-0.223081	0.174784	Mac_ARG1
control.rds_ATTTACCTCGCGAAGA-1	control	-0.0712482	0.225475	Mac_ARG1
control.rds_ATTTCACAGGTGCAGT-1	control	0.156987	0.225298	Mac_ARG1
control.rds_ATTTCACAGTCTAACC-1	control	-0.0276872	0.285705	Mac_ARG1
control.rds_ATTTCACGTATTGCCA-1	control	0.117624	0.0927856	Mac_ARG1
control.rds_ATTTCACGTCTTGTCC-1	control	-0.0654376	0.0666385	Mac_ARG1
control.rds_ATTTCACTCCGAAGGA-1	control	-0.0475898	0.0675376	Mac_ARG1
control.rds_ATTTCACTCGCCGTGA-1	control	0.03362	0.120469	Mac_ARG1
control.rds_ATTTCTGAGCACTCTA-1	control	0.0573858	0.178906	Mac_ARG1
control.rds_ATTTCTGGTCGGTACC-1	control	0.0797239	0.357266	Mac_ARG1
control.rds_ATTTCTGTCTCAGAAC-1	control	0.0103926	0.400912	Mac_ARG1
control.rds_CAAAGAAAGGGACCAT-1	control	0.0481181	0.229035	Mac_ARG1
control.rds_CAAAGAAGTATTGACC-1	control	0.221331	0.230373	Mac_ARG1
control.rds_CAACAACCACGCTATA-1	control	0.162697	0.155427	Mac_ARG1
control.rds_CAACAACCATCAGCTA-1	control	0.125006	0.156294	Mac_ARG1
control.rds_CAACAACGTGATACTC-1	control	0.383793	0.124336	Mac_ARG1
control.rds_CAACAACGTGGTCAAG-1	control	0.112353	0.273413	Mac_ARG1
control.rds_CAACAACTCCTCGATC-1	control	0.191622	0.076843	Mac_ARG1
control.rds_CAACAACTCGGTCGGT-1	control	-0.00269964	0.1914	Mac_ARG1
control.rds_CAACAACTCGTGACTA-1	control	-0.0495305	0.253157	Mac_ARG1
control.rds_CAACAGTAGAGAGGTA-1	control	0.102059	0.228292	Mac_ARG1
control.rds_CAACAGTAGCAGATAT-1	control	-0.0496317	0.135505	Mac_ARG1
control.rds_CAACAGTCATGACTTG-1	control	0.0700357	0.0114504	Mac_ARG1
control.rds_CAACAGTGTGTCCATA-1	control	-0.05854	0.214289	Mac_ARG1
control.rds_CAACAGTTCATTCGTT-1	control	-0.0693044	0.187136	Mac_ARG1
control.rds_CAACAGTTCGACCCAG-1	control	0.158695	0.199432	Mac_ARG1
control.rds_CAACCAAAGAAACACT-1	control	-0.0454391	0.0975151	Mac_ARG1
control.rds_CAACCAAAGCACGGAT-1	control	-0.0460584	0.108408	Mac_ARG1
control.rds_CAACCAACACACGGTC-1	control	0.0632289	0.20229	Mac_ARG1
control.rds_CAACCAACAGTTGTCA-1	control	-0.0577135	0.150023	Mac_ARG1
control.rds_CAACCAAGTAACATAG-1	control	0.124471	0.118164	Mac_ARG1
control.rds_CAACCAAGTTACCTTT-1	control	0.0150581	0.149874	Mac_ARG1
control.rds_CAACCTCCAGCGTACC-1	control	0.18628	0.264395	Mac_ARG1
control.rds_CAACCTCCAGGGAATC-1	control	-0.0647056	0.145116	Mac_ARG1
control.rds_CAACCTCGTATCCCAA-1	control	0.0577686	0.236252	Mac_ARG1
control.rds_CAACCTCGTGGTAATA-1	control	-0.11797	0.240979	Mac_ARG1
control.rds_CAACCTCTCGCTCTCA-1	control	-0.216117	0.0698541	Mac_ARG1
control.rds_CAACGATGTCAAGGCA-1	control	-0.0295044	0.094742	Mac_ARG1
control.rds_CAACGATTCATCGCAA-1	control	0.0411553	0.32996	Mac_ARG1
control.rds_CAACGATTCATGTCAG-1	control	0.162586	0.0348683	Mac_ARG1
control.rds_CAACGGCCACCAGTTA-1	control	0.0522446	0.24187	Mac_ARG1
control.rds_CAACGGCCATCATTTC-1	control	-0.0517939	0.225221	Mac_ARG1
control.rds_CAACGGCGTGCACAAG-1	control	-0.0547472	0.151815	Mac_ARG1
control.rds_CAACGGCGTGTTAGCT-1	control	-0.0857852	0.0527045	Mac_ARG1
control.rds_CAACGGCGTTCTAAGC-1	control	-0.0179145	0.106354	Mac_ARG1
control.rds_CAAGACTCACAGAGCA-1	control	-0.00756426	0.227626	Mac_ARG1
control.rds_CAAGACTGTTCCGCAG-1	control	-0.044501	0.108616	Mac_ARG1
control.rds_CAAGAGGAGGGCCAAT-1	control	0.0549739	0.113513	Mac_ARG1
control.rds_CAAGAGGCACGCTGAC-1	control	-0.0377809	0.168775	Mac_ARG1
control.rds_CAAGAGGCACTGCGTG-1	control	0.0405799	0.115246	Mac_ARG1
control.rds_CAAGAGGGTCGAATGG-1	control	0.0398859	0.351984	Mac_ARG1
control.rds_CAAGAGGGTGCTCTCT-1	control	0.10563	0.277748	Mac_ARG1
control.rds_CAAGAGGGTGGCCTCA-1	control	-0.225583	0.146741	Mac_ARG1
control.rds_CAAGGGAAGAGTCACG-1	control	0.292667	0.253388	Mac_ARG1
control.rds_CAAGGGAAGTAACAGT-1	control	0.120668	0.137938	Mac_ARG1
control.rds_CAAGGGAAGTCTTCGA-1	control	0.120393	-0.07348	Mac_ARG1
control.rds_CAAGGGACACTGCTTC-1	control	0.063874	0.128799	Mac_ARG1
control.rds_CAAGGGACATCGTCCT-1	control	0.178744	0.281232	Mac_ARG1
control.rds_CAAGGGAGTTTACCAG-1	control	-0.0627959	0.166352	Mac_ARG1
control.rds_CAAGGGATCATATGGC-1	control	0.123481	0.340766	Mac_ARG1
control.rds_CAAGGGATCTTTGATC-1	control	0.125522	0.0608495	Mac_ARG1
control.rds_CAATACGAGATAGGGA-1	control	-0.0835692	0.152194	Mac_ARG1
control.rds_CAATACGAGCGCCCAT-1	control	0.138592	0.253806	Mac_HERC6
control.rds_CAATACGAGTCGTTAC-1	control	0.0549038	0.219355	Mac_ARG1
control.rds_CAATACGCACATCATG-1	control	-0.178531	0.12618	Mac_ARG1
control.rds_CAATACGCACGGGCTT-1	control	0.225172	0.162216	Mac_ARG1
control.rds_CAATACGGTACGGTTT-1	control	0.0549344	0.161606	Mac_HERC6
control.rds_CAATACGTCGTGGGAA-1	control	-0.0817395	0.092442	Mac_ARG1
control.rds_CAATCGAGTGTCGATT-1	control	0.011951	0.133549	Mac_ARG1
control.rds_CAATCGAGTTGTCATG-1	control	0.0881166	0.362825	Mac_ARG1
control.rds_CAATCGATCGCAGATT-1	control	-0.0579124	0.300883	Mac_ARG1
control.rds_CAATGACAGGTAGCCA-1	control	0.000330057	0.143861	Mac_ARG1
control.rds_CAATGACAGTCACGCC-1	control	0.0259191	0.102002	Mac_ARG1
control.rds_CAATTTCAGACGATAT-1	control	0.112033	0.299181	Mac_ARG1
control.rds_CAATTTCAGCTCTTCC-1	control	0.0549568	0.177561	Mac_AMCF-II
control.rds_CAATTTCAGGTCGTGA-1	control	0.135796	0.308491	Mac_ARG1
control.rds_CAATTTCCACACCAGC-1	control	0.209467	0.0900711	Mac_ARG1
control.rds_CAATTTCGTCACGTGC-1	control	0.228073	0.177359	Mac_ARG1
control.rds_CAATTTCTCCGCAGTG-1	control	-0.0107797	0.100106	Mac_ARG1
control.rds_CAATTTCTCCTCACCA-1	control	-0.00851175	0.129514	Mac_ARG1
control.rds_CAATTTCTCTTCACGC-1	control	-0.00405677	0.0876789	Mac_ARG1
control.rds_CACAACAAGTTAGAAC-1	control	0.167291	0.202205	Mac_ARG1
control.rds_CACAACAGTATCACCA-1	control	0.121824	0.151867	Mac_ARG1
control.rds_CACAACATCGATTGGT-1	control	0.0767865	0.107081	Mac_ARG1
control.rds_CACACAAGTTGCGAAG-1	control	0.19779	0.108143	Mac_ARG1
control.rds_CACAGATAGTAACAGT-1	control	0.0369197	0.190255	Mac_ARG1
control.rds_CACAGATCAACAAGTA-1	control	-0.0116425	0.245463	Mac_ARG1
control.rds_CACAGATCAGACACAG-1	control	0.0338707	0.19887	Mac_ARG1
control.rds_CACAGATCAGCTGTTA-1	control	0.00879048	0.213595	Mac_ARG1
control.rds_CACAGATCATGGATCT-1	control	0.0840574	0.231511	Mac_ARG1
control.rds_CACAGATTCTGGGTCG-1	control	0.160228	0.185889	Mac_ARG1
control.rds_CACAGGCCACAGCCTG-1	control	0.0202576	0.151596	Mac_ARG1
control.rds_CACAGGCGTATGCGTT-1	control	0.829216	0.188664	Mac_HERC6
control.rds_CACATGACACACCTTC-1	control	0.186559	0.218952	Mac_ARG1
control.rds_CACATGAGTCCTGTCT-1	control	0.0558829	0.105853	Mac_ARG1
control.rds_CACATGAGTGCCCACA-1	control	-0.0288186	0.218446	Mac_ARG1
control.rds_CACATGATCCCTCGTA-1	control	-0.0128124	0.118536	Mac_ARG1
control.rds_CACATGATCCGTGTCT-1	control	-0.0978355	0.00828044	Mac_ARG1
control.rds_CACCAAAAGAATACAC-1	control	0.0673572	0.406955	Mac_ARG1
control.rds_CACCAAACAAGTACCT-1	control	0.127109	0.103959	Mac_ARG1
control.rds_CACCAAACATGCACTA-1	control	0.158218	0.257469	Mac_ARG1
control.rds_CACCAAAGTCCGGACT-1	control	0.00872891	0.154984	Mac_ARG1
control.rds_CACCGTTGTTAGCGGA-1	control	-0.00132085	0.0422319	Mac_ARG1
control.rds_CACCGTTTCCTAGCCT-1	control	-0.113551	0.089747	Mac_AMCF-II
control.rds_CACGAATAGCAGCAGT-1	control	0.386921	0.049544	Mac_ARG1
control.rds_CACGAATAGCCTTTCC-1	control	0.245444	0.193126	Mac_ARG1
control.rds_CACGAATGTCTAGGTT-1	control	0.161467	0.253647	Mac_ARG1
control.rds_CACGGGTAGTAATCCC-1	control	-0.0741556	0.213035	Mac_ARG1
control.rds_CACGGGTAGTAGTCTC-1	control	0.0702536	0.144268	Mac_ARG1
control.rds_CACGTGGAGAGGTTAT-1	control	-0.0446635	0.181321	Mac_ARG1
control.rds_CACGTGGCAGGTCCCA-1	control	0.125395	0.223535	Mac_ARG1
control.rds_CACGTGGCATTACGGT-1	control	-0.00105056	0.221556	Mac_ARG1
control.rds_CACGTGGTCAATCTCT-1	control	0.0685328	0.250728	Mac_ARG1
control.rds_CACGTGGTCATTACGG-1	control	0.190234	0.122614	Mac_ARG1
control.rds_CACGTTCGTGGATCAG-1	control	0.0775806	0.170184	Mac_ARG1
control.rds_CACGTTCGTTAAGGAT-1	control	-0.0498349	0.184996	Mac_ARG1
control.rds_CACGTTCGTTTCGTGA-1	control	-0.0904707	0.272387	Mac_ARG1
control.rds_CACGTTCTCAAGGAGC-1	control	-0.10921	0.0154029	Mac_ARG1
control.rds_CACGTTCTCTCGGTCT-1	control	-0.149688	0.147671	Mac_ARG1
control.rds_CACGTTCTCTTAGCCC-1	control	-0.0818364	0.209483	Mac_ARG1
control.rds_CACTAAGCAAACTCGT-1	control	-0.0274812	0.186323	Mac_ARG1
control.rds_CACTAAGCAAATCGTC-1	control	-0.0767126	0.266516	Mac_ARG1
control.rds_CACTAAGGTGAACGGT-1	control	-0.0030257	0.234422	Mac_ARG1
control.rds_CACTAAGTCCGCCTAT-1	control	0.0152495	0.0715977	Mac_ARG1
control.rds_CACTAAGTCGAAGTGG-1	control	0.0582495	0.211082	Mac_ARG1
control.rds_CACTGAAGTACAAAGT-1	control	0.018735	0.217787	Mac_ARG1
control.rds_CACTGAAGTCGTATGT-1	control	0.0580924	0.243897	Mac_ARG1
control.rds_CACTGAAGTCGTATTG-1	control	-0.0879513	0.178561	Mac_ARG1
control.rds_CACTGGGAGACCGTTT-1	control	-0.0265865	0.200093	Mac_ARG1
control.rds_CACTGTCAGATACCAA-1	control	0.110665	0.25688	Mac_ARG1
control.rds_CACTGTCAGATGCTGG-1	control	-0.0709305	0.264816	Mac_ARG1
control.rds_CACTGTCAGCAGCAGT-1	control	-0.0599099	0.236798	Mac_ARG1
control.rds_CACTGTCTCTGGTTGA-1	control	-0.0660939	0.116293	Mac_ARG1
control.rds_CACTTCGAGCAAGTCG-1	control	0.00769304	0.107581	Mac_ARG1
control.rds_CACTTCGAGGCTTCCG-1	control	0.134831	0.0763538	Mac_ARG1
control.rds_CACTTCGAGGTCGTAG-1	control	0.251553	0.146208	Mac_ARG1
control.rds_CAGAGCCAGAACCGCA-1	control	0.193021	0.185818	Mac_ARG1
control.rds_CAGAGCCAGAAGGGAT-1	control	0.0853805	0.243905	Mac_ARG1
control.rds_CAGAGCCAGCACTCAT-1	control	0.307134	0.187513	Mac_ARG1
control.rds_CAGAGCCAGCGCCATC-1	control	0.0571937	0.155338	Mac_ARG1
control.rds_CAGAGCCTCCACAGCG-1	control	-0.00516819	0.136324	Mac_ARG1
control.rds_CAGAGCCTCCACTTCG-1	control	0.0428984	0.141568	Mac_ARG1
control.rds_CAGAGCCTCGCCCAGA-1	control	-0.0807868	0.226472	Mac_ARG1
control.rds_CAGATACCAGCGCTTG-1	control	0.00669609	0.390852	Mac_ARG1
control.rds_CAGATACCAGGTACGA-1	control	0.134799	0.155801	Mac_ARG1
control.rds_CAGATACGTACGGATG-1	control	-0.169289	0.120198	Mac_ARG1
control.rds_CAGATCAGTCAACCAT-1	control	0.0823209	0.0663681	Mac_ARG1
control.rds_CAGATTGCAGGCAATG-1	control	0.0824028	0.256706	Mac_ARG1
control.rds_CAGATTGCATGGAGAC-1	control	0.110599	0.194181	Mac_ARG1
control.rds_CAGATTGGTAGATGTA-1	control	0.0777459	0.209133	Mac_ARG1
control.rds_CAGATTGGTGAGCGAT-1	control	0.194342	0.206179	Mac_ARG1
control.rds_CAGATTGGTTAGAAAC-1	control	0.176853	0.150204	Mac_ARG1
control.rds_CAGATTGGTTGGCCTG-1	control	0.0723901	0.256111	Mac_ARG1
control.rds_CAGATTGTCGAACGGA-1	control	-0.0989269	0.121649	Mac_ARG1
control.rds_CAGCAATAGATGCCGA-1	control	-0.0196346	0.158141	Mac_ARG1
control.rds_CAGCAATAGCATTTCG-1	control	0.133642	0.25439	Mac_ARG1
control.rds_CAGCAATCACGACTAT-1	control	-0.014568	0.116736	Mac_ARG1
control.rds_CAGCAATGTCGCTCGA-1	control	0.0209559	0.216004	Mac_ARG1
control.rds_CAGCAATTCACGATCA-1	control	-0.041499	0.034181	Mac_ARG1
control.rds_CAGCAATTCCTTATCA-1	control	-0.0472018	0.248214	Mac_ARG1
control.rds_CAGCACGTCGGATAAA-1	control	-0.1103	0.120876	Mac_ARG1
control.rds_CAGCAGCAGAATCGCG-1	control	0.27946	0.12217	Mac_ARG1
control.rds_CAGCAGCCAGCAATTC-1	control	0.0138258	0.0387886	Mac_ARG1
control.rds_CAGCAGCGTGTCTAAC-1	control	0.233458	0.29348	Mac_AMCF-II
control.rds_CAGCCAGAGAGTACCG-1	control	0.155473	0.304839	Mac_ARG1
control.rds_CAGCCAGAGCAGATAT-1	control	0.248209	0.137176	Mac_ARG1
control.rds_CAGCCAGCAAGTCATC-1	control	0.0979132	0.156503	Mac_ARG1
control.rds_CAGCCAGCATTCAGGT-1	control	-0.0878944	0.150218	Mac_ARG1
control.rds_CAGCCAGGTGATGTAA-1	control	0.00774845	0.217815	Mac_ARG1
control.rds_CAGCCAGTCCATCCGT-1	control	-0.118965	0.0527462	Mac_ARG1
control.rds_CAGCCAGTCTTTGGAG-1	control	0.000267659	0.116233	Mac_ARG1
control.rds_CAGCGTGAGGACAGCT-1	control	0.00202804	0.381054	Mac_ARG1
control.rds_CAGCGTGCATCGATAC-1	control	0.152363	0.326849	Mac_ARG1
control.rds_CAGCGTGTCTTAGCAG-1	control	0.123505	0.0761118	Mac_ARG1
control.rds_CAGGCCACACCCATAA-1	control	0.0296482	0.128907	Mac_ARG1
control.rds_CAGGGCTAGACAGCGT-1	control	0.0354678	0.188324	Mac_ARG1
control.rds_CAGGGCTAGGGCAACT-1	control	-0.0449524	0.164453	Mac_ARG1
control.rds_CAGGGCTCAAATCCCA-1	control	-0.00715367	0.229031	Mac_ARG1
control.rds_CAGGGCTTCTGCTCTG-1	control	0.190866	0.186315	Mac_ARG1
control.rds_CAGGTATAGACGGATC-1	control	-0.231679	0.0105578	Mac_ARG1
control.rds_CAGGTATAGCATGGGT-1	control	0.155646	0.334632	Mac_ARG1
control.rds_CAGGTATAGCCAACCC-1	control	-0.0518635	0.16587	Mac_ARG1
control.rds_CAGGTATCACAGTACT-1	control	-0.18469	0.242141	Mac_ARG1
control.rds_CAGGTATCATAAGCGG-1	control	0.0721923	0.0715019	Mac_ARG1
control.rds_CAGGTATGTTACGATC-1	control	0.0498352	0.0702029	Mac_AMCF-II
control.rds_CAGGTATTCCGCGATG-1	control	-0.0277042	0.343512	Mac_ARG1
control.rds_CAGTGCGAGACGCATG-1	control	0.100516	0.0817473	Mac_ARG1
control.rds_CAGTGCGGTAATGCTC-1	control	-0.191708	0.0811189	Mac_ARG1
control.rds_CAGTGCGTCCACTAGA-1	control	-0.0894842	0.0272076	Mac_ARG1
control.rds_CAGTTAGAGCCATTGT-1	control	0.143719	0.129622	Mac_ARG1
control.rds_CAGTTAGAGCGAGTAC-1	control	0.0346546	0.221383	Mac_HERC6
control.rds_CAGTTAGCAATTGAAG-1	control	0.220316	0.31057	Mac_ARG1
control.rds_CAGTTAGGTCATACCA-1	control	-0.0529904	0.172102	Mac_ARG1
control.rds_CAGTTCCAGATTACCC-1	control	0.377298	0.0134956	Mac_ARG1
control.rds_CAGTTCCCAAGCGAGT-1	control	0.27574	0.153893	Mac_ARG1
control.rds_CAGTTCCCACACGCCA-1	control	0.0876582	0.217159	Mac_ARG1
control.rds_CAGTTCCCACCTGAAT-1	control	-0.00923686	0.225481	Mac_ARG1
control.rds_CAGTTCCGTATGACAA-1	control	0.040876	0.182908	Mac_ARG1
control.rds_CAGTTCCTCGGACAAG-1	control	-0.00969745	0.129952	Mac_ARG1
control.rds_CATAAGCAGTACCCTA-1	control	0.30304	0.174371	Mac_ARG1
control.rds_CATAAGCCAACTTCTT-1	control	-0.0485027	0.0833337	Mac_ARG1
control.rds_CATAAGCGTCACTCTC-1	control	0.0392896	0.0867832	Mac_ARG1
control.rds_CATAAGCGTCTTTCAT-1	control	-0.0871414	0.122838	Mac_ARG1
control.rds_CATAAGCGTGAATGTA-1	control	0.124141	0.231114	Mac_ARG1
control.rds_CATAAGCGTGAGCCAA-1	control	0.128442	0.352765	Mac_ARG1
control.rds_CATAAGCGTTACCCTC-1	control	0.051755	0.093179	Mac_ARG1
control.rds_CATACAGAGACCAGCA-1	control	0.0391984	0.15537	Mac_ARG1
control.rds_CATACAGAGCAGGTCA-1	control	-0.00908054	0.167095	Mac_ARG1
control.rds_CATACAGTCACCATCC-1	control	-0.0805085	0.213875	Mac_ARG1
control.rds_CATACAGTCTGATGGT-1	control	0.0515676	0.21862	Mac_ARG1
control.rds_CATACAGTCTGGTGGC-1	control	-0.180325	0.0796907	Mac_ARG1
control.rds_CATACCCAGTCTCTGA-1	control	0.025077	0.122536	Mac_ARG1
control.rds_CATACCCCACCTGCGA-1	control	0.138315	0.0559224	Mac_ARG1
control.rds_CATACCCCACTCCTTG-1	control	-0.0402664	0.111065	Mac_ARG1
control.rds_CATACCCGTTGAGAGC-1	control	0.181136	0.234186	Mac_ARG1
control.rds_CATACCCTCTCTGGTC-1	control	0.0300413	0.139777	Mac_ARG1
control.rds_CATACTTCATCTCCCA-1	control	-0.0735213	0.2315	Mac_ARG1
control.rds_CATACTTGTAGTAAGT-1	control	0.108513	0.140543	Mac_ARG1
control.rds_CATACTTGTCTAACGT-1	control	0.0446275	0.328051	Mac_ARG1
control.rds_CATACTTTCCCGTTGT-1	control	-0.038043	0.221703	Mac_ARG1
control.rds_CATAGACAGTAAGAGG-1	control	0.0743228	0.19395	Mac_ARG1
control.rds_CATAGACCATGTGGCC-1	control	0.417347	0.284339	Mac_ARG1
control.rds_CATAGACGTGCTATTG-1	control	-0.000885664	0.282252	Mac_ARG1
control.rds_CATAGACGTTTACTGG-1	control	0.110797	-0.0919489	Mac_ARG1
control.rds_CATAGACTCACGTAGT-1	control	0.0312367	0.0975068	Mac_ARG1
control.rds_CATAGACTCCGTCACT-1	control	0.070905	0.285092	Mac_ARG1
control.rds_CATAGACTCTGGAGAG-1	control	0.151138	0.255907	Mac_ARG1
control.rds_CATCAAGAGCCAACCC-1	control	0.00650767	0.110228	Mac_ARG1
control.rds_CATCAAGAGGCGAAGG-1	control	0.239276	0.157032	Mac_ARG1
control.rds_CATCAAGCACCAATTG-1	control	0.127851	0.134677	Mac_ARG1
control.rds_CATCAAGCACCACTGG-1	control	0.0068412	0.196976	Mac_ARG1
control.rds_CATCAAGCACTGTTCC-1	control	-0.0419105	0.172855	Mac_ARG1
control.rds_CATCAAGCAGCTTTGA-1	control	0.191961	0.145053	Mac_ARG1
control.rds_CATCAAGCATCTGTTT-1	control	-0.0901219	0.2414	Mac_ARG1
control.rds_CATCAAGGTAACATAG-1	control	-0.0177486	0.208309	Mac_ARG1
control.rds_CATCAAGTCATCGACA-1	control	-0.0856031	0.138161	Mac_ARG1
control.rds_CATCCACAGGGCAACT-1	control	0.0715136	0.242597	Mac_ARG1
control.rds_CATCCACCAAGGTCGA-1	control	0.0191084	0.188547	Mac_ARG1
control.rds_CATCCACCAATTCTTC-1	control	-0.0197733	0.255494	Mac_ARG1
control.rds_CATCCACCACTCCCTA-1	control	-0.138538	0.137995	Mac_ARG1
control.rds_CATCCACCAGAACGCA-1	control	0.0620268	0.00871205	Mac_AMCF-II
control.rds_CATCCACGTGACACAG-1	control	0.0740642	0.301094	Mac_ARG1
control.rds_CATCCACTCCATTGTT-1	control	0.0547883	0.254785	Mac_ARG1
control.rds_CATCCCACACGGGCTT-1	control	0.16464	0.205751	Mac_ARG1
control.rds_CATCCCACAGCACACC-1	control	0.444986	0.150845	Mac_ARG1
control.rds_CATCCCAGTACTGTTG-1	control	-0.207335	0.270449	Mac_ARG1
control.rds_CATCCCAGTTTCACAG-1	control	0.0678189	0.0412762	Mac_ARG1
control.rds_CATCCCATCTGATTCT-1	control	0.207084	0.266758	Mac_ARG1
control.rds_CATCCCATCTGGTCAA-1	control	-0.0666731	0.143209	Mac_ARG1
control.rds_CATCCGTAGATCCGAG-1	control	-0.105097	0.251189	Mac_ARG1
control.rds_CATCCGTCAAATCGTC-1	control	-0.0937923	0.262429	Mac_ARG1
control.rds_CATCCGTTCACCTGGG-1	control	0.103192	0.169982	Mac_AMCF-II
control.rds_CATCGCTGTACCAATC-1	control	0.0702697	0.0652169	Mac_ARG1
control.rds_CATCGGGAGAAACTAC-1	control	0.0983814	0.0348988	Mac_ARG1
control.rds_CATCGGGAGCAAGTCG-1	control	0.0233982	0.217277	Mac_ARG1
control.rds_CATCGGGGTAGGATAT-1	control	0.207483	0.308849	Mac_ARG1
control.rds_CATCGGGTCGCACGGT-1	control	0.0696426	0.0503794	Mac_ARG1
control.rds_CATCGTCCAAGCCTGC-1	control	0.0851268	0.331712	Mac_ARG1
control.rds_CATGAGTCAATTCTTC-1	control	0.0595464	0.165041	Mac_ARG1
control.rds_CATGAGTTCTATTCGT-1	control	0.12574	0.0796565	Mac_ARG1
control.rds_CATGCAAAGCATGATA-1	control	-0.0729587	0.160584	Mac_ARG1
control.rds_CATGCAAAGGCGAACT-1	control	-0.120899	0.035915	Mac_ARG1
control.rds_CATGCAACACGCTGCA-1	control	0.169556	0.260882	Mac_ARG1
control.rds_CATGCAACAGGTTACT-1	control	0.134338	0.239304	Mac_ARG1
control.rds_CATGCAACATTCATCT-1	control	-0.02528	0.0804096	Mac_ARG1
control.rds_CATGCAAGTGTAGGAC-1	control	0.10505	0.166928	Mac_ARG1
control.rds_CATGCAATCATGAGAA-1	control	0.0986605	0.189063	Mac_ARG1
control.rds_CATGCAATCGTCTACC-1	control	-0.264054	0.11413	Mac_ARG1
control.rds_CATGCCTAGAACGCGT-1	control	-0.0719777	0.113052	Mac_ARG1
control.rds_CATGCCTCAAGTGGAC-1	control	0.236187	0.299919	Mac_ARG1
control.rds_CATGCCTCAATGCAGG-1	control	0.141047	0.251987	Mac_ARG1
control.rds_CATGCCTGTGTAGCAG-1	control	-0.116342	0.0487953	Mac_ARG1
control.rds_CATGCCTGTGTATTGC-1	control	-0.0637406	0.206488	Mac_ARG1
control.rds_CATGCGGAGGTACAGC-1	control	-0.181037	0.163494	Mac_ARG1
control.rds_CATGCGGAGTTCACTG-1	control	0.040858	0.0984137	Mac_ARG1
control.rds_CATGCGGCAAATGCTC-1	control	0.0984654	0.123418	Mac_ARG1
control.rds_CATGCGGCAACACAGG-1	control	0.143482	0.376583	Mac_ARG1
control.rds_CATGCGGCAATTCGTG-1	control	-0.100152	0.0497091	Mac_ARG1
control.rds_CATGCGGCAATTGAGA-1	control	-0.000625306	0.0863227	Mac_ARG1
control.rds_CATGCGGTCGACATCA-1	control	0.16219	0.251712	Mac_ARG1
control.rds_CATGCGGTCGACCACG-1	control	0.0550512	0.175643	Mac_ARG1
control.rds_CATGCTCAGAAATGGG-1	control	-0.0410047	0.172048	Mac_ARG1
control.rds_CATGCTCTCATGAAAG-1	control	0.108463	0.275567	Mac_ARG1
control.rds_CATGGATAGCGACTAG-1	control	0.0557958	0.282256	Mac_ARG1
control.rds_CATGGATAGGTAGCAC-1	control	-0.00340031	0.205967	Mac_ARG1
control.rds_CATGGATCAACAGCTT-1	control	0.166949	0.184499	Mac_HERC6
control.rds_CATGGATCAGCCCACA-1	control	-0.00418451	0.203869	Mac_ARG1
control.rds_CATGGTACATCCGCGA-1	control	0.156962	0.262778	Mac_ARG1
control.rds_CATGGTACATGTGGTT-1	control	0.162563	0.175812	Mac_ARG1
control.rds_CATGGTAGTTAGGGAC-1	control	-0.0342068	0.296195	Mac_ARG1
control.rds_CATGGTATCGCGATCG-1	control	0.050981	0.140552	Mac_ARG1
control.rds_CATTCATAGCACCCAC-1	control	0.155602	0.168341	Mac_ARG1
control.rds_CATTCATAGCTGACTT-1	control	0.147109	0.309284	Mac_ARG1
control.rds_CATTCATAGGCTTCCG-1	control	-0.0855959	0.127408	Mac_ARG1
control.rds_CATTCATAGTGTTGTC-1	control	-0.0640676	0.182369	Mac_ARG1
control.rds_CATTCATGTAATACCC-1	control	0.234237	0.148728	Mac_ARG1
control.rds_CATTCATTCCGGACGT-1	control	0.0813988	0.154971	Mac_ARG1
control.rds_CATTCCGAGCGGCTCT-1	control	0.0868189	0.216915	Mac_ARG1
control.rds_CATTCCGAGTCATCCA-1	control	0.12834	0.163368	Mac_ARG1
control.rds_CATTCCGCATACTGTG-1	control	0.160591	0.288932	Mac_ARG1
control.rds_CATTCCGCATCGATCA-1	control	-0.00861126	0.156246	Mac_ARG1
control.rds_CATTCTAAGCCATTCA-1	control	-0.0412827	0.167299	Mac_ARG1
control.rds_CATTCTAAGGCTTAAA-1	control	-0.15211	0.0709255	Mac_ARG1
control.rds_CATTCTAAGTGCAACG-1	control	0.193463	0.321873	Mac_ARG1
control.rds_CATTCTACAAGACGGT-1	control	0.0421626	0.230037	Mac_ARG1
control.rds_CATTCTACAAGAGTGC-1	control	0.00721776	0.139265	Mac_ARG1
control.rds_CATTGAGCATCCTAAG-1	control	0.149211	0.243752	Mac_ARG1
control.rds_CATTGAGCATGCCATA-1	control	0.0303934	0.0811784	Mac_ARG1
control.rds_CATTGAGGTAGCCAGA-1	control	-0.07751	0.154875	Mac_ARG1
control.rds_CATTGAGGTATTCCGA-1	control	0.0148032	0.20047	Mac_HERC6
control.rds_CATTGAGGTCAGGAGT-1	control	-0.215686	0.110441	Mac_ARG1
control.rds_CATTGAGTCCCGATCT-1	control	0.0281896	0.104639	Mac_ARG1
control.rds_CATTGCCAGATCCCGC-1	control	0.211339	0.411947	Mac_ARG1
control.rds_CATTGCCCAATCCTTT-1	control	0.0826818	0.0513092	Mac_ARG1
control.rds_CATTGCCCACATATGC-1	control	0.0903748	0.268729	Mac_ARG1
control.rds_CATTGCCGTCTGATCA-1	control	0.146798	0.144118	Mac_ARG1
control.rds_CATTGCCTCGCATTGA-1	control	0.0238837	0.177632	Mac_ARG1
control.rds_CATTGTTAGACATATG-1	control	0.110921	0.178225	Mac_ARG1
control.rds_CATTGTTAGATAGGGA-1	control	0.269271	0.171423	Mac_ARG1
control.rds_CATTGTTAGGAGCTGT-1	control	0.0568089	0.255075	Mac_ARG1
control.rds_CATTGTTCAGGCACAA-1	control	0.351848	0.314348	Mac_ARG1
control.rds_CATTGTTGTTATAGCC-1	control	0.13974	-0.0189367	Mac_ARG1
control.rds_CATTGTTTCGGTTGTA-1	control	-0.270976	0.0213014	Mac_ARG1
control.rds_CATTGTTTCTGAGTCA-1	control	-0.0715264	0.318078	Mac_ARG1
control.rds_CATTTCAAGACTAAGT-1	control	-0.083635	0.260083	Mac_ARG1
control.rds_CATTTCAAGTCCCGAC-1	control	-0.00487876	0.181316	Mac_ARG1
control.rds_CATTTCATCGATCCCT-1	control	-0.0177921	0.17265	Mac_ARG1
control.rds_CATTTCATCTGGGATT-1	control	-0.0405621	0.248622	Mac_ARG1
control.rds_CCAAGCGAGGGCCTCT-1	control	-0.0384813	0.122173	Mac_ARG1
control.rds_CCAAGCGAGTAGATCA-1	control	-0.10415	0.10718	Mac_ARG1
control.rds_CCAAGCGGTGATTCTG-1	control	0.0608517	0.155512	Mac_ARG1
control.rds_CCAAGCGTCTCGGTAA-1	control	0.00822974	0.339344	Mac_ARG1
control.rds_CCAATGAAGGCGACAT-1	control	-0.0422625	0.137974	Mac_ARG1
control.rds_CCAATGAAGGGATCAC-1	control	0.0263214	0.176613	Mac_ARG1
control.rds_CCAATGAAGGTGAGCT-1	control	0.00668323	0.0885773	Mac_ARG1
control.rds_CCAATGACACGCAGTC-1	control	-0.11857	0.358081	Mac_ARG1
control.rds_CCAATGACAGTTAAAG-1	control	-0.053929	0.112605	Mac_ARG1
control.rds_CCAATGAGTACGTTCA-1	control	0.154533	-0.010907	Mac_ARG1
control.rds_CCAATTTAGGAGAGGC-1	control	-0.0259672	0.134657	Mac_ARG1
control.rds_CCAATTTCACACCTAA-1	control	0.212363	0.128142	Mac_ARG1
control.rds_CCAATTTTCGAATCCA-1	control	0.222666	0.19296	Mac_ARG1
control.rds_CCAATTTTCGGTAGAG-1	control	0.252041	0.216295	Mac_ARG1
control.rds_CCACAAAAGTCTAGCT-1	control	-0.0225859	0.218081	Mac_ARG1
control.rds_CCACAAACAAGCGCAA-1	control	0.0385831	0.199194	Mac_ARG1
control.rds_CCACAAAGTCCTCAGG-1	control	0.0753665	0.184238	Mac_ARG1
control.rds_CCACAAAGTTAAGGGC-1	control	-0.136698	0.201684	Mac_ARG1
control.rds_CCACACTAGAAACTGT-1	control	0.173222	0.323134	Mac_ARG1
control.rds_CCACACTAGTTCGCAT-1	control	0.0621567	0.105044	Mac_ARG1
control.rds_CCACACTGTCACTCAA-1	control	0.063935	0.302091	Mac_ARG1
control.rds_CCACACTGTTAAAGTG-1	control	-0.111883	0.234965	Mac_ARG1
control.rds_CCACCATAGAGTTCGG-1	control	-0.0648761	-0.031494	Mac_ARG1
control.rds_CCACCATAGCGAGGAG-1	control	0.108791	0.151495	Mac_ARG1
control.rds_CCACCATAGGACTATA-1	control	0.065346	0.153161	Mac_ARG1
control.rds_CCACCATGTGAGTAAT-1	control	-0.0910714	0.224491	Mac_ARG1
control.rds_CCACGAGGTGTGTCGC-1	control	0.17998	0.0501557	Mac_ARG1
control.rds_CCACGAGTCGCTACGG-1	control	0.100877	0.407293	Mac_ARG1
control.rds_CCACGAGTCGTCAGAT-1	control	0.0620473	0.346123	Mac_ARG1
control.rds_CCACGTTAGATGGTCG-1	control	-0.0789453	0.168554	Mac_ARG1
control.rds_CCACGTTAGCGCAATG-1	control	0.00381055	0.149719	Mac_ARG1
control.rds_CCACGTTCAGTAACGG-1	control	0.179589	0.231337	Mac_ARG1
control.rds_CCACTTGAGCTGACTT-1	control	-0.0747939	0.167648	Mac_ARG1
control.rds_CCACTTGGTCGCTGCA-1	control	-0.0750014	0.111065	Mac_ARG1
control.rds_CCACTTGTCGACATCA-1	control	-0.0610673	-0.00318735	Mac_ARG1
control.rds_CCATAAGAGAAACTGT-1	control	0.247578	0.0311239	Mac_ARG1
control.rds_CCATAAGAGGTACCTT-1	control	0.0952214	0.203341	Mac_ARG1
control.rds_CCATAAGCAACTCGAT-1	control	0.122935	0.207124	Mac_ARG1
control.rds_CCATAAGCATGGGATG-1	control	0.133635	0.0614426	Mac_ARG1
control.rds_CCATAAGCATTCACAG-1	control	0.0205393	0.222057	Mac_ARG1
control.rds_CCATAAGGTCCGGTCA-1	control	-0.090103	0.110577	Mac_ARG1
control.rds_CCATAAGTCTCAGTCC-1	control	0.0670006	0.112212	Mac_ARG1
control.rds_CCATCACCAGAGTGAC-1	control	-0.132402	0.0300158	Mac_ARG1
control.rds_CCATCACGTTCCAAAC-1	control	0.0079577	0.111717	Mac_ARG1
control.rds_CCATCACTCAAGTGGG-1	control	0.0648012	0.102975	Mac_ARG1
control.rds_CCATCACTCTCGAACA-1	control	0.173163	0.259125	Mac_ARG1
control.rds_CCCAACTAGCTGCGAA-1	control	0.106982	0.0358751	Mac_ARG1
control.rds_CCCAACTCAACATCGT-1	control	0.00980379	0.321374	Mac_ARG1
control.rds_CCCAACTCATCCTGTC-1	control	0.00965079	0.143657	Mac_ARG1
control.rds_CCCAACTGTACAGGTG-1	control	-0.290739	0.0955727	Mac_ARG1
control.rds_CCCAACTTCTACCCAC-1	control	0.176228	0.0980596	Mac_ARG1
control.rds_CCCATTGAGACTTAAG-1	control	-0.0801807	0.352204	Mac_ARG1
control.rds_CCCATTGAGATTGATG-1	control	0.00524034	0.361024	Mac_ARG1
control.rds_CCCATTGCAAGGCAAC-1	control	-0.0157557	0.231943	Mac_ARG1
control.rds_CCCATTGGTCAATCTG-1	control	-0.0510633	0.0681281	Mac_ARG1
control.rds_CCCATTGTCCACCTCA-1	control	-0.0432729	0.0294262	Mac_ARG1
control.rds_CCCATTGTCTTAATCC-1	control	-0.0472896	0.352847	Mac_ARG1
control.rds_CCCGAAGAGGACTGGT-1	control	-0.0503671	0.183954	Mac_ARG1
control.rds_CCCGAAGAGTGAGTTA-1	control	0.00746677	0.173022	Mac_ARG1
control.rds_CCCGAAGTCGACACCG-1	control	0.245207	0.0912555	Mac_ARG1
control.rds_CCCGAAGTCTTCGATT-1	control	-0.14468	0.134123	Mac_ARG1
control.rds_CCCGGAAAGATTGACA-1	control	0.106636	0.347916	Mac_ARG1
control.rds_CCCGGAACAGAGAATT-1	control	-0.00917644	0.0519156	Mac_ARG1
control.rds_CCCGGAACATCTTCGC-1	control	0.189139	0.149699	Mac_ARG1
control.rds_CCCGGAACATGGATCT-1	control	-0.0801281	0.0508725	Mac_ARG1
control.rds_CCCGGAATCGACCTAA-1	control	0.170598	0.236251	Mac_ARG1
control.rds_CCCTAACAGTCACGAG-1	control	0.202121	0.165652	Mac_ARG1
control.rds_CCCTAACCAGCTGCCA-1	control	-0.100427	0.141903	Mac_ARG1
control.rds_CCCTAACTCATGCCCT-1	control	0.175883	0.247158	Mac_ARG1
control.rds_CCCTAACTCCACGTAA-1	control	0.171108	0.264926	Mac_ARG1
control.rds_CCCTAACTCCATACTT-1	control	-0.0834394	0.177572	Mac_ARG1
control.rds_CCCTAACTCCATGCAA-1	control	0.168583	0.24162	Mac_ARG1
control.rds_CCCTAACTCGAATGCT-1	control	0.0302244	0.0401217	Mac_ARG1
control.rds_CCCTAACTCGCCTTGT-1	control	-0.0425529	0.180706	Mac_ARG1
control.rds_CCCTAACTCTGATTCT-1	control	0.0968444	0.133795	Mac_ARG1
control.rds_CCCTCAAAGATACGAT-1	control	0.259535	0.201163	Mac_ARG1
control.rds_CCCTCAAAGGCGTCCT-1	control	0.170385	0.220837	Mac_ARG1
control.rds_CCCTCAAGTAATGATG-1	control	-0.0563593	0.177339	Mac_ARG1
control.rds_CCCTCAAGTACCATAC-1	control	0.107277	-0.00515302	Mac_ARG1
control.rds_CCCTCAATCAGAGTGG-1	control	0.215406	0.237227	Mac_ARG1
control.rds_CCCTCAATCGCTACGG-1	control	-0.102995	0.0937098	Mac_ARG1
control.rds_CCCTCTCAGCCGATAG-1	control	0.0656355	0.109527	Mac_ARG1
control.rds_CCCTCTCAGGGTACGT-1	control	0.34749	0.378572	Mac_ARG1
control.rds_CCCTCTCCAATGTTGC-1	control	0.0630395	0.0959451	Mac_ARG1
control.rds_CCCTCTCGTATGCTAC-1	control	0.135018	0.246838	Mac_ARG1
control.rds_CCCTGATAGACTCCGC-1	control	-0.0790293	0.192469	Mac_ARG1
control.rds_CCCTGATCAAGAGTGC-1	control	-0.10816	0.00032073	Mac_ARG1
control.rds_CCCTGATCACGTGAGA-1	control	0.140234	0.385359	Mac_ARG1
control.rds_CCCTGATTCATGCTAG-1	control	0.0747812	0.126349	Mac_ARG1
control.rds_CCCTGATTCGCAGAGA-1	control	0.132844	0.0841373	Mac_ARG1
control.rds_CCCTGATTCGTCCTCA-1	control	0.132556	0.264374	Mac_ARG1
control.rds_CCCTTAGCAGGTATGG-1	control	-0.0865225	0.161972	Mac_ARG1
control.rds_CCCTTAGGTCTTCAAG-1	control	0.042124	0.183918	Mac_ARG1
control.rds_CCCTTAGTCCTTCTGG-1	control	-0.173191	0.109345	Mac_ARG1
control.rds_CCCTTAGTCGAGATAA-1	control	0.253289	0.353747	Mac_ARG1
control.rds_CCCTTAGTCTCTAAGG-1	control	-0.000472309	0.308338	Mac_ARG1
control.rds_CCCTTAGTCTTCTGGC-1	control	-0.0412852	0.268667	Mac_ARG1
control.rds_CCGAACGAGGAGAGGC-1	control	-0.17261	0.17992	Mac_ARG1
control.rds_CCGAACGCACGTCTCT-1	control	0.176942	0.16671	Mac_ARG1
control.rds_CCGAACGCATCCAATG-1	control	0.128671	0.0650951	Mac_ARG1
control.rds_CCGAACGTCCACGTAA-1	control	0.0782573	0.247433	Mac_ARG1
control.rds_CCGAACGTCTACGCGG-1	control	-0.133091	0.202089	Mac_ARG1
control.rds_CCGAACGTCTGCGATA-1	control	0.0416532	0.171428	Mac_ARG1
control.rds_CCGATCTAGCGGCTCT-1	control	0.13324	0.300487	Mac_ARG1
control.rds_CCGATCTAGCTAGATA-1	control	0.21397	0.116749	Mac_ARG1
control.rds_CCGATCTAGGCACTAG-1	control	-0.0263891	0.385696	Mac_ARG1
control.rds_CCGATGGAGATAACGT-1	control	0.350983	0.183511	Mac_ARG1
control.rds_CCGATGGGTATGAAGT-1	control	-0.0362296	0.110677	Mac_ARG1
control.rds_CCGATGGTCTATGTGG-1	control	0.0562774	0.191594	Mac_ARG1
control.rds_CCGCAAGAGAATCCCT-1	control	0.126521	0.110989	Mac_ARG1
control.rds_CCGCAAGAGACCAAGC-1	control	-0.0312121	0.286479	Mac_ARG1
control.rds_CCGCAAGAGGTCACTT-1	control	0.135896	0.128674	Mac_ARG1
control.rds_CCGCAAGGTGTATTCG-1	control	-0.148203	0.0456234	Mac_ARG1
control.rds_CCGCAAGGTTATCCAG-1	control	-0.0319959	0.225651	Mac_ARG1
control.rds_CCGCAAGTCAGTCTTT-1	control	-0.186104	0.0631694	Mac_ARG1
control.rds_CCGGACAAGGGCATGT-1	control	-0.072868	0.20878	Mac_ARG1
control.rds_CCGGACACACATACTG-1	control	0.140563	0.261282	Mac_ARG1
control.rds_CCGGACACACCCTGAG-1	control	0.179151	0.118344	Mac_ARG1
control.rds_CCGGACAGTACAGAGC-1	control	0.0176187	0.181191	Mac_ARG1
control.rds_CCGGACAGTGCAGGAT-1	control	-0.0105422	0.021026	Mac_ARG1
control.rds_CCGGACATCCGCCTAT-1	control	0.111895	0.225129	Mac_ARG1
control.rds_CCGGGTAAGTCCTGCG-1	control	0.0563076	0.183933	Mac_ARG1
control.rds_CCGGGTAAGTGATAAC-1	control	0.264381	0.0923513	Mac_ARG1
control.rds_CCGGGTACAGGATTCT-1	control	0.00359436	0.278146	Mac_ARG1
control.rds_CCGGGTAGTAGGCAAC-1	control	-0.0421333	0.133161	Mac_ARG1
control.rds_CCGGTAGAGCTGACCC-1	control	-0.0432462	0.101651	Mac_ARG1
control.rds_CCGGTAGAGGACAAGA-1	control	0.145336	0.0705185	Mac_ARG1
control.rds_CCGGTAGCAAACGTGG-1	control	-0.181025	0.126871	Mac_ARG1
control.rds_CCGGTAGCAGAAGCTG-1	control	-0.0585615	0.0802367	Mac_ARG1
control.rds_CCGGTAGCAGAGTTGG-1	control	0.0297473	0.0835358	Mac_ARG1
control.rds_CCGGTAGGTGAGTTTC-1	control	0.0181515	0.238336	Mac_ARG1
control.rds_CCGGTAGTCATACGAC-1	control	0.0531135	0.167735	Mac_ARG1
control.rds_CCGGTGAAGATGCCGA-1	control	0.31853	0.134292	Mac_ARG1
control.rds_CCGGTGAAGCACTCAT-1	control	0.0881189	0.00147182	Mac_ARG1
control.rds_CCGGTGAAGTTGGACG-1	control	0.154195	0.30518	Mac_ARG1
control.rds_CCGGTGATCAAGAATG-1	control	-0.172927	0.190798	Mac_ARG1
control.rds_CCGGTGATCGCCGATG-1	control	0.0399547	0.211154	Mac_ARG1
control.rds_CCGGTGATCTGTCCGT-1	control	-0.118571	0.129301	Mac_ARG1
control.rds_CCGTAGGGTGACGTCC-1	control	0.123079	0.206305	Mac_ARG1
control.rds_CCGTGAGCAATCTGCA-1	control	-0.131967	0.183428	Mac_ARG1
control.rds_CCGTGAGCACACGCCA-1	control	-0.090743	0.130282	Mac_ARG1
control.rds_CCGTGAGGTTCGGTTA-1	control	0.0995925	0.242579	Mac_ARG1
control.rds_CCGTTCAAGACCAGCA-1	control	0.0610916	0.181791	Mac_ARG1
control.rds_CCGTTCAAGCATCAGG-1	control	-0.191331	0.131232	Mac_ARG1
control.rds_CCGTTCACAACCGCCA-1	control	-0.122046	0.198629	Mac_ARG1
control.rds_CCGTTCACAGCTGTAT-1	control	0.106296	0.0795959	Mac_ARG1
control.rds_CCGTTCACAGGCACTC-1	control	0.0909094	0.241428	Mac_ARG1
control.rds_CCGTTCACAGTTTGGT-1	control	0.0332326	0.0936784	Mac_ARG1
control.rds_CCGTTCACATGCGGTC-1	control	0.246252	0.117508	Mac_ARG1
control.rds_CCGTTCATCATTGCGA-1	control	0.00346491	0.355736	Mac_ARG1
control.rds_CCGTTCATCCCTGGTT-1	control	0.0236004	0.158468	Mac_ARG1
control.rds_CCTAACCGTACAGTCT-1	control	0.360635	0.0884906	Mac_ARG1
control.rds_CCTAACCGTTTACTTC-1	control	-0.130315	0.101197	Mac_ARG1
control.rds_CCTAACCTCGACATTG-1	control	0.0793262	0.276802	Mac_ARG1
control.rds_CCTAAGAAGTGAGGTC-1	control	0.0838227	0.209841	Mac_ARG1
control.rds_CCTAAGACAACGGCTC-1	control	-0.0554666	0.359517	Mac_ARG1
control.rds_CCTAAGACATCACAGT-1	control	-0.166999	0.0837225	Mac_ARG1
control.rds_CCTAAGACATCGGAGA-1	control	-0.226782	0.0958487	Mac_ARG1
control.rds_CCTAAGAGTGGTTTAC-1	control	0.0806299	0.175942	Mac_ARG1
control.rds_CCTAAGAGTTGCATCA-1	control	0.0237821	0.151052	Mac_ARG1
control.rds_CCTAAGATCTGTGCGG-1	control	0.0776885	0.148562	Mac_ARG1
control.rds_CCTACGTAGATTGACA-1	control	-0.17835	0.130511	Mac_ARG1
control.rds_CCTACGTAGGATAATC-1	control	-0.0805729	0.0954813	Mac_ARG1
control.rds_CCTACGTCAAATCCCA-1	control	0.106707	0.0335021	Mac_ARG1
control.rds_CCTATCGAGAGCATCG-1	control	0.254421	0.0652486	Mac_ARG1
control.rds_CCTATCGAGAGCTTTC-1	control	-0.08227	0.0979604	Mac_ARG1
control.rds_CCTATCGCATGATAGA-1	control	-0.0373737	0.191967	Mac_ARG1
control.rds_CCTATCGGTGACCGAA-1	control	0.150994	0.0831694	Mac_ARG1
control.rds_CCTATCGTCAACGTGT-1	control	-0.114436	0.149076	Mac_ARG1
control.rds_CCTATCGTCGCTACGG-1	control	0.128054	0.179861	Mac_ARG1
control.rds_CCTCAACAGAATTCAG-1	control	0.279306	0.260611	Mac_ARG1
control.rds_CCTCAACAGCGAGAAA-1	control	-0.131236	0.380476	Mac_ARG1
control.rds_CCTCAACCAACCGACC-1	control	-0.00972878	0.0339707	Mac_ARG1
control.rds_CCTCAACCACGCGTCA-1	control	0.216647	0.185565	Mac_ARG1
control.rds_CCTCAACCACTTGTGA-1	control	-0.0389408	0.085055	Mac_ARG1
control.rds_CCTCAACGTTAGAAAC-1	control	0.0953968	0.26919	Mac_ARG1
control.rds_CCTCAACTCGTCGATA-1	control	0.171481	0.439881	Mac_ARG1
control.rds_CCTCACAAGAGTCACG-1	control	0.0978692	0.259459	Mac_ARG1
control.rds_CCTCACAAGGGACTGT-1	control	0.02291	0.163681	Mac_ARG1
control.rds_CCTCACAGTCACAGAG-1	control	-0.0247093	0.260047	Mac_ARG1
control.rds_CCTCACATCTACCTTA-1	control	-0.16735	0.209773	Mac_ARG1
control.rds_CCTCACATCTCTCTAA-1	control	0.12814	0.281018	Mac_ARG1
control.rds_CCTCAGTAGGCCCACT-1	control	-0.0135668	0.153762	Mac_ARG1
control.rds_CCTCAGTGTCAGGTAG-1	control	0.134021	0.102581	Mac_ARG1
control.rds_CCTCAGTGTCGCATCG-1	control	-0.089774	0.124397	Mac_ARG1
control.rds_CCTCAGTGTCGGTACC-1	control	0.0472839	0.236641	Mac_ARG1
control.rds_CCTCAGTTCGATTGAC-1	control	-0.0419261	0.223005	Mac_ARG1
control.rds_CCTCAGTTCTCAACCC-1	control	-0.0812824	0.190197	Mac_ARG1
control.rds_CCTCATGAGACATAAC-1	control	0.170936	0.226992	Mac_ARG1
control.rds_CCTCATGCAACACAAA-1	control	-0.0892108	0.143251	Mac_ARG1
control.rds_CCTCATGCATGGCACC-1	control	-0.0302646	0.0720302	Mac_HERC6
control.rds_CCTCATGGTTTACGAC-1	control	-0.0105276	0.234747	Mac_ARG1
control.rds_CCTCATGTCATTGAGC-1	control	0.0259334	0.151221	Mac_HERC6
control.rds_CCTCCAAAGATTGGGC-1	control	0.0253022	0.215966	Mac_ARG1
control.rds_CCTCCAAGTCAACATC-1	control	0.0798305	0.396755	Mac_ARG1
control.rds_CCTCCAAGTGCATACT-1	control	0.19193	0.0373378	Mac_ARG1
control.rds_CCTCCAATCTTAGCTT-1	control	-0.0237317	0.0223332	Mac_ARG1
control.rds_CCTCCTCAGATTCGCT-1	control	0.143901	0.347867	Mac_ARG1
control.rds_CCTCCTCAGTTACGAA-1	control	-0.0341274	0.128549	Mac_ARG1
control.rds_CCTCCTCAGTTCCATG-1	control	-0.0027212	0.191264	Mac_ARG1
control.rds_CCTCCTCTCTTCCCAG-1	control	0.21132	0.141218	Mac_ARG1
control.rds_CCTCTAGAGGCCTGCT-1	control	0.114037	0.272232	Mac_ARG1
control.rds_CCTCTAGGTGCATGTT-1	control	-0.191681	0.0568323	Mac_ARG1
control.rds_CCTCTCCAGGAACTAT-1	control	-0.00227414	0.083772	Mac_ARG1
control.rds_CCTCTCCCAATCTAGC-1	control	0.0202917	0.186067	Mac_ARG1
control.rds_CCTCTCCCATCACGGC-1	control	-0.0980157	0.217401	Mac_ARG1
control.rds_CCTCTCCTCCTAGCGG-1	control	0.228552	0.164631	Mac_ARG1
control.rds_CCTCTCCTCTAGACCA-1	control	0.203648	0.118415	Mac_ARG1
control.rds_CCTCTCCTCTTAGCTT-1	control	0.17452	0.110495	Mac_ARG1
control.rds_CCTGCATCAAAGGGCT-1	control	0.156987	0.096561	Mac_ARG1
control.rds_CCTGCATCACATATCG-1	control	0.0856246	0.0918048	Mac_ARG1
control.rds_CCTGCATCAGTCGAGA-1	control	-0.0179627	0.164198	Mac_ARG1
control.rds_CCTGCATGTCGTCAGC-1	control	0.0452688	0.184439	Mac_ARG1
control.rds_CCTGCATTCAGTCACA-1	control	-0.0264211	0.125656	Mac_ARG1
control.rds_CCTGCATTCCGGTTCT-1	control	0.187046	0.297363	Mac_ARG1
control.rds_CCTGCATTCGAGAATA-1	control	0.363022	0.301196	Mac_ARG1
control.rds_CCTGCATTCTCATTGT-1	control	0.113301	0.164402	Mac_ARG1
control.rds_CCTGCATTCTGTAACG-1	control	0.0922717	0.0845098	Mac_ARG1
control.rds_CCTGTTGAGGATTTAG-1	control	0.080358	0.291343	Mac_ARG1
control.rds_CCTGTTGAGTTCACTG-1	control	0.216171	0.0238504	Mac_ARG1
control.rds_CCTGTTGGTAGGTCAG-1	control	0.0862753	0.256121	Mac_ARG1
control.rds_CCTGTTGGTGTAACGG-1	control	0.0283419	0.0864921	Mac_ARG1
control.rds_CCTGTTGTCGGTAAGG-1	control	-0.0538232	0.169222	Mac_ARG1
control.rds_CCTTCAGAGTCTAGCT-1	control	0.118446	0.207481	Mac_ARG1
control.rds_CCTTCAGAGTGGTGGT-1	control	-0.132583	0.133971	Mac_ARG1
control.rds_CCTTCAGGTCAACCAT-1	control	0.123488	0.225905	Mac_ARG1
control.rds_CCTTCAGGTGCTGTCG-1	control	-0.167233	0.232919	Mac_ARG1
control.rds_CCTTCAGGTTATGACC-1	control	0.0709692	0.15803	Mac_ARG1
control.rds_CCTTCAGGTTTAGAGA-1	control	-0.0693006	0.129512	Mac_ARG1
control.rds_CCTTGTGGTTGTAGCT-1	control	0.261427	0.267159	Mac_ARG1
control.rds_CCTTTGGCAGAACTAA-1	control	0.00453014	0.089136	Mac_ARG1
control.rds_CCTTTGGGTGCTATTG-1	control	-0.118315	0.0235525	Mac_ARG1
control.rds_CCTTTGGTCAAGGACG-1	control	-0.161816	0.0677522	Mac_ARG1
control.rds_CGAAGGAAGCGCAATG-1	control	-0.166252	0.174839	Mac_ARG1
control.rds_CGAAGGAAGCGCCTCA-1	control	-0.0593578	0.0240085	Mac_HERC6
control.rds_CGAAGTTAGCACTGGA-1	control	-0.0447561	0.129235	Mac_ARG1
control.rds_CGAAGTTAGTAATTGG-1	control	0.122062	0.155097	Mac_ARG1
control.rds_CGAAGTTAGTGGATAT-1	control	0.0161938	0.340752	Mac_ARG1
control.rds_CGAAGTTCACGAAAGC-1	control	0.140664	0.123665	Mac_HERC6
control.rds_CGAAGTTCAGCTATTG-1	control	-0.0602939	0.0983111	Mac_ARG1
control.rds_CGAAGTTCAGTAGTTC-1	control	-0.0492705	0.0994079	Mac_ARG1
control.rds_CGAAGTTGTAACATGA-1	control	-0.0932358	0.193715	Mac_ARG1
control.rds_CGAAGTTTCCTCACCA-1	control	0.00502056	0.290871	Mac_ARG1
control.rds_CGAATTGAGGCTCTAT-1	control	0.00373245	0.0724556	Mac_ARG1
control.rds_CGAATTGAGTTTCAGC-1	control	-0.286981	0.246432	Mac_ARG1
control.rds_CGAATTGCACGAGAAC-1	control	0.0366978	0.0911044	Mac_ARG1
control.rds_CGAATTGCAGAGGGTT-1	control	-0.0489364	0.198516	Mac_ARG1
control.rds_CGAATTGGTATCGTAC-1	control	-0.0568667	0.0706486	Mac_ARG1
control.rds_CGAATTGGTGAAGCTG-1	control	0.474077	0.543402	Mac_ARG1
control.rds_CGACAGCAGCCTTTCC-1	control	0.100891	0.111241	Mac_ARG1
control.rds_CGACAGCAGCGTTGTT-1	control	-0.0809027	0.205814	Mac_ARG1
control.rds_CGACAGCGTATAGGAT-1	control	0.0872009	0.145215	Mac_ARG1
control.rds_CGACAGCGTGCGTGCT-1	control	-0.154873	0.0790814	Mac_ARG1
control.rds_CGACAGCTCAGACCGC-1	control	0.220134	0.172933	Mac_ARG1
control.rds_CGAGAAGAGGTCTACT-1	control	0.0825087	0.168534	Mac_ARG1
control.rds_CGAGAAGCACACGCCA-1	control	0.116002	0.151147	Mac_ARG1
control.rds_CGAGAAGCACAGACGA-1	control	0.0203071	0.172102	Mac_ARG1
control.rds_CGAGAAGCACTACGGC-1	control	-0.13794	0.211518	Mac_ARG1
control.rds_CGAGAAGCATCGATGT-1	control	-0.0304193	0.265954	Mac_ARG1
control.rds_CGAGAAGGTCAGGTGA-1	control	0.108997	0.356081	Mac_ARG1
control.rds_CGAGAAGGTCCCTGAG-1	control	0.0931141	0.204985	Mac_ARG1
control.rds_CGAGAAGTCATGAAAG-1	control	-0.0596506	0.0607124	Mac_ARG1
control.rds_CGAGAAGTCTTCGGAA-1	control	0.138946	0.281084	Mac_ARG1
control.rds_CGAGGAAAGTGCTCAT-1	control	0.182465	0.206749	Mac_ARG1
control.rds_CGAGGAACACCCAATA-1	control	0.0736793	0.306652	Mac_ARG1
control.rds_CGAGGCTAGTAGGCCA-1	control	-0.0360557	0.12117	Mac_ARG1
control.rds_CGAGGCTTCAAATAGG-1	control	0.104251	0.151319	Mac_ARG1
control.rds_CGAGGCTTCGCCAACG-1	control	-0.0621005	0.171762	Mac_ARG1
control.rds_CGAGGCTTCGCCATAA-1	control	0.0584062	0.138846	Mac_ARG1
control.rds_CGAGTGCAGAGACAAG-1	control	0.101811	0.288892	Mac_ARG1
control.rds_CGAGTGCAGAGGGTAA-1	control	0.0116205	0.188949	Mac_ARG1
control.rds_CGAGTGCAGTGTCATC-1	control	-0.00433194	0.174208	Mac_ARG1
control.rds_CGAGTGCTCCTTCTTC-1	control	-0.121705	0.263076	Mac_ARG1
control.rds_CGAGTTACAATAGAGT-1	control	-0.0671854	0.00032681	Mac_ARG1
control.rds_CGAGTTACACAACCGC-1	control	0.0641121	0.21475	Mac_ARG1
control.rds_CGAGTTACACAATGCT-1	control	0.0408104	0.193169	Mac_ARG1
control.rds_CGAGTTACACCCGTAG-1	control	0.136908	0.133109	Mac_ARG1
control.rds_CGAGTTAGTTACAGCT-1	control	-0.0975725	0.154581	Mac_ARG1
control.rds_CGAGTTAGTTTCGACA-1	control	0.447628	0.328001	Mac_ARG1
control.rds_CGAGTTATCAAACGAA-1	control	0.175065	0.471206	Mac_ARG1
control.rds_CGATCGGAGAATTTGG-1	control	0.120872	0.0295283	Mac_ARG1
control.rds_CGATCGGAGCCAAGTG-1	control	0.151772	0.23763	Mac_ARG1
control.rds_CGATCGGAGCGGATCA-1	control	0.0932846	0.183486	Mac_ARG1
control.rds_CGATCGGAGTCCCGGT-1	control	-0.0389034	0.200158	Mac_ARG1
control.rds_CGATCGGGTTGCATCA-1	control	0.0505037	0.181136	Mac_ARG1
control.rds_CGATCGGTCCCTGTTG-1	control	0.0708542	0.0805195	Mac_ARG1
control.rds_CGATCGGTCTCACGAA-1	control	0.245808	0.151586	Mac_ARG1
control.rds_CGATGCGAGCGATTCT-1	control	-0.247923	0.120538	Mac_ARG1
control.rds_CGATGCGAGTAAGAGG-1	control	0.187159	0.162828	Mac_AMCF-II
control.rds_CGATGCGCAACACGTT-1	control	0.0676406	0.098382	Mac_ARG1
control.rds_CGATGCGCACTGTCCT-1	control	0.183646	0.238419	Mac_ARG1
control.rds_CGATGCGGTGTCGCTG-1	control	-0.185964	0.071895	Mac_ARG1
control.rds_CGATGCGGTTCAATCG-1	control	-0.0120378	0.149459	Mac_ARG1
control.rds_CGATGGCAGATAGCTA-1	control	-0.128428	0.135587	Mac_AMCF-II
control.rds_CGATGGCCATTGACCA-1	control	0.00513665	0.102933	Mac_ARG1
control.rds_CGATGGCGTACTCAAC-1	control	-0.207817	0.046762	Mac_ARG1
control.rds_CGATGGCGTTGTACGT-1	control	0.150451	0.273929	Mac_ARG1
control.rds_CGATGGCTCACCCTCA-1	control	0.178759	0.147812	Mac_ARG1
control.rds_CGATGGCTCGTACACA-1	control	0.0644938	0.272745	Mac_ARG1
control.rds_CGCAGGTCAGTCACGC-1	control	0.0465425	0.0768138	Mac_ARG1
control.rds_CGCAGGTGTATACCTG-1	control	-0.204181	0.374261	Mac_ARG1
control.rds_CGCAGGTGTGCAGATG-1	control	0.0949513	0.142021	Mac_ARG1
control.rds_CGCAGGTTCACACCGG-1	control	-0.00771307	0.249967	Mac_ARG1
control.rds_CGCAGGTTCAGATGCT-1	control	-0.132234	0.14151	Mac_ARG1
control.rds_CGCAGGTTCTTCCAGC-1	control	0.104176	0.114017	Mac_ARG1
control.rds_CGCATAAAGCTAGCCC-1	control	0.293397	0.0893945	Mac_ARG1
control.rds_CGCATAAAGTTTGCTG-1	control	-0.161205	0.155996	Mac_ARG1
control.rds_CGCATAACAATGACCT-1	control	0.00409442	0.195686	Mac_ARG1
control.rds_CGCATAACACTGTGAT-1	control	0.111917	0.141346	Mac_ARG1
control.rds_CGCATAACATCTCAAG-1	control	-0.0338305	0.171057	Mac_ARG1
control.rds_CGCATAAGTTGTCCCT-1	control	0.0175082	0.124582	Mac_ARG1
control.rds_CGCATGGAGATTGTGA-1	control	0.13268	0.238045	Mac_ARG1
control.rds_CGCATGGCAAATGGCG-1	control	0.101895	0.276411	Mac_ARG1
control.rds_CGCATGGCAATGAAAC-1	control	0.189551	0.0797791	Mac_AMCF-II
control.rds_CGCATGGCAGAGTTCT-1	control	-0.169301	0.106737	Mac_ARG1
control.rds_CGCATGGTCAGATGCT-1	control	-0.0386149	0.19445	Mac_ARG1
control.rds_CGCATGGTCCTCACCA-1	control	-0.044691	0.224791	Mac_ARG1
control.rds_CGCCAGAAGAGGTATT-1	control	-0.0319455	0.099531	Mac_ARG1
control.rds_CGCCAGAGTCACTTAG-1	control	0.051132	0.194409	Mac_ARG1
control.rds_CGCCAGAGTGTGAATA-1	control	-0.0464043	0.0522526	Mac_ARG1
control.rds_CGCCATTAGCATGATA-1	control	0.0566923	0.217655	Mac_ARG1
control.rds_CGCCATTAGGCATCAG-1	control	0.0468595	0.254161	Mac_ARG1
control.rds_CGCCATTCAGTAACGG-1	control	-0.0524673	0.252127	Mac_ARG1
control.rds_CGCCATTTCAGCGGAA-1	control	-0.0227604	0.10798	Mac_ARG1
control.rds_CGCCATTTCTCACGAA-1	control	0.0600002	0.0616771	Mac_ARG1
control.rds_CGCGTGAAGAGATCGC-1	control	-0.0240659	0.217934	Mac_ARG1
control.rds_CGCGTGACAAAGCGTG-1	control	0.0415926	0.144404	Mac_ARG1
control.rds_CGCGTGATCCGCGGAT-1	control	0.125638	0.247668	Mac_ARG1
control.rds_CGCGTGATCCGGTAAT-1	control	0.0917225	0.282696	Mac_ARG1
control.rds_CGCGTGATCGTTCATT-1	control	0.0255197	0.218509	Mac_ARG1
control.rds_CGCGTGATCTTCGTGC-1	control	0.188442	0.124599	Mac_ARG1
control.rds_CGGAACCAGATTGGGC-1	control	-0.238713	0.0452834	Mac_ARG1
control.rds_CGGAACCAGGTTACCT-1	control	0.0492317	0.147592	Mac_ARG1
control.rds_CGGAACCAGTCACACT-1	control	-0.225666	0.265309	Mac_ARG1
control.rds_CGGAACCCAATTGGTC-1	control	0.0814654	0.156282	Mac_ARG1
control.rds_CGGAACCGTCCATACA-1	control	-0.00305841	0.233609	Mac_ARG1
control.rds_CGGAATTCAATGCTCA-1	control	0.213051	0.112782	Mac_ARG1
control.rds_CGGAATTCACAGCCTG-1	control	0.107895	0.266103	Mac_ARG1
control.rds_CGGAATTGTCGTTGGC-1	control	-0.0138519	0.295869	Mac_ARG1
control.rds_CGGAATTGTCTAGATC-1	control	-0.0232608	0.225597	Mac_ARG1
control.rds_CGGAATTTCCGTTGAA-1	control	-0.161617	0.182999	Mac_ARG1
control.rds_CGGACACCAAGGGTCA-1	control	0.180902	0.162937	Mac_AMCF-II
control.rds_CGGACACTCACAGTGT-1	control	0.20219	0.212429	Mac_ARG1
control.rds_CGGAGAACAAATACAG-1	control	0.0452929	0.260888	Mac_ARG1
control.rds_CGGAGAAGTATCCCAA-1	control	0.0278614	0.169867	Mac_ARG1
control.rds_CGGAGAAGTATTCTCT-1	control	0.312461	0.216978	Mac_ARG1
control.rds_CGGAGAAGTTGTCATG-1	control	0.0259542	0.139845	Mac_ARG1
control.rds_CGGAGAATCCTGTTAT-1	control	-0.0194142	0.150072	Mac_ARG1
control.rds_CGGCAGTAGTTGGACG-1	control	0.104179	0.288038	Mac_ARG1
control.rds_CGGCAGTTCTACAGGT-1	control	-0.147655	0.234114	Mac_ARG1
control.rds_CGGGACTAGAAGTGTT-1	control	-0.077982	0.0566317	Mac_ARG1
control.rds_CGGGACTAGCACACCC-1	control	0.121922	0.166502	Mac_ARG1
control.rds_CGGGACTCAATCGCCG-1	control	-0.0576233	0.121319	Mac_ARG1
control.rds_CGGGACTCACGACCTG-1	control	0.265162	0.186571	Mac_ARG1
control.rds_CGGGACTGTCTTGGTA-1	control	-0.0282283	0.0948831	Mac_ARG1
control.rds_CGGGACTGTTTACCTT-1	control	0.109145	0.230247	Mac_ARG1
control.rds_CGGGACTTCCCTCGTA-1	control	-0.0639731	0.275416	Mac_ARG1
control.rds_CGGGACTTCGTGGAAG-1	control	-0.183189	0.0402774	Mac_ARG1
control.rds_CGGGCATAGATCGCCC-1	control	-0.113649	0.148206	Mac_ARG1
control.rds_CGGGCATAGGTGAGCT-1	control	-0.128093	0.107136	Mac_ARG1
control.rds_CGGGCATCACAAGTTC-1	control	-0.0993342	0.055293	Mac_ARG1
control.rds_CGGGCATTCATAGGCT-1	control	0.0549853	0.327473	Mac_ARG1
control.rds_CGGGCATTCTAATTCC-1	control	-0.058507	0.0889183	Mac_ARG1
control.rds_CGGGTCAAGAGAGTGA-1	control	-0.0349534	0.179323	Mac_ARG1
control.rds_CGGGTCAAGGAACGCT-1	control	-0.0771141	0.102155	Mac_ARG1
control.rds_CGGGTCAAGTCTCCTC-1	control	-0.0836722	0.136333	Mac_ARG1
control.rds_CGGGTCACAGCTGAGA-1	control	0.224478	0.161722	Mac_ARG1
control.rds_CGGGTCAGTTGCTCAA-1	control	0.203403	0.0995922	Mac_ARG1
control.rds_CGGGTGTCATCGCTGG-1	control	-0.00775477	0.0877606	Mac_ARG1
control.rds_CGGGTGTTCAAGTCTG-1	control	0.199709	0.223986	Mac_ARG1
control.rds_CGGTCAGGTATCAGCT-1	control	0.13599	0.131296	Mac_ARG1
control.rds_CGGTCAGGTGAATTAG-1	control	-0.129769	0.273036	Mac_ARG1
control.rds_CGTAAGTAGAAGTCTA-1	control	-0.0954021	0.147246	Mac_ARG1
control.rds_CGTAAGTAGCCTAGGA-1	control	-0.0220303	0.00215819	Mac_ARG1
control.rds_CGTAAGTAGGACAGCT-1	control	0.0566116	0.18869	Mac_ARG1
control.rds_CGTAAGTAGTATTAGG-1	control	0.0219981	0.220223	Mac_ARG1
control.rds_CGTAATGAGGTCGTGA-1	control	0.295598	0.18988	Mac_ARG1
control.rds_CGTAATGAGTATAGGT-1	control	0.122745	0.286875	Mac_ARG1
control.rds_CGTAGTACACGTCTCT-1	control	-0.0718303	0.220062	Mac_ARG1
control.rds_CGTAGTACAGTCTGGC-1	control	-0.0119053	0.162461	Mac_ARG1
control.rds_CGTAGTAGTATGGGAC-1	control	0.0463106	0.193161	Mac_ARG1
control.rds_CGTAGTAGTGCCTTTC-1	control	0.0262627	0.372727	Mac_ARG1
control.rds_CGTCAAAGTACGCTAT-1	control	0.0783645	0.291959	Mac_ARG1
control.rds_CGTCAAATCATTATCC-1	control	0.248282	0.0623967	Mac_ARG1
control.rds_CGTCAAATCGTTATCT-1	control	-0.171424	0.112835	Mac_ARG1
control.rds_CGTCCATAGCTACTAC-1	control	0.0989546	0.183649	Mac_ARG1
control.rds_CGTCCATAGTTGCGAG-1	control	0.205895	0.159058	Mac_ARG1
control.rds_CGTCCATCAGGATGAC-1	control	-0.0510068	0.0909266	Mac_ARG1
control.rds_CGTCCATTCCACCTGT-1	control	-0.161734	0.120562	Mac_ARG1
control.rds_CGTCCATTCTGTCCCA-1	control	0.00129032	0.180531	Mac_ARG1
control.rds_CGTGATAGTCAGGTAG-1	control	0.0217099	0.103686	Mac_ARG1
control.rds_CGTGATAGTTTCGATG-1	control	-0.163441	0.17539	Mac_ARG1
control.rds_CGTGATATCAGGAAGC-1	control	0.00963659	0.144813	Mac_ARG1
control.rds_CGTGCTTAGAAGGCTC-1	control	-0.212728	0.231267	Mac_ARG1
control.rds_CGTGCTTAGATTGAGT-1	control	0.0396614	0.0787441	Mac_ARG1
control.rds_CGTGCTTCACATGGTT-1	control	0.10019	0.122865	Mac_ARG1
control.rds_CGTGCTTCACTACACA-1	control	0.303224	0.169342	Mac_ARG1
control.rds_CGTGCTTGTACCTAAC-1	control	-0.125751	0.176926	Mac_ARG1
control.rds_CGTGCTTTCCCAGGCA-1	control	-0.171346	-0.159024	Mac_ARG1
control.rds_CGTGTCTGTATCGCTA-1	control	-0.0119336	0.130859	Mac_ARG1
control.rds_CGTGTCTGTATTTCTC-1	control	-0.0207859	0.245862	Mac_ARG1
control.rds_CGTGTCTTCGAGATAA-1	control	0.023979	0.281732	Mac_ARG1
control.rds_CGTTAGAGTGTTAAAG-1	control	0.018566	0.111032	Mac_ARG1
control.rds_CGTTAGAGTTCAAGGG-1	control	-0.165013	0.231381	Mac_ARG1
control.rds_CGTTAGAGTTTCCCAC-1	control	0.122774	-0.00796136	Mac_ARG1
control.rds_CGTTCTGAGCTTCATG-1	control	-0.07229	0.145042	Mac_ARG1
control.rds_CGTTCTGGTCCGAAAG-1	control	-0.0827834	0.134616	Mac_ARG1
control.rds_CGTTCTGGTTACGCCG-1	control	0.0952959	0.306025	Mac_AMCF-II
control.rds_CGTTCTGTCACAACCA-1	control	0.024547	0.0771121	Mac_ARG1
control.rds_CGTTGGGGTGACATCT-1	control	0.308002	0.363445	Mac_ARG1
control.rds_CTAACCCAGTGAATAC-1	control	0.0771781	0.141077	Mac_ARG1
control.rds_CTAACCCGTCTGCAAT-1	control	-0.0932229	0.124476	Mac_ARG1
control.rds_CTAACCCTCAAGTAAG-1	control	-0.0808726	0.135941	Mac_ARG1
control.rds_CTAACTTAGACTCTTG-1	control	0.251337	0.230855	Mac_ARG1
control.rds_CTAACTTAGTTGCCCG-1	control	0.0994685	0.123864	Mac_ARG1
control.rds_CTAACTTCACCGTCGA-1	control	-0.0253522	0.103404	Mac_ARG1
control.rds_CTAACTTCACTACTTT-1	control	-0.0789257	-0.00160609	Mac_ARG1
control.rds_CTAACTTCAGGGCTTC-1	control	0.0409771	0.0776648	Mac_ARG1
control.rds_CTAACTTCATCGATAC-1	control	0.108285	0.141492	Mac_ARG1
control.rds_CTAACTTTCATGACAC-1	control	0.176849	0.161258	Mac_ARG1
control.rds_CTAACTTTCATGGAGG-1	control	0.0915462	0.112987	Mac_ARG1
control.rds_CTAAGTGAGGTCGTAG-1	control	0.0556139	0.151975	Mac_ARG1
control.rds_CTAAGTGCATAACAGA-1	control	-0.166191	0.146906	Mac_ARG1
control.rds_CTAAGTGTCCAAGGGA-1	control	0.089921	0.183906	Mac_ARG1
control.rds_CTAAGTGTCTACACAG-1	control	0.0936547	0.106626	Mac_ARG1
control.rds_CTAAGTGTCTCAGTCC-1	control	-0.187374	0.1026	Mac_ARG1
control.rds_CTACAGACAGTATGAA-1	control	0.163252	0.16182	Mac_ARG1
control.rds_CTACAGAGTCAGCGTC-1	control	0.0815776	0.257112	Mac_ARG1
control.rds_CTACATTAGCATGAAT-1	control	0.0763604	0.2131	Mac_ARG1
control.rds_CTACATTAGGAACATT-1	control	-0.0021974	0.151405	Mac_ARG1
control.rds_CTACATTCACTGAGGA-1	control	0.0155171	0.20286	Mac_ARG1
control.rds_CTACATTGTAAGTCAA-1	control	0.0508965	0.175033	Mac_ARG1
control.rds_CTACATTTCCTCTTTC-1	control	0.119743	0.278424	Mac_ARG1
control.rds_CTACATTTCGCACGAC-1	control	0.110299	0.0591241	Mac_ARG1
control.rds_CTACCCAAGCGTGAGT-1	control	-0.00195933	0.13607	Mac_ARG1
control.rds_CTACCCATCGTACACA-1	control	-0.0927943	0.233705	Mac_ARG1
control.rds_CTACCCATCTTTCGAT-1	control	0.0325521	0.190099	Mac_ARG1
control.rds_CTACCTGAGTCTAGCT-1	control	0.151264	0.156332	Mac_ARG1
control.rds_CTACCTGCAACAAAGT-1	control	-0.0383617	0.19891	Mac_ARG1
control.rds_CTACCTGCAGCGGTTC-1	control	0.0431486	0.0751223	Mac_ARG1
control.rds_CTACGGGAGACCATTC-1	control	0.0541443	0.131606	Mac_HERC6
control.rds_CTACGGGCACAATGAA-1	control	0.111369	0.298304	Mac_ARG1
control.rds_CTACGGGCAGGTGAGT-1	control	0.0947442	0.150693	Mac_ARG1
control.rds_CTACGGGCAGTGCCTG-1	control	0.365642	0.323716	Mac_ARG1
control.rds_CTACGGGGTCAGTCCG-1	control	0.343141	0.245107	Mac_ARG1
control.rds_CTACGGGGTGGGCTCT-1	control	-0.180721	0.173841	Mac_ARG1
control.rds_CTACGGGTCTGCCTCA-1	control	0.020777	0.25923	Mac_ARG1
control.rds_CTACTATAGCTCATAC-1	control	-0.0163375	0.168238	Mac_ARG1
control.rds_CTACTATCACCCATAA-1	control	0.11259	0.152925	Mac_ARG1
control.rds_CTACTATGTCTGTGCG-1	control	-0.0176135	0.273507	Mac_ARG1
control.rds_CTACTATGTTGCTGAT-1	control	0.0861817	0.210684	Mac_ARG1
control.rds_CTACTATTCCCTTCCC-1	control	-0.0974535	0.00399525	Mac_ARG1
control.rds_CTACTATTCGCTGATA-1	control	-0.0196132	0.222346	Mac_ARG1
control.rds_CTAGACACAGGCGAAT-1	control	0.0740834	0.17855	Mac_ARG1
control.rds_CTAGACACATCCTATT-1	control	0.140604	0.0508223	Mac_ARG1
control.rds_CTAGACACATTGAAGA-1	control	0.379666	0.385757	Mac_ARG1
control.rds_CTAGACAGTAGACGGT-1	control	0.0833247	0.0119655	Mac_ARG1
control.rds_CTAGACATCACTGCTC-1	control	-0.108651	0.0798516	Mac_ARG1
control.rds_CTAGACATCCATTGGA-1	control	0.0160961	0.292275	Mac_ARG1
control.rds_CTAGACATCGTAACAC-1	control	-0.0796142	0.203662	Mac_ARG1
control.rds_CTAGGTAAGAGAGGGC-1	control	0.0623216	0.166396	Mac_ARG1
control.rds_CTAGGTAAGGGTAATT-1	control	-0.0310317	0.212316	Mac_ARG1
control.rds_CTAGGTACAACGGGTA-1	control	0.095915	0.131693	Mac_ARG1
control.rds_CTAGGTACACCCTTGT-1	control	0.180375	0.0247489	Mac_ARG1
control.rds_CTATAGGTCATGAGTC-1	control	-0.00471111	0.261525	Mac_ARG1
control.rds_CTATAGGTCCTCTCGA-1	control	0.138598	0.128736	Mac_ARG1
control.rds_CTATAGGTCGAGATGG-1	control	-0.0407518	0.227158	Mac_ARG1
control.rds_CTATCCGAGCACTCCG-1	control	0.0330387	0.26421	Mac_ARG1
control.rds_CTATCCGAGCAGTACG-1	control	0.0521958	0.155824	Mac_AMCF-II
control.rds_CTATCCGCAATGAACA-1	control	-0.0662843	0.142507	Mac_ARG1
control.rds_CTATCCGCACTTCATT-1	control	-0.0149784	0.118971	Mac_ARG1
control.rds_CTATCCGCATGCCGGT-1	control	-0.125298	0.285226	Mac_ARG1
control.rds_CTATCCGGTGAATATG-1	control	-0.0967276	0.192161	Mac_ARG1
control.rds_CTATCCGTCGACATAC-1	control	0.171217	0.265905	Mac_ARG1
control.rds_CTATCCGTCTTCACAT-1	control	-0.146212	0.143232	Mac_ARG1
control.rds_CTATCTAAGATAGCTA-1	control	0.321367	0.174522	Mac_ARG1
control.rds_CTATCTAAGTAAACGT-1	control	0.0310183	0.195002	Mac_ARG1
control.rds_CTATCTACAAGGACAC-1	control	0.0280805	0.219257	Mac_ARG1
control.rds_CTATCTAGTACGCTAT-1	control	-0.259023	0.182566	Mac_ARG1
control.rds_CTATCTATCACATCAG-1	control	0.0309818	0.105541	Mac_ARG1
control.rds_CTCAACCAGAGAGTGA-1	control	0.0932948	0.175961	Mac_ARG1
control.rds_CTCAACCCAGGACTTT-1	control	-0.174725	0.104215	Mac_ARG1
control.rds_CTCAACCTCGTACACA-1	control	0.279546	0.219432	Mac_ARG1
control.rds_CTCAAGACAAGATCCT-1	control	0.205349	0.265513	Mac_ARG1
control.rds_CTCAAGAGTAACATCC-1	control	-0.00425448	0.186454	Mac_ARG1
control.rds_CTCAAGATCATCTACT-1	control	0.0298532	0.180597	Mac_ARG1
control.rds_CTCAAGATCCACTGAA-1	control	-0.029123	0.21547	Mac_ARG1
control.rds_CTCAAGATCGTACCTC-1	control	0.161207	0.261556	Mac_ARG1
control.rds_CTCAAGATCTAGAGCT-1	control	0.0632892	0.231577	Mac_ARG1
control.rds_CTCAATTAGACAGCGT-1	control	-0.185499	0.125923	Mac_ARG1
control.rds_CTCAATTCACCTGCAG-1	control	0.0588472	0.18226	Mac_ARG1
control.rds_CTCAATTCACTTTAGG-1	control	-0.140192	0.123714	Mac_ARG1
control.rds_CTCACTGAGAACTTCC-1	control	0.123188	0.0947383	Mac_ARG1
control.rds_CTCACTGAGTTACGTC-1	control	-0.107553	0.254357	Mac_ARG1
control.rds_CTCACTGCAGATTAAG-1	control	0.0146088	0.172064	Mac_ARG1
control.rds_CTCACTGTCCAAGCAT-1	control	0.0294677	0.173478	Mac_ARG1
control.rds_CTCAGAAAGATTGCGG-1	control	-0.0331306	0.134996	Mac_ARG1
control.rds_CTCAGAATCGTAGCCG-1	control	0.161735	0.282934	Mac_ARG1
control.rds_CTCAGAATCGTTAGTG-1	control	0.245363	0.227833	Mac_ARG1
control.rds_CTCAGAATCTGGAAGG-1	control	0.0398387	0.110602	Mac_ARG1
control.rds_CTCAGGGCAATAGGGC-1	control	0.0929636	0.154417	Mac_HERC6
control.rds_CTCAGGGGTAGCTTAC-1	control	-0.0351082	0.191519	Mac_ARG1
control.rds_CTCAGGGGTGCAACGA-1	control	0.0725387	0.224606	Mac_ARG1
control.rds_CTCAGTCAGTGAGCCA-1	control	-0.196401	0.194693	Mac_ARG1
control.rds_CTCAGTCGTGGAAGTC-1	control	0.143679	0.211299	Mac_ARG1
control.rds_CTCAGTCTCATCGCCT-1	control	-0.0358701	0.25104	Mac_ARG1
control.rds_CTCATCGGTAGCTCGC-1	control	-0.066609	0.23846	Mac_ARG1
control.rds_CTCATCGTCTTGCGCT-1	control	0.169936	0.0735218	Mac_ARG1
control.rds_CTCATGCGTCAGACTT-1	control	-0.156958	-0.138866	Mac_ARG1
control.rds_CTCATGCGTGGTCTTA-1	control	0.199593	0.271072	Mac_ARG1
control.rds_CTCATTAAGAAGCCAC-1	control	0.036899	0.129984	Mac_AMCF-II
control.rds_CTCATTACAAGACAAT-1	control	-0.0138213	0.20171	Mac_ARG1
control.rds_CTCATTACACGATAGG-1	control	0.0144245	0.166305	Mac_ARG1
control.rds_CTCATTAGTCATAACC-1	control	-0.0910403	0.321294	Mac_ARG1
control.rds_CTCCAACAGTCCCAAT-1	control	0.065692	0.209548	Mac_ARG1
control.rds_CTCCAACGTACGAGTG-1	control	-0.0395544	0.178689	Mac_ARG1
control.rds_CTCCAACTCTCACCCA-1	control	-0.0356892	0.0214157	Mac_ARG1
control.rds_CTCCACAAGGTTAAAC-1	control	0.0518544	0.265572	Mac_ARG1
control.rds_CTCCACATCAAACTGC-1	control	0.270401	0.171515	Mac_ARG1
control.rds_CTCCATGAGCAAGTCG-1	control	-0.0616337	0.236857	Mac_ARG1
control.rds_CTCCATGGTACCGTGC-1	control	-0.010383	0.212332	Mac_ARG1
control.rds_CTCCATGTCACAAGGG-1	control	-0.030939	0.122236	Mac_ARG1
control.rds_CTCCATGTCAGTGATC-1	control	0.0444017	0.243194	Mac_ARG1
control.rds_CTCCCAAAGTGGTTAA-1	control	0.148587	0.230688	Mac_ARG1
control.rds_CTCCCAAGTTGAGGAC-1	control	-0.00460198	0.104416	Mac_ARG1
control.rds_CTCCCAATCTTCGGTC-1	control	0.133221	0.084365	Mac_ARG1
control.rds_CTCCCTCCACTTCAGA-1	control	0.0302007	0.102462	Mac_ARG1
control.rds_CTCCCTCCAGGTCCGT-1	control	0.148033	0.330569	Mac_ARG1
control.rds_CTCCCTCCATTGTAGC-1	control	-0.00199292	0.282297	Mac_ARG1
control.rds_CTCCCTCTCATTGCTT-1	control	0.325291	0.168434	Mac_ARG1
control.rds_CTCCCTCTCTTGGATG-1	control	-0.189485	0.0992217	Mac_ARG1
control.rds_CTCCGATCATCGTCCT-1	control	0.0655	0.180963	Mac_ARG1
control.rds_CTCCGATGTCGCAACC-1	control	0.177556	0.182961	Mac_ARG1
control.rds_CTCCGATTCACATCAG-1	control	-0.0132518	0.103805	Mac_ARG1
control.rds_CTCCGATTCCATACTT-1	control	-0.0470624	0.0999938	Mac_ARG1
control.rds_CTCCGATTCTGATGGT-1	control	-0.0735159	0.117026	Mac_ARG1
control.rds_CTCCGATTCTGCATAG-1	control	-0.05982	0.17108	Mac_ARG1
control.rds_CTCCTCCCATGAGGGT-1	control	0.0905286	0.176725	Mac_ARG1
control.rds_CTCCTCCGTACTCGAT-1	control	-0.0283607	0.124372	Mac_ARG1
control.rds_CTCCTTTAGGACTAAT-1	control	-0.0184767	0.224984	Mac_ARG1
control.rds_CTCCTTTCAAATCGGG-1	control	0.217941	0.104619	Mac_ARG1
control.rds_CTCCTTTCAATTGGTC-1	control	-0.129556	0.0875797	Mac_ARG1
control.rds_CTCCTTTCATTGAAGA-1	control	0.0402527	0.20162	Mac_ARG1
control.rds_CTCCTTTGTGGAACCA-1	control	0.000179225	0.00446373	Mac_ARG1
control.rds_CTCCTTTGTTAAGGAT-1	control	-0.125378	0.116049	Mac_ARG1
control.rds_CTCCTTTTCGAGAAGC-1	control	0.14418	0.107215	Mac_ARG1
control.rds_CTCGAGGAGATAGTCA-1	control	0.00624698	0.241091	Mac_ARG1
control.rds_CTCGAGGAGTTGCATC-1	control	-0.0969086	0.107185	Mac_ARG1
control.rds_CTCGAGGGTAGGCAGT-1	control	0.141485	0.263068	Mac_ARG1
control.rds_CTCGAGGGTCACTACA-1	control	0.0244581	0.0455057	Mac_ARG1
control.rds_CTCGAGGGTCTCTCCA-1	control	0.0260903	0.282614	Mac_ARG1
control.rds_CTCGAGGTCTCAGGCG-1	control	0.022839	0.262277	Mac_ARG1
control.rds_CTCGAGGTCTCATTAC-1	control	0.357291	0.163155	Mac_ARG1
control.rds_CTCTCAGAGATGGTCG-1	control	0.236736	0.254167	Mac_ARG1
control.rds_CTCTCAGTCAGACAAA-1	control	0.0934866	0.15675	Mac_ARG1
control.rds_CTCTCAGTCTGCTGAA-1	control	0.254319	0.254624	Mac_ARG1
control.rds_CTCTCGAAGACTTCAC-1	control	-0.0785988	0.222195	Mac_ARG1
control.rds_CTCTCGAGTCTGATAC-1	control	-0.243394	0.168148	Mac_ARG1
control.rds_CTCTCGAGTTTACACG-1	control	0.379042	0.203478	Mac_ARG1
control.rds_CTCTCGATCCCGATCT-1	control	0.0228964	0.0820438	Mac_ARG1
control.rds_CTCTGGTGTAGGTCAG-1	control	0.143763	0.206515	Mac_ARG1
control.rds_CTCTGGTGTCTTCATT-1	control	-0.0542609	0.180663	Mac_ARG1
control.rds_CTCTGGTTCACGTCCT-1	control	-0.0193227	0.201102	Mac_ARG1
control.rds_CTCTGGTTCCGATGCG-1	control	-0.0673462	0.271397	Mac_ARG1
control.rds_CTCTGGTTCTCCAATT-1	control	-0.159436	0.0512514	Mac_ARG1
control.rds_CTGAATGCACTCAAGT-1	control	0.0637056	0.175331	Mac_ARG1
control.rds_CTGAATGGTATTCCGA-1	control	0.14502	0.311117	Mac_ARG1
control.rds_CTGAATGGTCAGGCAA-1	control	-0.00959013	0.267864	Mac_ARG1
control.rds_CTGAATGTCAGTCATG-1	control	-0.303097	0.044553	Mac_ARG1
control.rds_CTGAGCGCAGGCACTC-1	control	-0.041027	0.17067	Mac_ARG1
control.rds_CTGAGCGGTCTTTCTA-1	control	0.150125	0.307928	Mac_ARG1
control.rds_CTGAGCGGTGTCCATA-1	control	-0.0577125	0.111548	Mac_ARG1
control.rds_CTGAGGCAGACTTCAC-1	control	0.0444049	0.131345	Mac_ARG1
control.rds_CTGAGGCCAACGGCCT-1	control	-0.135115	0.0994148	Mac_ARG1
control.rds_CTGAGGCCACAAATAG-1	control	0.00201729	0.205245	Mac_ARG1
control.rds_CTGAGGCCAGACGATG-1	control	0.00451161	0.105784	Mac_ARG1
control.rds_CTGAGGCCAGGTCCGT-1	control	-0.0968819	0.25948	Mac_ARG1
control.rds_CTGAGGCCATCATTGG-1	control	0.119086	0.0183369	Mac_ARG1
control.rds_CTGAGGCGTCAAATCC-1	control	-0.161113	0.204755	Mac_ARG1
control.rds_CTGAGGCGTCTGTGCG-1	control	-0.0993014	0.0532498	Mac_ARG1
control.rds_CTGAGGCTCGGTCTGG-1	control	0.268402	0.191638	Mac_ARG1
control.rds_CTGATCCCAGTCAGCC-1	control	0.0670623	0.146832	Mac_ARG1
control.rds_CTGATCCGTGAGAGGG-1	control	0.0469674	0.262319	Mac_ARG1
control.rds_CTGATCCGTTAGGACG-1	control	-0.0319487	-0.0138422	Mac_ARG1
control.rds_CTGCAGGTCCGAAGGA-1	control	-0.0144331	0.159212	Mac_ARG1
control.rds_CTGCATCAGAGCCCAA-1	control	-0.020863	0.130769	Mac_ARG1
control.rds_CTGCATCCAATGAAAC-1	control	0.072134	0.26716	Mac_ARG1
control.rds_CTGCATCCATTGGGAG-1	control	0.105666	0.19761	Mac_ARG1
control.rds_CTGCATCGTAGATCCT-1	control	0.0819807	0.223899	Mac_ARG1
control.rds_CTGCATCGTAGTGGCA-1	control	-0.0466582	0.287882	Mac_ARG1
control.rds_CTGCATCGTGAGTAAT-1	control	-0.192163	0.107916	Mac_ARG1
control.rds_CTGCCATAGATCCAAA-1	control	-0.0545464	0.178247	Mac_ARG1
control.rds_CTGCCATGTCCTGGGT-1	control	0.110927	0.167257	Mac_ARG1
control.rds_CTGCCATTCTGGGAGA-1	control	0.100153	0.0534594	Mac_ARG1
control.rds_CTGCCTAAGAAACTAC-1	control	-0.00879083	0.244913	Mac_ARG1
control.rds_CTGCCTAAGCGGATCA-1	control	0.162117	0.17881	Mac_ARG1
control.rds_CTGCCTACAGTATACC-1	control	0.0562071	0.0269064	Mac_ARG1
control.rds_CTGCCTACATATCTGG-1	control	0.179587	0.144741	Mac_ARG1
control.rds_CTGCCTAGTACCCACG-1	control	0.12346	0.229694	Mac_ARG1
control.rds_CTGCCTAGTAGCGTTT-1	control	0.134542	0.217539	Mac_ARG1
control.rds_CTGCCTAGTGTGAGCA-1	control	0.0585179	0.105572	Mac_ARG1
control.rds_CTGCCTATCCCAAGCG-1	control	0.0176232	0.158306	Mac_ARG1
control.rds_CTGCCTATCGGAATTC-1	control	-0.0119954	0.291014	Mac_ARG1
control.rds_CTGCCTATCTATTCGT-1	control	0.00936977	0.17118	Mac_ARG1
control.rds_CTGCGAGAGATGGGCT-1	control	-0.206099	0.138843	Mac_ARG1
control.rds_CTGCGAGCAGTAGAGC-1	control	0.193124	0.32256	Mac_ARG1
control.rds_CTGCGAGTCACTTTGT-1	control	0.241971	0.237432	Mac_ARG1
control.rds_CTGCTCAAGAGTCAGC-1	control	-0.0301692	0.111931	Mac_ARG1
control.rds_CTGCTCACAAGGTCGA-1	control	-0.0872206	0.0640068	Mac_ARG1
control.rds_CTGCTCAGTCAGACGA-1	control	0.197987	0.0495854	Mac_ARG1
control.rds_CTGCTCAGTGGCGTAA-1	control	0.034324	0.160373	Mac_ARG1
control.rds_CTGCTCATCCACATAG-1	control	0.146013	0.105436	Mac_ARG1
control.rds_CTGCTCATCCTATGGA-1	control	0.117783	0.0745608	Mac_ARG1
control.rds_CTGCTCATCGCGCTGA-1	control	0.0328518	0.140989	Mac_ARG1
control.rds_CTGCTCATCTTAGCCC-1	control	-0.0571391	0.0197043	Mac_ARG1
control.rds_CTGGACGAGAGAACCC-1	control	-0.152873	-0.00194298	Mac_ARG1
control.rds_CTGGACGAGATGATTG-1	control	0.192718	0.106806	Mac_ARG1
control.rds_CTGGACGCAAGGGCAT-1	control	-0.111414	0.0768524	Mac_ARG1
control.rds_CTGGACGCACTGCATA-1	control	0.0383152	0.171599	Mac_ARG1
control.rds_CTGGACGGTGTCTTCC-1	control	0.0421198	0.167618	Mac_ARG1
control.rds_CTGGACGTCCTGCTAC-1	control	0.0544395	0.153328	Mac_ARG1
control.rds_CTGGCAGAGAGATGCC-1	control	0.49767	0.204328	Mac_HERC6
control.rds_CTGGCAGTCAATGCAC-1	control	-0.0150601	0.206764	Mac_ARG1
control.rds_CTGGCAGTCGCTTTAT-1	control	0.336406	0.263551	Mac_ARG1
control.rds_CTGGCAGTCTGATTCT-1	control	-0.0776082	0.189538	Mac_ARG1
control.rds_CTGGTCTAGCTTCGTA-1	control	-0.0553914	0.156295	Mac_ARG1
control.rds_CTGGTCTAGGAGGTTC-1	control	0.0104523	0.177259	Mac_ARG1
control.rds_CTGGTCTAGTTGTCAC-1	control	0.0121101	0.185423	Mac_ARG1
control.rds_CTGGTCTCATTGAGCT-1	control	0.0349325	0.265799	Mac_ARG1
control.rds_CTGGTCTGTCAGACTT-1	control	-0.0974515	0.0779025	Mac_ARG1
control.rds_CTGGTCTTCGTAACCA-1	control	0.0610042	0.184883	Mac_ARG1
control.rds_CTGTACCAGTGAGGTC-1	control	-0.0437874	0.177323	Mac_ARG1
control.rds_CTGTACCCAGGTCCCA-1	control	0.1331	0.173004	Mac_ARG1
control.rds_CTGTACCCATCACCAA-1	control	0.153718	0.164366	Mac_ARG1
control.rds_CTGTAGATCAAGTCTG-1	control	-0.0690905	0.132851	Mac_ARG1
control.rds_CTGTATTCAAGTGGAC-1	control	0.273442	0.148078	Mac_ARG1
control.rds_CTGTATTTCAATCCAG-1	control	-0.0403924	0.258652	Mac_HERC6
control.rds_CTGTATTTCAGTGATC-1	control	0.0157913	0.180031	Mac_ARG1
control.rds_CTGTATTTCAGTGTGT-1	control	0.130396	0.193743	Mac_ARG1
control.rds_CTGTCGTCAGACCAAG-1	control	-0.0784306	0.0606117	Mac_ARG1
[truncated: 46,055 more rows]

## Sheet: Sheet3
	p_val	avg_log2FC	pct.1	pct.2	p_val_adj	cluster	gene	Mac_population
LGALS3	0	0.735264	1	1	0	0	LGALS3	Mac_HERC6
ISG15	0	0.728045	0.931	0.815	0	0	ISG15	Mac_HERC6
CCL5	0	0.723568	0.983	0.97	0	0	CCL5	Mac_HERC6
HERC6	0	0.694538	0.8	0.559	0	0	HERC6	Mac_HERC6
MX2	0	0.670725	0.976	0.899	0	0	MX2	Mac_HERC6
RSAD2	0	0.662038	0.604	0.323	0	0	RSAD2	Mac_HERC6
FTL	0	0.657209	1	1	0	0	FTL	Mac_HERC6
FURIN	0	0.648863	0.907	0.798	0	0	FURIN	Mac_HERC6
ENSSSCG00000008965	0	0.648556	0.983	0.95	0	0	ENSSSCG00000008965	Mac_HERC6
SNX10	0	0.637005	1	0.999	0	0	SNX10	Mac_HERC6
PLIN2	0	0.631497	0.989	0.895	0	0	PLIN2	Mac_HERC6
ARL4A	0	0.590209	0.925	0.821	0	0	ARL4A	Mac_HERC6
FJX1	0	0.583585	0.91	0.757	0	0	FJX1	Mac_HERC6
MX1	0	0.559014	0.862	0.728	0	0	MX1	Mac_HERC6
EPSTI1	0	0.558946	0.863	0.744	0	0	EPSTI1	Mac_HERC6
EIF2AK2	0	0.55339	0.897	0.786	0	0	EIF2AK2	Mac_HERC6
ENSSSCG00000005453	0	0.549429	1	1	0	0	ENSSSCG00000005453	Mac_HERC6
TGFA	0	0.544529	0.981	0.944	0	0	TGFA	Mac_HERC6
DUSP1	0	0.53991	0.966	0.866	0	0	DUSP1	Mac_HERC6
MREG	0	0.518139	0.772	0.578	0	0	MREG	Mac_HERC6
RGS10	0	0.51522	0.986	0.933	0	0	RGS10	Mac_HERC6
UBE2L6	0	0.508889	0.75	0.564	0	0	UBE2L6	Mac_HERC6
CD9	0	0.505483	0.999	0.994	0	0	CD9	Mac_HERC6
SQSTM1	0	0.492919	1	0.997	0	0	SQSTM1	Mac_HERC6
ID2	0	0.490015	0.886	0.822	0	0	ID2	Mac_HERC6
PLEKHB2	0	0.485933	0.992	0.966	0	0	PLEKHB2	Mac_HERC6
ENDOV	0	0.477983	0.833	0.694	0	0	ENDOV	Mac_HERC6
PARP12	0	0.46679	0.729	0.524	0	0	PARP12	Mac_HERC6
CKB	0	0.463065	0.93	0.888	0	0	CKB	Mac_HERC6
CXCR4	0	0.461645	0.755	0.663	0	0	CXCR4	Mac_HERC6
CTSB	0	0.461549	1	1	0	0	CTSB	Mac_HERC6
SRXN1	0	0.454686	0.984	0.947	0	0	SRXN1	Mac_HERC6
ENSSSCG00000008383	0	0.447132	0.998	0.993	0	0	ENSSSCG00000008383	Mac_HERC6
HERC5	0	0.443009	0.678	0.46	0	0	HERC5	Mac_HERC6
ZNFX1	0	0.436366	0.76	0.611	0	0	ZNFX1	Mac_HERC6
BLVRB	0	0.436151	0.958	0.91	0	0	BLVRB	Mac_HERC6
TBC1D20	0	0.434325	0.939	0.85	0	0	TBC1D20	Mac_HERC6
ENSSSCG00000039222	0	0.43405	1	0.998	0	0	ENSSSCG00000039222	Mac_HERC6
TAP1	0	0.433654	0.692	0.513	0	0	TAP1	Mac_HERC6
ENSSSCG00000029752	0	0.429547	0.883	0.758	0	0	ENSSSCG00000029752	Mac_HERC6
GNG10	0	0.42849	1	1	0	0	GNG10	Mac_HERC6
GPNMB	0	0.428178	0.999	0.998	0	0	GPNMB	Mac_HERC6
PRKCB	0	0.42197	0.971	0.929	0	0	PRKCB	Mac_HERC6
A4GALT	0	0.418835	0.991	0.979	0	0	A4GALT	Mac_HERC6
RGCC	0	0.418722	0.981	0.966	0	0	RGCC	Mac_HERC6
ICAM1	0	0.415918	0.926	0.86	0	0	ICAM1	Mac_HERC6
ENSSSCG00000017202	0	0.409248	1	0.993	0	0	ENSSSCG00000017202	Mac_HERC6
CEBPB	0	0.408567	1	0.981	0	0	CEBPB	Mac_HERC6
ZBED1	0	0.398708	0.623	0.435	0	0	ZBED1	Mac_HERC6
BRI3	0	0.397268	0.992	0.982	0	0	BRI3	Mac_HERC6
LPXN	0	0.395361	0.728	0.562	0	0	LPXN	Mac_HERC6
SH3GLB1	0	0.386465	0.992	0.976	0	0	SH3GLB1	Mac_HERC6
FRMD3	0	0.382227	0.691	0.493	0	0	FRMD3	Mac_HERC6
PML	0	0.381156	0.78	0.657	0	0	PML	Mac_HERC6
CTRC	0	0.375966	0.993	0.979	0	0	CTRC	Mac_HERC6
ENSSSCG00000021576	0	0.375286	0.822	0.652	0	0	ENSSSCG00000021576	Mac_HERC6
IFI44L	0	0.373776	0.701	0.557	0	0	IFI44L	Mac_HERC6
NRP2	0	0.370543	0.887	0.785	0	0	NRP2	Mac_HERC6
PNP	0	0.368491	0.867	0.709	0	0	PNP	Mac_HERC6
IFNGR2	0	0.368255	0.967	0.924	0	0	IFNGR2	Mac_HERC6
ENSSSCG00000017146	0	0.368043	0.77	0.647	0	0	ENSSSCG00000017146	Mac_HERC6
GLUL	0	0.365804	0.995	0.991	0	0	GLUL	Mac_HERC6
SOD2	0	0.362606	1	1	0	0	SOD2	Mac_HERC6
STX3	0	0.358483	0.911	0.828	0	0	STX3	Mac_HERC6
TSC22D3	0	0.355627	0.667	0.527	0	0	TSC22D3	Mac_HERC6
SAMD9	0	0.355024	0.868	0.808	0	0	SAMD9	Mac_HERC6
PLSCR1	0	0.353257	0.951	0.907	0	0	PLSCR1	Mac_HERC6
PMAIP1	0	0.353176	0.768	0.623	0	0	PMAIP1	Mac_HERC6
CMPK2	0	0.351348	0.512	0.314	0	0	CMPK2	Mac_HERC6
LMNA	0	0.349369	1	0.997	0	0	LMNA	Mac_HERC6
ENSSSCG00000024973	0	0.34933	0.433	0.252	0	0	ENSSSCG00000024973	Mac_HERC6
UCP2	0	0.347648	0.998	0.993	0	0	UCP2	Mac_HERC6
PLEK	0	0.342727	0.997	0.986	0	0	PLEK	Mac_HERC6
IFIH1	0	0.342361	0.671	0.509	0	0	IFIH1	Mac_HERC6
RAC1	0	0.342107	1	1	0	0	RAC1	Mac_HERC6
PPARG	0	0.34006	0.779	0.696	0	0	PPARG	Mac_HERC6
ABCC1	0	0.339615	0.939	0.892	0	0	ABCC1	Mac_HERC6
USP18	0	0.336244	0.651	0.481	0	0	USP18	Mac_HERC6
IGF2R	0	0.334211	0.944	0.903	0	0	IGF2R	Mac_HERC6
FUNDC1	0	0.333628	0.801	0.699	0	0	FUNDC1	Mac_HERC6
RUNX3	0	0.333462	0.599	0.441	0	0	RUNX3	Mac_HERC6
FLT1	0	0.333358	0.904	0.841	0	0	FLT1	Mac_HERC6
MFSD12	0	0.332975	0.867	0.816	0	0	MFSD12	Mac_HERC6
VWA5A	0	0.332896	0.696	0.573	0	0	VWA5A	Mac_HERC6
LITAF	0	0.332648	0.961	0.947	0	0	LITAF	Mac_HERC6
FBXO39	0	0.331493	0.534	0.346	0	0	FBXO39	Mac_HERC6
IRF7	0	0.329408	0.585	0.435	0	0	IRF7	Mac_HERC6
PARM1	0	0.325067	0.88	0.811	0	0	PARM1	Mac_HERC6
BIRC2	0	0.324193	0.901	0.858	0	0	BIRC2	Mac_HERC6
TTC3	0	0.32272	0.872	0.827	0	0	TTC3	Mac_HERC6
SOD1	0	0.319024	0.994	0.991	0	0	SOD1	Mac_HERC6
OAS2	0	0.315039	0.627	0.46	0	0	OAS2	Mac_HERC6
ATP6V1F	0	0.311808	1	0.999	0	0	ATP6V1F	Mac_HERC6
CTSD	0	0.310856	1	1	0	0	CTSD	Mac_HERC6
GSR	0	0.310704	0.967	0.94	0	0	GSR	Mac_HERC6
ATP6V1G1	0	0.310388	0.997	0.994	0	0	ATP6V1G1	Mac_HERC6
ENSSSCG00000012202	0	0.309301	0.986	0.974	0	0	ENSSSCG00000012202	Mac_HERC6
RAB7B	0	0.309079	0.914	0.839	0	0	RAB7B	Mac_HERC6
SGK1	0	0.306328	0.973	0.915	0	0	SGK1	Mac_HERC6
CISD2	0	0.3041	0.976	0.964	0	0	CISD2	Mac_HERC6
RPIA	0	0.302392	0.94	0.901	0	0	RPIA	Mac_HERC6
N4BP1	0	0.300413	0.933	0.862	0	0	N4BP1	Mac_HERC6
VIM	0	0.298805	1	1	0	0	VIM	Mac_HERC6
MAT2A	0	0.29832	0.953	0.922	0	0	MAT2A	Mac_HERC6
ENSSSCG00000000273	0	0.297694	1	1	0	0	ENSSSCG00000000273	Mac_HERC6
COMMD9	0	0.297088	0.972	0.95	0	0	COMMD9	Mac_HERC6
GNB5	0	0.296991	0.932	0.907	0	0	GNB5	Mac_HERC6
LMNB1	0	0.294376	0.855	0.795	0	0	LMNB1	Mac_HERC6
PI4K2A	0	0.292517	0.93	0.887	0	0	PI4K2A	Mac_HERC6
ENSSSCG00000041738	0	0.292149	0.961	0.932	0	0	ENSSSCG00000041738	Mac_HERC6
TWF2	0	0.290396	0.927	0.907	0	0	TWF2	Mac_HERC6
ENSSSCG00000045892	0	0.290286	0.324	0.178	0	0	ENSSSCG00000045892	Mac_HERC6
CLIC2	0	0.289163	0.851	0.776	0	0	CLIC2	Mac_HERC6
SLC11A1	0	0.288665	0.996	0.99	0	0	SLC11A1	Mac_HERC6
ENSSSCG00000008137	0	0.28369	0.869	0.809	0	0	ENSSSCG00000008137	Mac_HERC6
RNF114	0	0.279346	0.829	0.76	0	0	RNF114	Mac_HERC6
PEA15	0	0.278617	0.978	0.952	0	0	PEA15	Mac_HERC6
SLC1A5	0	0.27824	0.945	0.884	0	0	SLC1A5	Mac_HERC6
ITGAM	0	0.27653	0.932	0.906	0	0	ITGAM	Mac_HERC6
STOM	0	0.27508	0.953	0.932	0	0	STOM	Mac_HERC6
CCNG1	0	0.273989	0.97	0.959	0	0	CCNG1	Mac_HERC6
VPS36	0	0.273684	0.954	0.927	0	0	VPS36	Mac_HERC6
SPNS1	0	0.272227	0.905	0.874	0	0	SPNS1	Mac_HERC6
TNFRSF1B	0	0.271165	0.808	0.722	0	0	TNFRSF1B	Mac_HERC6
DRAM1	0	0.270676	0.956	0.932	0	0	DRAM1	Mac_HERC6
TXNRD1	0	0.270448	0.998	0.997	0	0	TXNRD1	Mac_HERC6
ENSSSCG00000034709	0	0.269644	0.99	0.982	0	0	ENSSSCG00000034709	Mac_HERC6
MORC3	0	0.268553	0.957	0.911	0	0	MORC3	Mac_HERC6
CNBP	0	0.268407	0.999	0.998	0	0	CNBP	Mac_HERC6
TBC1D9B	0	0.267271	0.921	0.89	0	0	TBC1D9B	Mac_HERC6
ENSSSCG00000001341	0	0.267023	1	0.999	0	0	ENSSSCG00000001341	Mac_HERC6
IL10RB	0	0.265219	0.977	0.954	0	0	IL10RB	Mac_HERC6
PSMB2	0	0.264915	0.991	0.983	0	0	PSMB2	Mac_HERC6
FAM168B	0	0.263225	0.797	0.709	0	0	FAM168B	Mac_HERC6
SLC43A2	0	0.26294	0.866	0.79	0	0	SLC43A2	Mac_HERC6
UBL5	0	0.262269	0.996	0.991	0	0	UBL5	Mac_HERC6
TNIP1	0	0.261917	0.939	0.914	0	0	TNIP1	Mac_HERC6
PRDX1	0	0.261801	1	1	0	0	PRDX1	Mac_HERC6
LAMTOR1	0	0.256693	0.994	0.986	0	0	LAMTOR1	Mac_HERC6
YWHAQ	0	0.255502	0.968	0.94	0	0	YWHAQ	Mac_HERC6
ENSSSCG00000001229	0	0.254481	1	1	0	0	ENSSSCG00000001229	Mac_HERC6
TMEM251	0	0.253288	0.786	0.698	0	0	TMEM251	Mac_HERC6
GPS2	0	0.252998	0.768	0.673	0	0	GPS2	Mac_HERC6
MAPRE1	0	0.252463	0.957	0.934	0	0	MAPRE1	Mac_HERC6
NPC2	0	0.250234	0.997	0.994	0	0	NPC2	Mac_HERC6
STPG4	0	-0.25354	0.985	0.992	0	0	STPG4	Mac_HERC6
RPL29	0	-0.254571	1	1	0	0	RPL29	Mac_HERC6
ENSSSCG00000011798	0	-0.254835	0.538	0.711	0	0	ENSSSCG00000011798	Mac_HERC6
SEC61B	0	-0.254885	0.976	0.988	0	0	SEC61B	Mac_HERC6
DHRS7	0	-0.255206	0.363	0.577	0	0	DHRS7	Mac_HERC6
HS6ST1	0	-0.255862	0.244	0.448	0	0	HS6ST1	Mac_HERC6
ITGA4	0	-0.257298	0.287	0.499	0	0	ITGA4	Mac_HERC6
FCER1G	0	-0.260627	1	0.999	0	0	FCER1G	Mac_HERC6
RPL7	0	-0.261161	1	1	0	0	RPL7	Mac_HERC6
ENSSSCG00000010084	0	-0.265803	0.177	0.407	0	0	ENSSSCG00000010084	Mac_HERC6
ENSSSCG00000022295	0	-0.272	0.977	0.978	0	0	ENSSSCG00000022295	Mac_HERC6
ENSSSCG00000039071	0	-0.272999	0.953	0.977	0	0	ENSSSCG00000039071	Mac_HERC6
RPS18	0	-0.275709	1	1	0	0	RPS18	Mac_HERC6
RPS17	0	-0.278217	1	1	0	0	RPS17	Mac_HERC6
EEF1D	0	-0.283049	0.989	0.996	0	0	EEF1D	Mac_HERC6
CALM3	0	-0.283843	0.655	0.806	0	0	CALM3	Mac_HERC6
TPM4	0	-0.286872	0.973	0.986	0	0	TPM4	Mac_HERC6
RPL15	0	-0.287558	1	1	0	0	RPL15	Mac_HERC6
NDFIP1	0	-0.287653	0.963	0.983	0	0	NDFIP1	Mac_HERC6
ENSSSCG00000003278	0	-0.287732	0.856	0.911	0	0	ENSSSCG00000003278	Mac_HERC6
PRDX2	0	-0.290458	0.945	0.96	0	0	PRDX2	Mac_HERC6
GPR34	0	-0.292667	0.111	0.358	0	0	GPR34	Mac_HERC6
ENSSSCG00000032003	0	-0.296506	0.997	0.995	0	0	ENSSSCG00000032003	Mac_HERC6
SLC16A3	0	-0.296671	0.643	0.822	0	0	SLC16A3	Mac_HERC6
ENSSSCG00000039731	0	-0.300875	0.993	0.995	0	0	ENSSSCG00000039731	Mac_HERC6
ENSSSCG00000034448	0	-0.304867	1	1	0	0	ENSSSCG00000034448	Mac_HERC6
EEF1B2	0	-0.306003	0.998	0.999	0	0	EEF1B2	Mac_HERC6
GMFG	0	-0.306185	0.998	0.99	0	0	GMFG	Mac_HERC6
RPL8	0	-0.307549	1	1	0	0	RPL8	Mac_HERC6
RPL10	0	-0.308901	1	1	0	0	RPL10	Mac_HERC6
CCDC50	0	-0.309543	0.163	0.409	0	0	CCDC50	Mac_HERC6
ENSSSCG00000025928	0	-0.309649	1	1	0	0	ENSSSCG00000025928	Mac_HERC6
RPL36AL	0	-0.309802	0.992	0.996	0	0	RPL36AL	Mac_HERC6
CANX	0	-0.311859	0.982	0.991	0	0	CANX	Mac_HERC6
FGL2	0	-0.311928	0.149	0.376	0	0	FGL2	Mac_HERC6
RPS16	0	-0.314398	1	1	0	0	RPS16	Mac_HERC6
SORD	0	-0.314447	0.486	0.676	0	0	SORD	Mac_HERC6
ENSSSCG00000025271	0	-0.317132	0.485	0.683	0	0	ENSSSCG00000025271	Mac_HERC6
ENSSSCG00000026653	0	-0.318939	0.484	0.662	0	0	ENSSSCG00000026653	Mac_HERC6
SLC2A5	0	-0.320719	0.244	0.489	0	0	SLC2A5	Mac_HERC6
ERP29	0	-0.322395	0.847	0.892	0	0	ERP29	Mac_HERC6
TMSB10	0	-0.32595	1	1	0	0	TMSB10	Mac_HERC6
SSR1	0	-0.332483	0.976	0.989	0	0	SSR1	Mac_HERC6
BATF3	0	-0.335379	0.308	0.554	0	0	BATF3	Mac_HERC6
RPS5	0	-0.342489	1	1	0	0	RPS5	Mac_HERC6
LDHA	0	-0.347004	1	1	0	0	LDHA	Mac_HERC6
TNFSF13	0	-0.350063	0.575	0.752	0	0	TNFSF13	Mac_HERC6
HNMT	0	-0.356393	0.937	0.941	0	0	HNMT	Mac_HERC6
LTA4H	0	-0.365897	0.466	0.673	0	0	LTA4H	Mac_HERC6
IFI30	0	-0.367907	0.996	0.996	0	0	IFI30	Mac_HERC6
ENSSSCG00000035080	0	-0.373958	1	1	0	0	ENSSSCG00000035080	Mac_HERC6
RPL17-C18orf32	0	-0.374491	0.999	1	0	0	RPL17-C18orf32	Mac_HERC6
PPIB	0	-0.379893	0.951	0.977	0	0	PPIB	Mac_HERC6
ENSSSCG00000035904	0	-0.385129	1	1	0	0	ENSSSCG00000035904	Mac_HERC6
NDUFC2	0	-0.402964	0.955	0.961	0	0	NDUFC2	Mac_HERC6
RPSA	0	-0.412174	1	1	0	0	RPSA	Mac_HERC6
AIF1	0	-0.413396	0.993	0.985	0	0	AIF1	Mac_HERC6
ENSSSCG00000033697	0	-0.416896	1	1	0	0	ENSSSCG00000033697	Mac_HERC6
UPP1	0	-0.422283	0.999	0.999	0	0	UPP1	Mac_HERC6
PDIA4	0	-0.425848	0.622	0.794	0	0	PDIA4	Mac_HERC6
ENSSSCG00000000576	0	-0.426607	0.965	0.983	0	0	ENSSSCG00000000576	Mac_HERC6
NAAA	0	-0.426945	0.418	0.639	0	0	NAAA	Mac_HERC6
SSR4	0	-0.432754	0.988	0.994	0	0	SSR4	Mac_HERC6
GAPDH	0	-0.440796	1	1	0	0	GAPDH	Mac_HERC6
CARHSP1	0	-0.444525	0.696	0.83	0	0	CARHSP1	Mac_HERC6
TAF10	0	-0.451298	0.745	0.87	0	0	TAF10	Mac_HERC6
ENSSSCG00000006350	0	-0.452265	0.471	0.629	0	0	ENSSSCG00000006350	Mac_HERC6
HBEGF	0	-0.454908	0.33	0.582	0	0	HBEGF	Mac_HERC6
ENSSSCG00000012452	0	-0.456038	0.841	0.905	0	0	ENSSSCG00000012452	Mac_HERC6
PYCARD	0	-0.462379	0.159	0.417	0	0	PYCARD	Mac_HERC6
ENSSSCG00000034000	0	-0.469549	0.318	0.602	0	0	ENSSSCG00000034000	Mac_HERC6
ENSSSCG00000030088	0	-0.481699	0.739	0.829	0	0	ENSSSCG00000030088	Mac_HERC6
PDIA3	0	-0.482319	0.964	0.986	0	0	PDIA3	Mac_HERC6
VCAN	0	-0.506993	0.204	0.468	0	0	VCAN	Mac_HERC6
PDIA6	0	-0.516906	0.698	0.87	0	0	PDIA6	Mac_HERC6
MANF	0	-0.523923	0.806	0.9	0	0	MANF	Mac_HERC6
ENSSSCG00000012119	0	-0.54738	1	1	0	0	ENSSSCG00000012119	Mac_HERC6
MT-ND5	0	-0.548925	0.982	0.991	0	0	MT-ND5	Mac_HERC6
ACTB	0	-0.59561	0.657	0.843	0	0	ACTB	Mac_HERC6
IL18	0	-0.602392	0.226	0.48	0	0	IL18	Mac_HERC6
ENSSSCG00000031381	0	-0.627081	0.752	0.886	0	0	ENSSSCG00000031381	Mac_HERC6
ACTG1	0	-0.655303	0.974	0.992	0	0	ACTG1	Mac_HERC6
C1QA	0	-0.682586	0.605	0.813	0	0	C1QA	Mac_HERC6
ENSSSCG00000013380	0	-0.69002	0.782	0.876	0	0	ENSSSCG00000013380	Mac_HERC6
ALOX5AP	0	-0.694953	0.343	0.642	0	0	ALOX5AP	Mac_HERC6
C1QB	0	-0.729181	0.794	0.884	0	0	C1QB	Mac_HERC6
ENSSSCG00000036618	0	-0.743289	0.844	0.939	0	0	ENSSSCG00000036618	Mac_HERC6
RPL22L1	0	-0.758216	0.766	0.925	0	0	RPL22L1	Mac_HERC6
PPBP	0	-0.768161	0.999	0.999	0	0	PPBP	Mac_HERC6
ENSSSCG00000029414	0	-0.798475	0.662	0.832	0	0	ENSSSCG00000029414	Mac_HERC6
ENSSSCG00000039214	0	-0.817272	0.709	0.813	0	0	ENSSSCG00000039214	Mac_HERC6
CALR	0	-0.865688	0.975	0.993	0	0	CALR	Mac_HERC6
MRC1	0	-0.893043	0.98	0.969	0	0	MRC1	Mac_HERC6
C1QC	0	-0.910738	0.94	0.97	0	0	C1QC	Mac_HERC6
AMCF-II	0	-1.02021	0.888	0.951	0	0	AMCF-II	Mac_HERC6
CD14	0	-1.02536	0.944	0.954	0	0	CD14	Mac_HERC6
CPSF6	0	-1.04936	0.974	0.989	0	0	CPSF6	Mac_HERC6
CD163	0	-1.0682	0.853	0.92	0	0	CD163	Mac_HERC6
HSP90B1	0	-1.10585	0.938	0.982	0	0	HSP90B1	Mac_HERC6
CCL8	0	-1.21973	0.639	0.768	0	0	CCL8	Mac_HERC6
HSPA5	0	-1.30509	0.767	0.912	0	0	HSPA5	Mac_HERC6
S100A12	0	-1.31594	0.996	0.998	0	0	S100A12	Mac_HERC6
ENSSSCG00000033457	0	-1.37214	0.995	0.997	0	0	ENSSSCG00000033457	Mac_HERC6
S100A8	0	-1.49868	0.919	0.963	0	0	S100A8	Mac_HERC6
ENSSSCG00000006588	0	-1.6896	0.937	0.979	0	0	ENSSSCG00000006588	Mac_HERC6
TFPI2	2.21488e-307	-0.345963	0.721	0.847	3.4344e-303	0	TFPI2	Mac_HERC6
IKBKB	1.00067e-305	0.26172	0.723	0.627	1.55164e-301	0	IKBKB	Mac_HERC6
ITM2B	1.82156e-305	-0.445674	0.995	0.992	2.82452e-301	0	ITM2B	Mac_HERC6
MT-COX1	2.30588e-303	-0.400601	1	1	3.5755e-299	0	MT-COX1	Mac_HERC6
RASGEF1B	2.66751e-291	0.260903	0.881	0.799	4.13624e-287	0	RASGEF1B	Mac_HERC6
SLA-DMA	5.21502e-288	-0.368216	0.714	0.803	8.08641e-284	0	SLA-DMA	Mac_HERC6
BHLHE41	1.19297e-286	0.302164	0.819	0.746	1.84982e-282	0	BHLHE41	Mac_HERC6
GPX1	7.65011e-285	0.282998	1	0.999	1.18623e-280	0	GPX1	Mac_HERC6
CD24	6.99214e-284	0.498483	0.832	0.761	1.0842e-279	0	CD24	Mac_HERC6
MMP9	1.9055e-282	-0.781893	0.499	0.669	2.95468e-278	0	MMP9	Mac_HERC6
PPM1M	1.58856e-279	0.26953	0.657	0.573	2.46322e-275	0	PPM1M	Mac_HERC6
ROGDI	1.19215e-276	0.267092	0.974	0.953	1.84855e-272	0	ROGDI	Mac_HERC6
RHOQ	1.49554e-276	-0.335594	0.83	0.89	2.31898e-272	0	RHOQ	Mac_HERC6
OSBPL11	3.20371e-276	0.26315	0.835	0.776	4.96767e-272	0	OSBPL11	Mac_HERC6
MFSD14B	1.475e-275	0.294571	0.742	0.668	2.28713e-271	0	MFSD14B	Mac_HERC6
ACKR4	9.75605e-275	-0.50074	0.239	0.413	1.51277e-270	0	ACKR4	Mac_HERC6
SCPEP1	9.2248e-273	-0.278968	0.503	0.661	1.4304e-268	0	SCPEP1	Mac_HERC6
HVCN1	3.35899e-268	0.253317	0.906	0.861	5.20845e-264	0	HVCN1	Mac_HERC6
STAT1	4.43914e-268	0.271758	0.883	0.831	6.88333e-264	0	STAT1	Mac_HERC6
PSMB9	1.4051e-266	0.305533	0.862	0.798	2.17875e-262	0	PSMB9	Mac_HERC6
SCIN	3.50791e-263	0.338223	0.771	0.697	5.43936e-259	0	SCIN	Mac_HERC6
FYN	3.0021e-260	0.285226	0.683	0.598	4.65506e-256	0	FYN	Mac_HERC6
ALAS1	8.61136e-258	0.292713	0.766	0.712	1.33528e-253	0	ALAS1	Mac_HERC6
UGCG	1.13543e-255	0.255072	0.863	0.81	1.7606e-251	0	UGCG	Mac_HERC6
ANGPTL4	1.04065e-253	0.259335	0.605	0.461	1.61364e-249	0	ANGPTL4	Mac_HERC6
CORO1A	1.04405e-252	-0.297949	0.758	0.84	1.61891e-248	0	CORO1A	Mac_HERC6
EMILIN2	4.46381e-251	-0.332142	0.987	0.984	6.92159e-247	0	EMILIN2	Mac_HERC6
IQGAP2	5.33753e-250	-0.259194	0.368	0.542	8.27637e-246	0	IQGAP2	Mac_HERC6
GGA2	1.09917e-247	0.26159	0.84	0.794	1.70437e-243	0	GGA2	Mac_HERC6
FKBP5	5.95644e-245	0.286481	0.934	0.913	9.23605e-241	0	FKBP5	Mac_HERC6
WDFY2	3.21807e-241	0.260027	0.515	0.403	4.98994e-237	0	WDFY2	Mac_HERC6
AVPI1	6.87528e-240	0.252205	0.968	0.959	1.06608e-235	0	AVPI1	Mac_HERC6
C5AR1	2.59934e-239	-0.326097	0.722	0.825	4.03053e-235	0	C5AR1	Mac_HERC6
GPCPD1	1.10638e-237	0.271683	0.888	0.836	1.71555e-233	0	GPCPD1	Mac_HERC6
GP91-PHOX	2.44465e-231	0.258435	0.998	0.989	3.79067e-227	0	GP91-PHOX	Mac_HERC6
OPTN	1.54339e-229	0.253698	0.866	0.831	2.39319e-225	0	OPTN	Mac_HERC6
ENSSSCG00000017164	3.24211e-229	-0.278751	0.943	0.965	5.02721e-225	0	ENSSSCG00000017164	Mac_HERC6
CST3	1.53543e-216	-0.257268	0.996	0.998	2.38084e-212	0	CST3	Mac_HERC6
ENSSSCG00000039894	1.79428e-216	0.251834	0.993	0.994	2.78221e-212	0	ENSSSCG00000039894	Mac_HERC6
CDKN1A	3.50119e-213	0.355351	0.812	0.757	5.42894e-209	0	CDKN1A	Mac_HERC6
SCD	4.1144e-213	-0.284617	0.235	0.39	6.37978e-209	0	SCD	Mac_HERC6
TXNIP	9.4189e-194	0.254432	0.988	0.958	1.46049e-189	0	TXNIP	Mac_HERC6
MT-COX3	1.16888e-183	-0.260172	1	1	1.81247e-179	0	MT-COX3	Mac_HERC6
TNFAIP6	2.61161e-175	-0.26637	0.688	0.801	4.04957e-171	0	TNFAIP6	Mac_HERC6
ATP1B1	8.92931e-169	0.362334	0.951	0.95	1.38458e-164	0	ATP1B1	Mac_HERC6
UTRN	2.10575e-164	-0.321033	0.478	0.602	3.26518e-160	0	UTRN	Mac_HERC6
CCL14	2.44206e-156	-0.263642	0.546	0.674	3.78666e-152	0	CCL14	Mac_HERC6
CCL2	5.48988e-153	-1.22359	0.546	0.636	8.5126e-149	0	CCL2	Mac_HERC6
HERPUD1	1.21482e-147	-0.342285	0.759	0.819	1.8837e-143	0	HERPUD1	Mac_HERC6
GIMAP4	1.57717e-146	-0.269598	0.901	0.915	2.44556e-142	0	GIMAP4	Mac_HERC6
INSIG1	3.88085e-142	0.258509	0.663	0.591	6.01765e-138	0	INSIG1	Mac_HERC6
ENSSSCG00000029160	2.78422e-123	-0.256726	0.465	0.603	4.31721e-119	0	ENSSSCG00000029160	Mac_HERC6
ENSSSCG00000035736	3.93509e-119	0.584572	0.912	0.887	6.10176e-115	0	ENSSSCG00000035736	Mac_HERC6
SPP1	1.23712e-118	-0.427209	0.951	0.978	1.91828e-114	0	SPP1	Mac_HERC6
SYNE2	4.05254e-114	-0.354599	0.715	0.775	6.28387e-110	0	SYNE2	Mac_HERC6
SEPTIN8	1.72467e-113	0.298426	0.714	0.683	2.67428e-109	0	SEPTIN8	Mac_HERC6
ARG1	5.42447e-108	-0.563878	0.995	0.987	8.41118e-104	0	ARG1	Mac_HERC6
HPS5	1.16441e-83	-0.556181	0.329	0.43	1.80554e-79	0	HPS5	Mac_HERC6
SMPDL3A	2.5121e-76	-0.30065	0.766	0.821	3.89526e-72	0	SMPDL3A	Mac_HERC6
CTSL	1.09431e-40	-0.258464	0.323	0.399	1.69683e-36	0	CTSL	Mac_HERC6
PHYH	2.11454e-35	-0.297914	0.624	0.701	3.27881e-31	0	PHYH	Mac_HERC6
CCL4	7.91667e-26	-0.315814	0.357	0.424	1.22756e-21	0	CCL4	Mac_HERC6
S100A6	7.848e-21	0.250132	0.789	0.802	1.21691e-16	0	S100A6	Mac_HERC6
FABP5	0.00288804	0.376392	0.899	0.933	1	0	FABP5	Mac_HERC6
ENSSSCG00000014565	0.00515306	-0.411534	0.876	0.831	1	0	ENSSSCG00000014565	Mac_HERC6
SPINK9	0.00711561	0.252818	0.262	0.262	1	0	SPINK9	Mac_HERC6
CCL2.1	0	1.52327	0.737	0.574	0	1	CCL2	Mac_AMCF-II
ENSSSCG00000039214.1	0	1.44777	0.963	0.731	0	1	ENSSSCG00000039214	Mac_AMCF-II
AMCF-II.1	0	1.3453	0.985	0.919	0	1	AMCF-II	Mac_AMCF-II
CCL8.1	0	1.19691	0.851	0.699	0	1	CCL8	Mac_AMCF-II
CXCL2	0	1.1091	1	0.997	0	1	CXCL2	Mac_AMCF-II
STXBP2	0	0.654831	0.958	0.884	0	1	STXBP2	Mac_AMCF-II
IL1A	0	0.620861	0.934	0.788	0	1	IL1A	Mac_AMCF-II
CXCL8	0	0.595685	1	0.998	0	1	CXCL8	Mac_AMCF-II
S100A8.1	0	0.585163	0.995	0.939	0	1	S100A8	Mac_AMCF-II
NPM3	0	0.58356	0.814	0.522	0	1	NPM3	Mac_AMCF-II
ENSSSCG00000033183	0	0.566251	0.982	0.872	0	1	ENSSSCG00000033183	Mac_AMCF-II
C15orf48	0	0.529171	0.766	0.534	0	1	C15orf48	Mac_AMCF-II
S100A12.1	0	0.511948	1	0.997	0	1	S100A12	Mac_AMCF-II
C5AR1.1	0	0.507955	0.927	0.759	0	1	C5AR1	Mac_AMCF-II
SLA-DMB	0	0.503213	0.962	0.863	0	1	SLA-DMB	Mac_AMCF-II
CYP1B1	0	0.472633	0.861	0.727	0	1	CYP1B1	Mac_AMCF-II
AOPEP	0	0.463408	0.999	0.98	0	1	AOPEP	Mac_AMCF-II
BATF3.1	0	0.461851	0.712	0.424	0	1	BATF3	Mac_AMCF-II
CYCS	0	0.459981	0.998	0.984	0	1	CYCS	Mac_AMCF-II
NME1	0	0.451155	0.993	0.935	0	1	NME1	Mac_AMCF-II
GPR82	0	0.44931	0.533	0.261	0	1	GPR82	Mac_AMCF-II
ENSSSCG00000033310	0	0.443758	1	1	0	1	ENSSSCG00000033310	Mac_AMCF-II
ENSSSCG00000038359	0	0.442237	0.997	0.979	0	1	ENSSSCG00000038359	Mac_AMCF-II
ENSSSCG00000030088.1	0	0.437676	0.95	0.762	0	1	ENSSSCG00000030088	Mac_AMCF-II
ENSSSCG00000039635	0	0.417656	0.859	0.656	0	1	ENSSSCG00000039635	Mac_AMCF-II
ENSSSCG00000000377	0	0.412815	0.969	0.903	0	1	ENSSSCG00000000377	Mac_AMCF-II
RANBP1	0	0.403273	0.978	0.923	0	1	RANBP1	Mac_AMCF-II
ENSSSCG00000013436	0	0.39204	0.975	0.896	0	1	ENSSSCG00000013436	Mac_AMCF-II
UPP1.1	0	0.38134	1	0.999	0	1	UPP1	Mac_AMCF-II
UQCRQ	0	0.380799	0.993	0.963	0	1	UQCRQ	Mac_AMCF-II
ENSSSCG00000033019	0	0.372442	1	1	0	1	ENSSSCG00000033019	Mac_AMCF-II
ENSSSCG00000036592	0	0.361675	0.939	0.817	0	1	ENSSSCG00000036592	Mac_AMCF-II
SNRPD1	0	0.35916	0.959	0.855	0	1	SNRPD1	Mac_AMCF-II
ENSSSCG00000033457.1	0	0.355705	1	0.996	0	1	ENSSSCG00000033457	Mac_AMCF-II
PRDX1.1	0	0.353751	1	1	0	1	PRDX1	Mac_AMCF-II
SNRPF	0	0.349011	0.922	0.818	0	1	SNRPF	Mac_AMCF-II
SRSF3	0	0.346909	0.971	0.885	0	1	SRSF3	Mac_AMCF-II
CA4	0	0.346024	0.404	0.221	0	1	CA4	Mac_AMCF-II
EIF4A1	0	0.34324	1	0.997	0	1	EIF4A1	Mac_AMCF-II
MRPL52	0	0.341337	0.947	0.858	0	1	MRPL52	Mac_AMCF-II
CD14.1	0	0.338959	0.998	0.937	0	1	CD14	Mac_AMCF-II
ENSSSCG00000033368	0	0.336598	0.99	0.958	0	1	ENSSSCG00000033368	Mac_AMCF-II
RBM3	0	0.329987	0.883	0.693	0	1	RBM3	Mac_AMCF-II
ENSSSCG00000005311	0	0.327224	0.728	0.513	0	1	ENSSSCG00000005311	Mac_AMCF-II
MRTO4	0	0.327083	0.898	0.77	0	1	MRTO4	Mac_AMCF-II
CDKN2AIPNL	0	0.326651	0.888	0.746	0	1	CDKN2AIPNL	Mac_AMCF-II
PLEK.1	0	0.324252	0.999	0.985	0	1	PLEK	Mac_AMCF-II
PRMT1	0	0.322183	0.932	0.831	0	1	PRMT1	Mac_AMCF-II
DKC1	0	0.320529	0.862	0.72	0	1	DKC1	Mac_AMCF-II
C1QBP	0	0.31568	0.958	0.888	0	1	C1QBP	Mac_AMCF-II
HEBP1	0	0.313318	0.95	0.845	0	1	HEBP1	Mac_AMCF-II
SNRPG	0	0.312484	0.993	0.974	0	1	SNRPG	Mac_AMCF-II
MAP3K8	0	0.310515	0.693	0.488	0	1	MAP3K8	Mac_AMCF-II
ENSSSCG00000005656	0	0.309531	0.995	0.982	0	1	ENSSSCG00000005656	Mac_AMCF-II
GSN	0	0.308199	0.967	0.907	0	1	GSN	Mac_AMCF-II
MALT1	0	0.30669	0.752	0.584	0	1	MALT1	Mac_AMCF-II
DDX21	0	0.306	0.893	0.792	0	1	DDX21	Mac_AMCF-II
TOMM20	0	0.302573	0.972	0.931	0	1	TOMM20	Mac_AMCF-II
ATP5MC1	0	0.300057	0.998	0.983	0	1	ATP5MC1	Mac_AMCF-II
EXOSC5	0	0.299495	0.769	0.564	0	1	EXOSC5	Mac_AMCF-II
ENSSSCG00000023323	0	0.297453	0.966	0.907	0	1	ENSSSCG00000023323	Mac_AMCF-II
PTMA	0	0.291417	1	1	0	1	PTMA	Mac_AMCF-II
RAN	0	0.289748	0.999	0.996	0	1	RAN	Mac_AMCF-II
ENSSSCG00000000288	0	0.28621	0.972	0.92	0	1	ENSSSCG00000000288	Mac_AMCF-II
HSD11B1L	0	0.283871	1	1	0	1	HSD11B1L	Mac_AMCF-II
HSPE1	0	0.282372	0.999	0.997	0	1	HSPE1	Mac_AMCF-II
COX20	0	0.281019	0.655	0.427	0	1	COX20	Mac_AMCF-II
ATP5MK	0	0.280774	0.996	0.982	0	1	ATP5MK	Mac_AMCF-II
PDXK	0	0.279298	0.993	0.963	0	1	PDXK	Mac_AMCF-II
PDCD5	0	0.278308	0.923	0.818	0	1	PDCD5	Mac_AMCF-II
MAMDC4	0	0.273188	0.953	0.876	0	1	MAMDC4	Mac_AMCF-II
ROGDI.1	0	0.271586	0.986	0.949	0	1	ROGDI	Mac_AMCF-II
MRPS26	0	0.271489	0.952	0.898	0	1	MRPS26	Mac_AMCF-II
PPP1R14B	0	0.270324	0.9	0.804	0	1	PPP1R14B	Mac_AMCF-II
ENSSSCG00000038364	0	0.269981	0.978	0.93	0	1	ENSSSCG00000038364	Mac_AMCF-II
RPL7L1	0	0.267864	0.966	0.919	0	1	RPL7L1	Mac_AMCF-II
RPLP2	0	0.267025	1	1	0	1	RPLP2	Mac_AMCF-II
ENSSSCG00000003903	0	0.266459	0.991	0.979	0	1	ENSSSCG00000003903	Mac_AMCF-II
CD44	0	0.266059	0.999	0.996	0	1	CD44	Mac_AMCF-II
ENSSSCG00000007188	0	0.2647	0.997	0.984	0	1	ENSSSCG00000007188	Mac_AMCF-II
HINT1	0	0.264089	1	1	0	1	HINT1	Mac_AMCF-II
MRPL20	0	0.264023	0.979	0.953	0	1	MRPL20	Mac_AMCF-II
COX17	0	0.263215	0.966	0.89	0	1	COX17	Mac_AMCF-II
ENSSSCG00000040273	0	0.260903	1	1	0	1	ENSSSCG00000040273	Mac_AMCF-II
NDUFA4	0	0.258115	0.998	0.988	0	1	NDUFA4	Mac_AMCF-II
ENSSSCG00000010058	0	0.257777	0.948	0.891	0	1	ENSSSCG00000010058	Mac_AMCF-II
FUS	0	0.257086	0.782	0.6	0	1	FUS	Mac_AMCF-II
SRSF7	0	0.256495	0.927	0.834	0	1	SRSF7	Mac_AMCF-II
C7H6orf125	0	0.252277	0.955	0.896	0	1	C7H6orf125	Mac_AMCF-II
NPM1	0	0.251416	0.999	0.998	0	1	NPM1	Mac_AMCF-II
RPL36A-HNRNPH2	0	0.251176	0.999	0.998	0	1	RPL36A-HNRNPH2	Mac_AMCF-II
TOMM40	0	0.250989	0.867	0.747	0	1	TOMM40	Mac_AMCF-II
RPL10.1	0	-0.25181	1	1	0	1	RPL10	Mac_AMCF-II
ENSSSCG00000035669	0	-0.255167	0.216	0.422	0	1	ENSSSCG00000035669	Mac_AMCF-II
SERINC1	0	-0.26949	0.655	0.768	0	1	SERINC1	Mac_AMCF-II
TMEM59	0	-0.270347	0.943	0.959	0	1	TMEM59	Mac_AMCF-II
PIK3IP1	0	-0.270451	0.191	0.392	0	1	PIK3IP1	Mac_AMCF-II
HBP1	0	-0.282739	0.545	0.681	0	1	HBP1	Mac_AMCF-II
APOE	0	-0.286572	1	1	0	1	APOE	Mac_AMCF-II
ATP6V1A	0	-0.286831	0.756	0.848	0	1	ATP6V1A	Mac_AMCF-II
MYO5A	0	-0.288698	0.989	0.994	0	1	MYO5A	Mac_AMCF-II
TKT	0	-0.288954	0.996	0.994	0	1	TKT	Mac_AMCF-II
ASAH1	0	-0.289483	0.898	0.918	0	1	ASAH1	Mac_AMCF-II
MAP1LC3B	0	-0.298551	0.988	0.993	0	1	MAP1LC3B	Mac_AMCF-II
NCOA4	0	-0.304947	0.711	0.792	0	1	NCOA4	Mac_AMCF-II
RNASE4	0	-0.316591	0.268	0.479	0	1	RNASE4	Mac_AMCF-II
PLD3	0	-0.316959	0.779	0.851	0	1	PLD3	Mac_AMCF-II
TMEM123	0	-0.320694	0.813	0.866	0	1	TMEM123	Mac_AMCF-II
GNS	0	-0.329552	0.89	0.926	0	1	GNS	Mac_AMCF-II
ENSSSCG00000033010	0	-0.331225	0.476	0.622	0	1	ENSSSCG00000033010	Mac_AMCF-II
PTPRC	0	-0.331412	0.999	0.99	0	1	PTPRC	Mac_AMCF-II
CANX.1	0	-0.335439	0.985	0.99	0	1	CANX	Mac_AMCF-II
PSAP	0	-0.340047	1	0.999	0	1	PSAP	Mac_AMCF-II
CALU	0	-0.341422	0.717	0.806	0	1	CALU	Mac_AMCF-II
ENSSSCG00000013052	0	-0.347179	0.984	0.991	0	1	ENSSSCG00000013052	Mac_AMCF-II
GOLM1	0	-0.347361	0.85	0.902	0	1	GOLM1	Mac_AMCF-II
PLCL1	0	-0.348976	0.5	0.677	0	1	PLCL1	Mac_AMCF-II
LRPAP1	0	-0.350273	0.996	0.997	0	1	LRPAP1	Mac_AMCF-II
PRXL2A	0	-0.35476	0.665	0.762	0	1	PRXL2A	Mac_AMCF-II
SCPEP1.1	0	-0.362996	0.498	0.66	0	1	SCPEP1	Mac_AMCF-II
SCP2	0	-0.363457	0.954	0.942	0	1	SCP2	Mac_AMCF-II
ENSSSCG00000005518	0	-0.368979	0.98	0.989	0	1	ENSSSCG00000005518	Mac_AMCF-II
OSBPL1A	0	-0.373629	0.559	0.713	0	1	OSBPL1A	Mac_AMCF-II
UGP2	0	-0.385209	0.83	0.885	0	1	UGP2	Mac_AMCF-II
MACF1	0	-0.394155	0.805	0.877	0	1	MACF1	Mac_AMCF-II
GNPTAB	0	-0.402718	0.712	0.836	0	1	GNPTAB	Mac_AMCF-II
SLC6A6	0	-0.402751	0.835	0.884	0	1	SLC6A6	Mac_AMCF-II
ENSSSCG00000038991	0	-0.404667	0.696	0.812	0	1	ENSSSCG00000038991	Mac_AMCF-II
YPEL3	0	-0.406695	0.499	0.695	0	1	YPEL3	Mac_AMCF-II
MT-COX1.1	0	-0.410831	1	1	0	1	MT-COX1	Mac_AMCF-II
SLC31A2	0	-0.412942	0.402	0.594	0	1	SLC31A2	Mac_AMCF-II
TMEM30A	0	-0.423607	0.952	0.978	0	1	TMEM30A	Mac_AMCF-II
CTSD.1	0	-0.424871	1	1	0	1	CTSD	Mac_AMCF-II
PLA2G7	0	-0.425676	0.348	0.56	0	1	PLA2G7	Mac_AMCF-II
UBC	0	-0.426918	0.997	0.998	0	1	UBC	Mac_AMCF-II
HVCN1.1	0	-0.440384	0.787	0.899	0	1	HVCN1	Mac_AMCF-II
RB1CC1	0	-0.443724	0.825	0.886	0	1	RB1CC1	Mac_AMCF-II
DMXL2	0	-0.446024	0.833	0.885	0	1	DMXL2	Mac_AMCF-II
CCDC88A	0	-0.480179	0.936	0.966	0	1	CCDC88A	Mac_AMCF-II
ITM2B.1	0	-0.48199	0.997	0.992	0	1	ITM2B	Mac_AMCF-II
REEP5	0	-0.488897	0.973	0.989	0	1	REEP5	Mac_AMCF-II
TBC1D20.1	0	-0.491235	0.824	0.887	0	1	TBC1D20	Mac_AMCF-II
VWA5A.1	0	-0.493346	0.454	0.651	0	1	VWA5A	Mac_AMCF-II
ENSSSCG00000017164.1	0	-0.496042	0.94	0.966	0	1	ENSSSCG00000017164	Mac_AMCF-II
LGALS3.1	0	-0.497559	1	1	0	1	LGALS3	Mac_AMCF-II
CD68	0	-0.498561	0.9	0.949	0	1	CD68	Mac_AMCF-II
ENSSSCG00000008769	0	-0.499837	0.916	0.931	0	1	ENSSSCG00000008769	Mac_AMCF-II
LIMA1	0	-0.50405	0.71	0.828	0	1	LIMA1	Mac_AMCF-II
AVPI1.1	0	-0.510112	0.936	0.969	0	1	AVPI1	Mac_AMCF-II
CCPG1	0	-0.522191	0.946	0.98	0	1	CCPG1	Mac_AMCF-II
GRN	0	-0.542154	1	0.999	0	1	GRN	Mac_AMCF-II
GPNMB.1	0	-0.546003	0.998	0.998	0	1	GPNMB	Mac_AMCF-II
CD9.1	0	-0.548845	0.991	0.997	0	1	CD9	Mac_AMCF-II
CCNG1.1	0	-0.584463	0.943	0.968	0	1	CCNG1	Mac_AMCF-II
UTRN.1	0	-0.612685	0.375	0.632	0	1	UTRN	Mac_AMCF-II
SYNE2.1	0	-0.619301	0.68	0.784	0	1	SYNE2	Mac_AMCF-II
SCIN.1	0	-0.638952	0.605	0.751	0	1	SCIN	Mac_AMCF-II
ENSSSCG00000013380.1	0	-0.755227	0.825	0.861	0	1	ENSSSCG00000013380	Mac_AMCF-II
PHYH.1	0	-0.827951	0.556	0.72	0	1	PHYH	Mac_AMCF-II
HSPA5.1	0	-0.890094	0.855	0.882	0	1	HSPA5	Mac_AMCF-II
CPSF6.1	0	-1.05676	0.989	0.984	0	1	CPSF6	Mac_AMCF-II
CXCR4.1	0	-1.13372	0.573	0.722	0	1	CXCR4	Mac_AMCF-II
PTGR1	2.09704e-306	-0.441343	0.977	0.985	3.25167e-302	1	PTGR1	Mac_AMCF-II
SPTBN1	5.53238e-304	-0.461144	0.337	0.498	8.57851e-300	1	SPTBN1	Mac_AMCF-II
NUPR1	1.22934e-301	-0.561134	0.223	0.398	1.90621e-297	1	NUPR1	Mac_AMCF-II
ENSSSCG00000038506	2.29005e-300	-0.289001	0.821	0.885	3.55095e-296	1	ENSSSCG00000038506	Mac_AMCF-II
CISH	5.73197e-299	0.255437	0.866	0.706	8.88799e-295	1	CISH	Mac_AMCF-II
SCD.1	2.20642e-298	-0.395983	0.225	0.39	3.42128e-294	1	SCD	Mac_AMCF-II
ENSSSCG00000006588.1	3.51217e-298	0.289899	0.994	0.961	5.44598e-294	1	ENSSSCG00000006588	Mac_AMCF-II
TSPO	5.30543e-292	-0.263306	0.999	1	8.2266e-288	1	TSPO	Mac_AMCF-II
CLIC4	6.83333e-289	-0.276457	0.371	0.534	1.05958e-284	1	CLIC4	Mac_AMCF-II
HERPUD1.1	8.45287e-286	-0.430494	0.769	0.815	1.3107e-281	1	HERPUD1	Mac_AMCF-II
LRRFIP2	1.43717e-279	-0.27573	0.791	0.856	2.22847e-275	1	LRRFIP2	Mac_AMCF-II
ERC1	1.78357e-277	-0.276324	0.419	0.571	2.7656e-273	1	ERC1	Mac_AMCF-II
CCL14.1	1.70778e-276	0.304925	0.759	0.605	2.64808e-272	1	CCL14	Mac_AMCF-II
MITF	2.16043e-276	-0.270827	0.607	0.723	3.34996e-272	1	MITF	Mac_AMCF-II
TMBIM6	1.19976e-274	-0.27376	1	1	1.86035e-270	1	TMBIM6	Mac_AMCF-II
CREM	2.20307e-274	-0.291497	0.656	0.742	3.41608e-270	1	CREM	Mac_AMCF-II
LYST	4.45497e-272	-0.267679	0.424	0.572	6.90788e-268	1	LYST	Mac_AMCF-II
SDCBP	3.15139e-271	-0.258481	0.969	0.978	4.88655e-267	1	SDCBP	Mac_AMCF-II
TNFRSF1B.1	5.16475e-270	-0.316445	0.665	0.769	8.00846e-266	1	TNFRSF1B	Mac_AMCF-II
MRAS	2.10447e-269	-0.276336	0.636	0.741	3.26318e-265	1	MRAS	Mac_AMCF-II
MT-ND5.1	1.95669e-268	-0.488321	0.989	0.988	3.03404e-264	1	MT-ND5	Mac_AMCF-II
CALCOCO2	2.33236e-268	-0.313156	0.575	0.686	3.61656e-264	1	CALCOCO2	Mac_AMCF-II
OS9	1.67264e-262	-0.278949	0.787	0.836	2.5936e-258	1	OS9	Mac_AMCF-II
APP	2.70542e-261	-0.30799	0.897	0.921	4.19502e-257	1	APP	Mac_AMCF-II
PDCD6IP	1.38755e-259	-0.265665	0.78	0.849	2.15153e-255	1	PDCD6IP	Mac_AMCF-II
OPTN.1	1.20776e-256	-0.339048	0.791	0.855	1.87275e-252	1	OPTN	Mac_AMCF-II
ARL6IP5	3.56799e-256	-0.278515	0.814	0.868	5.53252e-252	1	ARL6IP5	Mac_AMCF-II
APLP2	1.14826e-254	-0.26075	0.568	0.673	1.78049e-250	1	APLP2	Mac_AMCF-II
N4BP1.1	1.35899e-253	-0.31046	0.851	0.888	2.10726e-249	1	N4BP1	Mac_AMCF-II
CREG1	5.21688e-252	-0.27443	0.688	0.789	8.08929e-248	1	CREG1	Mac_AMCF-II
SLA-DMA.1	1.88217e-250	0.266103	0.878	0.75	2.91849e-246	1	SLA-DMA	Mac_AMCF-II
CPPED1	1.14103e-249	-0.25352	0.755	0.831	1.76928e-245	1	CPPED1	Mac_AMCF-II
SDS	3.92669e-248	0.381108	0.751	0.614	6.08873e-244	1	SDS	Mac_AMCF-II
IFIT1	4.15489e-247	-0.967341	0.377	0.515	6.44257e-243	1	IFIT1	Mac_AMCF-II
SMPDL3A.1	1.71556e-243	-0.44438	0.773	0.817	2.66014e-239	1	SMPDL3A	Mac_AMCF-II
TMEM245	5.76453e-241	-0.274198	0.643	0.749	8.93847e-237	1	TMEM245	Mac_AMCF-II
CARHSP1.1	9.82939e-241	-0.364978	0.778	0.802	1.52414e-236	1	CARHSP1	Mac_AMCF-II
CST3.1	4.90614e-240	-0.322177	0.999	0.997	7.60746e-236	1	CST3	Mac_AMCF-II
ACKR4.1	7.87434e-237	-0.526591	0.257	0.404	1.221e-232	1	ACKR4	Mac_AMCF-II
MAPK1	2.10556e-236	-0.252411	0.751	0.823	3.26488e-232	1	MAPK1	Mac_AMCF-II
NFE2L1	4.97233e-236	-0.254892	0.861	0.898	7.71009e-232	1	NFE2L1	Mac_AMCF-II
ENPP4	1.00269e-235	-0.256667	0.859	0.906	1.55477e-231	1	ENPP4	Mac_AMCF-II
ARID5B	5.4852e-234	-0.290739	0.614	0.719	8.50535e-230	1	ARID5B	Mac_AMCF-II
PI4K2A.1	7.79555e-233	-0.280792	0.884	0.903	1.20878e-228	1	PI4K2A	Mac_AMCF-II
GRAMD2B	1.25743e-232	-0.279964	0.596	0.698	1.94977e-228	1	GRAMD2B	Mac_AMCF-II
VCAM1	4.82815e-232	-0.345274	0.224	0.379	7.48652e-228	1	VCAM1	Mac_AMCF-II
SEPTIN11	3.81773e-231	-0.270497	0.854	0.896	5.91977e-227	1	SEPTIN11	Mac_AMCF-II
PPARG.1	7.78139e-228	-0.300115	0.63	0.744	1.20658e-223	1	PPARG	Mac_AMCF-II
GLUD1	1.07992e-227	-0.284912	0.977	0.984	1.67453e-223	1	GLUD1	Mac_AMCF-II
NIBAN1	2.74908e-218	-0.341194	0.753	0.796	4.26273e-214	1	NIBAN1	Mac_AMCF-II
LAS1L	5.75649e-214	-0.327813	0.771	0.827	8.92601e-210	1	LAS1L	Mac_AMCF-II
OSBPL8	4.68258e-212	-0.254297	0.906	0.934	7.26081e-208	1	OSBPL8	Mac_AMCF-II
PLEKHB2.1	1.3049e-211	-0.317976	0.967	0.975	2.02338e-207	1	PLEKHB2	Mac_AMCF-II
IFI30.1	1.81816e-209	-0.286916	0.998	0.995	2.81924e-205	1	IFI30	Mac_AMCF-II
RTN4	2.96926e-209	-0.264261	0.854	0.894	4.60414e-205	1	RTN4	Mac_AMCF-II
MGST1	1.82927e-208	-0.301035	0.993	0.99	2.83647e-204	1	MGST1	Mac_AMCF-II
PON1	2.32368e-206	-0.279979	0.166	0.3	3.6031e-202	1	PON1	Mac_AMCF-II
PDIA6.1	8.14951e-206	-0.294462	0.822	0.828	1.26366e-201	1	PDIA6	Mac_AMCF-II
IQGAP2.1	1.18452e-203	-0.288714	0.414	0.524	1.83672e-199	1	IQGAP2	Mac_AMCF-II
ENSSSCG00000029160.1	2.30039e-194	-0.339376	0.483	0.595	3.56698e-190	1	ENSSSCG00000029160	Mac_AMCF-II
GGA2.1	1.25924e-192	-0.259944	0.77	0.816	1.95257e-188	1	GGA2	Mac_AMCF-II
H2AFZ	3.52982e-184	-0.264693	0.984	0.987	5.47333e-180	1	H2AFZ	Mac_AMCF-II
MT-COX3.1	4.99346e-176	-0.262688	1	1	7.74286e-172	1	MT-COX3	Mac_AMCF-II
HSP90B1.1	1.31477e-173	-0.508282	0.982	0.968	2.03869e-169	1	HSP90B1	Mac_AMCF-II
CTSL.1	1.19814e-172	-0.353999	0.274	0.413	1.85783e-168	1	CTSL	Mac_AMCF-II
ZFAND5	4.69224e-172	-0.275992	0.788	0.814	7.27579e-168	1	ZFAND5	Mac_AMCF-II
ENSSSCG00000035736.1	9.0979e-168	0.370562	0.939	0.88	1.41072e-163	1	ENSSSCG00000035736	Mac_AMCF-II
ENSSSCG00000029414.1	1.31666e-167	-0.583867	0.784	0.79	2.04162e-163	1	ENSSSCG00000029414	Mac_AMCF-II
ITIH5	7.62847e-166	-0.297675	0.815	0.83	1.18287e-161	1	ITIH5	Mac_AMCF-II
SLC45A3	1.60951e-164	-0.267422	0.42	0.527	2.4957e-160	1	SLC45A3	Mac_AMCF-II
GOLGB1	1.79185e-161	-0.258076	0.814	0.856	2.77844e-157	1	GOLGB1	Mac_AMCF-II
FBP1	2.56095e-160	0.383099	0.52	0.402	3.97101e-156	1	FBP1	Mac_AMCF-II
ENSSSCG00000008383.1	8.05496e-157	-0.335355	0.995	0.994	1.249e-152	1	ENSSSCG00000008383	Mac_AMCF-II
LCP1	1.69176e-153	-0.273478	0.997	0.99	2.62325e-149	1	LCP1	Mac_AMCF-II
AREG	7.23415e-151	0.290054	0.275	0.166	1.12173e-146	1	AREG	Mac_AMCF-II
CD36	1.50179e-149	-0.330765	0.206	0.315	2.32868e-145	1	CD36	Mac_AMCF-II
ENSSSCG00000006350.1	4.0486e-148	-0.378922	0.553	0.6	6.27776e-144	1	ENSSSCG00000006350	Mac_AMCF-II
MREG.1	2.6731e-145	-0.27077	0.565	0.647	4.14491e-141	1	MREG	Mac_AMCF-II
FCN2	7.09158e-145	-0.389133	0.99	0.989	1.09962e-140	1	FCN2	Mac_AMCF-II
MFSD12.1	1.29776e-144	-0.253439	0.797	0.839	2.0123e-140	1	MFSD12	Mac_AMCF-II
USP18.1	1.12803e-142	-0.273549	0.447	0.548	1.74913e-138	1	USP18	Mac_AMCF-II
TST	2.12561e-142	-0.328117	0.813	0.817	3.29597e-138	1	TST	Mac_AMCF-II
HIF1A	1.15048e-138	-0.262542	0.951	0.944	1.78394e-134	1	HIF1A	Mac_AMCF-II
IFIT2	3.82986e-136	-0.415761	0.208	0.314	5.93858e-132	1	IFIT2	Mac_AMCF-II
BST2	6.23753e-131	-0.341578	0.691	0.709	9.67192e-127	1	BST2	Mac_AMCF-II
IFIH1.1	4.26928e-127	-0.253581	0.487	0.57	6.61995e-123	1	IFIH1	Mac_AMCF-II
ENSSSCG00000020872	8.42773e-124	-0.274959	0.281	0.385	1.3068e-119	1	ENSSSCG00000020872	Mac_AMCF-II
ENPP1	2.06659e-123	-0.253795	0.6	0.646	3.20445e-119	1	ENPP1	Mac_AMCF-II
RASGEF1B.1	4.00137e-123	-0.253639	0.8	0.826	6.20453e-119	1	RASGEF1B	Mac_AMCF-II
TUBB2B	2.75406e-122	-0.287906	0.779	0.818	4.27045e-118	1	TUBB2B	Mac_AMCF-II
ARL4A.1	1.27745e-118	-0.340668	0.839	0.85	1.98082e-114	1	ARL4A	Mac_AMCF-II
RSAD2.1	5.75443e-117	-0.541714	0.329	0.415	8.92282e-113	1	RSAD2	Mac_AMCF-II
ENSSSCG00000024973.1	5.65847e-116	-0.268139	0.222	0.321	8.77403e-112	1	ENSSSCG00000024973	Mac_AMCF-II
OXR1	2.46263e-115	-0.259417	0.57	0.643	3.81855e-111	1	OXR1	Mac_AMCF-II
PYCARD.1	6.33351e-115	-0.302706	0.282	0.374	9.82074e-111	1	PYCARD	Mac_AMCF-II
PLOD2	9.02569e-101	-0.527096	0.462	0.537	1.39952e-96	1	PLOD2	Mac_AMCF-II
CALR.1	3.66882e-98	-0.292302	0.992	0.987	5.68887e-94	1	CALR	Mac_AMCF-II
BIRC2.1	7.09084e-86	-0.260893	0.856	0.873	1.09951e-81	1	BIRC2	Mac_AMCF-II
TXNRD1.1	9.80464e-83	-0.300972	0.998	0.997	1.52031e-78	1	TXNRD1	Mac_AMCF-II
IRF7.1	4.63545e-81	-0.26724	0.421	0.489	7.18773e-77	1	IRF7	Mac_AMCF-II
DESI1	1.31082e-76	-0.27406	0.729	0.763	2.03255e-72	1	DESI1	Mac_AMCF-II
EMP1	1.68836e-75	-0.409217	0.815	0.826	2.61797e-71	1	EMP1	Mac_AMCF-II
MX1.1	1.40309e-72	-0.532184	0.744	0.767	2.17563e-68	1	MX1	Mac_AMCF-II
MMP9.1	9.60696e-72	0.314287	0.682	0.609	1.48965e-67	1	MMP9	Mac_AMCF-II
FTL.1	3.3837e-63	-0.277874	1	1	5.24677e-59	1	FTL	Mac_AMCF-II
SQSTM1.1	1.9551e-60	-0.55897	0.999	0.997	3.03158e-56	1	SQSTM1	Mac_AMCF-II
IFI6	6.93286e-60	-0.560923	0.966	0.951	1.07501e-55	1	IFI6	Mac_AMCF-II
FJX1.1	1.1094e-51	-0.528223	0.816	0.789	1.72023e-47	1	FJX1	Mac_AMCF-II
SLAMF7	3.01275e-45	-0.294951	0.203	0.251	4.67157e-41	1	SLAMF7	Mac_AMCF-II
CD24.1	4.0385e-44	-0.368818	0.763	0.784	6.2621e-40	1	CD24	Mac_AMCF-II
LPL	1.42113e-41	-0.306973	0.312	0.366	2.20361e-37	1	LPL	Mac_AMCF-II
FABP3	1.31863e-40	-0.63534	0.621	0.633	2.04467e-36	1	FABP3	Mac_AMCF-II
CLEC2B	7.28764e-40	-0.259413	0.727	0.7	1.13002e-35	1	CLEC2B	Mac_AMCF-II
DUSP1.1	2.51876e-38	-0.26713	0.923	0.882	3.90559e-34	1	DUSP1	Mac_AMCF-II
EPCAM	1.71573e-33	-0.347355	0.87	0.785	2.66041e-29	1	EPCAM	Mac_AMCF-II
ARNT	2.14227e-33	-0.363621	0.295	0.349	3.3218e-29	1	ARNT	Mac_AMCF-II
FABP5.1	7.0692e-33	-0.302027	0.924	0.924	1.09615e-28	1	FABP5	Mac_AMCF-II
IFITM3	8.14274e-26	-0.398465	0.889	0.846	1.26261e-21	1	IFITM3	Mac_AMCF-II
IL18.1	6.59114e-22	-0.317445	0.4	0.421	1.02202e-17	1	IL18	Mac_AMCF-II
MX2.1	2.62549e-18	-0.287117	0.953	0.908	4.07109e-14	1	MX2	Mac_AMCF-II
ENSSSCG00000014565.1	1.87058e-08	-0.484077	0.873	0.832	0.000290053	1	ENSSSCG00000014565	Mac_AMCF-II
MRC1.1	4.46392e-08	-0.542958	0.996	0.964	0.000692176	1	MRC1	Mac_AMCF-II
ZFAND2A	0.000196351	-0.338461	0.454	0.437	1	1	ZFAND2A	Mac_AMCF-II
ISG15.1	0.00090857	-0.524068	0.88	0.833	1	1	ISG15	Mac_AMCF-II
CCL5.1	0.00676581	-0.280581	0.979	0.972	1	1	CCL5	Mac_AMCF-II
ENSSSCG00000006588.2	0	0.892963	0.999	0.961	0	2	ENSSSCG00000006588	Mac_TAF10
S100A8.2	0	0.858545	0.996	0.941	0	2	S100A8	Mac_TAF10
S100A12.2	0	0.813892	1	0.997	0	2	S100A12	Mac_TAF10
TAF10.1	0	0.686446	0.986	0.8	0	2	TAF10	Mac_TAF10
HSP90B1.2	0	0.677185	0.994	0.965	0	2	HSP90B1	Mac_TAF10
RHOQ.1	0	0.635255	0.988	0.846	0	2	RHOQ	Mac_TAF10
TMSB10.1	0	0.607459	1	1	0	2	TMSB10	Mac_TAF10
ENSSSCG00000012119.1	0	0.589304	1	1	0	2	ENSSSCG00000012119	Mac_TAF10
MANF.1	0	0.551737	0.929	0.863	0	2	MANF	Mac_TAF10
AIF1.1	0	0.526256	0.999	0.984	0	2	AIF1	Mac_TAF10
CALR.2	0	0.519204	0.996	0.986	0	2	CALR	Mac_TAF10
C1QC.1	0	0.515712	0.994	0.954	0	2	C1QC	Mac_TAF10
ERP29.1	0	0.508827	0.978	0.856	0	2	ERP29	Mac_TAF10
ENSSSCG00000008769.1	0	0.498121	0.986	0.912	0	2	ENSSSCG00000008769	Mac_TAF10
UBE2M	0	0.495827	0.994	0.953	0	2	UBE2M	Mac_TAF10
ENSSSCG00000006350.2	0	0.493386	0.807	0.533	0	2	ENSSSCG00000006350	Mac_TAF10
GPX4	0	0.482269	0.997	0.971	0	2	GPX4	Mac_TAF10
C1QA.1	0	0.481171	0.911	0.722	0	2	C1QA	Mac_TAF10
TPI1	0	0.474708	1	0.998	0	2	TPI1	Mac_TAF10
HSPA5.2	0	0.471999	0.961	0.854	0	2	HSPA5	Mac_TAF10
GAPDH.1	0	0.467376	1	1	0	2	GAPDH	Mac_TAF10
FCER1G.1	0	0.459679	1	0.999	0	2	FCER1G	Mac_TAF10
ENSSSCG00000033697.1	0	0.449602	1	1	0	2	ENSSSCG00000033697	Mac_TAF10
NAAA.1	0	0.449439	0.829	0.521	0	2	NAAA	Mac_TAF10
TST.1	0	0.447263	0.95	0.782	0	2	TST	Mac_TAF10
MMP9.2	0	0.44563	0.829	0.575	0	2	MMP9	Mac_TAF10
ALOX5AP.1	0	0.441242	0.76	0.517	0	2	ALOX5AP	Mac_TAF10
LGALS1	0	0.438516	1	1	0	2	LGALS1	Mac_TAF10
CTSZ	0	0.437411	0.991	0.915	0	2	CTSZ	Mac_TAF10
VCAN.1	0	0.429409	0.554	0.363	0	2	VCAN	Mac_TAF10
AP2S1	0	0.425552	1	0.992	0	2	AP2S1	Mac_TAF10
NKG7	0	0.423758	0.995	0.968	0	2	NKG7	Mac_TAF10
TNFSF13.1	0	0.419005	0.867	0.666	0	2	TNFSF13	Mac_TAF10
ACAA1	0	0.416216	0.95	0.795	0	2	ACAA1	Mac_TAF10
DYNLL1	0	0.411224	0.97	0.899	0	2	DYNLL1	Mac_TAF10
GRN.1	0	0.408888	1	0.999	0	2	GRN	Mac_TAF10
CSTB	0	0.40417	1	1	0	2	CSTB	Mac_TAF10
IFI30.2	0	0.398161	1	0.995	0	2	IFI30	Mac_TAF10
SLA-DMB.1	0	0.392712	0.969	0.866	0	2	SLA-DMB	Mac_TAF10
SH3BGRL3	0	0.388435	1	0.996	0	2	SH3BGRL3	Mac_TAF10
ENSSSCG00000031381.1	0	0.387886	0.956	0.826	0	2	ENSSSCG00000031381	Mac_TAF10
COX4I1	0	0.380957	1	1	0	2	COX4I1	Mac_TAF10
PPIB.1	0	0.380395	0.987	0.966	0	2	PPIB	Mac_TAF10
RPSA.1	0	0.378699	1	1	0	2	RPSA	Mac_TAF10
GMFG.1	0	0.378512	1	0.99	0	2	GMFG	Mac_TAF10
DNASE2	0	0.376188	0.993	0.959	0	2	DNASE2	Mac_TAF10
RPL22L1.1	0	0.375228	0.937	0.871	0	2	RPL22L1	Mac_TAF10
SSR4.1	0	0.370123	0.998	0.991	0	2	SSR4	Mac_TAF10
COX8A	0	0.367485	1	0.998	0	2	COX8A	Mac_TAF10
SLA-DMA.2	0	0.360532	0.898	0.751	0	2	SLA-DMA	Mac_TAF10
LDHA.1	0	0.357104	1	1	0	2	LDHA	Mac_TAF10
CD86	0	0.354998	0.934	0.809	0	2	CD86	Mac_TAF10
PRDX2.1	0	0.353115	0.993	0.947	0	2	PRDX2	Mac_TAF10
TYROBP	0	0.350069	1	1	0	2	TYROBP	Mac_TAF10
SLC16A3.1	0	0.349067	0.931	0.738	0	2	SLC16A3	Mac_TAF10
ENSSSCG00000022295.1	0	0.34736	0.997	0.973	0	2	ENSSSCG00000022295	Mac_TAF10
ENSSSCG00000013436.1	0	0.346639	0.973	0.899	0	2	ENSSSCG00000013436	Mac_TAF10
ATP5IF1	0	0.345947	0.997	0.982	0	2	ATP5IF1	Mac_TAF10
ENSSSCG00000032003.1	0	0.345086	1	0.995	0	2	ENSSSCG00000032003	Mac_TAF10
CTSS	0	0.342812	1	0.998	0	2	CTSS	Mac_TAF10
ENSSSCG00000035080.1	0	0.339611	1	1	0	2	ENSSSCG00000035080	Mac_TAF10
RPS5.1	0	0.335731	1	1	0	2	RPS5	Mac_TAF10
CIART	0	0.335388	0.88	0.741	0	2	CIART	Mac_TAF10
ENSSSCG00000010084.1	0	0.332687	0.562	0.294	0	2	ENSSSCG00000010084	Mac_TAF10
NPL	0	0.331525	0.969	0.884	0	2	NPL	Mac_TAF10
CD163.1	0	0.330345	0.981	0.883	0	2	CD163	Mac_TAF10
NEU1	0	0.330306	0.942	0.81	0	2	NEU1	Mac_TAF10
HERPUD1.2	0	0.33024	0.906	0.777	0	2	HERPUD1	Mac_TAF10
CTSH	0	0.329354	1	1	0	2	CTSH	Mac_TAF10
HACD4	0	0.322005	0.843	0.644	0	2	HACD4	Mac_TAF10
ENSSSCG00000010073	0	0.320063	0.984	0.934	0	2	ENSSSCG00000010073	Mac_TAF10
RPS18.1	0	0.319358	1	1	0	2	RPS18	Mac_TAF10
ENSSSCG00000000394	0	0.317914	0.925	0.814	0	2	ENSSSCG00000000394	Mac_TAF10
ECHS1	0	0.316755	0.995	0.96	0	2	ECHS1	Mac_TAF10
S100A11	0	0.316581	1	1	0	2	S100A11	Mac_TAF10
ENSSSCG00000032166	0	0.314529	0.992	0.972	0	2	ENSSSCG00000032166	Mac_TAF10
CALM3.1	0	0.3142	0.896	0.735	0	2	CALM3	Mac_TAF10
ATP5MC3	0	0.31265	0.996	0.975	0	2	ATP5MC3	Mac_TAF10
COX7B	0	0.312553	0.994	0.975	0	2	COX7B	Mac_TAF10
RPL17-C18orf32.1	0	0.311696	1	0.999	0	2	RPL17-C18orf32	Mac_TAF10
NDUFC2.1	0	0.311125	0.993	0.951	0	2	NDUFC2	Mac_TAF10
MIF	0	0.310697	1	1	0	2	MIF	Mac_TAF10
ENSSSCG00000034000.1	0	0.309342	0.746	0.475	0	2	ENSSSCG00000034000	Mac_TAF10
ENSSSCG00000034448.1	0	0.308059	1	1	0	2	ENSSSCG00000034448	Mac_TAF10
PDIA4.1	0	0.307105	0.867	0.721	0	2	PDIA4	Mac_TAF10
RPS16.1	0	0.306487	1	1	0	2	RPS16	Mac_TAF10
ENSSSCG00000011798.1	0	0.305677	0.786	0.637	0	2	ENSSSCG00000011798	Mac_TAF10
NDUFB6	0	0.304905	0.929	0.808	0	2	NDUFB6	Mac_TAF10
SSR1.1	0	0.301955	0.993	0.983	0	2	SSR1	Mac_TAF10
ENSSSCG00000037142	0	0.298922	1	0.996	0	2	ENSSSCG00000037142	Mac_TAF10
COX5B	0	0.298667	1	0.999	0	2	COX5B	Mac_TAF10
ENSSSCG00000002907	0	0.298572	0.998	0.991	0	2	ENSSSCG00000002907	Mac_TAF10
CISD3	0	0.298172	0.845	0.646	0	2	CISD3	Mac_TAF10
RPS15	0	0.297058	1	1	0	2	RPS15	Mac_TAF10
AHCY	0	0.296369	0.795	0.601	0	2	AHCY	Mac_TAF10
FKBP2	0	0.295948	0.97	0.899	0	2	FKBP2	Mac_TAF10
CALM1	0	0.295414	1	1	0	2	CALM1	Mac_TAF10
DBI	0	0.294242	0.996	0.969	0	2	DBI	Mac_TAF10
ENSSSCG00000024144	0	0.294118	0.983	0.943	0	2	ENSSSCG00000024144	Mac_TAF10
ENSSSCG00000000405	0	0.29251	0.997	0.987	0	2	ENSSSCG00000000405	Mac_TAF10
CLEC5A	0	0.290674	0.483	0.208	0	2	CLEC5A	Mac_TAF10
ERG28	0	0.290267	0.87	0.702	0	2	ERG28	Mac_TAF10
NDUFS5	0	0.290004	0.974	0.922	0	2	NDUFS5	Mac_TAF10
GPR34.1	0	0.288708	0.466	0.252	0	2	GPR34	Mac_TAF10
ENSSSCG00000003278.1	0	0.287612	0.961	0.881	0	2	ENSSSCG00000003278	Mac_TAF10
NDUFS3	0	0.28566	0.975	0.915	0	2	NDUFS3	Mac_TAF10
RPL8.1	0	0.285371	1	1	0	2	RPL8	Mac_TAF10
SORD.1	0	0.281685	0.809	0.582	0	2	SORD	Mac_TAF10
HNMT.1	0	0.281209	0.987	0.928	0	2	HNMT	Mac_TAF10
RPL7.1	0	0.27893	1	1	0	2	RPL7	Mac_TAF10
CDC34	0	0.278791	0.863	0.691	0	2	CDC34	Mac_TAF10
TMEM223	0	0.277867	0.98	0.914	0	2	TMEM223	Mac_TAF10
LSP1	0	0.277866	0.879	0.722	0	2	LSP1	Mac_TAF10
RPS9	0	0.277228	1	1	0	2	RPS9	Mac_TAF10
ENSSSCG00000035904.1	0	0.276066	1	1	0	2	ENSSSCG00000035904	Mac_TAF10
ENSSSCG00000025928.1	0	0.275926	1	1	0	2	ENSSSCG00000025928	Mac_TAF10
RPS17.1	0	0.274735	1	1	0	2	RPS17	Mac_TAF10
ENO1	0	0.273492	1	1	0	2	ENO1	Mac_TAF10
COX7C	0	0.272584	1	0.997	0	2	COX7C	Mac_TAF10
NDUFB2	0	0.271673	0.987	0.96	0	2	NDUFB2	Mac_TAF10
PARK7	0	0.269148	0.999	0.989	0	2	PARK7	Mac_TAF10
MAMDC4.1	0	0.268737	0.959	0.878	0	2	MAMDC4	Mac_TAF10
UQCRC1	0	0.268054	0.996	0.981	0	2	UQCRC1	Mac_TAF10
CHID1	0	0.266215	0.887	0.749	0	2	CHID1	Mac_TAF10
MSMB	0	0.263945	0.838	0.667	0	2	MSMB	Mac_TAF10
COX5A	0	0.263791	0.993	0.982	0	2	COX5A	Mac_TAF10
EEF1D.1	0	0.26333	0.998	0.993	0	2	EEF1D	Mac_TAF10
CHPT1	0	0.262791	0.782	0.572	0	2	CHPT1	Mac_TAF10
ENSSSCG00000000361	0	0.26078	1	1	0	2	ENSSSCG00000000361	Mac_TAF10
RPS4X	0	0.259748	1	1	0	2	RPS4X	Mac_TAF10
NIBAN1.1	0	0.258175	0.915	0.753	0	2	NIBAN1	Mac_TAF10
GBA	0	0.257532	0.896	0.762	0	2	GBA	Mac_TAF10
RRAS	0	0.254798	0.751	0.55	0	2	RRAS	Mac_TAF10
ENSSSCG00000034617	0	0.25477	1	1	0	2	ENSSSCG00000034617	Mac_TAF10
RPL36A-HNRNPH2.1	0	0.251153	0.999	0.998	0	2	RPL36A-HNRNPH2	Mac_TAF10
KRTCAP2	0	0.250438	0.973	0.924	0	2	KRTCAP2	Mac_TAF10
GUSB	0	0.250415	0.724	0.473	0	2	GUSB	Mac_TAF10
COX17.1	0	0.250335	0.968	0.893	0	2	COX17	Mac_TAF10
ENSSSCG00000039506	0	0.250132	1	0.999	0	2	ENSSSCG00000039506	Mac_TAF10
ENSSSCG00000033909	0	-0.262574	1	0.989	0	2	ENSSSCG00000033909	Mac_TAF10
JAK1	0	-0.272777	0.992	0.994	0	2	JAK1	Mac_TAF10
MAFF	0	-0.277152	0.155	0.357	0	2	MAFF	Mac_TAF10
PAK2	0	-0.279399	0.888	0.925	0	2	PAK2	Mac_TAF10
CNBP.1	0	-0.279996	0.997	0.998	0	2	CNBP	Mac_TAF10
CD53	0	-0.288911	0.999	0.999	0	2	CD53	Mac_TAF10
CD44.1	0	-0.294759	0.997	0.996	0	2	CD44	Mac_TAF10
ENSSSCG00000005738	0	-0.298721	0.347	0.522	0	2	ENSSSCG00000005738	Mac_TAF10
SRGN	0	-0.304872	1	1	0	2	SRGN	Mac_TAF10
MT-ND4	0	-0.305985	0.999	0.999	0	2	MT-ND4	Mac_TAF10
NIBAN2	0	-0.307615	0.531	0.68	0	2	NIBAN2	Mac_TAF10
SPPL2A	0	-0.313379	0.829	0.892	0	2	SPPL2A	Mac_TAF10
GSR.1	0	-0.316778	0.922	0.953	0	2	GSR	Mac_TAF10
ENSSSCG00000017202.1	0	-0.317918	0.998	0.994	0	2	ENSSSCG00000017202	Mac_TAF10
VAPA	0	-0.319619	0.938	0.967	0	2	VAPA	Mac_TAF10
CTRC.1	0	-0.325367	0.979	0.983	0	2	CTRC	Mac_TAF10
PHF11	0	-0.326452	0.846	0.899	0	2	PHF11	Mac_TAF10
POLR3D	0	-0.326568	0.69	0.783	0	2	POLR3D	Mac_TAF10
UBE2D3	0	-0.327183	0.997	0.998	0	2	UBE2D3	Mac_TAF10
TXNL1	0	-0.344861	0.923	0.952	0	2	TXNL1	Mac_TAF10
CACYBP	0	-0.346105	0.946	0.97	0	2	CACYBP	Mac_TAF10
ENSSSCG00000039222.1	0	-0.347316	0.999	0.998	0	2	ENSSSCG00000039222	Mac_TAF10
POLB	0	-0.347644	0.81	0.882	0	2	POLB	Mac_TAF10
NAA50	0	-0.347894	0.819	0.882	0	2	NAA50	Mac_TAF10
MREG.2	0	-0.34966	0.502	0.659	0	2	MREG	Mac_TAF10
BAZ1A	0	-0.350805	0.941	0.953	0	2	BAZ1A	Mac_TAF10
STOM.1	0	-0.359476	0.904	0.945	0	2	STOM	Mac_TAF10
GLUD1.1	0	-0.36082	0.975	0.984	0	2	GLUD1	Mac_TAF10
ANXA2	0	-0.362806	1	1	0	2	ANXA2	Mac_TAF10
PABPC1	0	-0.363702	0.916	0.947	0	2	PABPC1	Mac_TAF10
ACTR3	0	-0.364077	0.995	0.999	0	2	ACTR3	Mac_TAF10
SPAG9	0	-0.364118	0.869	0.918	0	2	SPAG9	Mac_TAF10
RBM3.1	0	-0.365258	0.671	0.755	0	2	RBM3	Mac_TAF10
PSMD3	0	-0.365858	0.86	0.903	0	2	PSMD3	Mac_TAF10
ROGDI.2	0	-0.367195	0.951	0.96	0	2	ROGDI	Mac_TAF10
MYOF	0	-0.374819	0.862	0.9	0	2	MYOF	Mac_TAF10
ANXA7	0	-0.375758	0.838	0.899	0	2	ANXA7	Mac_TAF10
ANXA1	0	-0.375931	0.998	1	0	2	ANXA1	Mac_TAF10
TNFRSF1B.2	0	-0.377609	0.66	0.766	0	2	TNFRSF1B	Mac_TAF10
FRMD3.1	0	-0.378339	0.415	0.575	0	2	FRMD3	Mac_TAF10
TMOD3	0	-0.381438	0.914	0.952	0	2	TMOD3	Mac_TAF10
A4GALT.1	0	-0.383226	0.978	0.983	0	2	A4GALT	Mac_TAF10
TSC22D3.1	0	-0.386829	0.434	0.595	0	2	TSC22D3	Mac_TAF10
CFLAR	0	-0.387066	0.777	0.853	0	2	CFLAR	Mac_TAF10
VIM.1	0	-0.400222	1	1	0	2	VIM	Mac_TAF10
LMNA.1	0	-0.402899	0.998	0.997	0	2	LMNA	Mac_TAF10
SNX10.1	0	-0.405118	1	0.999	0	2	SNX10	Mac_TAF10
GLUL.1	0	-0.406029	0.99	0.993	0	2	GLUL	Mac_TAF10
MAPK6	0	-0.407322	0.644	0.794	0	2	MAPK6	Mac_TAF10
FYN.1	0	-0.408707	0.473	0.657	0	2	FYN	Mac_TAF10
ENSSSCG00000005453.1	0	-0.408812	1	1	0	2	ENSSSCG00000005453	Mac_TAF10
RAC1.1	0	-0.410583	1	1	0	2	RAC1	Mac_TAF10
BLVRB.1	0	-0.415735	0.896	0.929	0	2	BLVRB	Mac_TAF10
ENSSSCG00000038594	0	-0.416274	0.467	0.62	0	2	ENSSSCG00000038594	Mac_TAF10
PEA15.1	0	-0.419166	0.942	0.963	0	2	PEA15	Mac_TAF10
ENSSSCG00000034709.1	0	-0.423658	0.976	0.986	0	2	ENSSSCG00000034709	Mac_TAF10
PLEKHB2.2	0	-0.425861	0.955	0.977	0	2	PLEKHB2	Mac_TAF10
SLAMF7.1	0	-0.426193	0.097	0.276	0	2	SLAMF7	Mac_TAF10
ANXA5	0	-0.426561	1	1	0	2	ANXA5	Mac_TAF10
ABHD17C	0	-0.426904	0.645	0.795	0	2	ABHD17C	Mac_TAF10
IL1RAP	0	-0.427744	0.81	0.892	0	2	IL1RAP	Mac_TAF10
ENSSSCG00000028092	0	-0.427852	0.83	0.9	0	2	ENSSSCG00000028092	Mac_TAF10
SOD1.1	0	-0.433495	0.986	0.993	0	2	SOD1	Mac_TAF10
HSPH1	0	-0.433855	0.79	0.85	0	2	HSPH1	Mac_TAF10
PSMA3	0	-0.439012	0.969	0.988	0	2	PSMA3	Mac_TAF10
BIRC2.2	0	-0.448669	0.814	0.883	0	2	BIRC2	Mac_TAF10
RASGEF1B.2	0	-0.45595	0.749	0.838	0	2	RASGEF1B	Mac_TAF10
CLIC2.1	0	-0.457758	0.681	0.824	0	2	CLIC2	Mac_TAF10
C3	0	-0.458346	0.343	0.532	0	2	C3	Mac_TAF10
N4BP1.2	0	-0.459891	0.813	0.896	0	2	N4BP1	Mac_TAF10
LGALS3.2	0	-0.463142	1	1	0	2	LGALS3	Mac_TAF10
SNX9	0	-0.464604	0.836	0.914	0	2	SNX9	Mac_TAF10
PSMB2.1	0	-0.471468	0.972	0.988	0	2	PSMB2	Mac_TAF10
SH3GLB1.1	0	-0.47563	0.961	0.985	0	2	SH3GLB1	Mac_TAF10
DMXL2.1	0	-0.478583	0.831	0.883	0	2	DMXL2	Mac_TAF10
IFNGR2.1	0	-0.480501	0.879	0.949	0	2	IFNGR2	Mac_TAF10
ENSSSCG00000005518.1	0	-0.487002	0.98	0.989	0	2	ENSSSCG00000005518	Mac_TAF10
YWHAQ.1	0	-0.487465	0.914	0.956	0	2	YWHAQ	Mac_TAF10
ABCC1.1	0	-0.494789	0.831	0.923	0	2	ABCC1	Mac_TAF10
ENSSSCG00000012202.1	0	-0.495325	0.968	0.979	0	2	ENSSSCG00000012202	Mac_TAF10
RGS10.1	0	-0.495328	0.92	0.953	0	2	RGS10	Mac_TAF10
HILPDA	0	-0.495844	0.693	0.78	0	2	HILPDA	Mac_TAF10
BACH1	0	-0.502543	0.91	0.94	0	2	BACH1	Mac_TAF10
RHOC	0	-0.504538	0.967	0.979	0	2	RHOC	Mac_TAF10
SLC1A5.1	0	-0.507653	0.845	0.913	0	2	SLC1A5	Mac_TAF10
NRP2.1	0	-0.50963	0.69	0.841	0	2	NRP2	Mac_TAF10
ENSSSCG00000010734	0	-0.51702	0.961	0.983	0	2	ENSSSCG00000010734	Mac_TAF10
SGK1.1	0	-0.517692	0.933	0.929	0	2	SGK1	Mac_TAF10
ENSSSCG00000015823	0	-0.517863	0.532	0.708	0	2	ENSSSCG00000015823	Mac_TAF10
ATF4	0	-0.536864	0.981	0.985	0	2	ATF4	Mac_TAF10
SLC39A14	0	-0.536904	0.417	0.627	0	2	SLC39A14	Mac_TAF10
NFKBIA	0	-0.54743	0.983	0.98	0	2	NFKBIA	Mac_TAF10
ANGPTL4.1	0	-0.616087	0.263	0.557	0	2	ANGPTL4	Mac_TAF10
GNG10.1	0	-0.622026	1	1	0	2	GNG10	Mac_TAF10
TGFA.1	0	-0.631658	0.927	0.96	0	2	TGFA	Mac_TAF10
ZFAND2A.1	0	-0.647867	0.308	0.474	0	2	ZFAND2A	Mac_TAF10
PMAIP1.1	0	-0.652345	0.508	0.698	0	2	PMAIP1	Mac_TAF10
FTL.2	0	-0.664828	1	1	0	2	FTL	Mac_TAF10
CD9.2	0	-0.696723	0.991	0.996	0	2	CD9	Mac_TAF10
TXNRD1.2	0	-0.698506	0.995	0.998	0	2	TXNRD1	Mac_TAF10
ENSSSCG00000008383.2	0	-0.707683	0.989	0.996	0	2	ENSSSCG00000008383	Mac_TAF10
FJX1.2	0	-0.772718	0.731	0.812	0	2	FJX1	Mac_TAF10
SOD2.1	0	-0.802545	1	1	0	2	SOD2	Mac_TAF10
PLEK.2	0	-0.808337	0.981	0.991	0	2	PLEK	Mac_TAF10
ARG1.1	0	-0.821559	0.985	0.99	0	2	ARG1	Mac_TAF10
EMP1.1	0	-0.888032	0.698	0.855	0	2	EMP1	Mac_TAF10
SQSTM1.2	0	-0.923471	0.998	0.998	0	2	SQSTM1	Mac_TAF10
CD24.2	0	-1.00016	0.657	0.81	0	2	CD24	Mac_TAF10
CCL5.2	0	-1.05555	0.949	0.98	0	2	CCL5	Mac_TAF10
PNP.1	0	-1.09217	0.601	0.786	0	2	PNP	Mac_TAF10
ATP1B1.1	0	-1.11293	0.91	0.96	0	2	ATP1B1	Mac_TAF10
CXCL8.1	0	-1.12123	0.999	0.999	0	2	CXCL8	Mac_TAF10
IER3	0	-1.14639	0.683	0.837	0	2	IER3	Mac_TAF10
CKB.1	0	-1.14746	0.801	0.923	0	2	CKB	Mac_TAF10
EPCAM.1	0	-1.19461	0.674	0.838	0	2	EPCAM	Mac_TAF10
CXCL2.1	0	-1.19616	0.998	0.998	0	2	CXCL2	Mac_TAF10
PLIN2.1	0	-1.40624	0.822	0.943	0	2	PLIN2	Mac_TAF10
ENSSSCG00000035736.2	0	-1.85972	0.8	0.918	0	2	ENSSSCG00000035736	Mac_TAF10
ENSSSCG00000029752.1	1.91145e-305	-0.357159	0.741	0.802	2.96389e-301	2	ENSSSCG00000029752	Mac_TAF10
KTN1	6.98901e-305	-0.278391	0.886	0.925	1.08372e-300	2	KTN1	Mac_TAF10
CCL4.1	1.19419e-303	-1.14504	0.27	0.442	1.85171e-299	2	CCL4	Mac_TAF10
ZFP36L2	1.23663e-302	0.254888	0.767	0.569	1.91752e-298	2	ZFP36L2	Mac_TAF10
PHYH.2	1.73178e-301	0.558631	0.829	0.644	2.6853e-297	2	PHYH	Mac_TAF10
UGCG.1	2.43291e-299	-0.336358	0.778	0.835	3.77247e-295	2	UGCG	Mac_TAF10
DESI1.1	2.54081e-298	-0.413334	0.692	0.771	3.93978e-294	2	DESI1	Mac_TAF10
TSPAN12	2.88714e-296	-0.385724	0.597	0.706	4.4768e-292	2	TSPAN12	Mac_TAF10
ENSSSCG00000033183.1	7.34719e-295	0.292185	0.965	0.881	1.13926e-290	2	ENSSSCG00000033183	Mac_TAF10
PSMC1	8.17817e-295	-0.333061	0.82	0.873	1.26811e-290	2	PSMC1	Mac_TAF10
RNF19A	1.36506e-294	-0.324788	0.733	0.802	2.11666e-290	2	RNF19A	Mac_TAF10
ENSSSCG00000016646	2.68071e-294	-0.306216	0.533	0.653	4.15671e-290	2	ENSSSCG00000016646	Mac_TAF10
RTN4.1	3.39197e-294	-0.327113	0.854	0.892	5.25959e-290	2	RTN4	Mac_TAF10
PSMB4	4.94212e-292	-0.32951	0.974	0.987	7.66326e-288	2	PSMB4	Mac_TAF10
CHORDC1	5.82776e-292	-0.298828	0.645	0.743	9.03653e-288	2	CHORDC1	Mac_TAF10
S100A6.1	3.40985e-291	-0.712272	0.72	0.819	5.28731e-287	2	S100A6	Mac_TAF10
IKBKB.1	3.47321e-291	-0.320567	0.558	0.675	5.38557e-287	2	IKBKB	Mac_TAF10
TAX1BP1	9.87966e-285	-0.274502	0.945	0.959	1.53194e-280	2	TAX1BP1	Mac_TAF10
RNF19B	1.73014e-284	-0.35969	0.507	0.63	2.68276e-280	2	RNF19B	Mac_TAF10
ENSSSCG00000036618.1	2.50519e-283	0.404239	0.957	0.905	3.88455e-279	2	ENSSSCG00000036618	Mac_TAF10
DOCK8	3.14888e-283	-0.293158	0.911	0.925	4.88265e-279	2	DOCK8	Mac_TAF10
MBP	2.09364e-282	-0.289815	0.715	0.795	3.2464e-278	2	MBP	Mac_TAF10
ENSSSCG00000012452.1	8.7782e-278	0.255414	0.953	0.872	1.36115e-273	2	ENSSSCG00000012452	Mac_TAF10
STX3.1	1.38757e-277	-0.289896	0.799	0.861	2.15156e-273	2	STX3	Mac_TAF10
CEBPB.1	3.59603e-274	-0.297132	0.998	0.982	5.576e-270	2	CEBPB	Mac_TAF10
HDGFL3	1.014e-270	-0.262842	0.439	0.58	1.57231e-266	2	HDGFL3	Mac_TAF10
RNF13	1.1313e-270	-0.279606	0.975	0.98	1.7542e-266	2	RNF13	Mac_TAF10
TIPARP	6.76716e-270	-0.329913	0.582	0.683	1.04932e-265	2	TIPARP	Mac_TAF10
GPX1.1	3.97701e-269	0.367657	1	0.999	6.16675e-265	2	GPX1	Mac_TAF10
EIF3J	1.34448e-268	-0.281186	0.751	0.825	2.08475e-264	2	EIF3J	Mac_TAF10
AGFG1	2.41013e-267	-0.281629	0.897	0.923	3.73714e-263	2	AGFG1	Mac_TAF10
ABL2	2.04474e-265	-0.347399	0.592	0.694	3.17057e-261	2	ABL2	Mac_TAF10
BNIP3	2.38187e-265	0.283323	0.998	0.985	3.69333e-261	2	BNIP3	Mac_TAF10
CLIP1	8.73062e-265	-0.292216	0.745	0.813	1.35377e-260	2	CLIP1	Mac_TAF10
SLC23A2	2.54396e-263	-0.279735	0.418	0.557	3.94466e-259	2	SLC23A2	Mac_TAF10
FURIN.1	5.40812e-262	-0.391574	0.787	0.835	8.38584e-258	2	FURIN	Mac_TAF10
UBQLN1	6.90316e-261	-0.283338	0.743	0.816	1.0704e-256	2	UBQLN1	Mac_TAF10
CTSL.2	1.17849e-260	0.382169	0.53	0.342	1.82736e-256	2	CTSL	Mac_TAF10
PHLDA2	1.31371e-260	-0.317051	0.276	0.432	2.03703e-256	2	PHLDA2	Mac_TAF10
CALCOCO2.1	3.50058e-260	-0.322008	0.577	0.681	5.428e-256	2	CALCOCO2	Mac_TAF10
PRKCB.1	3.6305e-260	-0.299983	0.921	0.944	5.62946e-256	2	PRKCB	Mac_TAF10
ACSL4	3.98154e-260	-0.300633	0.881	0.919	6.17377e-256	2	ACSL4	Mac_TAF10
RHEB	2.94371e-259	-0.270103	0.958	0.972	4.56452e-255	2	RHEB	Mac_TAF10
ENSSSCG00000013052.1	1.40349e-258	-0.269878	0.987	0.99	2.17625e-254	2	ENSSSCG00000013052	Mac_TAF10
SLC39A6	5.73448e-257	-0.259348	0.568	0.677	8.89188e-253	2	SLC39A6	Mac_TAF10
SAMD9.1	1.0581e-256	-0.343446	0.774	0.835	1.64069e-252	2	SAMD9	Mac_TAF10
ICAM1.1	2.15049e-255	-0.331486	0.851	0.883	3.33455e-251	2	ICAM1	Mac_TAF10
TNIP1.1	7.42433e-255	-0.273305	0.9	0.926	1.15122e-250	2	TNIP1	Mac_TAF10
EMP3	1.56957e-253	-0.354674	0.991	0.993	2.43378e-249	2	EMP3	Mac_TAF10
UCP2.1	1.80003e-253	-0.261429	0.994	0.995	2.79113e-249	2	UCP2	Mac_TAF10
EIF1	3.68013e-252	-0.264852	1	1	5.70641e-248	2	EIF1	Mac_TAF10
MT-ND1	2.98049e-249	-0.270161	0.999	0.999	4.62155e-245	2	MT-ND1	Mac_TAF10
PLK3	4.52488e-246	-0.30902	0.533	0.65	7.01628e-242	2	PLK3	Mac_TAF10
SMARCA5	4.98136e-246	-0.262792	0.758	0.814	7.7241e-242	2	SMARCA5	Mac_TAF10
SARS1	5.84759e-246	-0.315932	0.831	0.875	9.06727e-242	2	SARS1	Mac_TAF10
ENSSSCG00000005768	1.32045e-245	-0.273783	0.838	0.88	2.04749e-241	2	ENSSSCG00000005768	Mac_TAF10
IL10RB.1	1.31485e-243	-0.277123	0.962	0.96	2.0388e-239	2	IL10RB	Mac_TAF10
TMEM30A.1	3.53884e-241	-0.258863	0.97	0.973	5.48732e-237	2	TMEM30A	Mac_TAF10
HMGA1	2.60361e-240	-0.280894	0.601	0.699	4.03715e-236	2	HMGA1	Mac_TAF10
IQGAP1	7.1959e-238	-0.262728	0.973	0.977	1.1158e-233	2	IQGAP1	Mac_TAF10
ENSSSCG00000033010.1	1.94722e-235	-0.300856	0.485	0.613	3.01935e-231	2	ENSSSCG00000033010	Mac_TAF10
FCN2.1	2.46134e-235	-0.485175	0.991	0.989	3.81656e-231	2	FCN2	Mac_TAF10
ENSSSCG00000041738.1	1.58693e-234	-0.278471	0.921	0.944	2.4607e-230	2	ENSSSCG00000041738	Mac_TAF10
NDFIP2	4.68307e-234	-0.286138	0.69	0.762	7.26157e-230	2	NDFIP2	Mac_TAF10
TNFAIP3	2.08351e-233	-0.340206	0.465	0.593	3.23068e-229	2	TNFAIP3	Mac_TAF10
EIF4E	2.09467e-233	-0.282663	0.665	0.746	3.248e-229	2	EIF4E	Mac_TAF10
CD14.2	6.07678e-233	0.391445	0.988	0.942	9.42265e-229	2	CD14	Mac_TAF10
PSMC6	8.88006e-232	-0.294469	0.83	0.878	1.37694e-227	2	PSMC6	Mac_TAF10
ENSSSCG00000021576.1	3.31673e-231	-0.348518	0.624	0.713	5.14292e-227	2	ENSSSCG00000021576	Mac_TAF10
ENSSSCG00000020808	6.70029e-231	-0.256726	0.902	0.936	1.03895e-226	2	ENSSSCG00000020808	Mac_TAF10
ISG15.2	9.44278e-231	-0.707828	0.736	0.872	1.4642e-226	2	ISG15	Mac_TAF10
NFKB1	1.3415e-230	-0.259866	0.584	0.682	2.08013e-226	2	NFKB1	Mac_TAF10
RGCC.1	2.6523e-230	-0.369173	0.967	0.97	4.11266e-226	2	RGCC	Mac_TAF10
RILPL2	2.45288e-227	-0.284993	0.791	0.84	3.80344e-223	2	RILPL2	Mac_TAF10
RB1CC1.1	3.11301e-225	-0.332216	0.853	0.876	4.82704e-221	2	RB1CC1	Mac_TAF10
CREG1.1	1.29094e-222	-0.282715	0.703	0.781	2.00173e-218	2	CREG1	Mac_TAF10
IRAK2	1.16264e-220	-0.261773	0.352	0.492	1.80279e-216	2	IRAK2	Mac_TAF10
ENSSSCG00000008965.1	1.44933e-220	-0.348494	0.965	0.957	2.24734e-216	2	ENSSSCG00000008965	Mac_TAF10
PHAX	5.57671e-220	-0.250253	0.895	0.917	8.64724e-216	2	PHAX	Mac_TAF10
UBASH3B	1.59036e-219	-0.268871	0.485	0.598	2.46601e-215	2	UBASH3B	Mac_TAF10
SLC3A2	1.71028e-217	-0.35601	0.849	0.869	2.65197e-213	2	SLC3A2	Mac_TAF10
GRAMD2B.1	4.10506e-217	-0.28767	0.61	0.69	6.36531e-213	2	GRAMD2B	Mac_TAF10
PSMA5	9.19102e-217	-0.288843	0.884	0.918	1.42516e-212	2	PSMA5	Mac_TAF10
NUB1	2.99152e-214	-0.257885	0.519	0.627	4.63865e-210	2	NUB1	Mac_TAF10
OSBPL8.1	6.41059e-214	-0.252822	0.917	0.93	9.94026e-210	2	OSBPL8	Mac_TAF10
HSPA9	3.2015e-212	-0.262975	0.928	0.948	4.96424e-208	2	HSPA9	Mac_TAF10
EIF6	1.15041e-209	-0.259008	0.979	0.984	1.78383e-205	2	EIF6	Mac_TAF10
SRXN1.1	2.64128e-208	-0.480986	0.954	0.957	4.09557e-204	2	SRXN1	Mac_TAF10
SLC11A1.1	2.96704e-207	-0.262941	0.993	0.991	4.60069e-203	2	SLC11A1	Mac_TAF10
TOP2B	3.64558e-207	-0.251697	0.693	0.755	5.65283e-203	2	TOP2B	Mac_TAF10
RETREG1	3.75213e-207	-0.263676	0.559	0.657	5.81806e-203	2	RETREG1	Mac_TAF10
ENSSSCG00000007692	8.733e-207	-0.269862	0.921	0.942	1.35414e-202	2	ENSSSCG00000007692	Mac_TAF10
B4GALT5	2.48983e-205	-0.304925	0.606	0.682	3.86074e-201	2	B4GALT5	Mac_TAF10
MAP3K8.1	1.93386e-201	-0.372363	0.441	0.561	2.99865e-197	2	MAP3K8	Mac_TAF10
TBC1D20.2	5.12203e-199	-0.284605	0.844	0.879	7.94222e-195	2	TBC1D20	Mac_TAF10
[truncated: 8,094 more rows]

## Sheet: Sheet4
gene	Pr..Chisq.	coef	ci.hi	ci.lo	fdr	log2FC	change	virus_type
[truncated: 2,854 more rows]

[truncated: 2 more sheets: Sheet5, Sheet6]
