# Supplementary material for: Diversities of African swine fever virus host-virus dynamics revealed by single-cell profiling
Source: J Virol. 2025 Feb 11;99(3):e02035-24. doi: 10.1128/jvi.02035-24 (PMC11917525; doi:10.1128/jvi.02035-24)
Supplement: Table S3 — Information related to methods. [file jvi.02035-24-s0010.xlsx]

## Sheet: Summary
Table S3: Infoemation related to Methods
Sheet1: Single-cell metadata
Sheet2: Cell marker genes utilized for the identification of distinct cell types
Sheet3: Primer sequences of host genes
Sheet4: Primer sequences of viral genes
Sheet5: ISGs and inflammation signatures collected from the previous study.
Sheet6: Nucleotide mutations, deletions and insertions in ORFs and the noncoding regions between ASFV SY18 , HuB20 and I226R. \: deletion genomes

## Sheet: Sheet1
	nCount_RNA	nFeature_RNA	percent.mt	seurat_clusters	time	cell_type	sum_vir_nor	ISG_score_final1	GLYCOLYSIS_score_final1	cell_type_new	M1marker_score_final1	M2marker_score_final1	sample_cell_state	exposed_stat
control.rds_AAACCCATCCCTCGAT-1	27574	4518	4.31929	3	0	Macrophage	0	-0.0665656	0.534413	Macrophage	-0.0381448	0.271723	control_uninfect	unexposed
control.rds_AAACGAAAGTCACGCC-1	12698	3162	2.62246	3	0	Macrophage	0	-0.194122	0.124324	Macrophage	-0.270505	0.1576	control_uninfect	unexposed
control.rds_AAACGAAGTACGGCAA-1	29798	4654	3.20827	3	0	Macrophage	0	-0.0793628	0.33981	Macrophage	0.207369	0.369924	control_uninfect	unexposed
control.rds_AAACGAAGTGTAGTGG-1	14859	3122	1.81035	3	0	Macrophage	0	-0.257666	0.480429	Macrophage	-0.0577973	0.227151	control_uninfect	unexposed
control.rds_AAACGAATCGCATTAG-1	16848	3377	1.9943	3	0	Macrophage	0	-0.147982	0.218491	Macrophage	0.130757	0.234916	control_uninfect	unexposed
control.rds_AAACGAATCTGGCCAG-1	15826	3296	2.4643	3	0	Macrophage	0	-0.072322	0.2146	Macrophage	0.0944471	0.251468	control_uninfect	unexposed
control.rds_AAACGCTCAAGGTCAG-1	20009	2921	2.63881	3	0	Macrophage	0	-0.188308	0.179001	Macrophage	0.0593446	0.223622	control_uninfect	unexposed
control.rds_AAACGCTCAGCTGTCG-1	16752	3433	1.67741	3	0	Macrophage	0	-0.158337	0.3832	Macrophage	0.196467	0.116834	control_uninfect	unexposed
control.rds_AAACGCTGTACTTCCC-1	26044	4724	3.49025	3	0	Macrophage	0	0.0106012	0.322934	Macrophage	-0.124569	0.14878	control_uninfect	unexposed
control.rds_AAACGCTGTGACTGTT-1	16194	3425	2.96406	3	0	Macrophage	0	-0.20056	0.420304	Macrophage	-0.0467855	0.0922316	control_uninfect	unexposed
control.rds_AAACGCTTCTAAGCGT-1	23790	3942	2.18579	3	0	Macrophage	0	-0.22465	0.546796	Macrophage	0.0170939	0.190634	control_uninfect	unexposed
control.rds_AAACGCTTCTGCGGAC-1	12501	3281	1.88785	3	0	Macrophage	0	-0.139927	0.330973	Macrophage	-0.0510657	0.292243	control_uninfect	unexposed
control.rds_AAAGAACGTCACTAGT-1	21587	4237	3.74763	3	0	Macrophage	0	-0.104303	0.544975	Macrophage	0.257468	0.221223	control_uninfect	unexposed
control.rds_AAAGGATCAACAAGTA-1	26178	4111	1.23004	3	0	Macrophage	0	-0.0647286	0.174095	Macrophage	0.262567	0.418512	control_uninfect	unexposed
control.rds_AAAGGATGTAGGCTCC-1	15131	3326	1.42092	3	0	Macrophage	0	-0.100648	0.456128	Macrophage	-0.0606784	0.184388	control_uninfect	unexposed
control.rds_AAAGGGCCACGCGGTT-1	16558	3668	2.25269	3	0	Macrophage	0	-0.0690749	0.36986	Macrophage	0.0239072	0.100291	control_uninfect	unexposed
control.rds_AAAGGGCGTTTGGAAA-1	14158	3060	2.30259	3	0	Macrophage	0	0.0989752	0.305179	Macrophage	0.148699	0.217398	control_uninfect	unexposed
control.rds_AAAGGTACACAAGCAG-1	9884	2935	2.71145	3	0	Macrophage	0	-0.235803	0.193212	Macrophage	0.172222	0.203736	control_uninfect	unexposed
control.rds_AAAGGTAGTCGCATCG-1	20061	3838	2.2282	3	0	Macrophage	0	-0.133312	0.196185	Macrophage	-0.118266	0.06002	control_uninfect	unexposed
control.rds_AAAGGTATCGCAACAT-1	24703	3918	1.76497	3	0	Macrophage	0	-0.0094239	0.346252	Macrophage	0.11503	0.12792	control_uninfect	unexposed
control.rds_AAAGGTATCGCAGTCG-1	9025	2755	3.31302	3	0	Macrophage	0	-0.216713	-0.204408	Macrophage	-0.184236	0.176241	control_uninfect	unexposed
control.rds_AAAGTCCAGGTACAGC-1	15771	3616	2.01636	3	0	Macrophage	0	-0.151181	-0.0498752	Macrophage	-0.0131756	0.337113	control_uninfect	unexposed
control.rds_AAAGTCCAGTCCCAGC-1	22615	4346	3.09971	1	0	Macrophage	0	-0.130119	0.219454	Macrophage	-0.00143148	0.0236217	control_uninfect	unexposed
control.rds_AAAGTCCCAACCGTGC-1	34376	4866	2.90901	3	0	Macrophage	0	-0.105846	-0.0416491	Macrophage	-0.0957851	0.209715	control_uninfect	unexposed
control.rds_AAAGTCCCACTCCACT-1	19286	3675	2.02738	3	0	Macrophage	0	-0.210917	0.0278404	Macrophage	0.0111187	0.213176	control_uninfect	unexposed
control.rds_AAAGTCCCATGGCCCA-1	13495	3568	2.13412	3	0	Macrophage	0	-0.237523	0.0926929	Macrophage	-0.00187331	0.150756	control_uninfect	unexposed
control.rds_AAAGTCCGTAAGCAAT-1	28780	4241	1.89368	3	0	Macrophage	0	-0.0720543	0.468754	Macrophage	0.325519	0.185039	control_uninfect	unexposed
control.rds_AAAGTCCGTTCTCTAT-1	18537	3842	1.1005	3	0	Macrophage	0	0.0050682	0.566954	Macrophage	0.144555	0.292037	control_uninfect	unexposed
control.rds_AAAGTGAAGCCTGTGC-1	11956	2787	1.43861	3	0	Macrophage	0	0.0722093	0.0327294	Macrophage	0.0927483	0.258558	control_uninfect	unexposed
control.rds_AAAGTGAAGTCCCAGC-1	18323	3986	2.73427	3	0	Macrophage	0	-0.172156	0.215252	Macrophage	-0.10446	0.128912	control_uninfect	unexposed
control.rds_AAAGTGACAAGAATAC-1	21401	3867	2.2242	3	0	Macrophage	0	-0.199883	0.0743791	Macrophage	-0.081533	0.109839	control_uninfect	unexposed
control.rds_AAAGTGACAAGAGATT-1	19400	3913	2.76804	3	0	Macrophage	0	-0.0572754	0.219383	Macrophage	-0.109649	0.119364	control_uninfect	unexposed
control.rds_AAAGTGACAGCTATAC-1	29345	4405	1.86062	3	0	Macrophage	0	-0.218654	-0.0013764	Macrophage	-0.100439	0.221398	control_uninfect	unexposed
control.rds_AAAGTGATCAGCAATC-1	14452	3413	2.3111	3	0	Macrophage	0	-0.120129	0.427751	Macrophage	0.0333329	0.248169	control_uninfect	unexposed
control.rds_AAATGGACACATTCGA-1	20127	3415	1.86814	3	0	Macrophage	0	-0.063907	0.126914	Macrophage	0.048234	0.22216	control_uninfect	unexposed
control.rds_AAATGGAGTATACAGA-1	19255	3964	2.85121	3	0	Macrophage	0	-0.0553494	0.0336758	Macrophage	-0.0409015	0.0846887	control_uninfect	unexposed
control.rds_AACAAAGAGTGTTGTC-1	15828	3187	3.22846	3	0	Macrophage	0	-0.0178945	0.33166	Macrophage	0.086367	0.121787	control_uninfect	unexposed
control.rds_AACAAAGCAGATTAAG-1	13234	3176	2.22911	3	0	Macrophage	0	-0.199494	0.64712	Macrophage	0.0541218	0.233902	control_uninfect	unexposed
control.rds_AACAAAGGTTAACCTG-1	21104	4081	2.39291	3	0	Macrophage	0	-0.0252413	-0.00566619	Macrophage	0.0306151	0.0776116	control_uninfect	unexposed
control.rds_AACAAAGGTTTATGCG-1	14514	3439	6.59363	3	0	Macrophage	0	-0.140692	0.161275	Macrophage	0.096177	0.316444	control_uninfect	unexposed
control.rds_AACAACCAGGATAATC-1	10761	3018	2.96441	3	0	Macrophage	0	-0.227606	0.0780687	Macrophage	0.0311574	0.159468	control_uninfect	unexposed
control.rds_AACAACCAGGCCTGAA-1	17913	3991	2.24976	3	0	Macrophage	0	-0.0137985	-0.0787771	Macrophage	0.00591614	0.00570374	control_uninfect	unexposed
control.rds_AACAACCAGTTGCCTA-1	13799	3552	3.65969	3	0	Macrophage	0	-0.237374	0.259688	Macrophage	0.102844	0.121815	control_uninfect	unexposed
control.rds_AACAACCGTGGTAACG-1	14873	3381	2.11121	3	0	Macrophage	0	-0.136249	0.420588	Macrophage	0.0179217	0.263766	control_uninfect	unexposed
control.rds_AACAAGACAAATGGTA-1	22188	4428	2.83937	3	0	Macrophage	0	0.0586961	0.474525	Macrophage	0.129051	0.250323	control_uninfect	unexposed
control.rds_AACAAGACAGTTAGAA-1	32069	4840	2.7129	3	0	Macrophage	0	-0.184991	0.0932141	Macrophage	0.169086	0.199452	control_uninfect	unexposed
control.rds_AACAAGAGTTACGGAG-1	15512	3402	1.2442	3	0	Macrophage	0	-0.0166876	0.551188	Macrophage	0.208038	0.171148	control_uninfect	unexposed
control.rds_AACAAGATCACCTCTG-1	14067	3550	3.22741	3	0	Macrophage	0	-0.16867	0.409933	Macrophage	-0.0544295	0.129932	control_uninfect	unexposed
control.rds_AACAAGATCGCTAGCG-1	9961	2821	2.6403	3	0	Macrophage	0	0.00886242	0.553956	Macrophage	0.17805	0.224242	control_uninfect	unexposed
control.rds_AACACACAGGCATGGT-1	10839	2890	1.66067	3	0	Macrophage	0	-0.244872	0.41506	Macrophage	-0.112812	0.252238	control_uninfect	unexposed
control.rds_AACACACGTGGATGAC-1	24788	4118	1.65806	3	0	Macrophage	0	0.0766371	0.0585879	Macrophage	-0.0624301	0.105927	control_uninfect	unexposed
control.rds_AACACACTCTGAATGC-1	17639	3796	2.3981	3	0	Macrophage	0	-0.132789	0.512172	Macrophage	0.164008	0.134748	control_uninfect	unexposed
control.rds_AACAGGGAGGTTTGAA-1	14564	3359	2.84949	3	0	Macrophage	0	-0.061216	0.387624	Macrophage	0.139866	0.203754	control_uninfect	unexposed
control.rds_AACAGGGAGTTCATCG-1	12959	3365	5.54827	3	0	Macrophage	0	-0.122004	-0.156637	Macrophage	-0.281302	0.129774	control_uninfect	unexposed
control.rds_AACAGGGCATGTGGCC-1	28999	4838	3.57599	3	0	Macrophage	0	-0.0738756	0.145767	Macrophage	-0.068861	0.093039	control_uninfect	unexposed
control.rds_AACAGGGTCGTCGGGT-1	32136	4272	1.40341	3	0	Macrophage	0	-0.142606	-0.177141	Macrophage	-0.0095496	0.101725	control_uninfect	unexposed
control.rds_AACAGGGTCTCGTTTA-1	12543	3299	1.26764	3	0	Macrophage	0	-0.109521	0.127967	Macrophage	0.0752507	0.133157	control_uninfect	unexposed
control.rds_AACCAACAGCTCCGAC-1	14038	2994	2.5146	3	0	Macrophage	0	-0.0724008	0.0134475	Macrophage	0.240807	0.35224	control_uninfect	unexposed
control.rds_AACCAACAGGTAGCAC-1	14296	3070	1.41298	3	0	Macrophage	0	-0.0399199	0.238487	Macrophage	-0.0972452	0.100561	control_uninfect	unexposed
control.rds_AACCAACCAGGAGGTT-1	22916	4003	1.5535	3	0	Macrophage	0	-0.139358	0.278962	Macrophage	0.0498504	0.0642725	control_uninfect	unexposed
control.rds_AACCAACCATCAGTCA-1	15416	3653	2.86066	3	0	Macrophage	0	-0.146245	0.177159	Macrophage	-0.162551	0.0823821	control_uninfect	unexposed
control.rds_AACCAACCATCGAACT-1	19949	3669	1.6091	3	0	Macrophage	0	0.366076	0.434757	Macrophage	0.204725	0.243659	control_uninfect	unexposed
control.rds_AACCAACTCACTAGCA-1	21802	3846	2.42638	3	0	Macrophage	0	-0.0836944	0.541772	Macrophage	-0.0478258	0.203105	control_uninfect	unexposed
control.rds_AACCAACTCCACAAGT-1	16410	3225	3.38818	3	0	Macrophage	0	-0.0549004	0.307399	Macrophage	0.313672	0.449013	control_uninfect	unexposed
control.rds_AACCACACACAACGCC-1	16124	3550	3.2188	3	0	Macrophage	0	-0.227074	0.234795	Macrophage	-0.0385888	0.130779	control_uninfect	unexposed
control.rds_AACCACAGTGTTGACT-1	19301	3721	2.74079	3	0	Macrophage	0	0.0508584	0.448283	Macrophage	-0.0405146	0.121148	control_uninfect	unexposed
control.rds_AACCACATCTCAATCT-1	29623	4616	2.59596	3	0	Macrophage	0	-0.130855	0.442421	Macrophage	0.129109	0.0885668	control_uninfect	unexposed
control.rds_AACCATGCACTGCTTC-1	9744	2833	3.97167	3	0	Macrophage	0	-0.150771	0.253696	Macrophage	0.137876	0.244258	control_uninfect	unexposed
control.rds_AACCATGCATACTGTG-1	17739	3614	2.54242	3	0	Macrophage	0	-0.235917	0.14266	Macrophage	0.203618	0.252467	control_uninfect	unexposed
control.rds_AACCATGTCCGAGCTG-1	28559	4599	2.20596	1	0	Macrophage	0	0.0446442	0.339079	Macrophage	-0.0672663	0.260812	control_uninfect	unexposed
control.rds_AACCCAAAGTGTAGAT-1	17232	3712	2.73909	3	0	Macrophage	0	-0.151874	0.402424	Macrophage	0.171771	0.119424	control_uninfect	unexposed
control.rds_AACCCAACAACGCCCA-1	21946	3708	2.79778	3	0	Macrophage	0	-0.0670869	0.465186	Macrophage	0.0592456	0.166202	control_uninfect	unexposed
control.rds_AACCCAACATGTTCAG-1	22437	3994	2.40228	3	0	Macrophage	0	-0.13771	0.408307	Macrophage	-0.079526	0.124435	control_uninfect	unexposed
control.rds_AACCTGACACTACTTT-1	10718	3187	1.36219	3	0	Macrophage	0	0.0815208	0.61957	Macrophage	0.104694	0.206395	control_uninfect	unexposed
control.rds_AACCTGAGTCACAGAG-1	10874	3005	3.30145	3	0	Macrophage	0	-0.249525	-0.153238	Macrophage	0.136618	0.21022	control_uninfect	unexposed
control.rds_AACCTGAGTGTAAATG-1	18635	3511	2.68849	3	0	Macrophage	0	-0.109637	0.610771	Macrophage	0.0823032	0.0900385	control_uninfect	unexposed
control.rds_AACCTGATCGTGGACC-1	11345	2983	2.23006	3	0	Macrophage	0	-0.220955	0.553759	Macrophage	0.0158294	0.126688	control_uninfect	unexposed
control.rds_AACCTTTCAATTTCCT-1	15941	3799	0.784142	3	0	Macrophage	0	-0.220698	0.210133	Macrophage	-0.0745474	0.0940457	control_uninfect	unexposed
control.rds_AACCTTTGTAGTCTTG-1	11075	2801	3.87359	3	0	Macrophage	0	-0.156951	-0.401231	Macrophage	0.104246	0.192264	control_uninfect	unexposed
control.rds_AACCTTTGTCCAGCCA-1	13220	3551	4.09228	3	0	Macrophage	0	-0.221929	0.194861	Macrophage	0.0698129	0.130655	control_uninfect	unexposed
control.rds_AACCTTTGTGACAGCA-1	14475	3407	2.3696	3	0	Macrophage	0	0.11512	0.331902	Macrophage	0.0982314	0.154814	control_uninfect	unexposed
control.rds_AACCTTTTCCCTTCCC-1	19580	3933	1.40449	3	0	Macrophage	0	-0.194936	0.0237902	Macrophage	-0.0029524	0.0800394	control_uninfect	unexposed
control.rds_AACGAAACATAGCTGT-1	14433	3393	2.61207	3	0	Macrophage	0	-0.151357	-0.0737922	Macrophage	-0.102388	0.0747657	control_uninfect	unexposed
control.rds_AACGAAACATATCTGG-1	17677	3615	2.13837	3	0	Macrophage	0	-0.0858802	0.315866	Macrophage	0.128068	0.234861	control_uninfect	unexposed
control.rds_AACGAAAGTTGTATGC-1	12731	3039	4.28874	3	0	Macrophage	0	-0.192012	0.630275	Macrophage	-0.0649248	0.281725	control_uninfect	unexposed
control.rds_AACGAAAGTTTAGTCG-1	12281	3159	2.64636	0	0	Macrophage	0	-0.0692396	0.825803	Macrophage	-0.209267	0.277467	control_uninfect	unexposed
control.rds_AACGAAATCCTTATAC-1	9740	2675	2.74127	3	0	Macrophage	0	-0.283732	-0.0925607	Macrophage	-0.0850134	0.138047	control_uninfect	unexposed
control.rds_AACGGGAAGGACTATA-1	33469	4615	1.63734	3	0	Macrophage	0	-0.221099	0.159591	Macrophage	0.0349861	0.313204	control_uninfect	unexposed
control.rds_AACGGGAAGGGCGAGA-1	13893	3447	2.67761	3	0	Macrophage	0	-0.133398	0.0543772	Macrophage	0.0639428	0.135807	control_uninfect	unexposed
control.rds_AACGGGACAAGTTGGG-1	15008	3308	1.87233	3	0	Macrophage	0	-0.117431	0.130474	Macrophage	0.00323685	0.135556	control_uninfect	unexposed
control.rds_AACGGGACACTTGGCG-1	13530	3195	2.63858	3	0	Macrophage	0	-0.234169	0.412302	Macrophage	0.123648	0.227681	control_uninfect	unexposed
control.rds_AACGTCACACAATGCT-1	8260	2502	2.28814	3	0	Macrophage	0	0.0171557	0.653673	Macrophage	0.193788	0.105072	control_uninfect	unexposed
control.rds_AACGTCATCAGACCTA-1	12342	3192	1.88786	3	0	Macrophage	0	-0.0751844	0.118332	Macrophage	-0.206555	0.178136	control_uninfect	unexposed
control.rds_AACTTCTAGCATCCCG-1	12126	3105	2.06993	3	0	Macrophage	0	-0.25	0.218043	Macrophage	-0.061972	0.132089	control_uninfect	unexposed
control.rds_AACTTCTAGGACAGCT-1	11890	3049	3.3894	3	0	Macrophage	0	-0.0819996	-0.0302919	Macrophage	-0.119874	0.0939021	control_uninfect	unexposed
control.rds_AACTTCTCAGAACTTC-1	27431	4422	3.63822	3	0	Macrophage	0	-0.102087	0.497242	Macrophage	0.086387	0.0773215	control_uninfect	unexposed
control.rds_AACTTCTCATGCGTGC-1	17296	3571	3.10476	3	0	Macrophage	0	-0.1332	0.40352	Macrophage	0.175767	0.253642	control_uninfect	unexposed
control.rds_AACTTCTGTAACAGGC-1	14022	3316	3.79404	3	0	Macrophage	0	-0.0732814	0.311242	Macrophage	0.0735841	0.177736	control_uninfect	unexposed
control.rds_AACTTCTGTACCTGTA-1	14924	3641	2.39212	3	0	Macrophage	0	-0.0239238	-0.3706	Macrophage	0.0312843	0.00102036	control_uninfect	unexposed
control.rds_AACTTCTTCATGGAGG-1	18688	3414	2.00664	3	0	Macrophage	0	-0.141444	0.250407	Macrophage	0.251062	0.397304	control_uninfect	unexposed
control.rds_AAGAACAAGATGAAGG-1	13715	3442	2.88006	3	0	Macrophage	0	-0.254049	0.17416	Macrophage	-0.0443809	0.0900561	control_uninfect	unexposed
control.rds_AAGAACAAGCCAAGTG-1	37836	5005	2.65884	3	0	Macrophage	0	0.0384515	0.373054	Macrophage	0.0204585	0.128724	control_uninfect	unexposed
control.rds_AAGAACAAGCTCCACG-1	16541	3298	2.70238	3	0	Macrophage	0	-0.0485605	0.701265	Macrophage	0.10048	0.135744	control_uninfect	unexposed
control.rds_AAGAACAGTACGGGAT-1	29230	4853	2.38112	3	0	Macrophage	0	-0.169012	0.30685	Macrophage	0.097675	0.195082	control_uninfect	unexposed
control.rds_AAGAACAGTAGCTTGT-1	12795	3196	2.97773	3	0	Macrophage	0	-0.210129	0.429654	Macrophage	-0.158542	0.204373	control_uninfect	unexposed
control.rds_AAGAACAGTTTCACAG-1	15500	3614	2.22581	3	0	Macrophage	0	-0.117628	0.323	Macrophage	-0.0184717	0.164997	control_uninfect	unexposed
control.rds_AAGAACATCATAGAGA-1	15125	3382	3.72893	3	0	Macrophage	0	-0.18127	0.222999	Macrophage	-0.163971	0.179503	control_uninfect	unexposed
control.rds_AAGACAAAGTAACGTA-1	24302	4293	3.85565	3	0	Macrophage	0	-0.0877332	0.381345	Macrophage	-0.0800837	0.0715522	control_uninfect	unexposed
control.rds_AAGACAACATGTTCAG-1	16828	3595	3.75565	3	0	Macrophage	0	-0.206169	0.0423758	Macrophage	0.184687	0.210241	control_uninfect	unexposed
control.rds_AAGACAAGTCTTACAG-1	16195	3527	3.77277	3	0	Macrophage	0	-0.277572	0.0626831	Macrophage	-0.160647	0.0241531	control_uninfect	unexposed
control.rds_AAGACTCAGAACAAGG-1	22013	4112	2.62118	3	0	Macrophage	0	-0.202896	0.605759	Macrophage	0.0208296	0.16537	control_uninfect	unexposed
control.rds_AAGACTCAGATGCCGA-1	18537	3996	2.51929	3	0	Macrophage	0	-0.16405	0.392321	Macrophage	-0.00696992	0.139344	control_uninfect	unexposed
control.rds_AAGACTCCAAGACTGG-1	38002	5322	2.74986	3	0	Macrophage	0	-0.126298	0.238953	Macrophage	0.0525287	0.241889	control_uninfect	unexposed
control.rds_AAGACTCCATATCGGT-1	12772	3092	1.73818	3	0	Macrophage	0	-0.156284	0.545813	Macrophage	0.0621954	0.0870296	control_uninfect	unexposed
control.rds_AAGACTCGTCACTCGG-1	20017	3662	1.73852	3	0	Macrophage	0	-0.0394451	0.179234	Macrophage	0.0932564	0.243433	control_uninfect	unexposed
control.rds_AAGACTCGTCTTACAG-1	12433	3247	1.78557	3	0	Macrophage	0	0.0562086	0.229967	Macrophage	0.0939255	0.293808	control_uninfect	unexposed
control.rds_AAGATAGAGCTAGAAT-1	12971	3469	2.53643	3	0	Macrophage	0	-0.0460503	0.0380878	Macrophage	-0.0365685	0.0726317	control_uninfect	unexposed
control.rds_AAGATAGCAAAGGCGT-1	12829	3039	3.39076	3	0	Macrophage	0	-0.116708	0.155555	Macrophage	0.0296868	0.264752	control_uninfect	unexposed
control.rds_AAGATAGCAGCTACAT-1	16051	3547	1.68214	3	0	Macrophage	0	0.0794309	0.0644519	Macrophage	0.08049	0.252425	control_uninfect	unexposed
control.rds_AAGATAGCATCAGTGT-1	19829	4168	3.92355	3	0	Macrophage	0	-0.110912	-0.0317368	Macrophage	-0.00101459	0.144969	control_uninfect	unexposed
control.rds_AAGATAGGTCATCCGG-1	25229	4060	2.25138	3	0	Macrophage	0	0.127929	0.440133	Macrophage	-0.0320113	0.255423	control_uninfect	unexposed
control.rds_AAGATAGGTTCGGGTC-1	18919	3662	2.71685	3	0	Macrophage	0	-0.169639	0.072456	Macrophage	-0.0621649	0.255174	control_uninfect	unexposed
control.rds_AAGCATCAGCTGTCCG-1	42433	5388	3.09193	3	0	Macrophage	0	-0.165656	0.27439	Macrophage	0.0346561	0.186438	control_uninfect	unexposed
control.rds_AAGCATCAGTTCCAGT-1	25246	4368	0.887269	3	0	Macrophage	0	0.00231866	0.208419	Macrophage	0.169182	0.119511	control_uninfect	unexposed
control.rds_AAGCCATAGGTCCCGT-1	16520	3563	3.0569	3	0	Macrophage	0	-0.131231	-0.176973	Macrophage	-0.0249387	0.216293	control_uninfect	unexposed
control.rds_AAGCCATCAAGCGAGT-1	14535	3364	2.42174	1	0	Macrophage	0	-0.0399003	0.597333	Macrophage	-0.06813	0.137254	control_uninfect	unexposed
control.rds_AAGCCATCACTCTGCT-1	31610	4566	2.49288	3	0	Macrophage	0	-0.228802	0.241566	Macrophage	0.0587423	0.27039	control_uninfect	unexposed
control.rds_AAGCCATGTGACCGAA-1	14287	3212	3.89865	3	0	Macrophage	0	-0.147339	0.102055	Macrophage	-0.163481	0.109901	control_uninfect	unexposed
control.rds_AAGCCATGTTCGGGTC-1	8957	2737	1.61885	3	0	Macrophage	0	-0.165855	0.609874	Macrophage	-0.191391	0.104035	control_uninfect	unexposed
control.rds_AAGCCATTCTACGCGG-1	13235	3439	2.86362	3	0	Macrophage	0	-0.178467	0.0201601	Macrophage	-0.174509	0.0425968	control_uninfect	unexposed
control.rds_AAGCCATTCTAGACCA-1	19730	3729	2.14901	3	0	Macrophage	0	-0.0569021	-0.197778	Macrophage	0.0241273	0.180732	control_uninfect	unexposed
control.rds_AAGCGAGAGACCTTTG-1	15275	3410	3.03764	3	0	Macrophage	0	-0.18144	0.129971	Macrophage	-0.0685463	0.101288	control_uninfect	unexposed
control.rds_AAGCGAGCAAGCTGCC-1	14298	3459	2.02126	3	0	Macrophage	0	-0.227973	0.18543	Macrophage	0.0295462	0.0809113	control_uninfect	unexposed
control.rds_AAGCGAGTCATGCCAA-1	19133	3527	2.21084	3	0	Macrophage	0	-0.0867984	0.75764	Macrophage	0.200473	0.353499	control_uninfect	unexposed
control.rds_AAGCGAGTCGTGCACG-1	14499	3388	2.98641	3	0	Macrophage	0	-0.0673577	0.461799	Macrophage	0.150519	0.170588	control_uninfect	unexposed
control.rds_AAGCGTTAGAGAAGGT-1	14939	3498	4.29078	3	0	Macrophage	0	-0.0730383	0.124687	Macrophage	0.113651	0.224636	control_uninfect	unexposed
control.rds_AAGCGTTAGCCACTCG-1	13042	3236	3.03634	3	0	Macrophage	0	0.127829	-0.248773	Macrophage	0.0540198	0.0970464	control_uninfect	unexposed
control.rds_AAGCGTTAGTACCCTA-1	14151	2882	1.06706	3	0	Macrophage	0	0.0485063	0.107107	Macrophage	0.204527	0.455508	control_uninfect	unexposed
control.rds_AAGCGTTAGTATGACA-1	9621	2809	3.01424	3	0	Macrophage	0	-0.0685201	0.413558	Macrophage	-0.0598267	0.0611545	control_uninfect	unexposed
control.rds_AAGCGTTCACCTATCC-1	17386	3613	3.41654	3	0	Macrophage	0	-0.0909339	0.594107	Macrophage	-0.163928	0.0913083	control_uninfect	unexposed
control.rds_AAGCGTTCATGCAGCC-1	16833	3501	2.92877	3	0	Macrophage	0	-0.0619353	0.289478	Macrophage	-0.0539964	0.140524	control_uninfect	unexposed
control.rds_AAGCGTTGTCACCGAC-1	13474	3126	2.13745	3	0	Macrophage	0	-0.139661	0.220953	Macrophage	-0.0939073	0.188747	control_uninfect	unexposed
control.rds_AAGCGTTGTGACAGCA-1	15495	3458	1.7425	3	0	Macrophage	0	-0.106787	0.0929156	Macrophage	0.144759	0.0792137	control_uninfect	unexposed
control.rds_AAGCGTTTCGAGTGAG-1	12942	2832	6.15052	3	0	Macrophage	0	-0.167132	0.543383	Macrophage	0.29262	0.223073	control_uninfect	unexposed
control.rds_AAGGAATAGGAAGTAG-1	26648	3949	2.55929	3	0	Macrophage	0	0.0197791	0.797657	Macrophage	0.0804097	0.0545916	control_uninfect	unexposed
control.rds_AAGGAATCAAATCAAG-1	12064	2951	1.44231	3	0	Macrophage	0	-0.160325	-0.0978516	Macrophage	-0.152018	0.184177	control_uninfect	unexposed
control.rds_AAGGAATCAGCTGTAT-1	9977	2757	4.6507	3	0	Macrophage	0	-0.0280664	0.847128	Macrophage	0.17744	0.150756	control_uninfect	unexposed
control.rds_AAGGAATCATAGCACT-1	19653	3854	2.81891	3	0	Macrophage	0	-0.130921	0.536319	Macrophage	0.041811	0.320643	control_uninfect	unexposed
control.rds_AAGGAATTCCATAAGC-1	27478	4598	5.13866	1	0	Macrophage	0	0.00302358	0.581934	Macrophage	0.196782	0.101673	control_uninfect	unexposed
control.rds_AAGGAATTCCGATAAC-1	18470	3712	2.04656	3	0	Macrophage	0	-0.0155249	0.534052	Macrophage	0.190275	0.06524	control_uninfect	unexposed
control.rds_AAGGTAAAGATCCGAG-1	13351	3070	2.67396	3	0	Macrophage	0	0.0413483	0.049125	Macrophage	0.0975505	0.283702	control_uninfect	unexposed
control.rds_AAGGTAAAGGTTACCT-1	15333	3299	1.96961	3	0	Macrophage	0	-0.0649656	0.370929	Macrophage	-0.0787246	0.149495	control_uninfect	unexposed
control.rds_AAGGTAAGTGAATGAT-1	11556	2858	1.62686	3	0	Macrophage	0	-0.132574	0.684481	Macrophage	0.0724766	0.160492	control_uninfect	unexposed
control.rds_AAGGTAAGTGTATTCG-1	12497	3353	2.72065	3	0	Macrophage	0	0.00318984	0.0516668	Macrophage	-0.220253	0.0163979	control_uninfect	unexposed
control.rds_AAGGTAATCCCATACC-1	18664	3767	2.86648	3	0	Macrophage	0	-0.180724	0.354473	Macrophage	0.004742	0.0885179	control_uninfect	unexposed
control.rds_AAGGTAATCTCGGTCT-1	16753	3699	3.09795	3	0	Macrophage	0	-0.227866	0.374838	Macrophage	0.0853255	0.173152	control_uninfect	unexposed
control.rds_AAGTACCAGACAGCTG-1	16476	3803	3.1379	3	0	Macrophage	0	0.0885537	0.19497	Macrophage	0.160554	0.124735	control_uninfect	unexposed
control.rds_AAGTACCAGCCACTCG-1	16527	3936	2.5413	3	0	Macrophage	0	-0.22619	0.430097	Macrophage	0.0479502	0.123803	control_uninfect	unexposed
control.rds_AAGTACCAGTGTTGAA-1	16113	3447	3.22721	3	0	Macrophage	0	-0.135214	0.307932	Macrophage	0.0638612	0.237229	control_uninfect	unexposed
control.rds_AAGTACCCACGTGAGA-1	16799	3660	2.31561	3	0	Macrophage	0	-0.00722998	0.709546	Macrophage	0.136327	0.363181	control_uninfect	unexposed
control.rds_AAGTACCCATCCCGTT-1	14523	3558	3.00902	3	0	Macrophage	0	-0.0994678	0.67877	Macrophage	-0.0773727	0.149378	control_uninfect	unexposed
control.rds_AAGTACCGTTGAGTCT-1	15502	3530	3.65759	3	0	Macrophage	0	-0.260362	0.108214	Macrophage	0.0624649	0.064425	control_uninfect	unexposed
control.rds_AAGTACCTCAGAGTTC-1	17396	3741	2.3971	3	0	Macrophage	0	-0.15404	0.0820469	Macrophage	0.0909255	0.0413243	control_uninfect	unexposed
control.rds_AAGTACCTCCGAAATC-1	13513	3237	2.77511	3	0	Macrophage	0	0.0563993	0.373217	Macrophage	0.0514854	0.156188	control_uninfect	unexposed
control.rds_AAGTACCTCTGGGAGA-1	18714	3729	2.62905	3	0	Macrophage	0	-0.178754	0.158981	Macrophage	0.0536156	0.246847	control_uninfect	unexposed
control.rds_AAGTCGTCAATGCAGG-1	14136	3551	2.9004	3	0	Macrophage	0	-0.060375	0.379966	Macrophage	0.212876	0.183088	control_uninfect	unexposed
control.rds_AAGTCGTTCTGCGAGC-1	8482	2737	2.48762	3	0	Macrophage	0	0.130762	0.40784	Macrophage	0.0265533	0.18034	control_uninfect	unexposed
control.rds_AAGTGAACAAATCGTC-1	19914	3579	4.01225	3	0	Macrophage	0	-0.196871	0.0530205	Macrophage	0.090319	0.203018	control_uninfect	unexposed
control.rds_AAGTGAACATCTTTCA-1	18564	3576	3.2159	3	0	Macrophage	0	-0.152208	0.0376989	Macrophage	0.125037	0.276513	control_uninfect	unexposed
control.rds_AAGTGAACATGCACTA-1	12065	2736	2.71032	3	0	Macrophage	0	-0.238973	0.599847	Macrophage	0.0518405	0.14035	control_uninfect	unexposed
control.rds_AAGTGAAGTGATAGAT-1	17154	3506	4.23808	3	0	Macrophage	0	-0.122201	0.411788	Macrophage	0.00730172	0.0706367	control_uninfect	unexposed
control.rds_AAGTGAATCGGTATGT-1	19078	3735	1.98134	3	0	Macrophage	0	-0.205663	0.119453	Macrophage	0.178488	0.264626	control_uninfect	unexposed
control.rds_AAGTGAATCTTCCACG-1	21724	3664	4.03701	3	0	Macrophage	0	-0.113251	-0.322826	Macrophage	-0.0872531	0.107514	control_uninfect	unexposed
control.rds_AAGTTCGAGAGCAGAA-1	13106	3069	1.73203	3	0	Macrophage	0	-0.181821	0.677081	Macrophage	0.224163	0.302909	control_uninfect	unexposed
control.rds_AAGTTCGAGCCTCACG-1	13470	3266	6.08018	3	0	Macrophage	0	-0.217428	0.220544	Macrophage	0.0400715	0.115608	control_uninfect	unexposed
control.rds_AAGTTCGAGGAACATT-1	12953	3057	2.64031	3	0	Macrophage	0	0.0482199	-0.0136266	Macrophage	0.0399938	0.1729	control_uninfect	unexposed
control.rds_AAGTTCGCATTCTTCA-1	17206	3661	1.64478	3	0	Macrophage	0	-0.287088	0.212878	Macrophage	-0.148631	0.139684	control_uninfect	unexposed
control.rds_AAGTTCGGTCGCTTGG-1	17634	3628	1.37235	3	0	Macrophage	0	-0.0401723	0.457813	Macrophage	0.151287	0.160847	control_uninfect	unexposed
control.rds_AAGTTCGTCTGGCCAG-1	12784	3532	1.7913	3	0	Macrophage	0	-0.25233	0.321414	Macrophage	-0.1564	0.0735273	control_uninfect	unexposed
control.rds_AATAGAGAGGACATCG-1	12816	3395	1.50593	3	0	Macrophage	0	-0.120154	0.402028	Macrophage	0.301226	0.178734	control_uninfect	unexposed
control.rds_AATAGAGCAGTTAAAG-1	13302	3073	1.67644	3	0	Macrophage	0	-0.0347859	0.424648	Macrophage	0.112379	0.361475	control_uninfect	unexposed
control.rds_AATAGAGCATACAGAA-1	16278	3369	1.42524	3	0	Macrophage	0	-0.16007	0.441727	Macrophage	0.175294	0.383183	control_uninfect	unexposed
control.rds_AATAGAGGTGTAAACA-1	12733	3357	2.78803	3	0	Macrophage	0	-0.189081	0.241006	Macrophage	-0.0785028	0.110218	control_uninfect	unexposed
control.rds_AATAGAGTCGTACCTC-1	31880	5046	3.69824	3	0	Macrophage	0	-0.182072	0.0866884	Macrophage	0.0285166	0.162374	control_uninfect	unexposed
control.rds_AATAGAGTCTGGCCAG-1	22363	4352	3.46107	3	0	Macrophage	0	-0.169888	0.216784	Macrophage	0.0673015	0.165365	control_uninfect	unexposed
control.rds_AATCACGAGAATAACC-1	10955	3098	1.5518	3	0	Macrophage	0	-0.0943334	0.316527	Macrophage	-0.0264607	0.196393	control_uninfect	unexposed
control.rds_AATCACGAGATGAACT-1	19342	3920	2.84872	3	0	Macrophage	0	-0.114647	0.597966	Macrophage	0.0555595	0.227861	control_uninfect	unexposed
control.rds_AATCACGAGGGTCAAC-1	10406	2763	3.10398	3	0	Macrophage	0	-0.0521808	0.332469	Macrophage	0.0570778	0.128668	control_uninfect	unexposed
control.rds_AATCACGCAACCCTCT-1	12978	3415	3.61381	3	0	Macrophage	0	-0.066007	0.973346	Macrophage	0.127696	0.119405	control_uninfect	unexposed
control.rds_AATCACGCAGGAATCG-1	19104	3893	2.66436	3	0	Macrophage	0	-0.137849	0.672586	Macrophage	-0.08429	0.110974	control_uninfect	unexposed
control.rds_AATCACGCATCTATCT-1	18127	3823	2.91278	3	0	Macrophage	0	-0.0671479	0.0996173	Macrophage	0.106461	0.242744	control_uninfect	unexposed
control.rds_AATCACGGTCCAACGC-1	18445	4010	2.31499	3	0	Macrophage	0	0.030283	0.313478	Macrophage	-0.109108	0.0661813	control_uninfect	unexposed
control.rds_AATCACGGTGTCCACG-1	20502	3956	3.85816	3	0	Macrophage	0	-0.0886746	0.400252	Macrophage	0.127901	0.259514	control_uninfect	unexposed
control.rds_AATCACGTCTAGTCAG-1	16201	3336	2.09246	3	0	Macrophage	0	0.388394	0.414834	Macrophage	0.222584	0.0777041	control_uninfect	unexposed
control.rds_AATCACGTCTCCTGAC-1	14489	3430	3.45089	3	0	Macrophage	0	-0.201246	0.329407	Macrophage	-0.155996	0.335226	control_uninfect	unexposed
control.rds_AATCACGTCTCTATAC-1	14914	3368	1.71651	3	0	Macrophage	0	0.153815	0.442857	Macrophage	0.100127	0.106468	control_uninfect	unexposed
control.rds_AATCACGTCTTGAACG-1	12424	3190	0.917579	3	0	Macrophage	0	0.136298	0.651611	Macrophage	0.250903	0.13076	control_uninfect	unexposed
control.rds_AATCGACAGTAGGATT-1	10648	2910	2.16942	3	0	Macrophage	0	-0.124064	0.923333	Macrophage	-0.0642918	0.153349	control_uninfect	unexposed
control.rds_AATCGACCAGACGCTC-1	15750	3479	2.0127	3	0	Macrophage	0	-0.119971	0.16363	Macrophage	-0.173361	0.143351	control_uninfect	unexposed
control.rds_AATCGACGTGAGCAGT-1	25469	4609	3.2785	3	0	Macrophage	0	-0.00895095	0.0641226	Macrophage	0.147267	0.202367	control_uninfect	unexposed
control.rds_AATCGACGTGGTTTGT-1	12629	2993	2.16961	3	0	Macrophage	0	-0.0683017	-0.0725329	Macrophage	0.060628	0.0995048	control_uninfect	unexposed
control.rds_AATCGACTCCCAGTGG-1	25283	3966	1.85105	3	0	Macrophage	0	-0.116527	0.206295	Macrophage	-1.37e-05	0.19146	control_uninfect	unexposed
control.rds_AATCGTGAGTAACGAT-1	10545	2840	2.1432	3	0	Macrophage	0	-0.0650263	0.448145	Macrophage	-0.117851	0.180064	control_uninfect	unexposed
control.rds_AATCGTGGTAGTCACT-1	14100	3353	3.21986	3	0	Macrophage	0	-0.225354	0.453153	Macrophage	0.0941071	0.24591	control_uninfect	unexposed
control.rds_AATGAAGCACGGGCTT-1	17604	3720	1.60191	3	0	Macrophage	0	-0.0701567	0.363071	Macrophage	0.217679	0.212121	control_uninfect	unexposed
control.rds_AATGAAGGTACTCGCG-1	18353	3803	2.83332	3	0	Macrophage	0	-0.101801	-0.111669	Macrophage	0.0857493	0.239964	control_uninfect	unexposed
control.rds_AATGAAGTCCAATGCA-1	16239	3728	2.69721	3	0	Macrophage	0	-0.179745	-0.187097	Macrophage	-0.0444865	0.110084	control_uninfect	unexposed
control.rds_AATGAAGTCGGTTCAA-1	25569	4376	2.73769	3	0	Macrophage	0	-0.0412364	0.500181	Macrophage	0.0256689	0.167726	control_uninfect	unexposed
control.rds_AATGACCAGGGCCTCT-1	14112	3438	2.06916	3	0	Macrophage	0	0.0338175	-0.224233	Macrophage	0.0212643	0.198399	control_uninfect	unexposed
control.rds_AATGACCCAGGAACCA-1	20184	3822	2.87356	3	0	Macrophage	0	-0.145907	0.446292	Macrophage	0.164892	0.215301	control_uninfect	unexposed
control.rds_AATGACCCATTAAGCC-1	18727	3833	3.12917	3	0	Macrophage	0	0.119474	0.552787	Macrophage	-0.0134924	0.135698	control_uninfect	unexposed
control.rds_AATGACCGTCGAGTGA-1	17003	3403	2.24666	3	0	Macrophage	0	-0.171003	0.46047	Macrophage	0.173935	0.263196	control_uninfect	unexposed
control.rds_AATGACCTCATCTCTA-1	13514	3194	2.15332	3	0	Macrophage	0	-0.108478	0.336708	Macrophage	0.141306	0.0928204	control_uninfect	unexposed
control.rds_AATGACCTCCCTAGGG-1	19198	4137	2.26586	3	0	Macrophage	0	-0.15064	0.0357165	Macrophage	0.146721	0.145182	control_uninfect	unexposed
control.rds_AATGACCTCTACGCGG-1	17450	3756	1.52436	3	0	Macrophage	0	-0.219515	-0.0891754	Macrophage	-0.111112	0.166685	control_uninfect	unexposed
control.rds_AATGACCTCTTTCTAG-1	13167	2921	2.66576	3	0	Macrophage	0	-0.2878	0.0749128	Macrophage	-0.0223742	0.198558	control_uninfect	unexposed
control.rds_AATGCCACACATTCGA-1	35583	4729	1.21125	3	0	Macrophage	0	-0.0877407	0.283141	Macrophage	0.140425	0.197704	control_uninfect	unexposed
control.rds_AATGCCACACCGCTGA-1	31687	4849	2.04185	3	0	Macrophage	0	-0.192917	0.0146513	Macrophage	0.173523	0.241178	control_uninfect	unexposed
control.rds_AATGCCACATTGCTGA-1	10204	2530	1.47001	3	0	Macrophage	0	-0.146636	-0.279267	Macrophage	-0.10868	0.293337	control_uninfect	unexposed
control.rds_AATGCCAGTCAATGGG-1	15151	3426	2.14507	3	0	Macrophage	0	-0.162731	0.499701	Macrophage	0.358211	0.166187	control_uninfect	unexposed
control.rds_AATGCCAGTGGCTCTG-1	10594	2954	3.15273	3	0	Macrophage	0	-0.279304	-0.0119156	Macrophage	-0.151992	0.13436	control_uninfect	unexposed
control.rds_AATGCCATCGAGATGG-1	18302	3551	2.05988	3	0	Macrophage	0	-0.0196184	0.0960769	Macrophage	0.0146796	0.0623405	control_uninfect	unexposed
control.rds_AATGCCATCGTACCTC-1	18377	3926	2.64461	3	0	Macrophage	0	-0.113223	0.225036	Macrophage	-0.124843	0.116257	control_uninfect	unexposed
control.rds_AATGCCATCTTACCGC-1	26997	4638	2.51139	3	0	Macrophage	0	-0.0651351	-0.12733	Macrophage	-0.150003	0.143157	control_uninfect	unexposed
control.rds_AATGCCATCTTTGCTA-1	12040	3192	3.0897	3	0	Macrophage	0	0.0112737	-0.0366095	Macrophage	0.0561685	-0.0467059	control_uninfect	unexposed
control.rds_AATGGAAAGGTCCTGC-1	15137	3315	3.21728	3	0	Macrophage	0	0.0442412	0.911167	Macrophage	0.0853343	0.106676	control_uninfect	unexposed
control.rds_AATGGAACAAATGAGT-1	9535	2650	2.69533	3	0	Macrophage	0	-0.190708	-0.328235	Macrophage	-0.0401972	0.149246	control_uninfect	unexposed
control.rds_AATGGAACACTGTCGG-1	12748	3003	2.02385	3	0	Macrophage	0	-0.180638	0.249348	Macrophage	-0.0837991	0.237632	control_uninfect	unexposed
control.rds_AATGGAAGTACGATCT-1	12354	3061	1.94269	3	0	Macrophage	0	-0.0934918	-0.120016	Macrophage	0.015017	0.0994261	control_uninfect	unexposed
control.rds_AATGGAAGTCCGGACT-1	15123	3683	3.00205	3	0	Macrophage	0	-0.0466642	0.229808	Macrophage	0.0129231	0.221623	control_uninfect	unexposed
control.rds_AATGGAAGTTGGAGAC-1	17071	3401	1.76908	3	0	Macrophage	0	-0.0107556	-0.23224	Macrophage	0.174224	0.177997	control_uninfect	unexposed
control.rds_AATGGAATCCGCGAGT-1	19541	3492	2.15956	3	0	Macrophage	0	0.168973	0.165444	Macrophage	0.184319	0.166302	control_uninfect	unexposed
control.rds_AATGGCTCAGGACATG-1	16628	3741	3.19341	3	0	Macrophage	0	0.0011789	0.551308	Macrophage	0.111209	0.0801635	control_uninfect	unexposed
control.rds_AATTCCTAGTCACAGG-1	10684	3052	2.06851	3	0	Macrophage	0	-0.0421564	0.590241	Macrophage	-0.0274779	0.197476	control_uninfect	unexposed
control.rds_AATTCCTGTATACCTG-1	14129	3423	2.65412	3	0	Macrophage	0	-0.220619	0.30437	Macrophage	-0.185827	0.066122	control_uninfect	unexposed
control.rds_AATTCCTGTCACTACA-1	19424	4044	1.87397	3	0	Macrophage	0	-0.153465	0.369917	Macrophage	-0.00718874	0.154798	control_uninfect	unexposed
control.rds_AATTCCTGTCGATGCC-1	18557	3589	3.19017	3	0	Macrophage	0	-0.187368	0.460307	Macrophage	0.103806	0.327861	control_uninfect	unexposed
control.rds_AATTCCTTCACATACG-1	19812	4016	3.54835	3	0	Macrophage	0	-0.122194	0.352885	Macrophage	0.107672	0.113087	control_uninfect	unexposed
control.rds_AATTCCTTCCATTCAT-1	13206	3246	2.37771	3	0	Macrophage	0	-0.0992109	0.573099	Macrophage	0.100458	0.181207	control_uninfect	unexposed
control.rds_AATTCCTTCCCGTAAA-1	12461	2992	2.18281	3	0	Macrophage	0	-0.227073	-0.136597	Macrophage	0.0570071	0.279672	control_uninfect	unexposed
control.rds_AATTCCTTCTAGACCA-1	12719	3289	2.23288	0	0	Macrophage	0	-0.158928	0.137221	Macrophage	-0.0373048	0.15952	control_uninfect	unexposed
control.rds_AATTCCTTCTATCACT-1	12663	3201	3.32465	3	0	Macrophage	0	-0.250179	0.314645	Macrophage	-0.00836337	0.193038	control_uninfect	unexposed
control.rds_AATTTCCCACAACCGC-1	20255	3956	2.35991	3	0	Macrophage	0	-0.156965	0.210678	Macrophage	-0.0531018	0.220753	control_uninfect	unexposed
control.rds_AATTTCCCATGTCTAG-1	14899	3470	2.51695	3	0	Macrophage	0	-0.00406419	-0.0954339	Macrophage	0.232499	0.201926	control_uninfect	unexposed
control.rds_AATTTCCTCTCGGGAC-1	17030	3564	2.25484	3	0	Macrophage	0	-0.222817	0.483296	Macrophage	0.040309	0.252769	control_uninfect	unexposed
control.rds_ACAAAGAGTCTACTGA-1	18347	3614	1.59699	3	0	Macrophage	0	0.115387	0.504301	Macrophage	0.119422	0.117172	control_uninfect	unexposed
control.rds_ACAAAGATCGGTTCAA-1	10271	2946	3.52449	3	0	Macrophage	0	-0.0368313	0.488524	Macrophage	-0.230268	-0.0435921	control_uninfect	unexposed
control.rds_ACAACCAAGATAGTCA-1	26500	4091	2.25283	3	0	Macrophage	0	-0.03403	0.163386	Macrophage	0.0584054	0.131707	control_uninfect	unexposed
control.rds_ACAACCACATCGAAGG-1	16041	3398	2.34399	3	0	Macrophage	0	0.130543	0.227707	Macrophage	0.170126	0.247631	control_uninfect	unexposed
control.rds_ACAACCAGTTCGCGTG-1	14732	3527	1.14037	3	0	Macrophage	0	-0.037619	0.488537	Macrophage	0.230665	0.111209	control_uninfect	unexposed
control.rds_ACAACCAGTTTCTATC-1	10975	2552	2.66059	3	0	Macrophage	0	0.0194543	0.374965	Macrophage	0.132883	0.196669	control_uninfect	unexposed
control.rds_ACAAGCTTCCAACTGA-1	14133	3566	1.9458	3	0	Macrophage	0	-0.129308	0.301959	Macrophage	-0.133062	0.1373	control_uninfect	unexposed
control.rds_ACACAGTAGAGCATAT-1	12177	3146	1.24825	0	0	Macrophage	0	0.473242	0.208627	Macrophage	0.223271	0.0846892	control_uninfect	unexposed
control.rds_ACACAGTAGAGCCCAA-1	19186	4065	2.55395	3	0	Macrophage	0	-0.0507241	-0.00565759	Macrophage	-0.234772	0.123062	control_uninfect	unexposed
control.rds_ACACAGTAGCGTGCTC-1	14964	3389	2.40577	3	0	Macrophage	0	-0.113741	0.322022	Macrophage	0.0339917	0.151896	control_uninfect	unexposed
control.rds_ACACAGTAGTGCCAGA-1	15030	3725	3.59947	3	0	Macrophage	0	-0.126215	0.054433	Macrophage	-0.150668	0.10229	control_uninfect	unexposed
control.rds_ACACAGTCAACTCCAA-1	20122	4164	1.804	3	0	Macrophage	0	-0.0987151	0.165033	Macrophage	-0.113573	0.177742	control_uninfect	unexposed
control.rds_ACACAGTCAGCAGACA-1	23477	4398	3.23721	3	0	Macrophage	0	-0.059397	0.193729	Macrophage	-0.151041	0.0769456	control_uninfect	unexposed
control.rds_ACACAGTGTCAGGCAA-1	22988	3896	3.59753	0	0	Macrophage	0	0.0711172	0.00395955	Macrophage	0.170113	0.22405	control_uninfect	unexposed
control.rds_ACACAGTTCACTCGAA-1	15124	3441	2.22825	3	0	Macrophage	0	-0.12292	0.267458	Macrophage	0.0232563	0.264814	control_uninfect	unexposed
control.rds_ACACCAACAGGAATCG-1	10292	2675	3.85736	3	0	Macrophage	0	-0.186199	0.143104	Macrophage	0.250338	0.168581	control_uninfect	unexposed
control.rds_ACACGCGAGCTCGAAG-1	14514	3482	3.62409	0	0	Macrophage	0	0.0970669	-0.141911	Macrophage	-0.176752	0.0491454	control_uninfect	unexposed
control.rds_ACACGCGCAACCACGC-1	17549	3573	1.66961	3	0	Macrophage	0	-0.105016	0.345255	Macrophage	-0.0301332	0.192463	control_uninfect	unexposed
control.rds_ACACGCGGTCATCCCT-1	26670	4452	3.28084	3	0	Macrophage	0	-0.326218	0.0745556	Macrophage	0.0530861	0.211772	control_uninfect	unexposed
control.rds_ACAGAAAAGACGAGCT-1	18577	3871	2.1855	3	0	Macrophage	0	-0.0988043	0.144684	Macrophage	-0.0465107	0.168624	control_uninfect	unexposed
control.rds_ACAGAAACAGGCATGA-1	23758	4085	2.05825	3	0	Macrophage	0	-0.179407	-0.00438866	Macrophage	-0.00315353	0.173898	control_uninfect	unexposed
control.rds_ACAGAAACATAGTCGT-1	10872	2967	2.32708	3	0	Macrophage	0	-0.252216	0.74713	Macrophage	0.196395	0.149708	control_uninfect	unexposed
control.rds_ACAGCCGCAAGGTTGG-1	17151	3632	4.79855	3	0	Macrophage	0	-0.158728	0.0188775	Macrophage	0.00207588	0.17684	control_uninfect	unexposed
control.rds_ACAGCCGTCAACCGAT-1	16630	3821	1.94829	3	0	Macrophage	0	0.0119568	0.239543	Macrophage	0.178821	0.329511	control_uninfect	unexposed
control.rds_ACAGGGACATCCCACT-1	13676	3135	1.21381	3	0	Macrophage	0	-0.216891	-0.107084	Macrophage	-0.0664354	0.19515	control_uninfect	unexposed
control.rds_ACAGGGAGTACCTAAC-1	14506	3385	2.10947	3	0	Macrophage	0	-0.165093	0.00472142	Macrophage	-0.0565489	0.256192	control_uninfect	unexposed
control.rds_ACAGGGATCAAGAAAC-1	12565	3124	2.92877	3	0	Macrophage	0	0.171889	0.376209	Macrophage	-0.127917	0.327948	control_uninfect	unexposed
control.rds_ACAGGGATCTGGCTGG-1	11416	2954	2.94324	3	0	Macrophage	0	-0.132424	0.239783	Macrophage	0.195344	0.216525	control_uninfect	unexposed
control.rds_ACATCCCAGTCGGCCT-1	9690	2748	4.18989	3	0	Macrophage	0	-0.0215693	0.657385	Macrophage	-0.0882948	0.15012	control_uninfect	unexposed
control.rds_ACATCCCCAGAAATCA-1	22676	4404	3.49709	3	0	Macrophage	0	-0.226277	0.151661	Macrophage	0.0236128	0.122692	control_uninfect	unexposed
control.rds_ACATCCCCATCTATCT-1	14520	3202	3.29201	3	0	Macrophage	0	-0.101731	0.295517	Macrophage	0.158947	0.233264	control_uninfect	unexposed
control.rds_ACATCGACAGAACATA-1	13218	3377	3.60115	3	0	Macrophage	0	-0.245476	0.332025	Macrophage	-0.0708043	0.278662	control_uninfect	unexposed
control.rds_ACATCGACAGCTGCCA-1	18952	3743	3.22393	3	0	Macrophage	0	-0.116764	-0.2642	Macrophage	0.142813	0.238223	control_uninfect	unexposed
control.rds_ACATCGACAGGATCTT-1	33279	5056	1.62565	3	0	Macrophage	0	0.0580996	0.325987	Macrophage	-0.0643325	0.234074	control_uninfect	unexposed
control.rds_ACATCGACATGAGGGT-1	14689	3394	2.10361	3	0	Macrophage	0	0.209709	-0.0204434	Macrophage	-0.164295	0.236582	control_uninfect	unexposed
control.rds_ACATCGAGTCTGTGGC-1	16805	3484	1.73163	3	0	Macrophage	0	-0.210274	-0.271243	Macrophage	0.13927	0.195309	control_uninfect	unexposed
control.rds_ACATCGATCAGTCATG-1	12692	3162	3.25402	3	0	Macrophage	0	-0.229352	0.19348	Macrophage	-0.084086	0.244557	control_uninfect	unexposed
control.rds_ACATGCAAGCAGATAT-1	17609	3988	2.19206	3	0	Macrophage	0	-0.120745	-0.0905103	Macrophage	0.0241728	0.199668	control_uninfect	unexposed
control.rds_ACATGCAAGTCATTGC-1	15634	3744	1.10017	3	0	Macrophage	0	-0.114501	0.0316088	Macrophage	0.121294	0.147081	control_uninfect	unexposed
control.rds_ACATGCACACCGTCTT-1	24793	4183	1.76663	3	0	Macrophage	0	0.0990875	0.070011	Macrophage	-0.0330082	0.12618	control_uninfect	unexposed
control.rds_ACATGCACAGGCAATG-1	14911	3557	2.35397	3	0	Macrophage	0	-0.0104624	0.191657	Macrophage	0.0660261	0.0937015	control_uninfect	unexposed
control.rds_ACATTTCCACCTATCC-1	24512	4324	2.62728	3	0	Macrophage	0	-0.13943	-0.189628	Macrophage	0.00346305	0.0457387	control_uninfect	unexposed
control.rds_ACATTTCGTACTCCGG-1	12397	2962	2.71033	3	0	Macrophage	0	-0.0691483	0.234305	Macrophage	0.181425	0.139516	control_uninfect	unexposed
control.rds_ACATTTCGTTATGACC-1	20317	3951	4.4101	3	0	Macrophage	0	-0.160779	0.611979	Macrophage	0.0498873	0.137931	control_uninfect	unexposed
control.rds_ACATTTCTCTGTCAGA-1	14118	3479	2.40827	3	0	Macrophage	0	0.0369327	0.0350278	Macrophage	0.220031	0.22549	control_uninfect	unexposed
control.rds_ACCAAACGTACCGCGT-1	10714	2886	3.02408	3	0	Macrophage	0	-0.0392912	0.427997	Macrophage	0.0952196	0.000289407	control_uninfect	unexposed
control.rds_ACCAAACGTATCGTAC-1	20870	3936	1.67705	3	0	Macrophage	0	-0.130478	0.260681	Macrophage	0.0333501	0.207833	control_uninfect	unexposed
control.rds_ACCAAACTCAACTCTT-1	15609	3553	2.38965	3	0	Macrophage	0	-0.0821824	0.622648	Macrophage	-0.0409695	0.216222	control_uninfect	unexposed
control.rds_ACCAAACTCTCACCCA-1	26414	4438	3.07791	3	0	Macrophage	0	-0.0217451	0.78261	Macrophage	0.059286	0.129482	control_uninfect	unexposed
control.rds_ACCAACAAGAAGCCAC-1	21005	3642	2.56129	3	0	Macrophage	0	-0.217507	0.156182	Macrophage	-0.0549742	0.220341	control_uninfect	unexposed
control.rds_ACCAACAAGGCGCTCT-1	14193	3491	2.58578	3	0	Macrophage	0	-0.0884254	-0.114268	Macrophage	-0.0359106	0.0923271	control_uninfect	unexposed
control.rds_ACCAACAAGGTGCATG-1	40977	5290	2.29153	3	0	Macrophage	0	-0.123546	0.343743	Macrophage	0.0833105	0.322278	control_uninfect	unexposed
control.rds_ACCAACAAGTGCAGGT-1	16659	3689	2.95336	3	0	Macrophage	0	-0.130509	0.224208	Macrophage	0.253963	0.13662	control_uninfect	unexposed
control.rds_ACCAACACACAACGAG-1	9452	2905	1.6716	3	0	Macrophage	0	-0.137607	-0.17438	Macrophage	-0.11079	0.232024	control_uninfect	unexposed
control.rds_ACCAACATCTGCAGCG-1	15874	3635	1.5497	3	0	Macrophage	0	-0.233812	0.202462	Macrophage	0.0787111	0.109444	control_uninfect	unexposed
control.rds_ACCACAACAGCGTATT-1	26608	4333	1.65364	3	0	Macrophage	0	-0.222961	-0.231434	Macrophage	-0.0984972	0.144123	control_uninfect	unexposed
control.rds_ACCACAACAGGCATTT-1	10348	2625	3.76884	3	0	Macrophage	0	-0.124427	0.1184	Macrophage	-0.107264	0.164106	control_uninfect	unexposed
control.rds_ACCACAAGTGTGTACT-1	17356	3645	2.74257	3	0	Macrophage	0	-0.0562094	0.203272	Macrophage	-0.0460172	0.230916	control_uninfect	unexposed
control.rds_ACCACAATCATTTGGG-1	9744	2778	3.14039	3	0	Macrophage	0	-0.103298	-0.184482	Macrophage	0.208717	0.172981	control_uninfect	unexposed
control.rds_ACCACAATCCCGTTCA-1	16747	3799	1.85705	3	0	Macrophage	0	0.154782	0.170607	Macrophage	0.017022	0.104291	control_uninfect	unexposed
control.rds_ACCACAATCGAGCCTG-1	20844	4136	4.4905	3	0	Macrophage	0	-0.0952071	-0.00218676	Macrophage	-0.231805	0.272674	control_uninfect	unexposed
control.rds_ACCACAATCGAGTGGA-1	13391	3175	1.17243	3	0	Macrophage	0	0.0459325	0.118826	Macrophage	-0.0713921	0.180208	control_uninfect	unexposed
control.rds_ACCACAATCTACCACC-1	24341	3887	1.79532	3	0	Macrophage	0	-0.112401	0.0160818	Macrophage	0.0245693	0.147666	control_uninfect	unexposed
control.rds_ACCATTTCAATCGTCA-1	32514	4743	2.32515	3	0	Macrophage	0	-0.230756	-0.0204531	Macrophage	-0.0345242	0.236712	control_uninfect	unexposed
control.rds_ACCATTTCACGTAGTT-1	23700	3840	1.73418	3	0	Macrophage	0	-0.104709	0.540177	Macrophage	0.18919	0.159762	control_uninfect	unexposed
control.rds_ACCATTTTCTGCCTCA-1	16376	3579	2.24719	3	0	Macrophage	0	-0.126231	0.305772	Macrophage	-0.0505533	0.180605	control_uninfect	unexposed
control.rds_ACCCAAAAGTCACAGG-1	14378	3329	2.87244	3	0	Macrophage	0	-0.0362955	0.694247	Macrophage	-0.097986	0.167213	control_uninfect	unexposed
control.rds_ACCCAAACAATTTCCT-1	14902	3545	3.5767	3	0	Macrophage	0	-0.237317	0.638358	Macrophage	0.0709516	0.232058	control_uninfect	unexposed
control.rds_ACCCAAACACTACCGG-1	17549	3533	1.80637	3	0	Macrophage	0	-0.0791629	0.54114	Macrophage	-0.19758	0.222147	control_uninfect	unexposed
control.rds_ACCCAAACACTCTCGT-1	13009	2962	2.78269	3	0	Macrophage	0	-0.147017	0.417848	Macrophage	0.135941	0.156628	control_uninfect	unexposed
control.rds_ACCCAAATCCGAGATT-1	14484	3607	2.78928	3	0	Macrophage	0	-0.0436547	0.0105775	Macrophage	-0.0666907	0.082714	control_uninfect	unexposed
control.rds_ACCCTCAAGCATAGGC-1	10526	2957	4.56014	3	0	Macrophage	0	-0.0465022	0.412399	Macrophage	0.0254948	0.252565	control_uninfect	unexposed
control.rds_ACCCTCAAGTTGTAGA-1	13505	3344	3.10996	3	0	Macrophage	0	0.0760399	-0.148404	Macrophage	0.205803	0.314366	control_uninfect	unexposed
control.rds_ACCCTTGAGAAATTCG-1	11852	3246	1.83091	3	0	Macrophage	0	0.0332643	0.0313616	Macrophage	-0.0557906	0.200336	control_uninfect	unexposed
control.rds_ACCCTTGAGTGCGCTC-1	10325	2907	1.68523	3	0	Macrophage	0	0.0442892	0.539246	Macrophage	0.142398	0.161042	control_uninfect	unexposed
control.rds_ACCCTTGCACACGCCA-1	25506	4466	3.1718	3	0	Macrophage	0	-0.195113	0.476034	Macrophage	-0.170234	0.193717	control_uninfect	unexposed
control.rds_ACCCTTGTCCTACCAC-1	14101	3436	1.56726	3	0	Macrophage	0	-0.0380731	0.222131	Macrophage	-0.0832785	0.23926	control_uninfect	unexposed
control.rds_ACCCTTGTCTATGTGG-1	14406	3483	1.76315	3	0	Macrophage	0	-0.0173564	0.0272845	Macrophage	-0.167552	0.162575	control_uninfect	unexposed
control.rds_ACCGTTCAGAGGGTGG-1	11186	3056	3.28983	3	0	Macrophage	0	0.02181	0.49967	Macrophage	0.175363	0.160959	control_uninfect	unexposed
control.rds_ACCGTTCAGCTTTCCC-1	14335	3529	2.96477	3	0	Macrophage	0	-0.1321	0.206299	Macrophage	0.201291	0.0225468	control_uninfect	unexposed
control.rds_ACCGTTCGTATCAAGA-1	14289	3231	3.13528	3	0	Macrophage	0	0.0289187	0.677484	Macrophage	-0.0824824	0.196027	control_uninfect	unexposed
control.rds_ACCGTTCGTGCCTACG-1	29020	4769	3.22192	3	0	Macrophage	0	-0.162734	0.191764	Macrophage	0.129562	0.23799	control_uninfect	unexposed
control.rds_ACCGTTCGTTTGTTGG-1	13735	3512	1.74736	3	0	Macrophage	0	0.00667822	0.354027	Macrophage	-0.105035	0.143122	control_uninfect	unexposed
control.rds_ACCGTTCTCAGGAAGC-1	15833	3560	2.18531	3	0	Macrophage	0	-0.175256	0.00887596	Macrophage	-0.00321104	0.150125	control_uninfect	unexposed
control.rds_ACCGTTCTCCACAGGC-1	13526	3271	3.54133	3	0	Macrophage	0	0.149515	0.690776	Macrophage	0.259695	0.148775	control_uninfect	unexposed
control.rds_ACCTACCAGATGTTGA-1	14475	3520	1.962	3	0	Macrophage	0	-0.0210892	0.129079	Macrophage	0.177557	0.1052	control_uninfect	unexposed
control.rds_ACCTACCGTAACATGA-1	24594	4301	1.76059	3	0	Macrophage	0	-0.00676897	-0.1443	Macrophage	0.0524963	0.296947	control_uninfect	unexposed
control.rds_ACCTACCGTTAGGGAC-1	13395	3493	3.06084	3	0	Macrophage	0	-0.110419	0.475375	Macrophage	0.269389	0.183353	control_uninfect	unexposed
control.rds_ACCTACCGTTATGTGC-1	16324	3850	2.81181	3	0	Macrophage	0	-0.243045	-0.177726	Macrophage	-0.00481234	0.178125	control_uninfect	unexposed
control.rds_ACCTACCGTTTAGAGA-1	11355	2956	2.75649	3	0	Macrophage	0	0.0533185	0.58522	Macrophage	-0.0395942	0.266084	control_uninfect	unexposed
control.rds_ACCTACCTCGGTAGAG-1	15870	3351	1.45558	3	0	Macrophage	0	-0.19937	0.0948969	Macrophage	0.205561	0.169275	control_uninfect	unexposed
control.rds_ACCTGAACATTCCTCG-1	14662	3706	3.67617	3	0	Macrophage	0	0.00968616	0.305966	Macrophage	-0.0131778	0.165314	control_uninfect	unexposed
control.rds_ACCTGAAGTCCAGAAG-1	27289	4543	1.83224	3	0	Macrophage	0	-0.137772	0.0618331	Macrophage	-0.168685	0.263895	control_uninfect	unexposed
control.rds_ACCTGAATCAGACATC-1	23044	4154	1.6794	3	0	Macrophage	0	-0.0571646	0.260884	Macrophage	0.10989	0.216443	control_uninfect	unexposed
control.rds_ACCTGAATCCTAGAGT-1	23010	4081	2.53368	3	0	Macrophage	0	-0.124839	0.316432	Macrophage	-0.0855431	0.154747	control_uninfect	unexposed
control.rds_ACCTGTCAGTCTGGAG-1	16660	3569	4.2497	3	0	Macrophage	0	-0.165777	-0.0184088	Macrophage	0.0356959	0.230815	control_uninfect	unexposed
control.rds_ACCTGTCCAAGATGTA-1	18067	3989	2.85604	3	0	Macrophage	0	0.0495511	0.0200533	Macrophage	0.0226518	0.163706	control_uninfect	unexposed
control.rds_ACCTGTCCAGGCGAAT-1	12181	3043	1.99491	3	0	Macrophage	0	-0.117932	0.441141	Macrophage	5.23e-05	0.205703	control_uninfect	unexposed
control.rds_ACCTGTCGTGTCGCTG-1	15470	3758	1.63542	3	0	Macrophage	0	-0.0739199	0.367128	Macrophage	-0.245111	0.0818507	control_uninfect	unexposed
control.rds_ACCTGTCTCCTGTAGA-1	22908	4461	2.17828	3	0	Macrophage	0	-0.0279659	-0.0789647	Macrophage	0.127537	0.221464	control_uninfect	unexposed
control.rds_ACGATCACACGTACTA-1	8963	2696	2.43222	3	0	Macrophage	0	-0.0941231	0.303559	Macrophage	-0.00446056	0.145519	control_uninfect	unexposed
control.rds_ACGATCAGTCACTACA-1	10919	2942	2.72919	3	0	Macrophage	0	-0.138471	1.18637	Macrophage	-0.0129108	0.174941	control_uninfect	unexposed
control.rds_ACGATCATCATTCGGA-1	11538	2836	1.33472	3	0	Macrophage	0	-0.108795	0.130899	Macrophage	0.0431603	0.10108	control_uninfect	unexposed
control.rds_ACGATCATCCATTTAC-1	23090	4206	2.20009	3	0	Macrophage	0	0.0227498	0.101353	Macrophage	0.104709	0.153062	control_uninfect	unexposed
control.rds_ACGATGTAGAAATGGG-1	9408	2658	1.28614	3	0	Macrophage	0	-0.138811	0.577894	Macrophage	-0.209124	0.253909	control_uninfect	unexposed
control.rds_ACGATGTAGCTTGTGT-1	13053	3038	3.10274	3	0	Macrophage	0	-0.177644	0.500342	Macrophage	0.000645003	0.052143	control_uninfect	unexposed
control.rds_ACGATGTCAGGATGAC-1	12135	3044	3.28801	3	0	Macrophage	0	0.0482342	0.420556	Macrophage	0.00718806	0.154215	control_uninfect	unexposed
control.rds_ACGATGTGTTCCGCAG-1	17482	3531	3.54078	3	0	Macrophage	0	-0.17906	0.527276	Macrophage	0.0570161	0.225396	control_uninfect	unexposed
control.rds_ACGATGTTCCTTGACC-1	13486	3123	1.92793	3	0	Macrophage	0	-0.135178	0.321524	Macrophage	-0.0991193	0.156066	control_uninfect	unexposed
control.rds_ACGCACGAGAACAGGA-1	18716	3735	3.77217	3	0	Macrophage	0	-0.0354854	0.00703472	Macrophage	0.243133	0.283627	control_uninfect	unexposed
control.rds_ACGCACGAGCGATGGT-1	12043	2884	2.27518	3	0	Macrophage	0	0.102129	0.338524	Macrophage	0.0454953	0.0970383	control_uninfect	unexposed
control.rds_ACGCACGAGGATTCAA-1	15642	3393	3.14538	3	0	Macrophage	0	-0.17783	-0.086589	Macrophage	0.0780736	0.232791	control_uninfect	unexposed
control.rds_ACGCACGCATTGACTG-1	22273	3794	1.32447	3	0	Macrophage	0	-0.128607	-0.0441229	Macrophage	0.0952654	0.209504	control_uninfect	unexposed
control.rds_ACGCACGGTTTGCCGG-1	24605	4368	4.12111	3	0	Macrophage	0	-0.182556	0.381282	Macrophage	-0.0121698	0.208822	control_uninfect	unexposed
control.rds_ACGCACGTCACACCGG-1	24779	4264	1.80395	3	0	Macrophage	0	-0.231668	0.0294364	Macrophage	0.0108052	0.198022	control_uninfect	unexposed
control.rds_ACGGAAGCACGGGTAA-1	15365	3401	3.11097	3	0	Macrophage	0	-0.099273	-0.132321	Macrophage	-0.0407162	0.0874729	control_uninfect	unexposed
control.rds_ACGGAAGGTAGGTACG-1	32260	4998	3.07502	3	0	Macrophage	0	0.0799389	0.0881336	Macrophage	0.133567	0.228673	control_uninfect	unexposed
control.rds_ACGGAAGGTCCGATCG-1	12638	3039	5.89492	3	0	Macrophage	0	0.00882794	0.6145	Macrophage	0.0158872	0.219189	control_uninfect	unexposed
control.rds_ACGGAAGGTCTTGCGG-1	12193	3062	2.18158	3	0	Macrophage	0	0.00529348	0.686915	Macrophage	-0.0320531	-0.0206816	control_uninfect	unexposed
control.rds_ACGGAAGTCGGCTGGT-1	14779	3559	4.09365	3	0	Macrophage	0	0.132348	0.257715	Macrophage	-0.0754399	0.194703	control_uninfect	unexposed
control.rds_ACGGGTCCAGGGAGAG-1	10398	2900	1.76957	3	0	Macrophage	0	-0.0154252	0.699132	Macrophage	0.0831323	0.203139	control_uninfect	unexposed
control.rds_ACGGGTCGTGTTATCG-1	10316	2868	4.67235	3	0	Macrophage	0	-0.0575182	-0.0551901	Macrophage	0.0702983	0.269801	control_uninfect	unexposed
control.rds_ACGGGTCTCGATTGAC-1	19657	3852	4.06471	3	0	Macrophage	0	-0.0718683	0.544199	Macrophage	0.0698392	0.18144	control_uninfect	unexposed
control.rds_ACGGTCGGTACGGGAT-1	19212	3746	2.89923	3	0	Macrophage	0	-0.175737	0.157335	Macrophage	-0.0955378	0.264748	control_uninfect	unexposed
control.rds_ACGGTCGTCAAGGCTT-1	12929	3134	1.49277	3	0	Macrophage	0	-0.0486759	0.154497	Macrophage	0.15153	0.130367	control_uninfect	unexposed
control.rds_ACGGTCGTCCGGGACT-1	21636	4018	2.21852	3	0	Macrophage	0	-0.164064	0.204306	Macrophage	0.0113578	0.227759	control_uninfect	unexposed
control.rds_ACGGTTAAGATGCGAC-1	22891	3923	3.1366	1	0	Macrophage	0	-0.0455994	0.0935469	Macrophage	-0.0227396	0.062088	control_uninfect	unexposed
control.rds_ACGGTTAAGGCGCTTC-1	10692	2782	2.45043	3	0	Macrophage	0	-0.281141	0.191599	Macrophage	-0.216494	-0.0434969	control_uninfect	unexposed
control.rds_ACGGTTACAGAAGTGC-1	21303	3691	1.64296	3	0	Macrophage	0	0.181213	0.596478	Macrophage	-0.107283	0.170948	control_uninfect	unexposed
control.rds_ACGGTTAGTAGTGGCA-1	18941	3517	1.90592	3	0	Macrophage	0	-0.177214	0.275762	Macrophage	-0.194857	0.191404	control_uninfect	unexposed
control.rds_ACGGTTAGTCATCCCT-1	11142	3045	3.15922	3	0	Macrophage	0	-0.0703795	1.08217	Macrophage	0.0180557	0.16641	control_uninfect	unexposed
control.rds_ACGGTTAGTGATGAAT-1	16965	3593	1.88624	3	0	Macrophage	0	-0.0147297	0.221526	Macrophage	-0.141745	0.137066	control_uninfect	unexposed
control.rds_ACGGTTAGTTCACCGG-1	17045	3471	1.51951	3	0	Macrophage	0	-0.170825	0.100591	Macrophage	0.0129006	0.138239	control_uninfect	unexposed
control.rds_ACGGTTATCCTCTAAT-1	20973	3892	2.42693	3	0	Macrophage	0	-0.0562574	0.397587	Macrophage	0.26008	0.207956	control_uninfect	unexposed
control.rds_ACGTAACAGTCATACC-1	36897	5207	2.62623	3	0	Macrophage	0	-0.0908371	0.309397	Macrophage	-0.0159656	0.139842	control_uninfect	unexposed
control.rds_ACGTAACGTAGACAGC-1	20236	3577	1.6357	3	0	Macrophage	0	-0.199445	0.347811	Macrophage	0.0118817	0.258716	control_uninfect	unexposed
control.rds_ACGTAACGTCATGCAT-1	11366	3050	5.07654	3	0	Macrophage	0	0.323077	0.204499	Macrophage	-0.0652739	0.165863	control_uninfect	unexposed
control.rds_ACGTAACGTCCAAAGG-1	22116	4252	3.93833	3	0	Macrophage	0	-0.134054	0.54319	Macrophage	0.0923278	0.273907	control_uninfect	unexposed
control.rds_ACGTACAAGCAAGTCG-1	10135	2882	4.98273	3	0	Macrophage	0	-0.208919	0.235638	Macrophage	0.167639	0.195243	control_uninfect	unexposed
control.rds_ACGTACACAGGTAGTG-1	17659	3500	2.90503	3	0	Macrophage	0	-0.258113	-0.00564926	Macrophage	0.0559835	0.203281	control_uninfect	unexposed
control.rds_ACGTACACATGCCATA-1	17849	3689	1.40624	3	0	Macrophage	0	-0.232775	0.294346	Macrophage	-0.0150074	0.132103	control_uninfect	unexposed
control.rds_ACGTACAGTAACCCGC-1	15199	3406	2.54622	3	0	Macrophage	0	-0.258455	0.469258	Macrophage	-0.0123211	0.0494255	control_uninfect	unexposed
control.rds_ACGTACAGTCTTTATC-1	19773	3842	2.8018	3	0	Macrophage	0	0.221582	0.765681	Macrophage	0.0872879	0.25015	control_uninfect	unexposed
control.rds_ACGTACATCATGAGAA-1	15533	3474	2.79405	3	0	Macrophage	0	-0.155551	0.0121952	Macrophage	-0.120306	0.065471	control_uninfect	unexposed
control.rds_ACGTACATCCGAGCTG-1	17028	3011	2.37844	3	0	Macrophage	0	-0.12721	0.11947	Macrophage	-0.0423017	0.147141	control_uninfect	unexposed
control.rds_ACGTACATCCTACCAC-1	20771	4162	2.18093	3	0	Macrophage	0	-0.13791	0.131123	Macrophage	0.0959778	0.404276	control_uninfect	unexposed
control.rds_ACGTACATCGTGTGAT-1	15934	3431	2.77394	3	0	Macrophage	0	-0.0273646	0.44293	Macrophage	-0.0850028	0.235085	control_uninfect	unexposed
control.rds_ACGTAGTAGACTGGGT-1	19608	3414	1.51469	3	0	Macrophage	0	-0.0366306	0.121864	Macrophage	-0.0636711	0.271249	control_uninfect	unexposed
control.rds_ACGTCCTCACTACCGG-1	16706	3650	2.89716	3	0	Macrophage	0	-0.0372097	0.203139	Macrophage	0.014513	0.0380016	control_uninfect	unexposed
control.rds_ACGTCCTTCTATCGTT-1	10195	2848	0.627759	3	0	Macrophage	0	-0.0847582	0.185766	Macrophage	0.227824	0.173562	control_uninfect	unexposed
control.rds_ACGTTCCGTCACTGAT-1	19271	3748	1.58788	3	0	Macrophage	0	-0.00419959	-0.0726561	Macrophage	0.187513	0.189273	control_uninfect	unexposed
control.rds_ACGTTCCGTGGTCCCA-1	15155	3259	0.659848	3	0	Macrophage	0	0.0702633	-0.218935	Macrophage	0.0667253	0.132827	control_uninfect	unexposed
control.rds_ACGTTCCGTTAGAAGT-1	13283	3343	1.73154	3	0	Macrophage	0	0.113317	0.0734828	Macrophage	-0.0558755	0.200418	control_uninfect	unexposed
control.rds_ACGTTCCTCAAATGCC-1	23587	4110	1.77216	3	0	Macrophage	0	-0.147531	-0.0114921	Macrophage	0.135507	0.209321	control_uninfect	unexposed
control.rds_ACTACGAAGAGGGTGG-1	30566	4621	2.93463	3	0	Macrophage	0	-0.210603	0.19132	Macrophage	-0.0739389	0.170017	control_uninfect	unexposed
control.rds_ACTACGAAGCCTTTGA-1	12458	3301	3.47568	3	0	Macrophage	0	-0.208557	-0.0476917	Macrophage	-0.0238023	0.18216	control_uninfect	unexposed
control.rds_ACTACGAAGCGTGTTT-1	11178	2894	2.49597	3	0	Macrophage	0	0.0235828	0.363178	Macrophage	0.0904195	0.294478	control_uninfect	unexposed
control.rds_ACTACGAGTACTCGAT-1	20978	4127	2.03547	3	0	Macrophage	0	-0.0511274	0.315123	Macrophage	0.112363	0.206662	control_uninfect	unexposed
control.rds_ACTACGATCGGATACT-1	20094	3658	2.03543	3	0	Macrophage	0	-0.125309	0.17283	Macrophage	0.147892	0.167535	control_uninfect	unexposed
control.rds_ACTATCTAGGTCGAGT-1	10092	2781	1.42687	3	0	Macrophage	0	-0.186435	0.373007	Macrophage	-0.0286866	0.269341	control_uninfect	unexposed
control.rds_ACTATCTCAAGAGGCT-1	21372	3948	2.48456	3	0	Macrophage	0	-0.241008	0.404206	Macrophage	-0.0198996	0.227524	control_uninfect	unexposed
control.rds_ACTATCTCACTCCCTA-1	28007	4425	3.02424	3	0	Macrophage	0	-0.0801091	0.676111	Macrophage	-0.0788908	0.135255	control_uninfect	unexposed
control.rds_ACTATCTTCGACGAGA-1	19059	4018	3.47867	3	0	Macrophage	0	-0.0750508	0.781663	Macrophage	0.0990032	0.0791303	control_uninfect	unexposed
control.rds_ACTATGGAGCGTATAA-1	12244	3058	1.78863	3	0	Macrophage	0	-0.20452	0.0798229	Macrophage	-0.075704	0.167385	control_uninfect	unexposed
control.rds_ACTATGGCACGAAAGC-1	16232	3389	2.47043	3	0	Macrophage	0	-0.172002	0.342128	Macrophage	0.0775889	0.175229	control_uninfect	unexposed
control.rds_ACTATGGCAGGAATAT-1	19085	3557	2.37359	3	0	Macrophage	0	0.0139411	0.383127	Macrophage	0.0485004	0.160935	control_uninfect	unexposed
control.rds_ACTATGGGTTATCTGG-1	8065	2643	3.2982	3	0	Macrophage	0	-0.21564	0.546482	Macrophage	0.00360916	0.359103	control_uninfect	unexposed
control.rds_ACTATTCCAGAGTCAG-1	13886	3371	3.39191	3	0	Macrophage	0	-0.0386863	0.11094	Macrophage	-0.118602	0.239095	control_uninfect	unexposed
control.rds_ACTATTCGTCACGCTG-1	17007	3636	2.93997	0	0	Macrophage	0	-0.0113311	-0.227479	Macrophage	0.108338	0.0708333	control_uninfect	unexposed
control.rds_ACTATTCGTCCTCAGG-1	12462	3268	3.16161	3	0	Macrophage	0	-0.233411	-0.115129	Macrophage	0.187826	0.107512	control_uninfect	unexposed
control.rds_ACTATTCTCCATGAGT-1	21738	4108	4.59564	3	0	Macrophage	0	-0.164445	0.649038	Macrophage	-0.106474	0.130364	control_uninfect	unexposed
control.rds_ACTATTCTCCGATAGT-1	17181	3698	2.61335	3	0	Macrophage	0	-0.151508	0.217446	Macrophage	-0.0702635	0.161951	control_uninfect	unexposed
control.rds_ACTCCCAAGTGGCGAT-1	20023	3985	2.8717	3	0	Macrophage	0	-0.0752525	0.195431	Macrophage	0.0284651	0.257179	control_uninfect	unexposed
control.rds_ACTCCCATCAATCAGC-1	17956	3420	1.92136	3	0	Macrophage	0	-0.184481	0.0633798	Macrophage	-0.0257292	0.273033	control_uninfect	unexposed
control.rds_ACTCCCATCGAAGTGG-1	13372	2856	1.44331	3	0	Macrophage	0	-0.129476	0.102525	Macrophage	0.0654064	0.456752	control_uninfect	unexposed
control.rds_ACTCTCGAGGATCACG-1	14645	3215	1.17446	3	0	Macrophage	0	0.0850817	-0.179481	Macrophage	0.109674	0.344671	control_uninfect	unexposed
control.rds_ACTCTCGCAAAGGTTA-1	11502	3252	2.13876	3	0	Macrophage	0	-0.0120102	0.491505	Macrophage	0.033965	0.198672	control_uninfect	unexposed
control.rds_ACTCTCGCACGTCGTG-1	10304	2733	5.96856	3	0	Macrophage	0	-0.071426	-0.142429	Macrophage	-0.0632203	0.213703	control_uninfect	unexposed
control.rds_ACTCTCGCAGGTGGAT-1	15385	3558	3.33442	3	0	Macrophage	0	-0.16199	0.551532	Macrophage	0.227855	-0.00392427	control_uninfect	unexposed
control.rds_ACTCTCGGTCTCCTGT-1	24900	4625	2.53414	3	0	Macrophage	0	0.112775	0.25291	Macrophage	0.00170148	0.0839579	control_uninfect	unexposed
control.rds_ACTGATGCACACAGAG-1	19097	3843	3.0476	3	0	Macrophage	0	-0.0696004	0.239189	Macrophage	0.0800306	0.0104172	control_uninfect	unexposed
control.rds_ACTGATGCATAGATCC-1	13906	3533	2.38027	3	0	Macrophage	0	-0.119119	0.310161	Macrophage	0.00371272	0.202912	control_uninfect	unexposed
control.rds_ACTGCAAAGTATTGCC-1	19570	4050	2.19724	3	0	Macrophage	0	-0.142961	0.247749	Macrophage	-0.0829895	0.186346	control_uninfect	unexposed
control.rds_ACTGCAACAGCTGGTC-1	13481	3121	3.70151	3	0	Macrophage	0	-0.0910889	0.424508	Macrophage	0.0652051	0.187184	control_uninfect	unexposed
control.rds_ACTGCAAGTTAACAGA-1	10165	2904	2.59715	3	0	Macrophage	0	-0.0353358	0.733676	Macrophage	0.148316	0.219648	control_uninfect	unexposed
control.rds_ACTGCAATCTCTGAGA-1	9757	2881	2.79799	3	0	Macrophage	0	-0.04096	-0.153072	Macrophage	0.0842349	0.109195	control_uninfect	unexposed
control.rds_ACTGTCCAGATTAGTG-1	21805	3998	2.78835	3	0	Macrophage	0	-0.181124	0.0192287	Macrophage	0.0509855	0.316798	control_uninfect	unexposed
control.rds_ACTGTCCAGGAGAGTA-1	19240	3339	2.04782	3	0	Macrophage	0	-0.181818	0.199007	Macrophage	0.227063	0.389533	control_uninfect	unexposed
control.rds_ACTGTGACAGTCCGTG-1	16736	3315	1.70292	3	0	Macrophage	0	-0.166106	-0.272025	Macrophage	-0.142818	0.116479	control_uninfect	unexposed
control.rds_ACTTAGGAGACGACTG-1	8870	2641	2.1195	3	0	Macrophage	0	-0.277125	0.418843	Macrophage	-0.0904707	0.180175	control_uninfect	unexposed
control.rds_ACTTAGGAGCGTACAG-1	13447	3282	1.584	3	0	Macrophage	0	0.0316312	0.0595574	Macrophage	0.118819	0.397468	control_uninfect	unexposed
control.rds_ACTTAGGGTCATATGC-1	20201	3806	4.53443	3	0	Macrophage	0	-0.140317	0.231977	Macrophage	0.0736334	0.0695969	control_uninfect	unexposed
control.rds_ACTTATCAGGTTACAA-1	17939	3654	3.59552	3	0	Macrophage	0	-0.114414	0.280119	Macrophage	0.068541	0.235214	control_uninfect	unexposed
control.rds_ACTTATCGTGGTCCCA-1	15739	3463	4.03456	1	0	Macrophage	0	0.185835	-0.0859929	Macrophage	-0.0806577	0.0665918	control_uninfect	unexposed
control.rds_ACTTATCGTTACCTTT-1	15641	3673	1.66869	3	0	Macrophage	0	-0.168097	0.127012	Macrophage	-0.031573	0.0581948	control_uninfect	unexposed
control.rds_ACTTCCGAGTTACGGG-1	13891	3224	2.46203	3	0	Macrophage	0	-0.0689369	0.269201	Macrophage	0.0360913	0.222929	control_uninfect	unexposed
control.rds_ACTTCCGGTCACTCGG-1	15460	3283	1.95343	3	0	Macrophage	0	-0.00433688	0.0631843	Macrophage	0.0333002	0.0932532	control_uninfect	unexposed
control.rds_ACTTCGCAGAGATGCC-1	18406	3754	1.40715	3	0	Macrophage	0	-0.151151	0.0844768	Macrophage	0.046624	0.273651	control_uninfect	unexposed
control.rds_ACTTCGCAGGTACATA-1	12703	3080	2.40101	3	0	Macrophage	0	-0.0944993	0.00766462	Macrophage	0.209355	0.103432	control_uninfect	unexposed
control.rds_ACTTCGCGTGCTCCGA-1	10350	2818	3.12077	3	0	Macrophage	0	-0.185465	0.0201542	Macrophage	-0.236486	0.0769742	control_uninfect	unexposed
control.rds_ACTTCGCGTTCGTACA-1	18398	3571	1.48929	3	0	Macrophage	0	-0.161709	0.0235211	Macrophage	0.0935725	0.35887	control_uninfect	unexposed
control.rds_ACTTCGCTCACCACAA-1	18042	3820	1.32469	3	0	Macrophage	0	-0.0961193	-0.138865	Macrophage	-0.0235668	0.273113	control_uninfect	unexposed
control.rds_ACTTTCACATCGCTCT-1	11417	3143	2.82911	3	0	Macrophage	0	0.0848577	-0.440904	Macrophage	0.0423188	0.19697	control_uninfect	unexposed
control.rds_ACTTTCATCTCGTGAA-1	13777	3134	1.81462	3	0	Macrophage	0	-0.0495562	0.391306	Macrophage	0.0883366	0.186631	control_uninfect	unexposed
control.rds_ACTTTGTAGCCACAAG-1	20477	3802	4.22914	3	0	Macrophage	0	0.0932494	0.54883	Macrophage	0.118848	0.191724	control_uninfect	unexposed
control.rds_ACTTTGTAGGGCAGTT-1	26887	4537	1.28687	3	0	Macrophage	0	-0.104534	0.0681562	Macrophage	0.0612123	0.234974	control_uninfect	unexposed
control.rds_ACTTTGTAGTTGGACG-1	18321	3746	2.24879	3	0	Macrophage	0	-0.181985	-0.00737756	Macrophage	0.151743	0.199842	control_uninfect	unexposed
control.rds_ACTTTGTGTGGGCTTC-1	10335	2913	3.84132	3	0	Macrophage	0	-0.25006	0.149205	Macrophage	-0.243042	-0.0146095	control_uninfect	unexposed
control.rds_ACTTTGTTCTAGAACC-1	16697	3608	5.32431	3	0	Macrophage	0	-0.0707593	0.387327	Macrophage	0.100472	0.0431492	control_uninfect	unexposed
control.rds_AGAAATGAGAGCTGCA-1	15487	2843	2.27933	3	0	Macrophage	0	-0.160659	0.363948	Macrophage	0.0257329	0.377835	control_uninfect	unexposed
control.rds_AGAAATGCACACGGTC-1	12957	2831	3.33411	3	0	Macrophage	0	-0.128691	0.250693	Macrophage	0.143214	0.126701	control_uninfect	unexposed
control.rds_AGAAATGGTTCCACGG-1	9725	3109	1.56298	3	0	Macrophage	0	-0.0568554	0.577446	Macrophage	0.0201718	0.166121	control_uninfect	unexposed
control.rds_AGAACAAAGCTAGCCC-1	18936	3854	2.33946	3	0	Macrophage	0	-0.102825	0.544614	Macrophage	-0.122482	0.22248	control_uninfect	unexposed
control.rds_AGAACAAGTATTGAGA-1	10092	2762	3.0321	3	0	Macrophage	0	-0.167579	-0.313233	Macrophage	-0.0867619	0.244371	control_uninfect	unexposed
control.rds_AGAACAATCTAGGCAT-1	20595	3975	2.4909	3	0	Macrophage	0	-0.175713	0.284327	Macrophage	0.0338923	0.110038	control_uninfect	unexposed
control.rds_AGAACCTAGAAGCCTG-1	20634	3694	2.20025	3	0	Macrophage	0	-0.0970608	0.16754	Macrophage	-0.0929956	0.204727	control_uninfect	unexposed
control.rds_AGAACCTAGCATGCGA-1	15235	3437	2.37611	3	0	Macrophage	0	-0.0520818	0.426899	Macrophage	0.0333868	0.15683	control_uninfect	unexposed
control.rds_AGAACCTAGTGAGCCA-1	18915	3653	2.29448	3	0	Macrophage	0	0.0793131	0.283931	Macrophage	0.163328	0.222841	control_uninfect	unexposed
control.rds_AGAACCTCAACAGTGG-1	21363	4017	3.19244	3	0	Macrophage	0	-0.12341	-0.0305607	Macrophage	-0.154747	0.123903	control_uninfect	unexposed
control.rds_AGAACCTCATTGTCGA-1	10992	2911	2.79294	3	0	Macrophage	0	-0.117282	0.221641	Macrophage	0.0729429	0.200611	control_uninfect	unexposed
control.rds_AGAACCTTCCGAAATC-1	13987	3593	3.24587	3	0	Macrophage	0	-0.094078	0.603504	Macrophage	0.0411301	0.0497003	control_uninfect	unexposed
control.rds_AGAAGCGAGCGTTCCG-1	19036	3837	3.48287	3	0	Macrophage	0	-0.0510223	0.331132	Macrophage	0.0756188	0.153209	control_uninfect	unexposed
control.rds_AGAAGCGAGGATACAT-1	9947	2688	4.00121	3	0	Macrophage	0	-0.220039	0.108544	Macrophage	0.0225801	0.158152	control_uninfect	unexposed
control.rds_AGAAGCGAGTGTACCT-1	18616	3719	2.76107	3	0	Macrophage	0	-0.115806	0.168347	Macrophage	0.0191657	0.218039	control_uninfect	unexposed
control.rds_AGAAGCGTCCTCGCAT-1	11652	3047	2.67765	3	0	Macrophage	0	-0.174051	-0.257148	Macrophage	-0.0438526	0.229036	control_uninfect	unexposed
control.rds_AGAAGCGTCTTCGATT-1	12548	3198	1.77718	3	0	Macrophage	0	-0.124416	0.162922	Macrophage	0.165013	0.193663	control_uninfect	unexposed
control.rds_AGAAGTAGTTCAAACC-1	10396	2944	3.48211	3	0	Macrophage	0	-0.168863	0.248945	Macrophage	-0.0759208	0.210572	control_uninfect	unexposed
control.rds_AGAAGTATCCGCTAGG-1	10437	2872	2.55821	3	0	Macrophage	0	-0.108693	0.450966	Macrophage	0.146932	0.241567	control_uninfect	unexposed
control.rds_AGACAAACACTGATTG-1	20986	3682	1.7059	3	0	Macrophage	0	-0.0634186	0.643183	Macrophage	-0.00751686	0.258356	control_uninfect	unexposed
control.rds_AGACAAATCGGTTAGT-1	15959	3284	2.13046	3	0	Macrophage	0	-0.162327	0.300313	Macrophage	-0.13951	0.189867	control_uninfect	unexposed
control.rds_AGACACTCAATCTAGC-1	28666	4280	1.85935	3	0	Macrophage	0	-0.0960699	0.321147	Macrophage	-0.0187757	0.299385	control_uninfect	unexposed
control.rds_AGACACTCACCCTGTT-1	26267	4697	2.14337	3	0	Macrophage	0	0.0210745	0.114951	Macrophage	0.0649624	0.226612	control_uninfect	unexposed
control.rds_AGACACTGTTATTCTC-1	17794	3879	2.4896	3	0	Macrophage	0	-0.0932322	-0.363312	Macrophage	-0.134476	0.0945121	control_uninfect	unexposed
control.rds_AGACACTTCAGCTGTA-1	10270	2922	2.53165	3	0	Macrophage	0	-0.223254	0.198444	Macrophage	-0.0197736	0.254634	control_uninfect	unexposed
control.rds_AGACACTTCCACAGCG-1	20617	4015	2.28452	3	0	Macrophage	0	-0.102141	0.250983	Macrophage	-0.0265205	0.114088	control_uninfect	unexposed
control.rds_AGACACTTCGCTCCTA-1	16886	3725	1.56343	3	0	Macrophage	0	-0.187679	0.207465	Macrophage	-0.0324496	0.338062	control_uninfect	unexposed
control.rds_AGACAGGCACCCGTAG-1	26416	4375	1.55588	3	0	Macrophage	0	-0.0103243	0.372867	Macrophage	-0.0610022	0.179199	control_uninfect	unexposed
control.rds_AGACAGGGTCTTACTT-1	14370	3483	2.4913	3	0	Macrophage	0	0.0497289	0.133777	Macrophage	0.256218	0.20696	control_uninfect	unexposed
control.rds_AGACCATAGACTCGAG-1	20368	3908	2.85251	3	0	Macrophage	0	-0.182751	0.60142	Macrophage	-0.0690067	0.282491	control_uninfect	unexposed
control.rds_AGACCATAGCCTCTGG-1	18148	3769	2.02226	3	0	Macrophage	0	-0.104781	0.491872	Macrophage	-0.0094517	0.174296	control_uninfect	unexposed
control.rds_AGACCATAGGTAAGAG-1	18773	3766	2.34912	3	0	Macrophage	0	0.0131631	0.287406	Macrophage	-0.161674	0.117703	control_uninfect	unexposed
control.rds_AGACCATCAATCTAGC-1	16511	3594	2.19248	3	0	Macrophage	0	-0.113031	0.381765	Macrophage	-0.118246	0.222526	control_uninfect	unexposed
control.rds_AGACCCGGTCTCAGGC-1	12091	3173	1.67066	3	0	Macrophage	0	0.308105	0.29723	Macrophage	0.137215	0.254877	control_uninfect	unexposed
control.rds_AGACCCGTCCAGCTCT-1	15526	3185	3.89669	3	0	Macrophage	0	-0.123568	0.930284	Macrophage	-0.011621	0.179949	control_uninfect	unexposed
control.rds_AGACCCGTCTACCACC-1	10301	2942	3.26182	3	0	Macrophage	0	-0.189398	0.188634	Macrophage	-0.155699	0.101294	control_uninfect	unexposed
control.rds_AGACTCACAATACGCT-1	15256	3814	2.20241	3	0	Macrophage	0	-0.130329	0.305242	Macrophage	0.0829108	0.0330195	control_uninfect	unexposed
control.rds_AGACTCACATGTCAGT-1	18721	3640	1.939	3	0	Macrophage	0	-0.155049	-0.043904	Macrophage	-0.0133664	0.154802	control_uninfect	unexposed
control.rds_AGACTCAGTACTAAGA-1	14648	3293	3.11988	3	0	Macrophage	0	-0.227666	0.20601	Macrophage	0.110792	0.0514054	control_uninfect	unexposed
control.rds_AGACTCAGTTGCCATA-1	31190	4919	2.67393	3	0	Macrophage	0	-0.190327	0.330226	Macrophage	-0.212655	0.275498	control_uninfect	unexposed
control.rds_AGACTCATCGCAATGT-1	19270	3925	3.54437	3	0	Macrophage	0	-0.172006	-0.00811682	Macrophage	0.0276445	0.155978	control_uninfect	unexposed
control.rds_AGACTCATCGTTGTGA-1	31509	4689	3.19274	3	0	Macrophage	0	-0.0215914	0.0532434	Macrophage	0.0999762	0.15686	control_uninfect	unexposed
control.rds_AGAGAATAGCAATAAC-1	15549	2872	1.93582	3	0	Macrophage	0	-0.0917516	0.188549	Macrophage	0.0977682	0.352185	control_uninfect	unexposed
control.rds_AGAGAATGTCACAGAG-1	11673	3202	2.41583	3	0	Macrophage	0	0.175284	-0.0181177	Macrophage	0.515791	0.212335	control_uninfect	unexposed
control.rds_AGAGAATGTGGCACTC-1	16059	3628	2.49704	3	0	Macrophage	0	0.0824395	0.168899	Macrophage	-0.116047	0.179127	control_uninfect	unexposed
control.rds_AGAGAATTCCCTCTTT-1	13081	3213	3.79176	3	0	Macrophage	0	-0.130778	0.18785	Macrophage	-0.0168647	0.115448	control_uninfect	unexposed
control.rds_AGAGAATTCCGGCAGT-1	13040	3338	2.14724	3	0	Macrophage	0	-0.0277181	-0.0536016	Macrophage	-0.047993	0.114249	control_uninfect	unexposed
control.rds_AGAGAATTCTACTGCC-1	16349	3573	2.95431	3	0	Macrophage	0	-0.0424353	0.766292	Macrophage	0.011365	0.0984523	control_uninfect	unexposed
control.rds_AGAGAATTCTCGCAGG-1	20344	3747	1.59261	3	0	Macrophage	0	-0.0670512	0.412719	Macrophage	0.0449991	0.225881	control_uninfect	unexposed
control.rds_AGAGAGCCAAACTAAG-1	25069	4311	2.80027	3	0	Macrophage	0	-0.102184	0.378448	Macrophage	0.0144083	0.159588	control_uninfect	unexposed
control.rds_AGAGAGCCATTCTTCA-1	35769	4856	2.49658	3	0	Macrophage	0	-0.15203	0.263032	Macrophage	0.0736844	0.158958	control_uninfect	unexposed
control.rds_AGAGAGCGTTGGGACA-1	29561	4495	3.86996	3	0	Macrophage	0	-0.168816	0.465758	Macrophage	0.166445	0.237927	control_uninfect	unexposed
control.rds_AGAGAGCTCTTTGCAT-1	29784	4789	2.89417	3	0	Macrophage	0	-0.117363	0.224686	Macrophage	-0.0524164	0.281718	control_uninfect	unexposed
control.rds_AGAGCAGGTACGTAGG-1	22859	3752	2.52854	3	0	Macrophage	0	-0.0416095	0.522403	Macrophage	0.0477522	0.282998	control_uninfect	unexposed
control.rds_AGAGCAGGTATAATGG-1	14204	3196	3.41453	1	0	Macrophage	0	-0.116246	0.250267	Macrophage	0.156895	0.112063	control_uninfect	unexposed
control.rds_AGAGCAGGTGGCTAGA-1	13323	2974	3.24251	3	0	Macrophage	0	-0.131767	0.293356	Macrophage	-0.065232	0.114289	control_uninfect	unexposed
control.rds_AGAGCCCAGCCGTAAG-1	17252	3746	1.43172	3	0	Macrophage	0	0.00925421	0.523567	Macrophage	0.206185	0.152353	control_uninfect	unexposed
control.rds_AGAGCCCCAAACGGCA-1	15251	3354	3.90138	0	0	Macrophage	0	0.0208577	0.836013	Macrophage	0.132089	0.132491	control_uninfect	unexposed
control.rds_AGAGCCCGTCGGCACT-1	14302	3478	3.44707	3	0	Macrophage	0	0.0152097	0.235571	Macrophage	0.00921683	0.124758	control_uninfect	unexposed
control.rds_AGAGCCCGTGCCGTAC-1	14976	3145	3.64583	3	0	Macrophage	0	-0.254081	0.314183	Macrophage	0.203249	0.213554	control_uninfect	unexposed
control.rds_AGAGCCCGTTAGGCTT-1	18140	3662	3.67696	3	0	Macrophage	0	-0.123227	0.372378	Macrophage	0.213987	0.132521	control_uninfect	unexposed
control.rds_AGATAGAAGGGCAACT-1	33553	4986	2.40217	3	0	Macrophage	0	-0.0362983	0.347402	Macrophage	0.123338	0.227517	control_uninfect	unexposed
control.rds_AGATAGACAGTTCACA-1	10868	3036	1.92308	3	0	Macrophage	0	-0.0454465	-0.253623	Macrophage	0.102732	0.188585	control_uninfect	unexposed
control.rds_AGATAGAGTGAATTAG-1	11370	2950	2.36588	3	0	Macrophage	0	-0.162603	0.0596255	Macrophage	-0.146055	0.0582265	control_uninfect	unexposed
control.rds_AGATAGATCATATGGC-1	14288	3626	4.50028	3	0	Macrophage	0	-0.149718	0.120859	Macrophage	0.151107	0.147218	control_uninfect	unexposed
control.rds_AGATAGATCCGTTGGG-1	29979	4297	1.31425	3	0	Macrophage	0	0.000880385	0.0179667	Macrophage	0.00218082	0.250355	control_uninfect	unexposed
control.rds_AGATCCAAGACATATG-1	23583	4438	1.92512	3	0	Macrophage	0	-0.0904652	-0.120192	Macrophage	0.137916	0.108864	control_uninfect	unexposed
control.rds_AGATCCAAGACTGAGC-1	23607	4311	3.51167	3	0	Macrophage	0	-0.213396	0.277606	Macrophage	-0.255048	0.200022	control_uninfect	unexposed
control.rds_AGATCCAAGTGGCAGT-1	16026	3454	1.88444	3	0	Macrophage	0	-0.0330528	0.283873	Macrophage	0.260581	0.15716	control_uninfect	unexposed
control.rds_AGATCCAGTAAGATCA-1	18524	3992	3.34161	3	0	Macrophage	0	0.172287	-0.0492575	Macrophage	0.243336	0.126851	control_uninfect	unexposed
control.rds_AGATCCAGTATGACAA-1	19737	3759	3.24264	3	0	Macrophage	0	-0.148512	0.0410546	Macrophage	-0.0382852	0.211964	control_uninfect	unexposed
control.rds_AGATCCAGTTCGAAGG-1	20541	3803	2.55586	3	0	Macrophage	0	-0.209578	0.279985	Macrophage	-0.0357267	0.143457	control_uninfect	unexposed
control.rds_AGATCCATCTTCACGC-1	12489	3194	4.72416	3	0	Macrophage	0	-0.260619	-0.0952809	Macrophage	-0.0268201	0.252508	control_uninfect	unexposed
control.rds_AGATCGTCATACCATG-1	19439	3940	2.40239	3	0	Macrophage	0	-0.177445	0.248172	Macrophage	-0.0517838	0.151548	control_uninfect	unexposed
control.rds_AGATCGTGTGCTCTCT-1	17533	3646	2.87458	3	0	Macrophage	0	0.00501102	0.471866	Macrophage	0.100802	0.17815	control_uninfect	unexposed
control.rds_AGATCGTTCTCAGAAC-1	22940	4011	1.46033	3	0	Macrophage	0	-0.0525071	0.245186	Macrophage	0.0665787	0.216261	control_uninfect	unexposed
control.rds_AGATGAAAGAGTACCG-1	18298	3828	2.76533	3	0	Macrophage	0	-0.0647623	0.313477	Macrophage	-0.092868	0.229421	control_uninfect	unexposed
control.rds_AGATGAAAGCATGCGA-1	11684	2975	2.78158	3	0	Macrophage	0	-0.00233757	0.208327	Macrophage	0.100788	0.11432	control_uninfect	unexposed
control.rds_AGATGAAAGCTTCATG-1	9784	2601	2.01349	3	0	Macrophage	0	-0.150238	-0.163082	Macrophage	0.143428	0.338504	control_uninfect	unexposed
control.rds_AGATGAAAGGTAGCCA-1	14353	3218	1.93688	3	0	Macrophage	0	-0.100566	0.143672	Macrophage	-0.114329	0.197673	control_uninfect	unexposed
control.rds_AGATGAACAGGCTTGC-1	11520	3099	3.50694	3	0	Macrophage	0	-0.219089	0.302951	Macrophage	0.00514018	0.137268	control_uninfect	unexposed
control.rds_AGATGAATCGAGATAA-1	34949	5008	2.51795	3	0	Macrophage	0	-0.226206	0.271218	Macrophage	0.0682561	0.22811	control_uninfect	unexposed
control.rds_AGATGAATCGATGGAG-1	17415	3445	1.31496	3	0	Macrophage	0	-0.0695893	0.124926	Macrophage	0.0451144	0.27626	control_uninfect	unexposed
control.rds_AGATGAATCGTGGTAT-1	11707	2682	3.13488	3	0	Macrophage	0	-0.00706691	0.0323105	Macrophage	0.0592109	0.168262	control_uninfect	unexposed
control.rds_AGATGCTTCGAACTCA-1	31979	4689	2.53604	3	0	Macrophage	0	-0.125049	-0.166986	Macrophage	-0.0240917	0.054648	control_uninfect	unexposed
control.rds_AGATGCTTCGGTTGTA-1	12421	3334	2.85806	3	0	Macrophage	0	-0.214424	0.138544	Macrophage	-0.0613427	0.135048	control_uninfect	unexposed
control.rds_AGCATCAAGATGGTCG-1	27262	4435	2.45397	3	0	Macrophage	0	-0.0247872	0.306743	Macrophage	0.0421538	0.19628	control_uninfect	unexposed
control.rds_AGCATCAGTCAACCTA-1	11689	2977	2.97716	3	0	Macrophage	0	-0.173002	0.513266	Macrophage	0.241457	0.127477	control_uninfect	unexposed
control.rds_AGCATCAGTCTATGAC-1	25836	4669	1.66047	3	0	Macrophage	0	0.0627012	0.41511	Macrophage	0.0165524	0.0849214	control_uninfect	unexposed
control.rds_AGCATCATCCGCAACG-1	12502	3244	3.32747	3	0	Macrophage	0	-0.05987	0.501004	Macrophage	0.0590065	0.0589101	control_uninfect	unexposed
control.rds_AGCATCATCTGCGTCT-1	23079	4261	2.69509	3	0	Macrophage	0	-0.146664	0.351252	Macrophage	0.191626	0.166115	control_uninfect	unexposed
control.rds_AGCCAATCACCGTGAC-1	18812	3757	2.26983	3	0	Macrophage	0	-0.122079	0.185561	Macrophage	0.0286749	0.27276	control_uninfect	unexposed
control.rds_AGCCAATCACGGCTAC-1	12176	3319	1.70828	3	0	Macrophage	0	-0.0771094	0.610158	Macrophage	0.1465	0.118094	control_uninfect	unexposed
control.rds_AGCCACGCAATCTAGC-1	15357	3489	1.57583	3	0	Macrophage	0	-0.139475	0.0428562	Macrophage	-0.0890956	0.270344	control_uninfect	unexposed
control.rds_AGCCACGGTAGTCTTG-1	44177	5740	4.33031	3	0	Macrophage	0	-0.0924493	0.173692	Macrophage	0.0666108	0.0961022	control_uninfect	unexposed
control.rds_AGCCACGTCACGTAGT-1	20796	3816	0.543374	3	0	Macrophage	0	-0.0451718	0.00843768	Macrophage	0.112645	0.159115	control_uninfect	unexposed
control.rds_AGCCAGCCAAGCGAGT-1	14409	3599	2.74134	3	0	Macrophage	0	-0.161769	-0.165489	Macrophage	-0.155479	0.107594	control_uninfect	unexposed
control.rds_AGCCAGCCACCTGCTT-1	19699	3888	2.259	3	0	Macrophage	0	0.00445737	0.273045	Macrophage	0.149264	0.126468	control_uninfect	unexposed
control.rds_AGCCAGCCAGACACAG-1	10927	2784	2.29706	3	0	Macrophage	0	-0.24126	-0.156729	Macrophage	-0.0646314	0.212593	control_uninfect	unexposed
control.rds_AGCCAGCGTCAAAGCG-1	17650	3404	3.19547	3	0	Macrophage	0	-0.191304	0.549742	Macrophage	0.0166133	0.0460476	control_uninfect	unexposed
control.rds_AGCGATTAGGGATCAC-1	21495	3982	2.05629	3	0	Macrophage	0	-0.118479	0.214456	Macrophage	0.288682	0.208553	control_uninfect	unexposed
control.rds_AGCGATTCAAGAAACT-1	15394	3138	2.55294	3	0	Macrophage	0	0.00685451	-0.180643	Macrophage	-0.0247548	0.26889	control_uninfect	unexposed
control.rds_AGCGATTCAGAGTCAG-1	17201	3331	2.2208	3	0	Macrophage	0	-0.156073	0.379895	Macrophage	0.138134	0.225816	control_uninfect	unexposed
control.rds_AGCGCCACACATCCCT-1	31372	4984	2.11972	3	0	Macrophage	0	0.000561845	0.419342	Macrophage	0.106796	0.121086	control_uninfect	unexposed
control.rds_AGCGCCATCCAACTGA-1	20181	4014	2.42803	3	0	Macrophage	0	-0.0956209	0.150488	Macrophage	-0.0501137	0.102867	control_uninfect	unexposed
control.rds_AGCGCCATCCCGTAAA-1	12607	3112	4.1009	3	0	Macrophage	0	-0.109524	0.388876	Macrophage	0.137779	0.128358	control_uninfect	unexposed
control.rds_AGCGCTGAGAATTCAG-1	16103	3503	2.40328	3	0	Macrophage	0	-0.0650886	0.200544	Macrophage	0.0345053	0.132022	control_uninfect	unexposed
control.rds_AGCGCTGCAACTCATG-1	12882	2894	2.55395	3	0	Macrophage	0	-0.00908835	0.361584	Macrophage	-0.0259821	0.204406	control_uninfect	unexposed
control.rds_AGCGCTGCACAAATAG-1	13863	3082	2.86374	3	0	Macrophage	0	-0.245708	0.126769	Macrophage	-0.183924	0.312818	control_uninfect	unexposed
control.rds_AGCGCTGGTGTCTTAG-1	16142	3435	2.45323	3	0	Macrophage	0	-0.178548	0.381653	Macrophage	-0.0542409	0.291011	control_uninfect	unexposed
control.rds_AGCGCTGGTGTTGACT-1	16322	3669	3.6025	3	0	Macrophage	0	-0.0585821	0.0319755	Macrophage	-0.0113308	0.260217	control_uninfect	unexposed
control.rds_AGCGCTGTCGAAGAAT-1	14647	3072	1.86386	1	0	Macrophage	0	-0.0141657	0.468517	Macrophage	-0.0864887	0.0590799	control_uninfect	unexposed
control.rds_AGCGTATAGACGCAGT-1	9521	2753	2.81483	3	0	Macrophage	0	-0.320285	0.467657	Macrophage	-0.0989138	0.0908346	control_uninfect	unexposed
control.rds_AGCGTATAGTGAACAT-1	29241	4436	2.74956	3	0	Macrophage	0	-0.194103	0.28003	Macrophage	-0.0943832	0.259602	control_uninfect	unexposed
control.rds_AGCGTATCAATACCCA-1	15642	3607	2.31428	3	0	Macrophage	0	-0.129395	-0.0830511	Macrophage	-0.00356912	0.193809	control_uninfect	unexposed
control.rds_AGCGTATCACGACAAG-1	19626	3819	3.10812	3	0	Macrophage	0	-0.0897137	0.522122	Macrophage	-0.173022	0.168296	control_uninfect	unexposed
control.rds_AGCGTATCAGCGCTTG-1	10000	3079	5.28	3	0	Macrophage	0	-0.135473	0.758234	Macrophage	0.116488	0.0861577	control_uninfect	unexposed
control.rds_AGCGTATGTGAACTAA-1	48617	5642	2.81794	3	0	Macrophage	0	0.0452732	0.408679	Macrophage	0.0678615	0.156166	control_uninfect	unexposed
control.rds_AGCGTATTCGGATACT-1	15886	3401	7.32721	3	0	Macrophage	0	-0.192878	-0.0760177	Macrophage	0.0591434	0.0798008	control_uninfect	unexposed
control.rds_AGCGTATTCGTCGACG-1	28133	4549	2.74055	3	0	Macrophage	0	-0.20773	0.420785	Macrophage	0.05977	0.247194	control_uninfect	unexposed
control.rds_AGCTACACAAGTGCTT-1	15022	3665	3.23525	3	0	Macrophage	0	-0.0604601	0.493547	Macrophage	-0.143701	0.0447968	control_uninfect	unexposed
control.rds_AGCTACAGTCTGTGTA-1	11436	2900	2.57957	3	0	Macrophage	0	-0.229785	0.149865	Macrophage	-0.164343	0.0894546	control_uninfect	unexposed
control.rds_AGCTCAAGTGACACGA-1	21159	4191	3.5824	3	0	Macrophage	0	-0.141059	0.501445	Macrophage	0.0167051	0.321639	control_uninfect	unexposed
control.rds_AGCTTCCAGCAAATGT-1	11080	3031	3.16787	3	0	Macrophage	0	-0.139183	0.0430078	Macrophage	-0.177649	0.16982	control_uninfect	unexposed
control.rds_AGCTTCCAGCGTGAGT-1	26777	4171	1.47515	3	0	Macrophage	0	-0.00886919	0.35847	Macrophage	0.0784313	0.0915594	control_uninfect	unexposed
control.rds_AGCTTCCCATCGCTGG-1	59307	6049	2.7501	3	0	Macrophage	0	0.0224462	0.335594	Macrophage	0.0641769	0.326537	control_uninfect	unexposed
control.rds_AGCTTCCGTTTAAGGA-1	16103	3545	2.64547	3	0	Macrophage	0	-0.121628	0.0800904	Macrophage	0.00721357	0.378363	control_uninfect	unexposed
control.rds_AGCTTCCTCACCCTGT-1	16514	3576	1.56231	3	0	Macrophage	0	-0.053639	0.210963	Macrophage	-0.141991	0.188661	control_uninfect	unexposed
control.rds_AGCTTCCTCTGGCCTT-1	13530	3311	1.45602	3	0	Macrophage	0	-0.201817	0.385602	Macrophage	-0.183124	0.294949	control_uninfect	unexposed
control.rds_AGGAAATAGTGCGTCC-1	13530	3192	2.69032	1	0	Macrophage	0	-0.169571	-0.0185303	Macrophage	-0.037191	0.132724	control_uninfect	unexposed
control.rds_AGGAAATGTTGGGTAG-1	17798	3480	1.95528	3	0	Macrophage	0	-0.2125	-0.139786	Macrophage	-0.043209	0.30139	control_uninfect	unexposed
control.rds_AGGAATAAGGCTTAAA-1	16495	3380	1.50955	3	0	Macrophage	0	-0.109773	0.102818	Macrophage	0.0643645	0.0440519	control_uninfect	unexposed
control.rds_AGGAATAAGGGCAAGG-1	19532	3974	3.47123	3	0	Macrophage	0	-0.150434	0.381205	Macrophage	0.0426499	0.412396	control_uninfect	unexposed
control.rds_AGGAATACACTGAATC-1	11385	2895	1.04523	3	0	Macrophage	0	-0.129458	0.282841	Macrophage	0.379997	0.138862	control_uninfect	unexposed
control.rds_AGGAATACACTTGAAC-1	32853	4661	2.96168	3	0	Macrophage	0	-0.0835452	0.137405	Macrophage	0.0602964	0.0589719	control_uninfect	unexposed
control.rds_AGGAATAGTGGAGAAA-1	16337	3726	2.528	3	0	Macrophage	0	-0.236655	0.282549	Macrophage	-0.155762	0.148571	control_uninfect	unexposed
control.rds_AGGAATAGTGTCCGTG-1	17164	3411	1.80611	3	0	Macrophage	0	-0.0401618	0.238998	Macrophage	0.172994	0.210784	control_uninfect	unexposed
control.rds_AGGACGAAGCTTAGTC-1	11164	2982	3.43963	3	0	Macrophage	0	-0.223934	-0.117039	Macrophage	0.0515722	0.304283	control_uninfect	unexposed
control.rds_AGGACGACAATACCCA-1	16372	3596	3.86025	3	0	Macrophage	0	-0.261418	-0.0646081	Macrophage	-0.0505975	0.17134	control_uninfect	unexposed
control.rds_AGGACGACATCGGAAG-1	20775	3906	2.51745	3	0	Macrophage	0	-0.130034	0.449235	Macrophage	0.0601025	0.273361	control_uninfect	unexposed
control.rds_AGGACGAGTTGCTCAA-1	21752	4121	3.60427	3	0	Macrophage	0	-0.119716	0.215585	Macrophage	-0.0245754	0.253667	control_uninfect	unexposed
control.rds_AGGACGATCCAAGCCG-1	12749	3283	3.18456	3	0	Macrophage	0	-0.125163	0.780935	Macrophage	0.233085	0.141496	control_uninfect	unexposed
control.rds_AGGACTTCAATGCAGG-1	21797	3880	3.3812	3	0	Macrophage	0	-0.249064	-0.0178881	Macrophage	-0.0523466	0.298772	control_uninfect	unexposed
control.rds_AGGACTTCAGGCGATA-1	14101	3487	3.9288	3	0	Macrophage	0	-0.246786	0.321273	Macrophage	-0.0119302	0.0400039	control_uninfect	unexposed
control.rds_AGGACTTTCTGGGCAC-1	20184	3738	3.77031	3	0	Macrophage	0	-0.22723	0.0904173	Macrophage	-0.00441687	0.201961	control_uninfect	unexposed
control.rds_AGGAGGTCACAAGCAG-1	21854	3519	1.1165	3	0	Macrophage	0	0.0987271	0.0479774	Macrophage	-0.0254363	0.158097	control_uninfect	unexposed
control.rds_AGGAGGTCAGCTGTTA-1	14065	3187	2.89371	3	0	Macrophage	0	-0.112515	-0.0313756	Macrophage	0.179669	0.16356	control_uninfect	unexposed
control.rds_AGGAGGTCATTGCAAC-1	22701	4089	2.11444	3	0	Macrophage	0	-0.13311	0.120165	Macrophage	0.0108545	0.129932	control_uninfect	unexposed
control.rds_AGGAGGTGTGACTCGC-1	13592	3181	2.74426	3	0	Macrophage	0	-0.0758209	0.215103	Macrophage	0.0557744	0.140777	control_uninfect	unexposed
control.rds_AGGAGGTTCGTCGATA-1	14690	3467	2.95439	3	0	Macrophage	0	-0.170513	0.113054	Macrophage	-0.0362535	0.0905934	control_uninfect	unexposed
control.rds_AGGATAATCATTCCTA-1	29300	4704	2.22867	3	0	Macrophage	0	0.0606301	0.217647	Macrophage	0.0551298	0.163537	control_uninfect	unexposed
control.rds_AGGATAATCTATGTGG-1	19364	3574	3.26895	3	0	Macrophage	0	-0.248052	-0.0891315	Macrophage	-0.164769	0.223301	control_uninfect	unexposed
control.rds_AGGATCTAGTTCCTGA-1	20551	4115	3.00229	3	0	Macrophage	0	-0.223033	0.405131	Macrophage	-0.182575	0.0751683	control_uninfect	unexposed
control.rds_AGGATCTCATTGGATC-1	18757	3816	2.45775	3	0	Macrophage	0	-0.105212	0.125811	Macrophage	0.251158	0.196303	control_uninfect	unexposed
control.rds_AGGATCTTCACTCACC-1	18478	3912	1.03907	3	0	Macrophage	0	-0.0442436	0.314871	Macrophage	0.0516518	0.264481	control_uninfect	unexposed
control.rds_AGGATCTTCGAGTGGA-1	9909	2633	3.07801	3	0	Macrophage	0	-0.136531	0.138968	Macrophage	-0.0324156	0.115739	control_uninfect	unexposed
control.rds_AGGCATTCAAAGGATT-1	21691	3908	1.16638	3	0	Macrophage	0	-0.101304	0.0522375	Macrophage	0.0685733	0.20165	control_uninfect	unexposed
control.rds_AGGCATTCACGATTCA-1	9438	2982	3.63424	3	0	Macrophage	0	-0.0670195	-0.0491998	Macrophage	0.00574813	0.182001	control_uninfect	unexposed
control.rds_AGGCATTGTACAAGCG-1	13594	3113	2.42754	3	0	Macrophage	0	-0.0538311	-0.0345094	Macrophage	0.0365242	0.00782489	control_uninfect	unexposed
control.rds_AGGCATTTCCGAAGGA-1	17667	3779	1.80563	3	0	Macrophage	0	0.0722449	0.252481	Macrophage	0.127192	0.379403	control_uninfect	unexposed
control.rds_AGGCCACAGGATAATC-1	13910	3261	3.01941	3	0	Macrophage	0	-0.219133	-0.145444	Macrophage	0.266743	0.299892	control_uninfect	unexposed
control.rds_AGGCCACAGTGAGTGC-1	20209	3826	1.94963	3	0	Macrophage	0	-0.261053	0.347374	Macrophage	0.363248	0.223253	control_uninfect	unexposed
control.rds_AGGCCACCAGCGTGCT-1	12687	3217	2.0257	3	0	Macrophage	0	0.0743561	0.487138	Macrophage	0.0373047	-0.00306588	control_uninfect	unexposed
control.rds_AGGCCACGTAGGTGCA-1	13697	3246	3.78915	3	0	Macrophage	0	-0.182106	-0.178914	Macrophage	-0.087734	0.171266	control_uninfect	unexposed
control.rds_AGGCCACGTCAACCTA-1	11397	3136	3.35176	3	0	Macrophage	0	0.0904334	0.0697356	Macrophage	-0.0158965	0.392246	control_uninfect	unexposed
control.rds_AGGCCACGTGTGTACT-1	19699	3508	1.58384	3	0	Macrophage	0	-0.0705386	0.136489	Macrophage	0.0604667	0.0937322	control_uninfect	unexposed
control.rds_AGGCCACGTTCCAAAC-1	20233	3264	1.25537	3	0	Macrophage	0	-0.0414561	0.453763	Macrophage	0.0493821	0.303823	control_uninfect	unexposed
control.rds_AGGCTGCAGGAATCGC-1	10883	2800	2.38905	3	0	Macrophage	0	-0.111238	0.353665	Macrophage	0.13708	0.123532	control_uninfect	unexposed
control.rds_AGGCTGCCACTCACTC-1	19054	3788	2.39845	3	0	Macrophage	0	-0.130081	0.564154	Macrophage	0.151079	0.343001	control_uninfect	unexposed
control.rds_AGGCTGCCAGACACCC-1	14994	3520	3.34134	3	0	Macrophage	0	-0.0896957	0.0316814	Macrophage	-0.0284054	0.131069	control_uninfect	unexposed
control.rds_AGGCTGCGTGCAATGG-1	17670	3630	2.97114	3	0	Macrophage	0	-0.0701814	-0.0346414	Macrophage	0.156961	0.155155	control_uninfect	unexposed
control.rds_AGGCTGCTCCAGCAAT-1	13685	3572	4.14322	3	0	Macrophage	0	-0.174527	0.62318	Macrophage	0.139081	0.154975	control_uninfect	unexposed
control.rds_AGGCTGCTCCTCCACA-1	20301	4203	2.35949	3	0	Macrophage	0	-0.0850802	-0.0285376	Macrophage	0.0652077	0.167932	control_uninfect	unexposed
control.rds_AGGCTGCTCGACACTA-1	13852	3469	3.76119	3	0	Macrophage	0	-0.119678	-0.0614578	Macrophage	-0.162934	0.191538	control_uninfect	unexposed
control.rds_AGGCTGCTCTGCTAGA-1	22428	4147	4.14214	3	0	Macrophage	0	-0.131088	0.414054	Macrophage	0.140589	0.354049	control_uninfect	unexposed
control.rds_AGGCTGCTCTTTCAGT-1	10466	2831	4.57672	1	0	Macrophage	0	0.10592	0.771245	Macrophage	0.182247	0.188043	control_uninfect	unexposed
control.rds_AGGGAGTAGACGTCGA-1	18960	3574	3.60759	3	0	Macrophage	0	-0.192162	0.0907528	Macrophage	-0.00488521	0.146526	control_uninfect	unexposed
control.rds_AGGGAGTGTGAGATAT-1	19698	3529	3.03584	3	0	Macrophage	0	-0.244902	0.120446	Macrophage	0.00440737	0.287448	control_uninfect	unexposed
control.rds_AGGGAGTTCCTCTAGC-1	9769	2780	3.57253	3	0	Macrophage	0	-0.403603	-0.814185	Macrophage	-0.130399	0.213478	control_uninfect	unexposed
control.rds_AGGGAGTTCGCGAAGA-1	20495	3548	2.0444	3	0	Macrophage	0	-0.0335194	0.277947	Macrophage	0.244675	0.232482	control_uninfect	unexposed
control.rds_AGGGAGTTCTTCGACC-1	12721	3286	2.14606	3	0	Macrophage	0	0.0749919	0.00638295	Macrophage	0.362492	0.285845	control_uninfect	unexposed
control.rds_AGGGCCTAGCCACTCG-1	15510	3464	2.55964	3	0	Macrophage	0	-0.12165	0.395685	Macrophage	0.127163	0.18822	control_uninfect	unexposed
control.rds_AGGGCCTCACACGGTC-1	9935	2877	3.66381	3	0	Macrophage	0	-0.191286	0.525957	Macrophage	-0.0477259	0.090055	control_uninfect	unexposed
control.rds_AGGGCCTCACGTCGTG-1	22939	4267	2.3933	3	0	Macrophage	0	-0.171698	0.684191	Macrophage	0.16622	0.244702	control_uninfect	unexposed
control.rds_AGGGCCTGTGCGCTCA-1	16708	3540	1.94518	3	0	Macrophage	0	0.00828055	0.552889	Macrophage	-0.00106113	0.187873	control_uninfect	unexposed
control.rds_AGGGCTCCACTGAGGA-1	20209	3804	2.89475	3	0	Macrophage	0	-0.164122	0.12158	Macrophage	-0.035449	0.244861	control_uninfect	unexposed
control.rds_AGGGCTCTCGCACGGT-1	24298	3991	3.85217	3	0	Macrophage	0	-0.0576034	0.0499787	Macrophage	0.156945	0.166856	control_uninfect	unexposed
control.rds_AGGGTCCCAAGTATCC-1	13912	3240	2.81052	3	0	Macrophage	0	-0.011329	0.0624762	Macrophage	0.208565	0.42695	control_uninfect	unexposed
control.rds_AGGGTCCCACAGACGA-1	16445	3543	2.51748	3	0	Macrophage	0	-0.135595	0.0329469	Macrophage	-0.0675662	0.175609	control_uninfect	unexposed
control.rds_AGGGTCCTCCTCTAGC-1	16799	3421	2.6192	3	0	Macrophage	0	-0.0440468	0.535486	Macrophage	0.0677198	0.321834	control_uninfect	unexposed
control.rds_AGGGTGAAGCACTTTG-1	16963	3570	2.28733	3	0	Macrophage	0	-0.00998876	0.486235	Macrophage	0.151019	0.247064	control_uninfect	unexposed
control.rds_AGGGTGACAGCTTCCT-1	22774	3899	1.52806	3	0	Macrophage	0	-0.15313	0.103107	Macrophage	0.252477	0.306514	control_uninfect	unexposed
control.rds_AGGGTGATCGTAGGAG-1	11591	3178	2.21724	3	0	Macrophage	0	0.00214773	0.656145	Macrophage	0.210678	0.10381	control_uninfect	unexposed
control.rds_AGGGTTTAGGTTAAAC-1	12219	3079	3.3718	3	0	Macrophage	0	-0.0944082	0.0708926	Macrophage	-0.0400013	0.165995	control_uninfect	unexposed
control.rds_AGGGTTTCACCGGAAA-1	11772	2977	1.79239	3	0	Macrophage	0	0.0381664	0.735849	Macrophage	0.0628685	-0.0558517	control_uninfect	unexposed
control.rds_AGGGTTTGTCCACAGC-1	49966	5806	3.50038	3	0	Macrophage	0	-0.0705239	0.157783	Macrophage	0.0197366	0.237685	control_uninfect	unexposed
control.rds_AGGGTTTGTCGAGCTC-1	7935	2558	1.71393	3	0	Macrophage	0	-0.0869733	0.534634	Macrophage	0.00240444	0.227687	control_uninfect	unexposed
control.rds_AGGGTTTTCGACATTG-1	15036	3195	1.4565	3	0	Macrophage	0	0.109804	0.134332	Macrophage	-0.11413	0.20605	control_uninfect	unexposed
control.rds_AGGGTTTTCTCAAAGC-1	17781	3383	2.48018	3	0	Macrophage	0	-0.151819	0.0916603	Macrophage	0.189702	0.498233	control_uninfect	unexposed
control.rds_AGGTAGGCAAATACAG-1	13849	3312	2.49838	3	0	Macrophage	0	0.0855916	0.362486	Macrophage	-0.0616375	0.122992	control_uninfect	unexposed
control.rds_AGGTAGGCACTCACTC-1	13329	3278	2.31825	3	0	Macrophage	0	0.087635	0.243501	Macrophage	-0.00462681	0.118747	control_uninfect	unexposed
control.rds_AGGTAGGTCCTCAGGG-1	11549	2990	3.9051	3	0	Macrophage	0	-0.088274	0.335166	Macrophage	-0.155714	0.0905656	control_uninfect	unexposed
control.rds_AGGTCATAGGACCCAA-1	15954	3491	2.36304	3	0	Macrophage	0	-0.0862124	0.297659	Macrophage	-0.194594	0.159543	control_uninfect	unexposed
control.rds_AGGTCATAGGGACCAT-1	20478	4251	2.69558	3	0	Macrophage	0	0.0289271	0.542313	Macrophage	0.15069	0.135893	control_uninfect	unexposed
control.rds_AGGTCATCACAGAAGC-1	23298	4513	3.96601	3	0	Macrophage	0	-0.0463042	0.115986	Macrophage	-0.0855926	0.177063	control_uninfect	unexposed
control.rds_AGGTCATCAGCGAACA-1	21427	3780	1.92281	3	0	Macrophage	0	-0.0163865	-0.0300427	Macrophage	-0.0527213	0.157693	control_uninfect	unexposed
control.rds_AGGTCATCATTAAAGG-1	31847	4901	2.92649	1	0	Macrophage	0	-0.0598146	0.385025	Macrophage	0.174545	0.172149	control_uninfect	unexposed
control.rds_AGGTCATGTAACCCTA-1	12090	3098	2.5641	3	0	Macrophage	0	0.0973112	0.414644	Macrophage	0.016364	0.00626524	control_uninfect	unexposed
control.rds_AGGTCATGTCTAGGCC-1	13978	3228	4.15653	3	0	Macrophage	0	0.179229	0.241666	Macrophage	0.0351121	0.0548264	control_uninfect	unexposed
control.rds_AGGTCATGTTATCCAG-1	28973	4835	2.73013	3	0	Macrophage	0	-0.209924	0.268106	Macrophage	-0.106762	0.159731	control_uninfect	unexposed
control.rds_AGGTCATGTTATGACC-1	22073	3633	2.63218	3	0	Macrophage	0	-0.142268	0.410763	Macrophage	0.0773525	0.23179	control_uninfect	unexposed
control.rds_AGGTCATGTTCCTAAG-1	9743	2589	4.29026	3	0	Macrophage	0	-0.179777	0.0640276	Macrophage	0.243717	0.26487	control_uninfect	unexposed
control.rds_AGGTCTAGTATCAGGG-1	12570	3436	2.05251	3	0	Macrophage	0	-0.173378	0.2247	Macrophage	-0.0621162	0.0786011	control_uninfect	unexposed
control.rds_AGGTCTAGTTCTATCT-1	18865	3684	2.07262	3	0	Macrophage	0	0.354981	0.420211	Macrophage	0.125797	0.190672	control_uninfect	unexposed
control.rds_AGGTCTATCCATCTAT-1	13469	3462	2.11597	3	0	Macrophage	0	-0.103891	0.529486	Macrophage	-0.215237	0.120786	control_uninfect	unexposed
control.rds_AGGTCTATCGCTTACC-1	16772	3291	3.00501	3	0	Macrophage	0	-0.130279	-0.033526	Macrophage	0.0297944	0.245355	control_uninfect	unexposed
control.rds_AGGTGTTAGACATACA-1	16513	3660	2.7554	3	0	Macrophage	0	-0.0329419	0.590858	Macrophage	-0.0640859	0.11922	control_uninfect	unexposed
control.rds_AGGTGTTCAGACAAGC-1	29890	4797	3.62329	3	0	Macrophage	0	-0.0460241	0.330109	Macrophage	0.157124	0.142552	control_uninfect	unexposed
control.rds_AGGTGTTCAGACGATG-1	16326	3780	1.5313	3	0	Macrophage	0	-0.0484943	0.00897902	Macrophage	-0.0987814	0.0840304	control_uninfect	unexposed
control.rds_AGGTGTTCATCTGCGG-1	31123	5131	3.18414	3	0	Macrophage	0	-0.25547	0.425092	Macrophage	0.191617	0.248304	control_uninfect	unexposed
control.rds_AGGTGTTGTCGACTTA-1	16502	3336	1.51497	3	0	Macrophage	0	-0.0152423	0.452369	Macrophage	-0.150179	0.169594	control_uninfect	unexposed
control.rds_AGGTGTTTCCGATCGG-1	12317	3011	2.74417	3	0	Macrophage	0	-0.0605359	0.062843	Macrophage	0.043578	0.187032	control_uninfect	unexposed
control.rds_AGGTGTTTCGAATCCA-1	11393	3024	3.09839	3	0	Macrophage	0	0.037809	0.0435728	Macrophage	0.036129	0.0252547	control_uninfect	unexposed
control.rds_AGGTTACAGACGCATG-1	34377	4909	3.22309	3	0	Macrophage	0	-0.0889854	0.19331	Macrophage	0.117467	0.296856	control_uninfect	unexposed
control.rds_AGGTTACAGTAACGAT-1	29412	4598	1.99238	1	0	Macrophage	0	-0.172192	0.254464	Macrophage	-0.156421	0.0718394	control_uninfect	unexposed
control.rds_AGGTTACGTACGCTAT-1	11345	2738	4.16924	3	0	Macrophage	0	-0.0474197	0.0910666	Macrophage	0.0385561	0.184542	control_uninfect	unexposed
control.rds_AGGTTACGTCGGAACA-1	13631	3155	2.65571	3	0	Macrophage	0	0.0420123	0.271897	Macrophage	0.0719082	0.296264	control_uninfect	unexposed
control.rds_AGGTTACGTGCACGCT-1	23908	4411	2.47198	3	0	Macrophage	0	-0.198333	0.604442	Macrophage	-0.0687766	0.218508	control_uninfect	unexposed
control.rds_AGGTTACTCCCTTGTG-1	15025	3130	2.08319	3	0	Macrophage	0	0.0839427	0.217764	Macrophage	0.260854	0.337581	control_uninfect	unexposed
control.rds_AGGTTACTCGCAAGAG-1	29800	4775	2.41611	3	0	Macrophage	0	-0.0361205	0.119007	Macrophage	0.0551035	0.253921	control_uninfect	unexposed
control.rds_AGGTTACTCTCGGTCT-1	10256	3021	2.05733	3	0	Macrophage	0	-0.128237	0.207073	Macrophage	-0.150029	0.00735585	control_uninfect	unexposed
control.rds_AGGTTGTAGAGCAAGA-1	12982	2886	2.12602	3	0	Macrophage	0	0.0564932	0.24591	Macrophage	0.204881	0.246051	control_uninfect	unexposed
control.rds_AGGTTGTGTCCGGTGT-1	17254	3963	5.8711	3	0	Macrophage	0	-0.206027	-0.171447	Macrophage	0.275304	0.174316	control_uninfect	unexposed
control.rds_AGGTTGTGTCGCCACA-1	18436	3604	1.74116	3	0	Macrophage	0	0.123848	0.397439	Macrophage	-0.0198411	0.28177	control_uninfect	unexposed
control.rds_AGGTTGTTCCTCTGCA-1	23186	4166	2.38937	3	0	Macrophage	0	0.00444374	0.397964	Macrophage	-0.0106977	0.190936	control_uninfect	unexposed
control.rds_AGTAACCCAAGTCCCG-1	18076	3550	3.13676	3	0	Macrophage	0	-0.196294	0.12768	Macrophage	-0.0414686	0.271298	control_uninfect	unexposed
control.rds_AGTAACCCACCCAATA-1	23885	4142	2.83023	3	0	Macrophage	0	0.0285361	0.357905	Macrophage	0.0346302	0.180624	control_uninfect	unexposed
control.rds_AGTAACCTCCATGATG-1	14331	3560	3.73317	3	0	Macrophage	0	-0.117738	0.331636	Macrophage	0.0252906	0.200119	control_uninfect	unexposed
control.rds_AGTAACCTCGCGCTGA-1	27134	4254	2.83408	3	0	Macrophage	0	-0.0290551	0.00681626	Macrophage	-0.00422244	0.125766	control_uninfect	unexposed
control.rds_AGTAACCTCTCAGTCC-1	17892	3450	3.20814	3	0	Macrophage	0	-0.2415	0.183045	Macrophage	0.0833725	0.266561	control_uninfect	unexposed
control.rds_AGTACCAAGCTTCTAG-1	17405	3528	2.70612	3	0	Macrophage	0	-0.132204	0.0593301	Macrophage	0.074886	0.257881	control_uninfect	unexposed
control.rds_AGTACCACAGGAGGTT-1	22701	4086	3.84124	3	0	Macrophage	0	0.0493144	0.444816	Macrophage	0.0366845	0.245588	control_uninfect	unexposed
control.rds_AGTACCACAGTAGATA-1	17828	3695	4.01615	3	0	Macrophage	0	-0.157823	0.0981299	Macrophage	-0.0112672	0.184243	control_uninfect	unexposed
control.rds_AGTACCACATGAGGGT-1	18003	3714	1.59418	3	0	Macrophage	0	-0.223828	0.0546494	Macrophage	-0.145793	0.1587	control_uninfect	unexposed
control.rds_AGTACCAGTAATGATG-1	17772	3643	2.29012	3	0	Macrophage	0	-0.246301	0.0340709	Macrophage	0.114098	0.225977	control_uninfect	unexposed
control.rds_AGTACCAGTCCCGGTA-1	12059	2849	3.35019	3	0	Macrophage	0	-0.0938406	0.425019	Macrophage	0.27537	0.100839	control_uninfect	unexposed
control.rds_AGTACTGAGGATGCGT-1	23481	3686	0.949704	3	0	Macrophage	0	0.0699981	0.735803	Macrophage	0.0935389	0.267954	control_uninfect	unexposed
control.rds_AGTACTGAGTCACTCA-1	13991	3252	2.64456	3	0	Macrophage	0	-0.203279	0.573354	Macrophage	0.048171	0.252444	control_uninfect	unexposed
control.rds_AGTACTGCAACACGAG-1	20487	3952	3.30942	3	0	Macrophage	0	-0.22567	0.617041	Macrophage	0.190513	0.259838	control_uninfect	unexposed
control.rds_AGTACTGCACTCCCTA-1	15202	3293	2.35495	3	0	Macrophage	0	-0.221229	0.15257	Macrophage	-0.0708053	0.271719	control_uninfect	unexposed
control.rds_AGTACTGGTGGTACAG-1	8975	2677	1.57103	3	0	Macrophage	0	-0.0332012	0.156448	Macrophage	-0.054124	0.0811757	control_uninfect	unexposed
control.rds_AGTACTGTCGCGCCAA-1	19886	4277	4.32968	3	0	Macrophage	0	-0.0943489	0.261666	Macrophage	-0.0995802	0.0563223	control_uninfect	unexposed
control.rds_AGTAGCTAGGTTCCAT-1	15014	3479	3.67657	3	0	Macrophage	0	-0.10073	0.68037	Macrophage	0.0183743	0.10884	control_uninfect	unexposed
control.rds_AGTAGCTGTAATCAGA-1	14695	3241	2.20483	3	0	Macrophage	0	-0.170447	0.529782	Macrophage	-0.180997	0.111663	control_uninfect	unexposed
control.rds_AGTAGCTTCTAGGAAA-1	18442	3476	4.27286	1	0	Macrophage	0	-0.024006	0.893481	Macrophage	0.131282	0.178721	control_uninfect	unexposed
control.rds_AGTAGTCAGCGAGGAG-1	13334	3374	3.29234	3	0	Macrophage	0	-0.105808	0.327854	Macrophage	0.00278372	0.16442	control_uninfect	unexposed
control.rds_AGTAGTCAGGTCCGAA-1	12475	3158	1.71543	3	0	Macrophage	0	-0.155285	0.202925	Macrophage	-0.0525715	0.127499	control_uninfect	unexposed
control.rds_AGTAGTCAGTGAGGCT-1	37969	5177	1.89628	3	0	Macrophage	0	-0.140943	0.207839	Macrophage	-0.0145388	0.15035	control_uninfect	unexposed
control.rds_AGTAGTCGTCGAGTTT-1	12170	2941	1.32293	3	0	Macrophage	0	-0.128649	0.447286	Macrophage	0.165169	0.0786538	control_uninfect	unexposed
control.rds_AGTAGTCGTGCTGCAC-1	13816	3360	3.66242	3	0	Macrophage	0	0.077878	0.141299	Macrophage	0.233779	0.23929	control_uninfect	unexposed
control.rds_AGTAGTCGTGTTAAAG-1	17305	3333	3.17249	3	0	Macrophage	0	-0.23182	0.165987	Macrophage	0.0256979	0.31785	control_uninfect	unexposed
control.rds_AGTAGTCGTTGTGTTG-1	18086	4134	4.3072	3	0	Macrophage	0	-0.217425	0.0935603	Macrophage	0.0914172	0.110021	control_uninfect	unexposed
control.rds_AGTAGTCTCGATCCAA-1	11900	3012	3.03361	3	0	Macrophage	0	-0.199083	0.023241	Macrophage	-0.131447	0.173492	control_uninfect	unexposed
control.rds_AGTAGTCTCGCGGACT-1	17118	3725	2.09137	3	0	Macrophage	0	-0.00443959	0.50518	Macrophage	0.160843	0.23426	control_uninfect	unexposed
control.rds_AGTCAACAGCCTGGAA-1	16929	3880	5.20409	3	0	Macrophage	0	-0.117408	0.18688	Macrophage	0.00581747	-0.0051515	control_uninfect	unexposed
control.rds_AGTCAACCAAAGTATG-1	10844	2692	2.44375	3	0	Macrophage	0	-0.059661	0.068238	Macrophage	0.0414638	0.08291	control_uninfect	unexposed
control.rds_AGTCAACCAACTTGCA-1	16441	3580	2.96211	3	0	Macrophage	0	-0.192277	0.3455	Macrophage	0.0245593	0.398091	control_uninfect	unexposed
control.rds_AGTCAACGTCATAACC-1	34082	4784	2.57614	3	0	Macrophage	0	0.0154299	0.118007	Macrophage	-0.0403305	0.0915381	control_uninfect	unexposed
control.rds_AGTCAACTCATGAGTC-1	20956	3949	3.62665	3	0	Macrophage	0	-0.178612	0.0260697	Macrophage	0.240945	0.203213	control_uninfect	unexposed
control.rds_AGTCAACTCCGTGGGT-1	10159	2790	3.05148	3	0	Macrophage	0	-0.0762572	1.11683	Macrophage	0.00617958	0.233643	control_uninfect	unexposed
control.rds_AGTCAACTCTATTCGT-1	17701	3675	1.33326	3	0	Macrophage	0	0.0861562	0.00954666	Macrophage	0.048498	0.101274	control_uninfect	unexposed
control.rds_AGTCACAAGAGTGGCT-1	11719	3196	0.895981	3	0	Macrophage	0	-0.179949	-0.314582	Macrophage	0.158598	0.278986	control_uninfect	unexposed
control.rds_AGTCACAAGTACCGGA-1	20261	3895	2.45792	3	0	Macrophage	0	-0.142593	0.241314	Macrophage	0.0250416	0.0950543	control_uninfect	unexposed
control.rds_AGTCACAGTTACCCAA-1	21818	4084	3.9142	3	0	Macrophage	0	-0.141708	0.58284	Macrophage	0.0937215	0.168433	control_uninfect	unexposed
control.rds_AGTCACATCAAGAGTA-1	22769	3886	1.02332	3	0	Macrophage	0	0.0314034	0.164409	Macrophage	-0.0150171	0.0935097	control_uninfect	unexposed
control.rds_AGTCATGAGGAGGGTG-1	13724	3146	3.53396	3	0	Macrophage	0	-0.251828	0.451246	Macrophage	-0.125999	0.118927	control_uninfect	unexposed
control.rds_AGTCATGAGTGCACTT-1	25419	4288	1.64837	3	0	Macrophage	0	-0.0759752	0.30698	Macrophage	0.0591156	0.244835	control_uninfect	unexposed
control.rds_AGTCATGAGTTGAAAC-1	19348	3869	1.94852	3	0	Macrophage	0	0.206498	0.165193	Macrophage	0.0439134	0.147427	control_uninfect	unexposed
control.rds_AGTCATGCAGCAGTTT-1	17629	3771	2.0818	3	0	Macrophage	0	-0.0346146	0.293783	Macrophage	0.0750218	0.141183	control_uninfect	unexposed
control.rds_AGTCATGCATTCAGCA-1	19438	3711	2.57743	3	0	Macrophage	0	-0.145148	0.0890611	Macrophage	0.111207	0.146801	control_uninfect	unexposed
control.rds_AGTCTCCCATTCTTCA-1	17226	3908	4.17392	3	0	Macrophage	0	-0.180105	-0.0435964	Macrophage	0.0550665	0.124904	control_uninfect	unexposed
control.rds_AGTCTCCTCAAAGGTA-1	13135	3020	1.5531	3	0	Macrophage	0	-0.103126	0.426141	Macrophage	-0.0669916	0.0778558	control_uninfect	unexposed
control.rds_AGTCTCCTCGGAATTC-1	22990	3961	2.27055	3	0	Macrophage	0	-0.0313506	0.428109	Macrophage	0.168197	0.15334	control_uninfect	unexposed
control.rds_AGTGACTAGACGCTCC-1	14753	3429	2.48763	3	0	Macrophage	0	0.0425841	0.490041	Macrophage	0.00244154	0.1596	control_uninfect	unexposed
control.rds_AGTGACTAGGTATTGA-1	22555	3933	2.52716	3	0	Macrophage	0	-0.0548726	0.067297	Macrophage	0.0149111	0.339805	control_uninfect	unexposed
control.rds_AGTGACTGTATTCTCT-1	10348	2971	4.08775	3	0	Macrophage	0	-0.175071	0.174078	Macrophage	-0.229626	0.156971	control_uninfect	unexposed
control.rds_AGTGACTGTGCAATGG-1	9701	2902	1.63901	3	0	Macrophage	0	0.00388726	0.398241	Macrophage	0.299272	0.300461	control_uninfect	unexposed
control.rds_AGTGACTGTTAAACCC-1	8791	2659	2.83244	3	0	Macrophage	0	-0.0710996	0.218173	Macrophage	0.194848	0.28731	control_uninfect	unexposed
control.rds_AGTGACTTCGTAGCTA-1	21520	3828	2.77881	3	0	Macrophage	0	-0.055853	0.393431	Macrophage	-0.124021	0.0608924	control_uninfect	unexposed
control.rds_AGTGATCAGACCGTTT-1	13406	3315	1.91705	3	0	Macrophage	0	-0.0254921	-0.127042	Macrophage	0.0823903	0.152214	control_uninfect	unexposed
control.rds_AGTGATCAGGGCAGTT-1	41775	5530	2.79114	3	0	Macrophage	0	-0.15401	0.240104	Macrophage	0.00498705	0.12387	control_uninfect	unexposed
control.rds_AGTGATCCAATTGAGA-1	13248	3124	2.08333	3	0	Macrophage	0	-0.0506784	0.426853	Macrophage	-0.0519461	0.19499	control_uninfect	unexposed
control.rds_AGTGATCCACTTACAG-1	7526	2522	4.98273	3	0	Macrophage	0	-0.0568575	0.377564	Macrophage	0.0532304	0.365774	control_uninfect	unexposed
control.rds_AGTGATCTCACGGGAA-1	14290	3396	2.93212	0	0	Macrophage	0	0.260504	0.363635	Macrophage	-0.185609	0.19061	control_uninfect	unexposed
control.rds_AGTGCCGGTCTAATCG-1	34182	4664	1.52712	3	0	Macrophage	0	-0.0112696	0.370124	Macrophage	0.132769	0.192888	control_uninfect	unexposed
control.rds_AGTGCCGTCAGACTGT-1	11962	2945	3.81207	3	0	Macrophage	0	-0.182959	0.614951	Macrophage	0.104713	0.147008	control_uninfect	unexposed
control.rds_AGTGTTGCACATTGTG-1	10589	2610	2.82368	3	0	Macrophage	0	-0.172082	-0.204008	Macrophage	0.00217459	0.157269	control_uninfect	unexposed
control.rds_AGTGTTGGTATCTCGA-1	15094	3585	1.35153	3	0	Macrophage	0	-0.220636	0.287262	Macrophage	0.182192	0.126727	control_uninfect	unexposed
control.rds_AGTGTTGGTCCCAAAT-1	26607	4515	3.81479	3	0	Macrophage	0	-0.148396	0.56784	Macrophage	-0.161189	0.218619	control_uninfect	unexposed
control.rds_AGTGTTGGTCGTCGGT-1	28969	4815	2.73396	3	0	Macrophage	0	-0.136818	0.265251	Macrophage	-0.00379804	0.163759	control_uninfect	unexposed
control.rds_AGTGTTGGTGTAACGG-1	11770	3189	3.23704	3	0	Macrophage	0	0.314701	0.387673	Macrophage	-0.0563998	0.0182061	control_uninfect	unexposed
control.rds_AGTGTTGGTTGTTTGG-1	14535	3362	2.33918	3	0	Macrophage	0	-0.135818	0.09368	Macrophage	0.030911	0.245872	control_uninfect	unexposed
control.rds_AGTTAGCCACAGCTGC-1	20963	3712	2.17526	3	0	Macrophage	0	-0.037277	0.117135	Macrophage	0.163226	0.106644	control_uninfect	unexposed
control.rds_AGTTAGCGTAGGTACG-1	11603	3039	2.90442	3	0	Macrophage	0	-0.191089	0.532772	Macrophage	-0.0102402	0.124417	control_uninfect	unexposed
control.rds_AGTTAGCGTGACACAG-1	15892	3423	3.20287	3	0	Macrophage	0	-0.0678898	0.316559	Macrophage	-0.101385	0.267097	control_uninfect	unexposed
control.rds_AGTTAGCGTTCTTCAT-1	15786	3456	3.68048	3	0	Macrophage	0	-0.0784881	0.495932	Macrophage	0.149682	0.172298	control_uninfect	unexposed
control.rds_AGTTCCCAGCTCTTCC-1	16283	3590	1.82399	3	0	Macrophage	0	-0.190102	0.248742	Macrophage	0.00643848	0.126841	control_uninfect	unexposed
control.rds_AGTTCCCCAAAGGCGT-1	22673	4141	2.18762	3	0	Macrophage	0	-0.0786574	0.501713	Macrophage	0.0216303	0.168733	control_uninfect	unexposed
control.rds_AGTTCCCGTCAACATC-1	10036	2839	3.44759	3	0	Macrophage	0	0.0175557	0.37091	Macrophage	-0.0276182	0.116167	control_uninfect	unexposed
control.rds_AGTTCCCGTTCCGCGA-1	10687	2914	2.73229	3	0	Macrophage	0	-0.0162485	0.652475	Macrophage	-0.0483548	0.172289	control_uninfect	unexposed
control.rds_AGTTCCCTCCGTGCGA-1	28550	4644	2.22417	3	0	Macrophage	0	-0.239242	0.598821	Macrophage	0.0916964	0.2801	control_uninfect	unexposed
control.rds_AGTTCCCTCGATACGT-1	20285	4152	3.96845	3	0	Macrophage	0	-0.153798	0.306706	Macrophage	-0.0160596	0.267248	control_uninfect	unexposed
control.rds_AGTTCGAAGACGGATC-1	15315	3488	3.8459	3	0	Macrophage	0	-0.133018	0.550915	Macrophage	-0.0209179	0.218345	control_uninfect	unexposed
control.rds_AGTTCGAAGGCAGGGA-1	18027	3610	2.63494	3	0	Macrophage	0	-0.0170709	0.27253	Macrophage	-0.137549	0.2069	control_uninfect	unexposed
control.rds_AGTTCGACAGGCGATA-1	14310	3086	2.98393	3	0	Macrophage	0	-0.226644	0.0545279	Macrophage	-0.00833659	0.132313	control_uninfect	unexposed
control.rds_AGTTCGAGTATCAGCT-1	18088	3667	1.83547	3	0	Macrophage	0	-0.189926	0.528758	Macrophage	0.135419	0.231437	control_uninfect	unexposed
control.rds_AGTTCGAGTCTAGGCC-1	17551	3716	2.18791	3	0	Macrophage	0	-0.161398	0.387129	Macrophage	0.0273875	0.247542	control_uninfect	unexposed
control.rds_AGTTCGATCGACCATA-1	14592	3104	1.56935	0	0	Macrophage	0	0.247854	0.172079	Macrophage	0.0515742	0.176239	control_uninfect	unexposed
control.rds_AGTTCGATCTCAATCT-1	20098	4018	2.58732	3	0	Macrophage	0	-0.104198	0.251977	Macrophage	-0.0717444	0.150265	control_uninfect	unexposed
control.rds_ATACCGAAGCCTCCAG-1	14771	3333	2.45075	3	0	Macrophage	0	-0.0704652	0.0577476	Macrophage	0.083185	0.183036	control_uninfect	unexposed
control.rds_ATACCGAAGGGTAATT-1	20474	4148	2.24675	3	0	Macrophage	0	-0.131783	0.422358	Macrophage	0.00840415	0.277962	control_uninfect	unexposed
control.rds_ATACCGATCCAACACA-1	21030	4056	3.63766	3	0	Macrophage	0	0.0444025	0.45367	Macrophage	0.137839	0.265959	control_uninfect	unexposed
control.rds_ATACCGATCGCTAAAC-1	11228	3097	2.11079	3	0	Macrophage	0	-0.276743	0.408193	Macrophage	0.147993	0.218043	control_uninfect	unexposed
control.rds_ATACCTTAGTACCCTA-1	13751	3327	1.73078	3	0	Macrophage	0	-0.210836	-0.038819	Macrophage	0.190655	0.335496	control_uninfect	unexposed
control.rds_ATACCTTAGTTCCGTA-1	22042	4060	2.42718	3	0	Macrophage	0	-0.0919117	0.782205	Macrophage	-0.101019	0.197335	control_uninfect	unexposed
control.rds_ATACCTTGTTACCGTA-1	14686	3462	2.19937	3	0	Macrophage	0	-0.0243048	0.152473	Macrophage	0.0192183	0.210584	control_uninfect	unexposed
control.rds_ATACCTTTCCCGAGAC-1	12971	3483	1.92738	3	0	Macrophage	0	-0.00894022	0.196294	Macrophage	-0.0941443	0.0111362	control_uninfect	unexposed
control.rds_ATACCTTTCTCAACGA-1	13746	3755	3.53557	3	0	Macrophage	0	-0.109752	0.298571	Macrophage	-0.0243413	0.0964974	control_uninfect	unexposed
control.rds_ATACCTTTCTGCTTTA-1	14724	3253	1.62999	3	0	Macrophage	0	-0.0592436	0.886528	Macrophage	-0.118331	0.184674	control_uninfect	unexposed
control.rds_ATACTTCAGGGACCAT-1	18936	3772	4.11914	0	0	Macrophage	0	-0.0506018	0.467832	Macrophage	-0.0264293	0.210044	control_uninfect	unexposed
control.rds_ATACTTCCACTAAACC-1	16301	3498	2.73603	3	0	Macrophage	0	-0.107206	-0.0915449	Macrophage	-0.133869	0.154229	control_uninfect	unexposed
control.rds_ATACTTCGTGGATCGA-1	18417	3729	2.20991	3	0	Macrophage	0	-0.00230369	0.0798401	Macrophage	-0.0826383	0.0932421	control_uninfect	unexposed
control.rds_ATACTTCTCCGTAATG-1	19102	3881	2.57565	3	0	Macrophage	0	-0.0187589	0.197986	Macrophage	0.0769938	0.199105	control_uninfect	unexposed
control.rds_ATACTTCTCCGTCACT-1	23537	4214	1.80142	3	0	Macrophage	0	-0.104886	0.899016	Macrophage	0.129381	0.158966	control_uninfect	unexposed
control.rds_ATACTTCTCGCGTGCA-1	20857	3851	2.5507	3	0	Macrophage	0	-0.119349	0.169026	Macrophage	0.149608	0.163529	control_uninfect	unexposed
control.rds_ATAGACCAGGCGAACT-1	15262	3673	1.55288	3	0	Macrophage	0	-0.0812134	0.056189	Macrophage	0.0926727	0.283605	control_uninfect	unexposed
control.rds_ATAGACCAGGGTGGGA-1	17559	3783	3.57082	3	0	Macrophage	0	-0.164054	0.369681	Macrophage	0.0203132	0.160298	control_uninfect	unexposed
control.rds_ATAGACCCACCAGGTC-1	32001	4017	3.33427	3	0	Macrophage	0	-0.254616	-0.0214022	Macrophage	-0.138015	0.117825	control_uninfect	unexposed
control.rds_ATAGACCGTATCACGT-1	17292	3439	2.01827	3	0	Macrophage	0	-0.126373	0.36788	Macrophage	-0.140254	0.295857	control_uninfect	unexposed
control.rds_ATAGACCGTTGACTAC-1	11225	2581	1.7461	3	0	Macrophage	0	0.144764	0.468152	Macrophage	0.297132	0.377098	control_uninfect	unexposed
control.rds_ATAGACCTCAGACCGC-1	19701	4020	3.02015	3	0	Macrophage	0	-0.0365332	-0.0552875	Macrophage	0.18684	0.192886	control_uninfect	unexposed
control.rds_ATAGACCTCGGTCGAC-1	10941	2718	3.40919	3	0	Macrophage	0	-0.111811	0.307638	Macrophage	-0.0459687	0.170551	control_uninfect	unexposed
control.rds_ATAGACCTCGTAGAGG-1	13499	3038	4.16327	3	0	Macrophage	0	0.0661957	0.185964	Macrophage	0.174815	0.153019	control_uninfect	unexposed
control.rds_ATAGAGACATAAGCAA-1	12897	2878	4.1405	3	0	Macrophage	0	-0.207623	0.262395	Macrophage	0.106395	0.161878	control_uninfect	unexposed
control.rds_ATAGAGAGTATGAAGT-1	15249	3696	3.1084	3	0	Macrophage	0	0.0964823	0.210553	Macrophage	-0.00132191	0.181098	control_uninfect	unexposed
control.rds_ATAGAGAGTCGGAAAC-1	15301	3309	3.84289	3	0	Macrophage	0	-0.129805	0.269058	Macrophage	0.0441651	0.389123	control_uninfect	unexposed
control.rds_ATAGAGAGTTTGTGGT-1	17473	3377	2.04315	3	0	Macrophage	0	-0.151449	0.295656	Macrophage	0.111585	0.305665	control_uninfect	unexposed
control.rds_ATAGAGATCCCGAGTG-1	18172	3448	1.52432	3	0	Macrophage	0	-0.166447	0.0238581	Macrophage	-0.159206	0.141894	control_uninfect	unexposed
control.rds_ATAGGCTAGCCAAGCA-1	9774	3007	2.95682	3	0	Macrophage	0	-0.143607	0.0653398	Macrophage	-0.122018	0.0166142	control_uninfect	unexposed
control.rds_ATAGGCTCAGAGCTAG-1	13633	3150	2.50128	3	0	Macrophage	0	-0.13522	0.000488609	Macrophage	0.0746417	0.15084	control_uninfect	unexposed
control.rds_ATAGGCTGTACGTTCA-1	17087	3318	3.44121	3	0	Macrophage	0	-0.167828	0.194387	Macrophage	-0.0185329	0.107552	control_uninfect	unexposed
control.rds_ATAGGCTGTAGTCTTG-1	14085	3227	2.26482	3	0	Macrophage	0	-0.0099718	-0.286875	Macrophage	0.0745166	0.223188	control_uninfect	unexposed
control.rds_ATAGGCTGTTATGGTC-1	12026	3222	2.78563	3	0	Macrophage	0	0.124094	-0.0490442	Macrophage	-0.0835221	0.196639	control_uninfect	unexposed
control.rds_ATATCCTAGCAACAAT-1	14121	3309	2.10325	3	0	Macrophage	0	-0.0683728	0.209156	Macrophage	-0.0240067	0.303202	control_uninfect	unexposed
control.rds_ATATCCTAGCAACTCT-1	20971	3979	2.24119	3	0	Macrophage	0	-0.0629677	0.0894899	Macrophage	0.113986	0.213935	control_uninfect	unexposed
control.rds_ATATCCTCAACTTGGT-1	19946	4266	1.90013	3	0	Macrophage	0	-0.129589	0.430624	Macrophage	0.124727	0.120672	control_uninfect	unexposed
control.rds_ATATCCTGTCATCCCT-1	19274	3824	1.48386	3	0	Macrophage	0	0.0947575	-0.222734	Macrophage	0.18776	0.114116	control_uninfect	unexposed
control.rds_ATATCCTGTCGAATTC-1	14280	3296	2.72409	3	0	Macrophage	0	-0.148752	0.627577	Macrophage	-0.0516085	0.0427127	control_uninfect	unexposed
control.rds_ATATCCTGTGCTCTCT-1	9155	2702	0.600765	3	0	Macrophage	0	-0.0826419	0.52481	Macrophage	-0.14775	0.273645	control_uninfect	unexposed
control.rds_ATATCCTGTTTCACAG-1	17990	3666	2.50695	3	0	Macrophage	0	0.176749	0.258647	Macrophage	-0.0585006	0.211987	control_uninfect	unexposed
control.rds_ATATCCTTCGTCACCT-1	12359	3192	1.2946	3	0	Macrophage	0	0.17171	0.0038205	Macrophage	-0.0236381	0.208636	control_uninfect	unexposed
control.rds_ATCACAGAGCGCTGCT-1	12580	3406	2.85374	3	0	Macrophage	0	-0.178423	0.115904	Macrophage	-0.0576698	0.0219089	control_uninfect	unexposed
control.rds_ATCACAGGTTGGGAAC-1	29459	4691	3.57446	3	0	Macrophage	0	-0.130144	0.275273	Macrophage	0.0362117	0.249762	control_uninfect	unexposed
control.rds_ATCACGAGTGCCGTAC-1	19941	3805	1.99589	3	0	Macrophage	0	-0.0324416	0.410807	Macrophage	0.0413638	0.239018	control_uninfect	unexposed
control.rds_ATCACGATCTTACGTT-1	21455	3869	2.53554	3	0	Macrophage	0	0.106828	0.592238	Macrophage	0.0898217	0.210356	control_uninfect	unexposed
control.rds_ATCACTTGTCGCGTCA-1	11972	3246	3.65854	3	0	Macrophage	0	-0.169651	0.134424	Macrophage	0.141749	0.215356	control_uninfect	unexposed
control.rds_ATCACTTGTTCCTTGC-1	17984	3884	1.8294	3	0	Macrophage	0	-0.053553	0.186504	Macrophage	-0.0254414	0.1745	control_uninfect	unexposed
control.rds_ATCAGGTAGTCATACC-1	18514	3657	1.2315	3	0	Macrophage	0	-0.0241698	-0.00142898	Macrophage	0.145559	0.0379726	control_uninfect	unexposed
control.rds_ATCAGGTCAAGTCGTT-1	26518	4591	4.0086	3	0	Macrophage	0	-0.0990093	0.110363	Macrophage	0.120322	0.117893	control_uninfect	unexposed
control.rds_ATCAGGTCACTGCACG-1	27267	4541	3.03297	3	0	Macrophage	0	-0.162049	0.245084	Macrophage	0.132217	0.220962	control_uninfect	unexposed
control.rds_ATCAGGTGTCGACTTA-1	13765	2806	3.57428	3	0	Macrophage	0	-0.210801	0.17923	Macrophage	0.0278974	0.223543	control_uninfect	unexposed
control.rds_ATCATTCAGTAGGAAG-1	14917	3166	3.15747	3	0	Macrophage	0	-0.219609	-0.33603	Macrophage	-0.121693	0.203937	control_uninfect	unexposed
control.rds_ATCCACCAGATCGCCC-1	12055	3262	2.37246	3	0	Macrophage	0	-0.174572	0.340979	Macrophage	0.186318	0.210096	control_uninfect	unexposed
control.rds_ATCCACCCATAACAGA-1	17234	3536	1.6363	3	0	Macrophage	0	0.0045847	0.28154	Macrophage	0.131631	0.0953924	control_uninfect	unexposed
control.rds_ATCCACCGTAGACAGC-1	19968	4238	4.29187	3	0	Macrophage	0	-0.146104	0.198683	Macrophage	0.0581909	0.120856	control_uninfect	unexposed
control.rds_ATCCACCTCCACCTGT-1	26884	4322	4.05446	3	0	Macrophage	0	-0.111034	0.124984	Macrophage	0.179332	0.21795	control_uninfect	unexposed
control.rds_ATCCACCTCGCGCTGA-1	13179	3289	3.23242	3	0	Macrophage	0	-0.0921112	0.414169	Macrophage	-0.0862854	0.105583	control_uninfect	unexposed
control.rds_ATCCACCTCGTGTGAT-1	21074	3871	2.27769	3	0	Macrophage	0	-0.18276	0.20599	Macrophage	0.0454204	0.163277	control_uninfect	unexposed
control.rds_ATCCACCTCTGCCTGT-1	20558	4014	1.99922	3	0	Macrophage	0	-0.152417	-0.0727163	Macrophage	-0.168392	0.223841	control_uninfect	unexposed
control.rds_ATCCATTAGTCTAGCT-1	17965	3740	2.24882	3	0	Macrophage	0	-0.00856311	0.595079	Macrophage	-0.0180009	0.0851669	control_uninfect	unexposed
control.rds_ATCCATTAGTTACGAA-1	27477	4757	1.76511	3	0	Macrophage	0	-0.0481894	0.285001	Macrophage	0.0159457	0.134401	control_uninfect	unexposed
control.rds_ATCCATTCAGCATACT-1	25037	4249	2.12086	3	0	Macrophage	0	-0.151152	0.102066	Macrophage	-0.121951	0.177472	control_uninfect	unexposed
control.rds_ATCCCTGCAGTAGGAC-1	19898	3984	3.42748	3	0	Macrophage	0	0.0869511	0.531462	Macrophage	0.141372	0.094141	control_uninfect	unexposed
control.rds_ATCCCTGCAGTATGAA-1	30139	4884	1.50967	3	0	Macrophage	0	0.0768492	0.135595	Macrophage	0.132466	0.231862	control_uninfect	unexposed
control.rds_ATCCCTGTCATTCGGA-1	15800	3724	3.59494	3	0	Macrophage	0	-0.0594679	-0.165641	Macrophage	0.0608979	0.203364	control_uninfect	unexposed
control.rds_ATCCCTGTCGCCACTT-1	24454	4222	2.20005	3	0	Macrophage	0	-0.0846519	0.254995	Macrophage	-0.0961602	0.0464011	control_uninfect	unexposed
control.rds_ATCCGTCCAACTCCAA-1	19976	4014	3.9147	3	0	Macrophage	0	-0.247514	-0.21678	Macrophage	-0.0523055	0.302946	control_uninfect	unexposed
control.rds_ATCCGTCCAGAAATCA-1	11151	2921	2.78899	3	0	Macrophage	0	-0.202497	0.463223	Macrophage	-0.112658	-0.0829197	control_uninfect	unexposed
control.rds_ATCCGTCCAGACAAGC-1	19160	3705	2.39562	3	0	Macrophage	0	-0.141897	-0.00797364	Macrophage	-0.0241683	0.1757	control_uninfect	unexposed
control.rds_ATCCGTCCAGCATTGT-1	25879	4845	2.86719	3	0	Macrophage	0	-0.143564	0.239314	Macrophage	-0.00260326	0.196844	control_uninfect	unexposed
control.rds_ATCCTATAGAGGTCGT-1	13247	2965	1.23047	3	0	Macrophage	0	0.00499381	0.0217568	Macrophage	-0.0302082	0.120706	control_uninfect	unexposed
control.rds_ATCCTATCAACGGCCT-1	38333	4989	3.24525	3	0	Macrophage	0	-0.177655	0.375124	Macrophage	0.029609	0.2646	control_uninfect	unexposed
control.rds_ATCCTATGTACCCACG-1	15909	3442	3.26859	3	0	Macrophage	0	0.000455264	0.333118	Macrophage	0.0596683	0.220235	control_uninfect	unexposed
control.rds_ATCCTATGTGAATGAT-1	8803	2642	2.93082	3	0	Macrophage	0	-0.15327	0.0319191	Macrophage	-0.186397	0.0621151	control_uninfect	unexposed
control.rds_ATCCTATGTTGTGGCC-1	11354	3146	3.47014	3	0	Macrophage	0	-0.277203	-0.120353	Macrophage	0.2316	0.315485	control_uninfect	unexposed
control.rds_ATCCTATTCGATTGGT-1	8662	2621	1.11983	3	0	Macrophage	0	-0.180521	-0.0179817	Macrophage	0.197513	0.293695	control_uninfect	unexposed
control.rds_ATCGATGAGAATTCAG-1	21291	4151	3.00596	3	0	Macrophage	0	-0.169116	0.0586114	Macrophage	0.0421341	0.143677	control_uninfect	unexposed
control.rds_ATCGATGGTTATGGTC-1	14029	3450	4.81146	3	0	Macrophage	0	-0.187509	0.380367	Macrophage	-0.123575	0.146022	control_uninfect	unexposed
control.rds_ATCGATGTCGTCCTTG-1	15190	3373	3.4233	3	0	Macrophage	0	-0.215363	0.40543	Macrophage	-0.0809139	0.133319	control_uninfect	unexposed
control.rds_ATCGCCTCAAGATCCT-1	17219	3530	2.88635	3	0	Macrophage	0	-0.160344	0.5837	Macrophage	-0.00779866	0.17628	control_uninfect	unexposed
control.rds_ATCGCCTTCGCATAGT-1	22713	3966	2.47435	3	0	Macrophage	0	-0.00313362	-0.0470261	Macrophage	0.00728998	0.091267	control_uninfect	unexposed
control.rds_ATCGGATAGAAGAGCA-1	15376	3267	5.15088	3	0	Macrophage	0	-0.198248	0.438998	Macrophage	0.347612	0.19801	control_uninfect	unexposed
control.rds_ATCGGATAGGTGATCG-1	25382	4290	3.59704	3	0	Macrophage	0	-0.168749	0.138824	Macrophage	-0.0553895	0.12987	control_uninfect	unexposed
control.rds_ATCGGATGTGCAGGAT-1	10186	2905	3.99568	3	0	Macrophage	0	-0.128555	0.791484	Macrophage	-0.0463627	0.257086	control_uninfect	unexposed
control.rds_ATCGGCGCAGTAGAGC-1	12675	3144	3.60552	3	0	Macrophage	0	-0.196452	0.708692	Macrophage	-0.0575182	0.0627705	control_uninfect	unexposed
control.rds_ATCGGCGGTGAGTAGC-1	16758	3572	3.1388	3	0	Macrophage	0	-0.139256	-0.0261403	Macrophage	-0.00426254	0.156374	control_uninfect	unexposed
control.rds_ATCGGCGTCAGAACCT-1	9677	2864	3.81317	3	0	Macrophage	0	-0.274873	0.142745	Macrophage	-0.143081	0.106121	control_uninfect	unexposed
control.rds_ATCGTAGCACAGTATC-1	11951	3005	3.3219	3	0	Macrophage	0	-0.24206	-0.358915	Macrophage	-0.155035	0.111494	control_uninfect	unexposed
control.rds_ATCGTAGCACCATAAC-1	14930	3086	3.92498	3	0	Macrophage	0	-0.124105	0.676055	Macrophage	0.00668823	0.227711	control_uninfect	unexposed
control.rds_ATCGTAGCACCCTATC-1	13240	3110	1.14804	3	0	Macrophage	0	-0.137746	0.224252	Macrophage	-0.00793246	0.0374573	control_uninfect	unexposed
control.rds_ATCGTAGCAGATCCTA-1	18244	3531	2.41723	3	0	Macrophage	0	-0.137304	0.13391	Macrophage	0.0194009	0.255743	control_uninfect	unexposed
control.rds_ATCGTAGGTGCAATAA-1	17330	3316	1.32718	3	0	Macrophage	0	0.0497253	0.0681743	Macrophage	0.0730896	0.189581	control_uninfect	unexposed
control.rds_ATCGTAGGTTGCCTAA-1	16450	3361	1.20365	3	0	Macrophage	0	-0.0685446	0.162426	Macrophage	0.12668	0.279408	control_uninfect	unexposed
control.rds_ATCGTAGTCGTCAGAT-1	21870	4018	2.72519	3	0	Macrophage	0	-0.231008	0.231199	Macrophage	-0.0242527	0.194161	control_uninfect	unexposed
control.rds_ATCGTAGTCGTGGCTG-1	17984	3456	2.53003	3	0	Macrophage	0	-0.26093	0.530686	Macrophage	0.0593181	0.38105	control_uninfect	unexposed
control.rds_ATCGTCCAGTATAGAC-1	15840	3652	3.15657	3	0	Macrophage	0	-0.101997	0.475922	Macrophage	0.0338248	0.0586686	control_uninfect	unexposed
control.rds_ATCGTCCCAGTTTCGA-1	13200	3237	3.99242	0	0	Macrophage	0	-0.0824554	0.521476	Macrophage	-0.0199861	0.280038	control_uninfect	unexposed
control.rds_ATCGTCCCATCGTGGC-1	22616	4484	3.61691	3	0	Macrophage	0	-0.111393	0.342058	Macrophage	-0.0743852	0.210451	control_uninfect	unexposed
control.rds_ATCGTCCGTATCACGT-1	14512	3365	1.21279	3	0	Macrophage	0	-0.135627	0.0627162	Macrophage	-0.0160694	0.230004	control_uninfect	unexposed
control.rds_ATCGTCCTCATGCCCT-1	10896	2705	3.93722	3	0	Macrophage	0	-0.273573	0.435334	Macrophage	0.152462	0.203773	control_uninfect	unexposed
control.rds_ATCGTCCTCCGCGATG-1	20162	3765	2.74278	3	0	Macrophage	0	-0.19119	0.452441	Macrophage	0.115506	0.225322	control_uninfect	unexposed
control.rds_ATCGTCCTCGTGGACC-1	13224	3175	3.00968	3	0	Macrophage	0	0.0411969	0.387233	Macrophage	-0.0324469	0.14955	control_uninfect	unexposed
control.rds_ATCGTGAAGAGAGTTT-1	13491	2846	2.17923	3	0	Macrophage	0	-0.154955	0.198667	Macrophage	-0.0680264	0.250427	control_uninfect	unexposed
control.rds_ATCGTGAAGCTGTCCG-1	10595	2829	2.69939	3	0	Macrophage	0	-0.16571	0.632711	Macrophage	-0.157299	0.15567	control_uninfect	unexposed
control.rds_ATCGTGAGTTTGTTCT-1	12663	3172	2.06112	3	0	Macrophage	0	0.0292259	0.133599	Macrophage	-0.0562032	0.0939761	control_uninfect	unexposed
control.rds_ATCTCTAGTCAGACTT-1	7229	2734	3.47213	3	0	Macrophage	0	-0.20547	0.551764	Macrophage	-0.360963	0.0388326	control_uninfect	unexposed
control.rds_ATCTCTATCGTGTGGC-1	15123	3560	3.37896	3	0	Macrophage	0	0.0436191	0.0768494	Macrophage	-0.086057	0.141375	control_uninfect	unexposed
control.rds_ATCTTCAAGGCAGTCA-1	11881	3075	1.96953	3	0	Macrophage	0	0.0606589	0.548509	Macrophage	0.142298	0.258839	control_uninfect	unexposed
control.rds_ATCTTCATCCGTGGTG-1	10927	2944	2.86446	0	0	Macrophage	0	0.0877629	0.0663107	Macrophage	-0.135003	0.147179	control_uninfect	unexposed
control.rds_ATCTTCATCGTCCTTG-1	25888	4403	3.14431	3	0	Macrophage	0	-0.150001	0.04151	Macrophage	-0.11097	0.371059	control_uninfect	unexposed
control.rds_ATGAAAGAGTTCCAGT-1	33989	4979	1.37397	3	0	Macrophage	0	0.0454834	0.252106	Macrophage	0.190495	0.281334	control_uninfect	unexposed
control.rds_ATGAAAGCAGGAAGTC-1	15523	3604	1.75868	3	0	Macrophage	0	-0.017783	0.601673	Macrophage	0.269457	0.0981214	control_uninfect	unexposed
control.rds_ATGAAAGGTCCTATAG-1	17711	3470	1.50189	3	0	Macrophage	0	-0.136614	0.364682	Macrophage	-0.179592	0.278622	control_uninfect	unexposed
control.rds_ATGAAAGGTGAATGAT-1	14842	3350	2.67484	3	0	Macrophage	0	-0.125208	0.112803	Macrophage	0.119226	0.204643	control_uninfect	unexposed
control.rds_ATGAAAGGTGGAATGC-1	27434	4283	2.84319	3	0	Macrophage	0	-0.119305	0.491224	Macrophage	0.134654	0.264114	control_uninfect	unexposed
control.rds_ATGAAAGGTTCAACGT-1	17329	3797	1.7312	3	0	Macrophage	0	-0.0730133	0.31909	Macrophage	-0.198374	0.148366	control_uninfect	unexposed
control.rds_ATGACCACATACAGCT-1	26012	4254	2.64109	3	0	Macrophage	0	-0.0344186	0.32904	Macrophage	-0.135825	0.118602	control_uninfect	unexposed
control.rds_ATGACCAGTAACAAGT-1	18342	3678	1.76644	3	0	Macrophage	0	-0.125275	0.483777	Macrophage	0.0602719	0.11465	control_uninfect	unexposed
control.rds_ATGACCAGTTCTATCT-1	11397	2986	2.37782	3	0	Macrophage	0	-0.119148	-0.382252	Macrophage	-0.0620309	0.0704739	control_uninfect	unexposed
control.rds_ATGACCATCGTGCTCT-1	13352	3036	2.26932	3	0	Macrophage	0	-0.243965	0.0117074	Macrophage	-0.14754	0.172513	control_uninfect	unexposed
control.rds_ATGAGGGAGCGGGTAT-1	14475	3329	2.97755	3	0	Macrophage	0	-0.127235	0.47827	Macrophage	-0.137233	0.227442	control_uninfect	unexposed
control.rds_ATGAGGGCAACCGACC-1	20873	4183	3.07574	3	0	Macrophage	0	-0.0908354	0.357622	Macrophage	-0.103137	0.124577	control_uninfect	unexposed
control.rds_ATGAGGGCAACGACAG-1	13375	3157	2.88598	3	0	Macrophage	0	0.00331487	0.200653	Macrophage	-0.0662893	0.106267	control_uninfect	unexposed
control.rds_ATGAGGGGTACAGTTC-1	18588	3705	3.52378	3	0	Macrophage	0	-0.127844	0.236676	Macrophage	-0.00492221	0.101386	control_uninfect	unexposed
control.rds_ATGAGGGGTATCACCA-1	16349	3583	3.38247	3	0	Macrophage	0	-0.19627	0.0387556	Macrophage	-0.131435	0.218118	control_uninfect	unexposed
control.rds_ATGAGGGGTCAGACTT-1	10982	3036	1.82116	3	0	Macrophage	0	0.00939085	0.0508249	Macrophage	0.10414	0.236046	control_uninfect	unexposed
control.rds_ATGAGGGGTCATGCAT-1	19162	3422	2.55193	3	0	Macrophage	0	-0.00105803	0.404621	Macrophage	0.0335884	0.263901	control_uninfect	unexposed
control.rds_ATGAGTCCACAAATGA-1	13480	3182	2.75964	3	0	Macrophage	0	-0.156674	-0.327863	Macrophage	-0.0737709	0.140326	control_uninfect	unexposed
control.rds_ATGAGTCCACATATCG-1	29345	4874	3.98024	3	0	Macrophage	0	-0.117774	0.0890049	Macrophage	0.116257	0.396142	control_uninfect	unexposed
control.rds_ATGAGTCGTGAAGCTG-1	13960	3323	4.29083	3	0	Macrophage	0	-0.211702	0.301958	Macrophage	-0.0900732	0.124913	control_uninfect	unexposed
control.rds_ATGAGTCGTTAGCGGA-1	14961	3179	4.11069	3	0	Macrophage	0	-0.220414	0.414738	Macrophage	0.0272812	0.197995	control_uninfect	unexposed
control.rds_ATGATCGAGCCTGTGC-1	40277	5318	3.9427	3	0	Macrophage	0	-0.128141	0.364184	Macrophage	0.0495043	0.201726	control_uninfect	unexposed
control.rds_ATGATCGAGCGAATGC-1	9656	2526	3.9768	3	0	Macrophage	0	-0.134066	-0.171212	Macrophage	0.215448	0.154306	control_uninfect	unexposed
control.rds_ATGATCGAGTAAGCAT-1	21705	3825	4.88827	3	0	Macrophage	0	-0.0117187	0.451872	Macrophage	0.0642466	0.106382	control_uninfect	unexposed
control.rds_ATGATCGCAGACACAG-1	20368	3830	2.53339	3	0	Macrophage	0	-0.122493	0.0321767	Macrophage	-0.0617814	0.113378	control_uninfect	unexposed
control.rds_ATGATCGCAGGTCCCA-1	11584	3035	2.25311	3	0	Macrophage	0	-0.174344	0.767014	Macrophage	-0.133882	0.152997	control_uninfect	unexposed
control.rds_ATGATCGGTATCCCAA-1	17386	3596	2.40423	3	0	Macrophage	0	-0.107783	0.579112	Macrophage	-0.0635147	0.0998654	control_uninfect	unexposed
control.rds_ATGATCGGTCCGGTGT-1	19183	3559	2.55956	3	0	Macrophage	0	-0.209307	0.342969	Macrophage	0.25248	0.400224	control_uninfect	unexposed
control.rds_ATGCATGCATTGTCGA-1	11312	3048	2.69625	3	0	Macrophage	0	-0.199918	0.126864	Macrophage	0.124637	0.302896	control_uninfect	unexposed
control.rds_ATGCATGGTCATAGTC-1	26452	4186	2.75594	3	0	Macrophage	0	-0.135233	0.610523	Macrophage	0.0510221	0.226769	control_uninfect	unexposed
control.rds_ATGCATGGTCGTTGGC-1	13573	3301	2.63759	3	0	Macrophage	0	-0.0818803	0.718029	Macrophage	0.00281023	0.171263	control_uninfect	unexposed
control.rds_ATGCATGGTGACACGA-1	10568	2940	2.46026	3	0	Macrophage	0	-0.265464	-0.299785	Macrophage	-0.313575	0.223518	control_uninfect	unexposed
control.rds_ATGCATGGTGGTCCGT-1	18258	3424	1.21043	3	0	Macrophage	0	-0.185736	0.430882	Macrophage	0.283587	0.180666	control_uninfect	unexposed
control.rds_ATGCATGGTTCAGTAC-1	17174	3990	2.55037	3	0	Macrophage	0	-0.218708	-0.0113683	Macrophage	-0.133031	0.268384	control_uninfect	unexposed
control.rds_ATGCCTCAGCACGTCC-1	18684	3364	2.06594	3	0	Macrophage	0	-0.135298	0.49199	Macrophage	0.161724	0.245431	control_uninfect	unexposed
control.rds_ATGCCTCCATTAGGCT-1	16191	3367	4.57044	3	0	Macrophage	0	-0.114944	0.48101	Macrophage	-0.0603101	0.121164	control_uninfect	unexposed
control.rds_ATGCCTCGTCAATGGG-1	13648	3477	3.31917	3	0	Macrophage	0	-0.280187	0.230871	Macrophage	0.056598	0.0687326	control_uninfect	unexposed
control.rds_ATGCCTCGTGCAATAA-1	14037	3535	3.12745	3	0	Macrophage	0	-0.10971	0.0505883	Macrophage	0.0300416	0.188793	control_uninfect	unexposed
control.rds_ATGCGATAGAAGAACG-1	16430	3453	2.13634	3	0	Macrophage	0	-0.0884737	-0.519358	Macrophage	-0.0746247	0.0132267	control_uninfect	unexposed
control.rds_ATGCGATAGCAACAGC-1	26289	4553	2.18723	3	0	Macrophage	0	-0.00565977	0.429884	Macrophage	-0.0559957	0.0810914	control_uninfect	unexposed
control.rds_ATGCGATAGGTAGACC-1	14461	3615	4.12835	3	0	Macrophage	0	0.0315079	-0.105037	Macrophage	0.266147	0.158143	control_uninfect	unexposed
control.rds_ATGGAGGAGCTGAAGC-1	16042	3537	2.59943	3	0	Macrophage	0	-0.166408	-0.0141276	Macrophage	0.117676	0.297735	control_uninfect	unexposed
control.rds_ATGGAGGCATAGACTC-1	19371	3834	0.944711	3	0	Macrophage	0	-0.0900462	0.514213	Macrophage	0.027265	0.221528	control_uninfect	unexposed
control.rds_ATGGAGGTCGTAACAC-1	13199	3359	2.6896	3	0	Macrophage	0	-0.0665103	-0.253033	Macrophage	-0.0464709	0.156306	control_uninfect	unexposed
control.rds_ATGGATCCAACTGTGT-1	21432	3716	1.43244	3	0	Macrophage	0	0.00681478	0.321366	Macrophage	0.20498	0.252663	control_uninfect	unexposed
control.rds_ATGGATCGTAGCTCGC-1	20642	4091	1.88451	3	0	Macrophage	0	-0.120163	0.220841	Macrophage	0.109556	0.13569	control_uninfect	unexposed
control.rds_ATGGGAGAGCGATCGA-1	9713	2816	3.58283	3	0	Macrophage	0	-0.0702607	0.796888	Macrophage	0.192773	0.283329	control_uninfect	unexposed
control.rds_ATGGGAGAGGTCACAG-1	18656	3759	2.19232	3	0	Macrophage	0	-0.0160049	0.437738	Macrophage	-0.0210945	0.165721	control_uninfect	unexposed
control.rds_ATGGGAGCAACCAACT-1	16005	3447	4.15495	3	0	Macrophage	0	-0.0710835	0.119058	Macrophage	-0.0314383	0.168652	control_uninfect	unexposed
control.rds_ATGGGAGGTACTAACC-1	17389	3947	2.2428	3	0	Macrophage	0	0.130111	0.312616	Macrophage	-0.0425173	0.0154971	control_uninfect	unexposed
control.rds_ATGGGAGGTATGGGAC-1	10281	2975	1.8578	0	0	Macrophage	0	0.474512	0.0917873	Macrophage	0.0436596	-0.0331808	control_uninfect	unexposed
control.rds_ATGGGAGGTTATTCTC-1	17992	3826	2.56225	3	0	Macrophage	0	-0.244539	0.0654687	Macrophage	-0.00807542	0.184081	control_uninfect	unexposed
control.rds_ATGGGAGTCCAACCAA-1	15898	3570	2.7928	3	0	Macrophage	0	-0.143023	0.125622	Macrophage	0.0180953	0.00132912	control_uninfect	unexposed
control.rds_ATGGGAGTCTCCAATT-1	11606	3133	1.99035	3	0	Macrophage	0	-0.0812352	0.115831	Macrophage	-0.0184615	0.279782	control_uninfect	unexposed
control.rds_ATGGGTTTCGTAGGGA-1	10621	3068	4.06741	3	0	Macrophage	0	-0.139086	-0.107873	Macrophage	-0.2347	0.0729776	control_uninfect	unexposed
control.rds_ATGGTTGGTATCGTAC-1	13538	2972	0.760821	3	0	Macrophage	0	0.0775507	0.605855	Macrophage	0.156573	0.125627	control_uninfect	unexposed
control.rds_ATGGTTGGTTGCTCCT-1	13851	3353	1.82658	3	0	Macrophage	0	-0.276015	0.176706	Macrophage	0.058377	0.16818	control_uninfect	unexposed
control.rds_ATGTCCCAGAGGTGCT-1	18133	3912	2.39894	3	0	Macrophage	0	-0.0632762	0.108969	Macrophage	0.0105957	0.0756181	control_uninfect	unexposed
control.rds_ATGTCCCGTCTACAGT-1	14202	3382	1.85185	3	0	Macrophage	0	0.0450059	0.570925	Macrophage	0.161188	0.0589142	control_uninfect	unexposed
control.rds_ATGTCCCTCTTCGTAT-1	18690	3943	2.54682	3	0	Macrophage	0	-0.254633	0.53207	Macrophage	-0.0493033	0.121822	control_uninfect	unexposed
control.rds_ATGTCTTAGACATATG-1	12872	3171	2.47048	3	0	Macrophage	0	-0.361611	0.332594	Macrophage	0.037874	0.167431	control_uninfect	unexposed
control.rds_ATGTCTTAGATCCAAA-1	19282	3413	2.35453	3	0	Macrophage	0	-0.141337	0.428267	Macrophage	-0.0184879	0.129689	control_uninfect	unexposed
control.rds_ATGTCTTCATGCCATA-1	22726	4346	3.21218	3	0	Macrophage	0	-0.0122058	0.107235	Macrophage	0.145977	0.116821	control_uninfect	unexposed
control.rds_ATGTCTTCATTCCTAT-1	20218	4004	1.59759	5	0	Macrophage	0	0.777527	0.222919	Macrophage	0.406252	0.201389	control_uninfect	unexposed
control.rds_ATGTCTTGTCACTCAA-1	17837	3690	5.15221	1	0	Macrophage	0	-0.066751	0.588161	Macrophage	-0.211283	0.159329	control_uninfect	unexposed
control.rds_ATGTCTTTCATTTGCT-1	13230	3348	2.25246	3	0	Macrophage	0	0.00860653	0.0194972	Macrophage	0.349395	0.335619	control_uninfect	unexposed
control.rds_ATTACCTAGACCAACG-1	12267	2966	1.45105	3	0	Macrophage	0	0.081351	0.548856	Macrophage	0.0268543	0.202119	control_uninfect	unexposed
control.rds_ATTACCTCAAGTGGTG-1	14965	3415	1.13598	3	0	Macrophage	0	-0.230289	0.161655	Macrophage	0.131393	0.294996	control_uninfect	unexposed
control.rds_ATTACCTCATGACGGA-1	31946	5008	3.23358	3	0	Macrophage	0	-0.111438	0.0166157	Macrophage	-0.0296197	0.169112	control_uninfect	unexposed
control.rds_ATTACCTGTGTTAAAG-1	18560	4055	1.56789	3	0	Macrophage	0	-0.189053	0.0304401	Macrophage	0.100567	0.162595	control_uninfect	unexposed
control.rds_ATTACCTTCACCATCC-1	26333	4168	1.31774	3	0	Macrophage	0	-0.122622	0.207088	Macrophage	0.157794	0.282717	control_uninfect	unexposed
control.rds_ATTACCTTCACCATGA-1	12426	3216	1.86705	3	0	Macrophage	0	-0.172073	0.514079	Macrophage	-0.249008	0.0799232	control_uninfect	unexposed
control.rds_ATTACCTTCCTTCGAC-1	13520	3468	1.56805	3	0	Macrophage	0	0.0278738	0.227283	Macrophage	0.0054382	0.133851	control_uninfect	unexposed
control.rds_ATTACTCCAAGCTGCC-1	13728	3355	3.72232	3	0	Macrophage	0	-0.243931	0.128394	Macrophage	-0.0720817	0.188199	control_uninfect	unexposed
control.rds_ATTACTCCAGTAGAGC-1	16528	3492	2.765	3	0	Macrophage	0	-0.237654	0.164601	Macrophage	0.0430952	0.299348	control_uninfect	unexposed
control.rds_ATTACTCTCATGCCGG-1	11613	2904	4.95996	3	0	Macrophage	0	-0.0931355	0.512745	Macrophage	-0.0330637	0.13708	control_uninfect	unexposed
control.rds_ATTACTCTCCCTCATG-1	12877	3050	2.36856	3	0	Macrophage	0	-0.0966829	0.588176	Macrophage	0.0398653	0.273116	control_uninfect	unexposed
control.rds_ATTACTCTCCTTCGAC-1	16993	3646	1.48296	3	0	Macrophage	0	0.168686	0.220489	Macrophage	0.117996	0.218717	control_uninfect	unexposed
control.rds_ATTATCCAGTAAACGT-1	21270	3864	1.09074	3	0	Macrophage	0	-0.144465	0.211515	Macrophage	0.140706	0.245005	control_uninfect	unexposed
control.rds_ATTATCCGTCAGGCAA-1	26235	4678	2.86259	3	0	Macrophage	0	0.104903	0.341091	Macrophage	0.0283118	0.180013	control_uninfect	unexposed
control.rds_ATTATCCTCATCTGTT-1	21895	4033	1.58027	3	0	Macrophage	0	-0.0846271	0.850733	Macrophage	0.192805	0.0701173	control_uninfect	unexposed
control.rds_ATTCACTAGCAGGCTA-1	11853	3030	3.32405	3	0	Macrophage	0	0.00915746	0.623601	Macrophage	0.172222	0.167991	control_uninfect	unexposed
control.rds_ATTCACTAGGTGGCTA-1	11088	3240	1.53319	3	0	Macrophage	0	-0.273382	0.406461	Macrophage	-0.229081	0.108648	control_uninfect	unexposed
control.rds_ATTCACTAGTGAGTGC-1	20722	3563	2.29225	3	0	Macrophage	0	-0.22078	0.258019	Macrophage	0.0449668	0.210565	control_uninfect	unexposed
control.rds_ATTCACTCAACTCGAT-1	26832	4595	2.11688	3	0	Macrophage	0	-0.123295	0.483704	Macrophage	-0.0876827	0.176067	control_uninfect	unexposed
control.rds_ATTCACTGTAATTGGA-1	12148	2869	3.054	3	0	Macrophage	0	-0.192159	-0.0116273	Macrophage	0.143876	0.0945933	control_uninfect	unexposed
control.rds_ATTCACTGTACACGCC-1	11632	3025	2.18363	3	0	Macrophage	0	-0.21501	0.223556	Macrophage	-0.0645112	0.322897	control_uninfect	unexposed
control.rds_ATTCACTGTCACTGAT-1	12206	2984	2.55612	3	0	Macrophage	0	-0.133076	0.240392	Macrophage	0.0840286	0.179675	control_uninfect	unexposed
control.rds_ATTCACTTCAAGTCTG-1	21004	4102	2.21863	1	0	Macrophage	0	-0.168738	0.571548	Macrophage	0.0797404	0.162954	control_uninfect	unexposed
control.rds_ATTCAGGAGGTAAAGG-1	13382	3152	2.81722	3	0	Macrophage	0	0.0182657	-0.0124928	Macrophage	-0.0321171	0.0950617	control_uninfect	unexposed
control.rds_ATTCAGGAGTGAATAC-1	20691	3784	2.52767	3	0	Macrophage	0	-0.0288862	0.180602	Macrophage	-0.0386933	0.23077	control_uninfect	unexposed
control.rds_ATTCAGGAGTTGCTGT-1	15409	3468	1.40827	3	0	Macrophage	0	-0.0914944	0.326505	Macrophage	-0.0232342	0.211833	control_uninfect	unexposed
control.rds_ATTCAGGCAGGTGTTT-1	14544	3442	3.80226	3	0	Macrophage	0	-0.211071	0.0914906	Macrophage	0.0213998	0.216699	control_uninfect	unexposed
control.rds_ATTCAGGGTCGTAATC-1	11013	2783	2.07936	3	0	Macrophage	0	-0.198382	0.218046	Macrophage	-0.00531296	0.202874	control_uninfect	unexposed
control.rds_ATTCAGGGTTGCTGAT-1	15184	3400	3.59589	3	0	Macrophage	0	0.0279902	0.492062	Macrophage	-0.0733309	0.111798	control_uninfect	unexposed
control.rds_ATTCATCAGCCATTTG-1	14568	3463	2.34075	3	0	Macrophage	0	-0.170322	0.00525839	Macrophage	-0.22021	0.138983	control_uninfect	unexposed
control.rds_ATTCATCAGCCGTAAG-1	15264	3523	2.14885	3	0	Macrophage	0	-0.0886398	-0.110703	Macrophage	0.0407864	0.102412	control_uninfect	unexposed
control.rds_ATTCATCCACGGTCTG-1	11329	3126	1.30638	3	0	Macrophage	0	-0.330294	-0.106391	Macrophage	0.0340495	0.234113	control_uninfect	unexposed
control.rds_ATTCATCGTCGGAACA-1	17415	3804	3.6348	3	0	Macrophage	0	0.086625	0.470693	Macrophage	-0.0594105	0.117941	control_uninfect	unexposed
control.rds_ATTCATCTCTGCGGGT-1	12454	2992	3.70162	3	0	Macrophage	0	0.224774	0.380014	Macrophage	0.221659	0.22397	control_uninfect	unexposed
control.rds_ATTCATCTCTTAGCAG-1	12345	3394	2.86756	3	0	Macrophage	0	-0.141484	0.180747	Macrophage	-0.131237	0.119947	control_uninfect	unexposed
control.rds_ATTCCATAGCGTCTCG-1	10880	2739	3.57537	3	0	Macrophage	0	-0.151633	0.161057	Macrophage	0.350545	0.100962	control_uninfect	unexposed
control.rds_ATTCCATCAGAGCCCT-1	15454	3604	1.7083	3	0	Macrophage	0	-0.106375	-0.151304	Macrophage	0.255629	0.222575	control_uninfect	unexposed
control.rds_ATTCCCGTCTGCGATA-1	12824	3304	3.81316	3	0	Macrophage	0	-0.136315	0.460535	Macrophage	-0.140948	0.00691532	control_uninfect	unexposed
control.rds_ATTCCCGTCTGGAAGG-1	9680	2772	2.11777	3	0	Macrophage	0	-0.0120421	0.311741	Macrophage	-0.100297	0.0672609	control_uninfect	unexposed
control.rds_ATTCCTAAGTATGAAC-1	16742	3984	2.46088	3	0	Macrophage	0	0.021787	0.123712	Macrophage	0.0653067	0.0841596	control_uninfect	unexposed
control.rds_ATTCCTACAATCGCGC-1	15311	3721	1.46953	3	0	Macrophage	0	-0.0488421	0.418846	Macrophage	-0.0709951	0.262843	control_uninfect	unexposed
control.rds_ATTCCTAGTTGGAGAC-1	14901	3429	4.12724	3	0	Macrophage	0	-0.168105	0.238229	Macrophage	-0.197546	0.138075	control_uninfect	unexposed
control.rds_ATTCCTATCCTAAACG-1	16387	3725	2.05651	3	0	Macrophage	0	-0.0892135	0.0528645	Macrophage	-0.00254832	0.0354311	control_uninfect	unexposed
control.rds_ATTCGTTAGGGACACT-1	14930	3350	2.85332	3	0	Macrophage	0	-0.102145	0.219016	Macrophage	-0.121631	0.263335	control_uninfect	unexposed
control.rds_ATTCGTTCAGCAGTAG-1	9296	2841	1.65663	3	0	Macrophage	0	-0.172707	-0.149208	Macrophage	0.192481	0.0682622	control_uninfect	unexposed
control.rds_ATTCGTTGTACAAGCG-1	17183	3359	3.27067	3	0	Macrophage	0	-0.139658	0.27311	Macrophage	0.140821	0.236615	control_uninfect	unexposed
control.rds_ATTCGTTGTACAAGTA-1	13577	3744	2.37902	3	0	Macrophage	0	-0.184806	0.408333	Macrophage	0.187347	0.223872	control_uninfect	unexposed
control.rds_ATTCGTTGTACGCTAT-1	28248	4272	2.17715	3	0	Macrophage	0	-0.184202	0.0117442	Macrophage	0.0282847	0.166038	control_uninfect	unexposed
control.rds_ATTCGTTGTCATTGCA-1	10806	3290	3.84046	3	0	Macrophage	0	-0.0916941	0.295034	Macrophage	-0.23346	0.0395281	control_uninfect	unexposed
control.rds_ATTCGTTTCGCACTCT-1	11542	3149	3.16236	3	0	Macrophage	0	-0.130568	0.587714	Macrophage	-0.048099	0.188619	control_uninfect	unexposed
control.rds_ATTCGTTTCGTTAGTG-1	15003	2935	1.9996	3	0	Macrophage	0	-0.162758	0.459935	Macrophage	0.0777047	0.237474	control_uninfect	unexposed
control.rds_ATTCTACAGACTTGTC-1	15053	3274	2.11254	3	0	Macrophage	0	-0.00364567	0.40826	Macrophage	0.0228522	0.141286	control_uninfect	unexposed
control.rds_ATTCTACCACAAGCCC-1	13282	3603	3.10194	3	0	Macrophage	0	-0.053592	0.586112	Macrophage	0.115432	0.0056468	control_uninfect	unexposed
control.rds_ATTCTACCATCGATCA-1	22359	4334	3.61823	3	0	Macrophage	0	0.0138254	0.265266	Macrophage	-0.0166667	0.0852752	control_uninfect	unexposed
control.rds_ATTCTACTCAACGTGT-1	11104	3093	1.90922	3	0	Macrophage	0	-0.158841	0.181705	Macrophage	0.161619	0.255068	control_uninfect	unexposed
control.rds_ATTCTACTCGCAGTCG-1	21533	3837	1.27711	3	0	Macrophage	0	0.0686806	0.0854773	Macrophage	-0.00683662	0.216836	control_uninfect	unexposed
control.rds_ATTCTTGAGTAGTCTC-1	17563	3903	3.09173	3	0	Macrophage	0	-0.131363	0.291804	Macrophage	0.004162	0.0220153	control_uninfect	unexposed
control.rds_ATTCTTGCACTAGGTT-1	9841	2898	4.63368	3	0	Macrophage	0	-0.092828	0.0481472	Macrophage	-0.0191395	-0.0344708	control_uninfect	unexposed
control.rds_ATTCTTGCATTCAGGT-1	20019	3671	2.29282	3	0	Macrophage	0	-0.132438	-0.0184413	Macrophage	0.171714	0.115509	control_uninfect	unexposed
control.rds_ATTCTTGGTACGATGG-1	14468	3471	1.54824	3	0	Macrophage	0	-0.0710214	0.376956	Macrophage	0.0553202	0.221297	control_uninfect	unexposed
control.rds_ATTCTTGTCTTCTAAC-1	13381	3145	1.83095	3	0	Macrophage	0	-0.0437557	0.20459	Macrophage	-0.00319988	0.157045	control_uninfect	unexposed
control.rds_ATTGGGTAGAGTTCGG-1	14380	3152	2.34353	3	0	Macrophage	0	-0.172503	-0.0158139	Macrophage	0.215741	0.203702	control_uninfect	unexposed
control.rds_ATTGGGTAGTGCGACA-1	9079	2829	2.37912	3	0	Macrophage	0	-0.111072	0.196613	Macrophage	-0.0201189	0.0444099	control_uninfect	unexposed
control.rds_ATTGGGTCAACTGAAA-1	16866	3534	3.68196	3	0	Macrophage	0	-0.224733	-0.3291	Macrophage	-0.219529	0.180859	control_uninfect	unexposed
control.rds_ATTGGGTCACCTGAAT-1	22050	3890	2.01361	3	0	Macrophage	0	-0.26954	0.455949	Macrophage	0.201948	0.185699	control_uninfect	unexposed
control.rds_ATTGGGTTCTCTTAAC-1	17908	3514	2.22805	3	0	Macrophage	0	-0.129445	0.175214	Macrophage	0.0135973	0.122759	control_uninfect	unexposed
control.rds_ATTGTTCAGTCATGGG-1	19347	3749	2.04683	3	0	Macrophage	0	-0.0474457	0.803606	Macrophage	0.0459765	0.216094	control_uninfect	unexposed
control.rds_ATTGTTCCATAACCCA-1	9563	2592	3.96319	3	0	Macrophage	0	-0.210152	0.0226619	Macrophage	-0.0991372	0.148794	control_uninfect	unexposed
control.rds_ATTGTTCGTTGGAGGT-1	16261	3532	3.70211	3	0	Macrophage	0	-0.014209	0.712155	Macrophage	-0.0355464	0.234324	control_uninfect	unexposed
control.rds_ATTGTTCTCCTCGATC-1	16689	2880	3.26562	3	0	Macrophage	0	0.0151894	-0.626923	Macrophage	0.16734	0.0474893	control_uninfect	unexposed
control.rds_ATTGTTCTCGTTCCCA-1	11047	2893	1.99149	3	0	Macrophage	0	-0.0617933	0.516504	Macrophage	0.181236	0.362875	control_uninfect	unexposed
control.rds_ATTGTTCTCTGTCGCT-1	11459	3283	2.26896	3	0	Macrophage	0	0.178765	0.109368	Macrophage	0.000858258	0.0526806	control_uninfect	unexposed
control.rds_ATTGTTCTCTTCCCGA-1	13954	3312	3.15322	3	0	Macrophage	0	0.134584	0.125728	Macrophage	0.187158	0.217402	control_uninfect	unexposed
control.rds_ATTTACCAGCAAACAT-1	25964	4217	2.39177	3	0	Macrophage	0	-0.100513	0.0248129	Macrophage	0.0586923	0.233397	control_uninfect	unexposed
control.rds_ATTTACCAGGAGCAAA-1	13659	3623	2.73812	3	0	Macrophage	0	-0.100427	1.01256	Macrophage	0.00881662	0.107937	control_uninfect	unexposed
control.rds_ATTTACCAGGTCACTT-1	13185	3388	3.45848	3	0	Macrophage	0	-0.195413	0.811344	Macrophage	0.0185195	0.138763	control_uninfect	unexposed
control.rds_ATTTACCAGTTGTACC-1	13781	3104	2.56875	3	0	Macrophage	0	-0.128269	-0.0146575	Macrophage	0.286654	0.294864	control_uninfect	unexposed
control.rds_ATTTACCCACATTCGA-1	22144	4361	2.77276	3	0	Macrophage	0	-0.207289	0.148367	Macrophage	0.0226616	0.18604	control_uninfect	unexposed
control.rds_ATTTACCCACCCTGAG-1	15774	3531	3.60086	3	0	Macrophage	0	-0.188566	0.462115	Macrophage	0.0710255	0.0618538	control_uninfect	unexposed
control.rds_ATTTACCGTAGGACTG-1	23356	4335	3.86196	3	0	Macrophage	0	-0.0714982	0.432088	Macrophage	0.0751551	0.11604	control_uninfect	unexposed
control.rds_ATTTACCGTCTCGCGA-1	26521	4027	2.67335	3	0	Macrophage	0	-0.0681362	0.607762	Macrophage	0.191878	0.287437	control_uninfect	unexposed
control.rds_ATTTACCTCGACGAGA-1	15751	3398	2.86331	3	0	Macrophage	0	-0.25395	0.121295	Macrophage	-0.223081	0.174784	control_uninfect	unexposed
control.rds_ATTTACCTCGCGAAGA-1	19753	3841	2.31357	3	0	Macrophage	0	-0.110416	0.272895	Macrophage	-0.0712482	0.225475	control_uninfect	unexposed
control.rds_ATTTCACAGGTGCAGT-1	13702	3151	1.80266	3	0	Macrophage	0	-0.0208582	0.343721	Macrophage	0.156987	0.225298	control_uninfect	unexposed
control.rds_ATTTCACAGTCTAACC-1	21511	3844	1.7154	3	0	Macrophage	0	-0.196148	0.00178824	Macrophage	-0.0276872	0.285705	control_uninfect	unexposed
control.rds_ATTTCACGTATTGCCA-1	15771	3757	3.15769	3	0	Macrophage	0	-0.215747	0.0292007	Macrophage	0.117624	0.0927856	control_uninfect	unexposed
control.rds_ATTTCACGTCTTGTCC-1	25546	4022	2.50137	3	0	Macrophage	0	-0.11619	0.48125	Macrophage	-0.0654376	0.0666385	control_uninfect	unexposed
control.rds_ATTTCACTCCGAAGGA-1	14892	3512	2.54499	3	0	Macrophage	0	-0.115162	0.35868	Macrophage	-0.0475898	0.0675376	control_uninfect	unexposed
control.rds_ATTTCACTCGCCGTGA-1	16392	3416	3.4468	3	0	Macrophage	0	-0.221882	0.563249	Macrophage	0.03362	0.120469	control_uninfect	unexposed
control.rds_ATTTCTGAGCACTCTA-1	10441	2837	4.32909	3	0	Macrophage	0	-0.0630806	0.473719	Macrophage	0.0573858	0.178906	control_uninfect	unexposed
control.rds_ATTTCTGGTCGGTACC-1	11578	2686	2.28882	3	0	Macrophage	0	-0.244404	0.298114	Macrophage	0.0797239	0.357266	control_uninfect	unexposed
control.rds_ATTTCTGTCTCAGAAC-1	15102	3304	1.78122	3	0	Macrophage	0	-0.0965317	0.238665	Macrophage	0.0103926	0.400912	control_uninfect	unexposed
control.rds_CAAAGAAAGGGACCAT-1	41947	5061	1.25158	3	0	Macrophage	0	0.0893413	0.281457	Macrophage	0.0481181	0.229035	control_uninfect	unexposed
control.rds_CAAAGAAGTATTGACC-1	30589	4929	2.81801	3	0	Macrophage	0	0.100236	0.285261	Macrophage	0.221331	0.230373	control_uninfect	unexposed
control.rds_CAACAACCACGCTATA-1	24161	4432	2.19776	3	0	Macrophage	0	0.0815165	0.493823	Macrophage	0.162697	0.155427	control_uninfect	unexposed
control.rds_CAACAACCATCAGCTA-1	19808	3746	1.63065	3	0	Macrophage	0	-0.0942281	0.409108	Macrophage	0.125006	0.156294	control_uninfect	unexposed
control.rds_CAACAACGTGATACTC-1	16616	3453	0.878671	3	0	Macrophage	0	0.114328	0.0576381	Macrophage	0.383793	0.124336	control_uninfect	unexposed
control.rds_CAACAACGTGGTCAAG-1	22591	3793	2.59395	3	0	Macrophage	0	-0.19846	0.074355	Macrophage	0.112353	0.273413	control_uninfect	unexposed
control.rds_CAACAACTCCTCGATC-1	12100	3213	1.36364	3	0	Macrophage	0	-0.0824803	0.0964634	Macrophage	0.191622	0.076843	control_uninfect	unexposed
control.rds_CAACAACTCGGTCGGT-1	14192	3345	2.49436	3	0	Macrophage	0	-0.15522	-0.00213906	Macrophage	-0.00269964	0.1914	control_uninfect	unexposed
control.rds_CAACAACTCGTGACTA-1	12866	3017	4.4536	3	0	Macrophage	0	-0.206107	0.985033	Macrophage	-0.0495305	0.253157	control_uninfect	unexposed
control.rds_CAACAGTAGAGAGGTA-1	17759	3470	0.872797	3	0	Macrophage	0	0.0801235	0.18423	Macrophage	0.102059	0.228292	control_uninfect	unexposed
control.rds_CAACAGTAGCAGATAT-1	24259	4176	2.25896	3	0	Macrophage	0	-0.0611379	0.301756	Macrophage	-0.0496317	0.135505	control_uninfect	unexposed
control.rds_CAACAGTCATGACTTG-1	9549	2872	2.1154	3	0	Macrophage	0	-0.0954003	-0.102112	Macrophage	0.0700357	0.0114504	control_uninfect	unexposed
control.rds_CAACAGTGTGTCCATA-1	23971	4638	2.32364	3	0	Macrophage	0	-0.148569	0.366297	Macrophage	-0.05854	0.214289	control_uninfect	unexposed
control.rds_CAACAGTTCATTCGTT-1	12562	3333	2.26875	3	0	Macrophage	0	-0.0397486	0.411623	Macrophage	-0.0693044	0.187136	control_uninfect	unexposed
control.rds_CAACAGTTCGACCCAG-1	12825	3264	2.97076	3	0	Macrophage	0	-0.0978951	0.152039	Macrophage	0.158695	0.199432	control_uninfect	unexposed
control.rds_CAACCAAAGAAACACT-1	11794	3015	3.62048	3	0	Macrophage	0	-0.127669	0.497393	Macrophage	-0.0454391	0.0975151	control_uninfect	unexposed
control.rds_CAACCAAAGCACGGAT-1	23147	4278	1.5164	3	0	Macrophage	0	-0.0754459	0.0776862	Macrophage	-0.0460584	0.108408	control_uninfect	unexposed
control.rds_CAACCAACACACGGTC-1	30227	4749	2.20994	3	0	Macrophage	0	-0.104959	0.172025	Macrophage	0.0632289	0.20229	control_uninfect	unexposed
control.rds_CAACCAACAGTTGTCA-1	14019	3146	1.43377	3	0	Macrophage	0	-0.0720033	0.310793	Macrophage	-0.0577135	0.150023	control_uninfect	unexposed
control.rds_CAACCAAGTAACATAG-1	14304	3423	3.29978	3	0	Macrophage	0	0.0695981	0.293687	Macrophage	0.124471	0.118164	control_uninfect	unexposed
control.rds_CAACCAAGTTACCTTT-1	21527	3840	3.17741	3	0	Macrophage	0	-0.117014	0.431411	Macrophage	0.0150581	0.149874	control_uninfect	unexposed
control.rds_CAACCTCCAGCGTACC-1	14786	3342	2.24537	3	0	Macrophage	0	-0.146824	0.447397	Macrophage	0.18628	0.264395	control_uninfect	unexposed
control.rds_CAACCTCCAGGGAATC-1	14030	3206	2.53742	3	0	Macrophage	0	-0.202658	0.490552	Macrophage	-0.0647056	0.145116	control_uninfect	unexposed
control.rds_CAACCTCGTATCCCAA-1	13279	2944	0.685293	3	0	Macrophage	0	-0.127384	-0.480648	Macrophage	0.0577686	0.236252	control_uninfect	unexposed
control.rds_CAACCTCGTGGTAATA-1	15917	3139	2.67638	3	0	Macrophage	0	-0.0109634	-0.0363772	Macrophage	-0.11797	0.240979	control_uninfect	unexposed
control.rds_CAACCTCTCGCTCTCA-1	16473	3875	1.76046	3	0	Macrophage	0	0.068225	0.0356429	Macrophage	-0.216117	0.0698541	control_uninfect	unexposed
control.rds_CAACGATGTCAAGGCA-1	21179	4263	3.10685	3	0	Macrophage	0	-0.168543	-0.266735	Macrophage	-0.0295044	0.094742	control_uninfect	unexposed
control.rds_CAACGATTCATCGCAA-1	21242	3589	2.00546	3	0	Macrophage	0	-0.0192415	0.341582	Macrophage	0.0411553	0.32996	control_uninfect	unexposed
control.rds_CAACGATTCATGTCAG-1	14636	3413	2.99262	3	0	Macrophage	0	-0.0868463	0.195995	Macrophage	0.162586	0.0348683	control_uninfect	unexposed
control.rds_CAACGGCCACCAGTTA-1	28646	4970	2.16086	3	0	Macrophage	0	-0.200131	-0.32217	Macrophage	0.0522446	0.24187	control_uninfect	unexposed
control.rds_CAACGGCCATCATTTC-1	22568	3650	1.78128	3	0	Macrophage	0	-0.14855	0.202571	Macrophage	-0.0517939	0.225221	control_uninfect	unexposed
control.rds_CAACGGCGTGCACAAG-1	14454	3539	3.56995	3	0	Macrophage	0	0.0887499	0.468331	Macrophage	-0.0547472	0.151815	control_uninfect	unexposed
control.rds_CAACGGCGTGTTAGCT-1	11602	3184	1.71522	3	0	Macrophage	0	0.0213642	0.398878	Macrophage	-0.0857852	0.0527045	control_uninfect	unexposed
control.rds_CAACGGCGTTCTAAGC-1	17640	3574	2.2619	3	0	Macrophage	0	-0.100551	0.100756	Macrophage	-0.0179145	0.106354	control_uninfect	unexposed
control.rds_CAAGACTCACAGAGCA-1	14001	3162	3.72831	3	0	Macrophage	0	-0.0597802	0.68776	Macrophage	-0.00756426	0.227626	control_uninfect	unexposed
control.rds_CAAGACTGTTCCGCAG-1	12345	3321	2.07371	3	0	Macrophage	0	-0.217208	0.329624	Macrophage	-0.044501	0.108616	control_uninfect	unexposed
control.rds_CAAGAGGAGGGCCAAT-1	15239	3173	3.13669	3	0	Macrophage	0	-0.183578	0.291333	Macrophage	0.0549739	0.113513	control_uninfect	unexposed
control.rds_CAAGAGGCACGCTGAC-1	17150	3745	3.30029	3	0	Macrophage	0	-0.130771	0.00900924	Macrophage	-0.0377809	0.168775	control_uninfect	unexposed
control.rds_CAAGAGGCACTGCGTG-1	13250	3411	3.59245	3	0	Macrophage	0	-0.127379	0.327036	Macrophage	0.0405799	0.115246	control_uninfect	unexposed
control.rds_CAAGAGGGTCGAATGG-1	10595	2913	4.14346	3	0	Macrophage	0	-0.269915	0.256855	Macrophage	0.0398859	0.351984	control_uninfect	unexposed
control.rds_CAAGAGGGTGCTCTCT-1	16390	3290	3.05674	3	0	Macrophage	0	-0.18803	0.156061	Macrophage	0.10563	0.277748	control_uninfect	unexposed
control.rds_CAAGAGGGTGGCCTCA-1	13103	3329	2.50324	3	0	Macrophage	0	-0.286024	0.00474312	Macrophage	-0.225583	0.146741	control_uninfect	unexposed
control.rds_CAAGGGAAGAGTCACG-1	18003	3088	2.23296	3	0	Macrophage	0	-0.105871	0.456992	Macrophage	0.292667	0.253388	control_uninfect	unexposed
control.rds_CAAGGGAAGTAACAGT-1	11634	3061	1.95118	3	0	Macrophage	0	-0.0488253	0.537387	Macrophage	0.120668	0.137938	control_uninfect	unexposed
control.rds_CAAGGGAAGTCTTCGA-1	17113	3575	2.72308	3	0	Macrophage	0	-0.170047	-0.430711	Macrophage	0.120393	-0.07348	control_uninfect	unexposed
control.rds_CAAGGGACACTGCTTC-1	14167	3616	3.74109	3	0	Macrophage	0	-0.151628	0.355821	Macrophage	0.063874	0.128799	control_uninfect	unexposed
control.rds_CAAGGGACATCGTCCT-1	19191	3601	1.6935	3	0	Macrophage	0	0.0266277	0.318129	Macrophage	0.178744	0.281232	control_uninfect	unexposed
control.rds_CAAGGGAGTTTACCAG-1	28623	4821	2.47004	3	0	Macrophage	0	-0.0607503	0.660369	Macrophage	-0.0627959	0.166352	control_uninfect	unexposed
control.rds_CAAGGGATCATATGGC-1	26149	4321	1.53352	3	0	Macrophage	0	-0.110973	0.437216	Macrophage	0.123481	0.340766	control_uninfect	unexposed
control.rds_CAAGGGATCTTTGATC-1	9144	2523	3.48863	3	0	Macrophage	0	-0.187178	-0.0514668	Macrophage	0.125522	0.0608495	control_uninfect	unexposed
control.rds_CAATACGAGATAGGGA-1	14863	3555	5.79291	3	0	Macrophage	0	-0.0200883	0.328289	Macrophage	-0.0835692	0.152194	control_uninfect	unexposed
control.rds_CAATACGAGCGCCCAT-1	12082	3000	2.07747	0	0	Macrophage	0	0.420238	-0.0937987	Macrophage	0.138592	0.253806	control_uninfect	unexposed
control.rds_CAATACGAGTCGTTAC-1	11948	3007	4.22665	3	0	Macrophage	0	-0.0107689	0.315368	Macrophage	0.0549038	0.219355	control_uninfect	unexposed
control.rds_CAATACGCACATCATG-1	11862	2979	1.84623	3	0	Macrophage	0	-0.282523	-0.274111	Macrophage	-0.178531	0.12618	control_uninfect	unexposed
control.rds_CAATACGCACGGGCTT-1	11904	3234	3.2006	3	0	Macrophage	0	-0.142095	0.258351	Macrophage	0.225172	0.162216	control_uninfect	unexposed
control.rds_CAATACGGTACGGTTT-1	13723	3159	3.33746	0	0	Macrophage	0	0.400792	-0.0132929	Macrophage	0.0549344	0.161606	control_uninfect	unexposed
control.rds_CAATACGTCGTGGGAA-1	13839	3078	3.30226	3	0	Macrophage	0	-0.0331092	0.813285	Macrophage	-0.0817395	0.092442	control_uninfect	unexposed
control.rds_CAATCGAGTGTCGATT-1	15468	3438	2.40497	3	0	Macrophage	0	-0.140096	0.0670003	Macrophage	0.011951	0.133549	control_uninfect	unexposed
control.rds_CAATCGAGTTGTCATG-1	23973	3838	1.90631	3	0	Macrophage	0	-0.0749815	0.462963	Macrophage	0.0881166	0.362825	control_uninfect	unexposed
control.rds_CAATCGATCGCAGATT-1	18415	3639	2.9161	3	0	Macrophage	0	-0.0442469	-0.0848347	Macrophage	-0.0579124	0.300883	control_uninfect	unexposed
control.rds_CAATGACAGGTAGCCA-1	22394	4124	1.47807	3	0	Macrophage	0	-0.160845	0.243124	Macrophage	0.000330057	0.143861	control_uninfect	unexposed
control.rds_CAATGACAGTCACGCC-1	17993	3644	2.12861	3	0	Macrophage	0	0.0133604	0.102753	Macrophage	0.0259191	0.102002	control_uninfect	unexposed
control.rds_CAATTTCAGACGATAT-1	24942	4386	1.82022	3	0	Macrophage	0	-0.142734	0.356865	Macrophage	0.112033	0.299181	control_uninfect	unexposed
control.rds_CAATTTCAGCTCTTCC-1	17998	3534	1.79464	1	0	Macrophage	0	-0.077461	0.233968	Macrophage	0.0549568	0.177561	control_uninfect	unexposed
control.rds_CAATTTCAGGTCGTGA-1	12649	2978	2.20571	3	0	Macrophage	0	-0.0333399	0.18861	Macrophage	0.135796	0.308491	control_uninfect	unexposed
control.rds_CAATTTCCACACCAGC-1	26484	4310	2.85078	3	0	Macrophage	0	-0.0310206	0.434981	Macrophage	0.209467	0.0900711	control_uninfect	unexposed
control.rds_CAATTTCGTCACGTGC-1	11604	3084	0.87039	3	0	Macrophage	0	-0.142257	0.101443	Macrophage	0.228073	0.177359	control_uninfect	unexposed
control.rds_CAATTTCTCCGCAGTG-1	34787	5128	2.36008	3	0	Macrophage	0	0.0280432	0.241465	Macrophage	-0.0107797	0.100106	control_uninfect	unexposed
control.rds_CAATTTCTCCTCACCA-1	12768	2921	5.17701	3	0	Macrophage	0	-0.0888691	-0.118369	Macrophage	-0.00851175	0.129514	control_uninfect	unexposed
control.rds_CAATTTCTCTTCACGC-1	20264	4024	3.44453	3	0	Macrophage	0	0.0259352	0.599951	Macrophage	-0.00405677	0.0876789	control_uninfect	unexposed
control.rds_CACAACAAGTTAGAAC-1	24525	4576	2.10398	3	0	Macrophage	0	-0.146052	0.0449643	Macrophage	0.167291	0.202205	control_uninfect	unexposed
control.rds_CACAACAGTATCACCA-1	23064	4126	1.47416	3	0	Macrophage	0	-0.0485806	0.217268	Macrophage	0.121824	0.151867	control_uninfect	unexposed
control.rds_CACAACATCGATTGGT-1	22076	4277	3.57402	3	0	Macrophage	0	-0.214385	0.327424	Macrophage	0.0767865	0.107081	control_uninfect	unexposed
control.rds_CACACAAGTTGCGAAG-1	13630	3160	3.75642	3	0	Macrophage	0	-0.0637262	-0.00805479	Macrophage	0.19779	0.108143	control_uninfect	unexposed
control.rds_CACAGATAGTAACAGT-1	11873	3241	1.49078	3	0	Macrophage	0	-0.170181	0.916315	Macrophage	0.0369197	0.190255	control_uninfect	unexposed
control.rds_CACAGATCAACAAGTA-1	17681	3572	3.36519	3	0	Macrophage	0	-0.2157	0.538572	Macrophage	-0.0116425	0.245463	control_uninfect	unexposed
control.rds_CACAGATCAGACACAG-1	16357	3319	2.64107	3	0	Macrophage	0	-0.164024	0.499634	Macrophage	0.0338707	0.19887	control_uninfect	unexposed
control.rds_CACAGATCAGCTGTTA-1	20240	4358	3.0336	3	0	Macrophage	0	-0.102721	0.0800137	Macrophage	0.00879048	0.213595	control_uninfect	unexposed
control.rds_CACAGATCATGGATCT-1	25799	3927	2.26365	3	0	Macrophage	0	-0.113012	0.407771	Macrophage	0.0840574	0.231511	control_uninfect	unexposed
control.rds_CACAGATTCTGGGTCG-1	11663	2966	1.1918	3	0	Macrophage	0	-0.115872	0.284006	Macrophage	0.160228	0.185889	control_uninfect	unexposed
control.rds_CACAGGCCACAGCCTG-1	34803	5102	3.5744	3	0	Macrophage	0	-0.0457109	0.248248	Macrophage	0.0202576	0.151596	control_uninfect	unexposed
control.rds_CACAGGCGTATGCGTT-1	15933	3478	3.20718	0	0	Macrophage	0	0.377056	0.287694	Macrophage	0.829216	0.188664	control_uninfect	unexposed
control.rds_CACATGACACACCTTC-1	14484	3506	3.65231	3	0	Macrophage	0	0.168844	0.142815	Macrophage	0.186559	0.218952	control_uninfect	unexposed
control.rds_CACATGAGTCCTGTCT-1	20727	3833	2.17108	3	0	Macrophage	0	-0.139694	0.0820179	Macrophage	0.0558829	0.105853	control_uninfect	unexposed
control.rds_CACATGAGTGCCCACA-1	14533	3456	1.46563	3	0	Macrophage	0	-0.160333	0.278371	Macrophage	-0.0288186	0.218446	control_uninfect	unexposed
control.rds_CACATGATCCCTCGTA-1	14371	3600	2.33108	3	0	Macrophage	0	0.0777128	0.108545	Macrophage	-0.0128124	0.118536	control_uninfect	unexposed
control.rds_CACATGATCCGTGTCT-1	15722	3493	2.00356	3	0	Macrophage	0	-0.138262	0.615966	Macrophage	-0.0978355	0.00828045	control_uninfect	unexposed
control.rds_CACCAAAAGAATACAC-1	13029	3278	2.47141	3	0	Macrophage	0	-0.200882	0.149645	Macrophage	0.0673572	0.406955	control_uninfect	unexposed
control.rds_CACCAAACAAGTACCT-1	19840	3170	1.3004	3	0	Macrophage	0	-0.180272	-0.51867	Macrophage	0.127109	0.103959	control_uninfect	unexposed
control.rds_CACCAAACATGCACTA-1	19726	3931	1.43465	3	0	Macrophage	0	-0.0709611	0.194991	Macrophage	0.158218	0.257469	control_uninfect	unexposed
control.rds_CACCAAAGTCCGGACT-1	16081	3417	2.72371	3	0	Macrophage	0	-0.21468	0.293919	Macrophage	0.00872891	0.154984	control_uninfect	unexposed
control.rds_CACCGTTGTTAGCGGA-1	29911	4876	1.79533	3	0	Macrophage	0	-0.125424	0.0818929	Macrophage	-0.00132084	0.0422319	control_uninfect	unexposed
control.rds_CACCGTTTCCTAGCCT-1	20913	4182	1.58753	1	0	Macrophage	0	0.0406536	0.362706	Macrophage	-0.113551	0.089747	control_uninfect	unexposed
control.rds_CACGAATAGCAGCAGT-1	12870	2952	2.20668	3	0	Macrophage	0	-0.166132	0.4844	Macrophage	0.386921	0.049544	control_uninfect	unexposed
control.rds_CACGAATAGCCTTTCC-1	21254	4259	1.87259	3	0	Macrophage	0	-0.202596	0.377661	Macrophage	0.245444	0.193126	control_uninfect	unexposed
control.rds_CACGAATGTCTAGGTT-1	21942	4462	2.70258	3	0	Macrophage	0	-0.194374	0.191735	Macrophage	0.161467	0.253647	control_uninfect	unexposed
control.rds_CACGGGTAGTAATCCC-1	23299	4117	3.36495	3	0	Macrophage	0	-0.199785	0.212775	Macrophage	-0.0741556	0.213035	control_uninfect	unexposed
control.rds_CACGGGTAGTAGTCTC-1	11690	2915	2.79726	3	0	Macrophage	0	-0.166874	0.461169	Macrophage	0.0702536	0.144268	control_uninfect	unexposed
control.rds_CACGTGGAGAGGTTAT-1	15615	3413	3.16362	3	0	Macrophage	0	-0.187382	0.0122356	Macrophage	-0.0446635	0.181321	control_uninfect	unexposed
control.rds_CACGTGGCAGGTCCCA-1	15421	3066	1.31639	3	0	Macrophage	0	-0.00987061	0.351735	Macrophage	0.125395	0.223535	control_uninfect	unexposed
control.rds_CACGTGGCATTACGGT-1	10811	2867	3.59819	3	0	Macrophage	0	-0.096507	0.805942	Macrophage	-0.00105056	0.221556	control_uninfect	unexposed
control.rds_CACGTGGTCAATCTCT-1	15421	3547	2.08158	3	0	Macrophage	0	-0.0183341	0.235375	Macrophage	0.0685328	0.250728	control_uninfect	unexposed
control.rds_CACGTGGTCATTACGG-1	13982	3357	3.59033	3	0	Macrophage	0	-0.111512	0.115739	Macrophage	0.190234	0.122614	control_uninfect	unexposed
control.rds_CACGTTCGTGGATCAG-1	16472	3555	4.50461	3	0	Macrophage	0	-0.121657	0.528344	Macrophage	0.0775806	0.170184	control_uninfect	unexposed
control.rds_CACGTTCGTTAAGGAT-1	29343	4643	2.83884	3	0	Macrophage	0	0.0709111	0.0280407	Macrophage	-0.0498349	0.184996	control_uninfect	unexposed
control.rds_CACGTTCGTTTCGTGA-1	19026	3800	2.88553	3	0	Macrophage	0	-0.126052	0.498859	Macrophage	-0.0904707	0.272387	control_uninfect	unexposed
control.rds_CACGTTCTCAAGGAGC-1	15835	3720	1.28197	3	0	Macrophage	0	0.267051	0.0548218	Macrophage	-0.10921	0.0154029	control_uninfect	unexposed
control.rds_CACGTTCTCTCGGTCT-1	23575	4674	2.02333	3	0	Macrophage	0	-0.0166144	0.245347	Macrophage	-0.149688	0.147671	control_uninfect	unexposed
control.rds_CACGTTCTCTTAGCCC-1	21727	3719	2.90422	3	0	Macrophage	0	-0.0187303	-0.0756193	Macrophage	-0.0818364	0.209483	control_uninfect	unexposed
control.rds_CACTAAGCAAACTCGT-1	21987	4412	2.36503	3	0	Macrophage	0	-0.0539472	0.0678568	Macrophage	-0.0274812	0.186323	control_uninfect	unexposed
control.rds_CACTAAGCAAATCGTC-1	13393	2977	4.06182	3	0	Macrophage	0	-0.095066	0.170508	Macrophage	-0.0767126	0.266516	control_uninfect	unexposed
control.rds_CACTAAGGTGAACGGT-1	24397	4295	3.42255	3	0	Macrophage	0	-0.0967507	0.307417	Macrophage	-0.0030257	0.234422	control_uninfect	unexposed
control.rds_CACTAAGTCCGCCTAT-1	45363	4793	3.26698	3	0	Macrophage	0	-0.258361	-0.103693	Macrophage	0.0152495	0.0715977	control_uninfect	unexposed
control.rds_CACTAAGTCGAAGTGG-1	22965	3856	1.45003	3	0	Macrophage	0	0.0240239	-0.235734	Macrophage	0.0582495	0.211082	control_uninfect	unexposed
control.rds_CACTGAAGTACAAAGT-1	16088	3284	2.56713	3	0	Macrophage	0	-0.0482941	0.545847	Macrophage	0.018735	0.217787	control_uninfect	unexposed
control.rds_CACTGAAGTCGTATGT-1	18528	3656	2.15889	3	0	Macrophage	0	-0.143042	0.404539	Macrophage	0.0580924	0.243897	control_uninfect	unexposed
control.rds_CACTGAAGTCGTATTG-1	33195	5282	3.82588	3	0	Macrophage	0	-0.171943	0.330393	Macrophage	-0.0879513	0.178561	control_uninfect	unexposed
control.rds_CACTGGGAGACCGTTT-1	17276	3643	2.50637	3	0	Macrophage	0	-0.0899229	0.0164236	Macrophage	-0.0265865	0.200093	control_uninfect	unexposed
control.rds_CACTGTCAGATACCAA-1	12700	3148	3.75591	3	0	Macrophage	0	-0.100248	0.575327	Macrophage	0.110665	0.25688	control_uninfect	unexposed
control.rds_CACTGTCAGATGCTGG-1	8344	2517	3.02013	3	0	Macrophage	0	-0.124973	-0.0470841	Macrophage	-0.0709305	0.264816	control_uninfect	unexposed
control.rds_CACTGTCAGCAGCAGT-1	16458	3336	1.57978	3	0	Macrophage	0	-0.219401	0.434484	Macrophage	-0.0599099	0.236798	control_uninfect	unexposed
control.rds_CACTGTCTCTGGTTGA-1	9210	2740	2.52986	3	0	Macrophage	0	-0.109753	-0.00278961	Macrophage	-0.0660939	0.116293	control_uninfect	unexposed
control.rds_CACTTCGAGCAAGTCG-1	15384	3555	3.33463	3	0	Macrophage	0	-0.107242	0.75365	Macrophage	0.00769304	0.107581	control_uninfect	unexposed
control.rds_CACTTCGAGGCTTCCG-1	19840	4024	2.62097	3	0	Macrophage	0	0.00185412	0.409265	Macrophage	0.134831	0.0763538	control_uninfect	unexposed
control.rds_CACTTCGAGGTCGTAG-1	13557	2993	3.37095	3	0	Macrophage	0	-0.0156181	0.597462	Macrophage	0.251553	0.146208	control_uninfect	unexposed
control.rds_CAGAGCCAGAACCGCA-1	14744	3178	1.77699	3	0	Macrophage	0	0.0498354	0.449466	Macrophage	0.193021	0.185818	control_uninfect	unexposed
control.rds_CAGAGCCAGAAGGGAT-1	11298	2899	2.48717	3	0	Macrophage	0	-0.188231	0.0136647	Macrophage	0.0853805	0.243905	control_uninfect	unexposed
control.rds_CAGAGCCAGCACTCAT-1	12797	3211	1.56287	3	0	Macrophage	0	-0.0128764	0.0909036	Macrophage	0.307134	0.187513	control_uninfect	unexposed
control.rds_CAGAGCCAGCGCCATC-1	22805	3986	2.37229	3	0	Macrophage	0	0.0703542	0.516213	Macrophage	0.0571937	0.155338	control_uninfect	unexposed
control.rds_CAGAGCCTCCACAGCG-1	18444	3333	2.25548	3	0	Macrophage	0	-0.167059	0.167192	Macrophage	-0.00516819	0.136324	control_uninfect	unexposed
control.rds_CAGAGCCTCCACTTCG-1	10180	2974	2.00393	3	0	Macrophage	0	0.0600738	0.362948	Macrophage	0.0428984	0.141568	control_uninfect	unexposed
control.rds_CAGAGCCTCGCCCAGA-1	11438	3174	2.82392	3	0	Macrophage	0	0.0645978	0.735366	Macrophage	-0.0807868	0.226472	control_uninfect	unexposed
control.rds_CAGATACCAGCGCTTG-1	12389	2932	2.14707	3	0	Macrophage	0	-0.130858	0.333398	Macrophage	0.00669609	0.390852	control_uninfect	unexposed
control.rds_CAGATACCAGGTACGA-1	19719	3584	2.65734	3	0	Macrophage	0	0.170578	0.387048	Macrophage	0.134799	0.155801	control_uninfect	unexposed
control.rds_CAGATACGTACGGATG-1	9288	2711	0.344531	3	0	Macrophage	0	-0.215334	-0.175029	Macrophage	-0.169289	0.120198	control_uninfect	unexposed
control.rds_CAGATCAGTCAACCAT-1	23401	4233	1.62814	3	0	Macrophage	0	-0.123922	0.256722	Macrophage	0.0823209	0.0663681	control_uninfect	unexposed
control.rds_CAGATTGCAGGCAATG-1	12490	3217	2.91433	3	0	Macrophage	0	-0.282133	0.450567	Macrophage	0.0824028	0.256706	control_uninfect	unexposed
control.rds_CAGATTGCATGGAGAC-1	19152	3712	2.05723	3	0	Macrophage	0	-0.141561	0.28807	Macrophage	0.110599	0.194181	control_uninfect	unexposed
control.rds_CAGATTGGTAGATGTA-1	9271	2711	2.34063	3	0	Macrophage	0	-0.246901	0.218154	Macrophage	0.0777459	0.209133	control_uninfect	unexposed
control.rds_CAGATTGGTGAGCGAT-1	12416	3185	2.26321	3	0	Macrophage	0	-0.24216	0.19682	Macrophage	0.194342	0.206179	control_uninfect	unexposed
control.rds_CAGATTGGTTAGAAAC-1	29953	4833	3.01806	3	0	Macrophage	0	-0.157208	-0.13734	Macrophage	0.176853	0.150204	control_uninfect	unexposed
control.rds_CAGATTGGTTGGCCTG-1	17172	3354	3.31936	3	0	Macrophage	0	-0.165242	-0.284955	Macrophage	0.0723901	0.256111	control_uninfect	unexposed
control.rds_CAGATTGTCGAACGGA-1	10835	2770	3.32257	3	0	Macrophage	0	-0.251321	-0.149073	Macrophage	-0.0989269	0.121649	control_uninfect	unexposed
control.rds_CAGCAATAGATGCCGA-1	19130	4028	3.40303	3	0	Macrophage	0	-0.25067	-0.0660736	Macrophage	-0.0196346	0.158141	control_uninfect	unexposed
control.rds_CAGCAATAGCATTTCG-1	14242	3555	4.30417	3	0	Macrophage	0	-0.0779878	-0.0570474	Macrophage	0.133642	0.25439	control_uninfect	unexposed
control.rds_CAGCAATCACGACTAT-1	14514	3431	2.48036	3	0	Macrophage	0	-0.0913405	0.0883194	Macrophage	-0.014568	0.116736	control_uninfect	unexposed
control.rds_CAGCAATGTCGCTCGA-1	22565	4075	2.55263	3	0	Macrophage	0	-0.0169246	-0.1744	Macrophage	0.0209559	0.216004	control_uninfect	unexposed
control.rds_CAGCAATTCACGATCA-1	25851	4205	2.94766	3	0	Macrophage	0	-0.13571	0.344948	Macrophage	-0.041499	0.034181	control_uninfect	unexposed
control.rds_CAGCAATTCCTTATCA-1	19519	4221	3.33521	3	0	Macrophage	0	-0.202839	-0.10354	Macrophage	-0.0472018	0.248214	control_uninfect	unexposed
control.rds_CAGCACGTCGGATAAA-1	25787	4188	3.72281	3	0	Macrophage	0	-0.237834	-0.183499	Macrophage	-0.1103	0.120876	control_uninfect	unexposed
control.rds_CAGCAGCAGAATCGCG-1	13300	3321	3.59398	3	0	Macrophage	0	0.0775299	0.392536	Macrophage	0.27946	0.12217	control_uninfect	unexposed
control.rds_CAGCAGCCAGCAATTC-1	12941	3258	3.26868	3	0	Macrophage	0	0.0526764	0.38076	Macrophage	0.0138258	0.0387886	control_uninfect	unexposed
control.rds_CAGCAGCGTGTCTAAC-1	13441	2923	4.30772	1	0	Macrophage	0	-0.0633547	0.0285955	Macrophage	0.233458	0.29348	control_uninfect	unexposed
control.rds_CAGCCAGAGAGTACCG-1	12896	3095	2.10143	3	0	Macrophage	0	-0.101476	0.407352	Macrophage	0.155473	0.304839	control_uninfect	unexposed
control.rds_CAGCCAGAGCAGATAT-1	14019	3161	1.58357	3	0	Macrophage	0	0.24748	0.340115	Macrophage	0.248209	0.137176	control_uninfect	unexposed
control.rds_CAGCCAGCAAGTCATC-1	22886	3803	1.87451	3	0	Macrophage	0	-0.143362	-0.143209	Macrophage	0.0979132	0.156503	control_uninfect	unexposed
control.rds_CAGCCAGCATTCAGGT-1	16009	3818	3.17322	3	0	Macrophage	0	0.00223052	-0.06212	Macrophage	-0.0878944	0.150218	control_uninfect	unexposed
control.rds_CAGCCAGGTGATGTAA-1	23385	3931	2.34766	3	0	Macrophage	0	-0.200827	0.147885	Macrophage	0.00774845	0.217815	control_uninfect	unexposed
control.rds_CAGCCAGTCCATCCGT-1	14756	3654	2.65655	3	0	Macrophage	0	0.0923009	0.405686	Macrophage	-0.118965	0.0527462	control_uninfect	unexposed
control.rds_CAGCCAGTCTTTGGAG-1	14379	3479	4.20057	3	0	Macrophage	0	-0.230479	0.860709	Macrophage	0.000267659	0.116233	control_uninfect	unexposed
control.rds_CAGCGTGAGGACAGCT-1	16233	3435	2.52572	3	0	Macrophage	0	-0.115764	0.246448	Macrophage	0.00202804	0.381054	control_uninfect	unexposed
control.rds_CAGCGTGCATCGATAC-1	22620	3529	1.83908	3	0	Macrophage	0	-0.220799	0.23593	Macrophage	0.152363	0.326849	control_uninfect	unexposed
control.rds_CAGCGTGTCTTAGCAG-1	19356	4018	3.18764	3	0	Macrophage	0	-0.227665	0.253587	Macrophage	0.123505	0.0761118	control_uninfect	unexposed
control.rds_CAGGCCACACCCATAA-1	18176	4127	4.3684	3	0	Macrophage	0	-0.121325	0.623523	Macrophage	0.0296482	0.128907	control_uninfect	unexposed
control.rds_CAGGGCTAGACAGCGT-1	13228	3128	3.28092	3	0	Macrophage	0	-0.0946073	0.353501	Macrophage	0.0354678	0.188324	control_uninfect	unexposed
control.rds_CAGGGCTAGGGCAACT-1	28911	4389	2.72215	3	0	Macrophage	0	-0.236778	0.387976	Macrophage	-0.0449524	0.164453	control_uninfect	unexposed
control.rds_CAGGGCTCAAATCCCA-1	17777	3519	1.45131	3	0	Macrophage	0	0.184128	0.069477	Macrophage	-0.00715367	0.229031	control_uninfect	unexposed
control.rds_CAGGGCTTCTGCTCTG-1	12887	3188	3.01079	3	0	Macrophage	0	-0.176706	0.419859	Macrophage	0.190866	0.186315	control_uninfect	unexposed
control.rds_CAGGTATAGACGGATC-1	10763	2984	3.6514	3	0	Macrophage	0	-0.101354	0.397469	Macrophage	-0.231679	0.0105578	control_uninfect	unexposed
control.rds_CAGGTATAGCATGGGT-1	12645	2933	1.90589	3	0	Macrophage	0	-0.0686049	0.611828	Macrophage	0.155646	0.334632	control_uninfect	unexposed
control.rds_CAGGTATAGCCAACCC-1	11610	3236	2.41171	3	0	Macrophage	0	0.161715	0.508646	Macrophage	-0.0518635	0.16587	control_uninfect	unexposed
control.rds_CAGGTATCACAGTACT-1	20966	4236	2.86655	3	0	Macrophage	0	-0.160351	0.276369	Macrophage	-0.18469	0.242141	control_uninfect	unexposed
control.rds_CAGGTATCATAAGCGG-1	9840	2773	2.73374	3	0	Macrophage	0	-0.144783	0.102966	Macrophage	0.0721923	0.0715019	control_uninfect	unexposed
control.rds_CAGGTATGTTACGATC-1	22126	3959	3.57498	1	0	Macrophage	0	0.112423	0.510976	Macrophage	0.0498352	0.0702029	control_uninfect	unexposed
control.rds_CAGGTATTCCGCGATG-1	20938	3796	2.44054	3	0	Macrophage	0	-0.0433059	0.1848	Macrophage	-0.0277042	0.343512	control_uninfect	unexposed
control.rds_CAGTGCGAGACGCATG-1	13856	3467	3.44977	3	0	Macrophage	0	-0.049647	0.0531899	Macrophage	0.100516	0.0817473	control_uninfect	unexposed
control.rds_CAGTGCGGTAATGCTC-1	14789	3571	2.84671	3	0	Macrophage	0	-0.0272993	0.617082	Macrophage	-0.191708	0.0811189	control_uninfect	unexposed
control.rds_CAGTGCGTCCACTAGA-1	9248	2745	3.15744	3	0	Macrophage	0	-0.166966	0.328208	Macrophage	-0.0894842	0.0272076	control_uninfect	unexposed
control.rds_CAGTTAGAGCCATTGT-1	25641	4155	2.4843	3	0	Macrophage	0	0.0335011	0.189743	Macrophage	0.143719	0.129622	control_uninfect	unexposed
control.rds_CAGTTAGAGCGAGTAC-1	19654	3424	2.38119	0	0	Macrophage	0	-0.0118029	0.267332	Macrophage	0.0346546	0.221383	control_uninfect	unexposed
control.rds_CAGTTAGCAATTGAAG-1	24606	4052	1.87353	3	0	Macrophage	0	-0.141046	0.137418	Macrophage	0.220316	0.31057	control_uninfect	unexposed
control.rds_CAGTTAGGTCATACCA-1	10381	2847	3.05366	3	0	Macrophage	0	-0.0541769	-0.0765224	Macrophage	-0.0529904	0.172102	control_uninfect	unexposed
control.rds_CAGTTCCAGATTACCC-1	12219	3353	2.20967	3	0	Macrophage	0	0.112098	0.706946	Macrophage	0.377298	0.0134956	control_uninfect	unexposed
control.rds_CAGTTCCCAAGCGAGT-1	17279	3481	2.05452	3	0	Macrophage	0	-0.108549	0.518106	Macrophage	0.27574	0.153893	control_uninfect	unexposed
control.rds_CAGTTCCCACACGCCA-1	20062	3830	2.33277	3	0	Macrophage	0	0.0310982	0.359646	Macrophage	0.0876582	0.217159	control_uninfect	unexposed
control.rds_CAGTTCCCACCTGAAT-1	39233	5319	1.67971	3	0	Macrophage	0	-0.102875	0.277845	Macrophage	-0.00923686	0.225481	control_uninfect	unexposed
control.rds_CAGTTCCGTATGACAA-1	17862	3855	1.55638	3	0	Macrophage	0	-0.0538161	0.0280459	Macrophage	0.040876	0.182908	control_uninfect	unexposed
control.rds_CAGTTCCTCGGACAAG-1	17711	3988	1.98747	3	0	Macrophage	0	-0.023615	0.319565	Macrophage	-0.00969745	0.129952	control_uninfect	unexposed
control.rds_CATAAGCAGTACCCTA-1	11011	3054	2.92435	3	0	Macrophage	0	0.229472	0.723105	Macrophage	0.30304	0.174371	control_uninfect	unexposed
control.rds_CATAAGCCAACTTCTT-1	41948	5643	2.23133	3	0	Macrophage	0	-0.132036	0.222268	Macrophage	-0.0485027	0.0833337	control_uninfect	unexposed
control.rds_CATAAGCGTCACTCTC-1	21752	3822	2.39518	3	0	Macrophage	0	-0.0916278	0.450509	Macrophage	0.0392896	0.0867832	control_uninfect	unexposed
control.rds_CATAAGCGTCTTTCAT-1	15960	3519	4.30451	3	0	Macrophage	0	-0.31297	0.508502	Macrophage	-0.0871414	0.122838	control_uninfect	unexposed
control.rds_CATAAGCGTGAATGTA-1	9584	2586	2.25376	3	0	Macrophage	0	-0.0557229	0.0233725	Macrophage	0.124141	0.231114	control_uninfect	unexposed
control.rds_CATAAGCGTGAGCCAA-1	39763	5091	2.93992	3	0	Macrophage	0	-0.210123	0.17068	Macrophage	0.128442	0.352765	control_uninfect	unexposed
control.rds_CATAAGCGTTACCCTC-1	13255	3125	3.12335	3	0	Macrophage	0	-0.0260776	0.0605786	Macrophage	0.051755	0.093179	control_uninfect	unexposed
control.rds_CATACAGAGACCAGCA-1	14434	3423	2.65346	3	0	Macrophage	0	-0.227785	0.458765	Macrophage	0.0391984	0.15537	control_uninfect	unexposed
control.rds_CATACAGAGCAGGTCA-1	17750	3672	2.75493	3	0	Macrophage	0	-0.0457204	0.255257	Macrophage	-0.00908054	0.167095	control_uninfect	unexposed
control.rds_CATACAGTCACCATCC-1	18325	4214	2.84311	3	0	Macrophage	0	-0.177282	-0.0635667	Macrophage	-0.0805085	0.213875	control_uninfect	unexposed
control.rds_CATACAGTCTGATGGT-1	14124	3703	2.63381	3	0	Macrophage	0	0.00896642	0.447223	Macrophage	0.0515676	0.21862	control_uninfect	unexposed
control.rds_CATACAGTCTGGTGGC-1	9182	3054	2.37421	3	0	Macrophage	0	-0.095323	0.161785	Macrophage	-0.180325	0.0796907	control_uninfect	unexposed
control.rds_CATACCCAGTCTCTGA-1	11257	3007	2.76273	3	0	Macrophage	0	-0.187615	0.538295	Macrophage	0.025077	0.122536	control_uninfect	unexposed
control.rds_CATACCCCACCTGCGA-1	11528	3203	4.19847	3	0	Macrophage	0	-0.205975	0.421934	Macrophage	0.138315	0.0559224	control_uninfect	unexposed
control.rds_CATACCCCACTCCTTG-1	14010	3531	3.80443	3	0	Macrophage	0	-0.197147	0.0642624	Macrophage	-0.0402664	0.111065	control_uninfect	unexposed
control.rds_CATACCCGTTGAGAGC-1	17223	3425	2.31086	3	0	Macrophage	0	-0.18736	0.33456	Macrophage	0.181136	0.234186	control_uninfect	unexposed
control.rds_CATACCCTCTCTGGTC-1	15115	3583	3.20212	3	0	Macrophage	0	0.0658083	0.452734	Macrophage	0.0300413	0.139777	control_uninfect	unexposed
control.rds_CATACTTCATCTCCCA-1	14274	3528	2.45902	3	0	Macrophage	0	-0.142141	-0.107601	Macrophage	-0.0735213	0.2315	control_uninfect	unexposed
control.rds_CATACTTGTAGTAAGT-1	22366	4087	1.19825	3	0	Macrophage	0	-0.196691	-0.124097	Macrophage	0.108513	0.140543	control_uninfect	unexposed
control.rds_CATACTTGTCTAACGT-1	19294	3509	1.39422	3	0	Macrophage	0	-0.0607447	0.306035	Macrophage	0.0446275	0.328051	control_uninfect	unexposed
control.rds_CATACTTTCCCGTTGT-1	12003	3446	3.49913	3	0	Macrophage	0	-0.171163	0.477642	Macrophage	-0.038043	0.221703	control_uninfect	unexposed
control.rds_CATAGACAGTAAGAGG-1	14768	3501	0.72454	3	0	Macrophage	0	-0.0131367	0.132144	Macrophage	0.0743228	0.19395	control_uninfect	unexposed
control.rds_CATAGACCATGTGGCC-1	28166	3870	1.64738	3	0	Macrophage	0	0.217571	0.866711	Macrophage	0.417347	0.284339	control_uninfect	unexposed
control.rds_CATAGACGTGCTATTG-1	15793	3183	2.33015	3	0	Macrophage	0	-0.248507	0.212498	Macrophage	-0.000885664	0.282252	control_uninfect	unexposed
control.rds_CATAGACGTTTACTGG-1	14096	3313	3.86635	3	0	Macrophage	0	-0.125043	0.780523	Macrophage	0.110797	-0.0919489	control_uninfect	unexposed
control.rds_CATAGACTCACGTAGT-1	12085	3192	2.44932	3	0	Macrophage	0	0.0205859	0.433452	Macrophage	0.0312367	0.0975068	control_uninfect	unexposed
control.rds_CATAGACTCCGTCACT-1	14805	3379	2.80311	3	0	Macrophage	0	-0.0727073	0.842193	Macrophage	0.070905	0.285092	control_uninfect	unexposed
control.rds_CATAGACTCTGGAGAG-1	17681	3313	2.94667	3	0	Macrophage	0	-0.130183	0.719625	Macrophage	0.151138	0.255907	control_uninfect	unexposed
control.rds_CATCAAGAGCCAACCC-1	24465	4229	3.16779	3	0	Macrophage	0	-0.106675	0.145154	Macrophage	0.00650767	0.110228	control_uninfect	unexposed
control.rds_CATCAAGAGGCGAAGG-1	14616	3295	3.29091	3	0	Macrophage	0	-0.00234541	0.230658	Macrophage	0.239276	0.157032	control_uninfect	unexposed
control.rds_CATCAAGCACCAATTG-1	19270	3568	1.71251	3	0	Macrophage	0	-0.127228	0.268934	Macrophage	0.127851	0.134677	control_uninfect	unexposed
control.rds_CATCAAGCACCACTGG-1	15301	3638	3.17626	3	0	Macrophage	0	-0.0972787	0.247744	Macrophage	0.0068412	0.196976	control_uninfect	unexposed
control.rds_CATCAAGCACTGTTCC-1	16320	3690	2.6348	3	0	Macrophage	0	-0.227352	-0.449343	Macrophage	-0.0419105	0.172855	control_uninfect	unexposed
control.rds_CATCAAGCAGCTTTGA-1	19038	3535	1.61256	3	0	Macrophage	0	0.133992	0.537514	Macrophage	0.191961	0.145053	control_uninfect	unexposed
control.rds_CATCAAGCATCTGTTT-1	21446	4224	1.94908	3	0	Macrophage	0	-0.189562	0.0219696	Macrophage	-0.0901219	0.2414	control_uninfect	unexposed
control.rds_CATCAAGGTAACATAG-1	22057	4138	3.23707	3	0	Macrophage	0	-0.0429515	-0.201285	Macrophage	-0.0177486	0.208309	control_uninfect	unexposed
control.rds_CATCAAGTCATCGACA-1	14388	3244	2.02947	3	0	Macrophage	0	-0.247814	0.198975	Macrophage	-0.0856031	0.138161	control_uninfect	unexposed
control.rds_CATCCACAGGGCAACT-1	19523	3918	1.91057	3	0	Macrophage	0	-0.160799	0.121932	Macrophage	0.0715136	0.242597	control_uninfect	unexposed
control.rds_CATCCACCAAGGTCGA-1	31761	5168	2.03709	3	0	Macrophage	0	0.0932303	0.187164	Macrophage	0.0191084	0.188547	control_uninfect	unexposed
control.rds_CATCCACCAATTCTTC-1	24732	4167	1.17661	3	0	Macrophage	0	-0.129151	0.467595	Macrophage	-0.0197733	0.255494	control_uninfect	unexposed
control.rds_CATCCACCACTCCCTA-1	15695	3461	2.01975	3	0	Macrophage	0	-0.00653145	0.0797839	Macrophage	-0.138538	0.137995	control_uninfect	unexposed
control.rds_CATCCACCAGAACGCA-1	21069	4089	2.84779	1	0	Macrophage	0	-0.0514167	0.601115	Macrophage	0.0620268	0.00871205	control_uninfect	unexposed
control.rds_CATCCACGTGACACAG-1	22683	4045	1.99268	3	0	Macrophage	0	-0.0545997	0.514383	Macrophage	0.0740642	0.301094	control_uninfect	unexposed
control.rds_CATCCACTCCATTGTT-1	19636	4035	2.24587	3	0	Macrophage	0	-0.171692	0.228889	Macrophage	0.0547883	0.254785	control_uninfect	unexposed
control.rds_CATCCCACACGGGCTT-1	13935	3240	2.59778	3	0	Macrophage	0	0.017249	0.192844	Macrophage	0.16464	0.205751	control_uninfect	unexposed
control.rds_CATCCCACAGCACACC-1	18137	3249	1.24607	3	0	Macrophage	0	-0.218208	0.247035	Macrophage	0.444986	0.150845	control_uninfect	unexposed
control.rds_CATCCCAGTACTGTTG-1	11901	2871	2.05865	3	0	Macrophage	0	-0.135955	0.166172	Macrophage	-0.207335	0.270449	control_uninfect	unexposed
control.rds_CATCCCAGTTTCACAG-1	19297	4135	3.04711	3	0	Macrophage	0	-0.116057	0.241135	Macrophage	0.0678189	0.0412762	control_uninfect	unexposed
control.rds_CATCCCATCTGATTCT-1	19536	3873	3.41933	3	0	Macrophage	0	0.105849	0.105566	Macrophage	0.207084	0.266758	control_uninfect	unexposed
control.rds_CATCCCATCTGGTCAA-1	36301	5067	3.17898	3	0	Macrophage	0	-0.145831	0.323513	Macrophage	-0.0666731	0.143209	control_uninfect	unexposed
control.rds_CATCCGTAGATCCGAG-1	18714	3748	3.24356	3	0	Macrophage	0	-0.218191	-0.236598	Macrophage	-0.105097	0.251189	control_uninfect	unexposed
control.rds_CATCCGTCAAATCGTC-1	16559	3582	2.09554	3	0	Macrophage	0	0.0252117	-0.184804	Macrophage	-0.0937923	0.262429	control_uninfect	unexposed
control.rds_CATCCGTTCACCTGGG-1	40880	4881	2.88894	1	0	Macrophage	0	-0.165066	0.423646	Macrophage	0.103192	0.169982	control_uninfect	unexposed
control.rds_CATCGCTGTACCAATC-1	15129	3646	3.0934	3	0	Macrophage	0	-0.110373	0.0356493	Macrophage	0.0702697	0.0652169	control_uninfect	unexposed
control.rds_CATCGGGAGAAACTAC-1	16029	3495	2.87604	3	0	Macrophage	0	-0.15393	0.0259249	Macrophage	0.0983814	0.0348988	control_uninfect	unexposed
control.rds_CATCGGGAGCAAGTCG-1	16438	3391	0.906436	3	0	Macrophage	0	-0.0932387	0.0298617	Macrophage	0.0233982	0.217277	control_uninfect	unexposed
control.rds_CATCGGGGTAGGATAT-1	12537	3450	2.27327	3	0	Macrophage	0	-0.129956	0.511923	Macrophage	0.207483	0.308849	control_uninfect	unexposed
control.rds_CATCGGGTCGCACGGT-1	7917	2550	2.87988	3	0	Macrophage	0	-0.174818	-0.422602	Macrophage	0.0696426	0.0503794	control_uninfect	unexposed
control.rds_CATCGTCCAAGCCTGC-1	22029	4291	2.60112	3	0	Macrophage	0	-0.18417	0.297098	Macrophage	0.0851268	0.331712	control_uninfect	unexposed
control.rds_CATGAGTCAATTCTTC-1	17457	3739	3.20215	3	0	Macrophage	0	0.102836	-0.0495522	Macrophage	0.0595464	0.165041	control_uninfect	unexposed
control.rds_CATGAGTTCTATTCGT-1	11755	3237	1.47171	3	0	Macrophage	0	-0.137562	0.159961	Macrophage	0.12574	0.0796565	control_uninfect	unexposed
control.rds_CATGCAAAGCATGATA-1	17013	3773	2.03374	3	0	Macrophage	0	-0.220286	0.215546	Macrophage	-0.0729587	0.160584	control_uninfect	unexposed
control.rds_CATGCAAAGGCGAACT-1	19072	4165	4.47777	3	0	Macrophage	0	-0.0536848	0.186593	Macrophage	-0.120899	0.035915	control_uninfect	unexposed
control.rds_CATGCAACACGCTGCA-1	17355	3874	2.22414	3	0	Macrophage	0	-0.165773	0.270932	Macrophage	0.169556	0.260882	control_uninfect	unexposed
control.rds_CATGCAACAGGTTACT-1	29540	4512	1.91943	3	0	Macrophage	0	-0.15473	0.356412	Macrophage	0.134338	0.239304	control_uninfect	unexposed
control.rds_CATGCAACATTCATCT-1	15199	4101	3.56602	3	0	Macrophage	0	-0.221615	-0.365719	Macrophage	-0.02528	0.0804096	control_uninfect	unexposed
control.rds_CATGCAAGTGTAGGAC-1	15438	3446	2.11167	3	0	Macrophage	0	0.0169713	0.115744	Macrophage	0.10505	0.166928	control_uninfect	unexposed
control.rds_CATGCAATCATGAGAA-1	13245	3371	3.63156	3	0	Macrophage	0	0.0463658	0.185461	Macrophage	0.0986605	0.189063	control_uninfect	unexposed
control.rds_CATGCAATCGTCTACC-1	21793	4019	3.46442	3	0	Macrophage	0	-0.150475	0.680265	Macrophage	-0.264054	0.11413	control_uninfect	unexposed
control.rds_CATGCCTAGAACGCGT-1	15779	3633	3.03568	3	0	Macrophage	0	-0.0522969	0.50385	Macrophage	-0.0719777	0.113052	control_uninfect	unexposed
control.rds_CATGCCTCAAGTGGAC-1	45836	5373	2.88638	3	0	Macrophage	0	-0.139291	0.399671	Macrophage	0.236187	0.299919	control_uninfect	unexposed
control.rds_CATGCCTCAATGCAGG-1	25444	4491	3.30923	3	0	Macrophage	0	-0.024991	0.572668	Macrophage	0.141047	0.251987	control_uninfect	unexposed
control.rds_CATGCCTGTGTAGCAG-1	9912	2897	2.75424	3	0	Macrophage	0	-0.102931	0.954075	Macrophage	-0.116342	0.0487953	control_uninfect	unexposed
control.rds_CATGCCTGTGTATTGC-1	13766	3257	1.81607	3	0	Macrophage	0	-0.213275	0.891515	Macrophage	-0.0637406	0.206488	control_uninfect	unexposed
control.rds_CATGCGGAGGTACAGC-1	13210	3182	1.72597	3	0	Macrophage	0	-0.258104	0.185799	Macrophage	-0.181037	0.163494	control_uninfect	unexposed
control.rds_CATGCGGAGTTCACTG-1	20218	3882	2.99238	3	0	Macrophage	0	-0.00405166	0.180055	Macrophage	0.040858	0.0984137	control_uninfect	unexposed
control.rds_CATGCGGCAAATGCTC-1	13210	3428	2.89932	3	0	Macrophage	0	-0.212655	-0.224739	Macrophage	0.0984654	0.123418	control_uninfect	unexposed
control.rds_CATGCGGCAACACAGG-1	57604	5887	2.33491	3	0	Macrophage	0	-0.157225	0.207258	Macrophage	0.143482	0.376583	control_uninfect	unexposed
control.rds_CATGCGGCAATTCGTG-1	16190	3791	2.40889	3	0	Macrophage	0	-0.167999	0.402834	Macrophage	-0.100152	0.0497091	control_uninfect	unexposed
control.rds_CATGCGGCAATTGAGA-1	13893	3387	2.75678	3	0	Macrophage	0	-0.251681	-0.0502861	Macrophage	-0.000625306	0.0863227	control_uninfect	unexposed
control.rds_CATGCGGTCGACATCA-1	9917	2719	1.43188	3	0	Macrophage	0	-0.00351486	0.308573	Macrophage	0.16219	0.251712	control_uninfect	unexposed
control.rds_CATGCGGTCGACCACG-1	34286	5046	2.84956	3	0	Macrophage	0	-0.16077	0.631916	Macrophage	0.0550512	0.175643	control_uninfect	unexposed
control.rds_CATGCTCAGAAATGGG-1	10834	2997	1.16301	3	0	Macrophage	0	0.198203	0.112682	Macrophage	-0.0410047	0.172048	control_uninfect	unexposed
control.rds_CATGCTCTCATGAAAG-1	10591	2786	2.05835	3	0	Macrophage	0	-0.158072	-0.00430558	Macrophage	0.108463	0.275567	control_uninfect	unexposed
control.rds_CATGGATAGCGACTAG-1	33030	4610	3.41508	3	0	Macrophage	0	-0.123001	0.221634	Macrophage	0.0557958	0.282256	control_uninfect	unexposed
control.rds_CATGGATAGGTAGCAC-1	14317	3344	2.88468	3	0	Macrophage	0	-0.158135	0.0841873	Macrophage	-0.00340031	0.205967	control_uninfect	unexposed
control.rds_CATGGATCAACAGCTT-1	14544	3293	2.09021	0	0	Macrophage	0	0.390185	0.503596	Macrophage	0.166949	0.184499	control_uninfect	unexposed
control.rds_CATGGATCAGCCCACA-1	9851	2891	2.38554	3	0	Macrophage	0	-0.177783	-0.349831	Macrophage	-0.00418451	0.203869	control_uninfect	unexposed
control.rds_CATGGTACATCCGCGA-1	15510	3342	2.4049	3	0	Macrophage	0	-0.163529	0.163143	Macrophage	0.156962	0.262778	control_uninfect	unexposed
control.rds_CATGGTACATGTGGTT-1	15980	3521	2.45932	3	0	Macrophage	0	-0.100657	0.250579	Macrophage	0.162563	0.175812	control_uninfect	unexposed
control.rds_CATGGTAGTTAGGGAC-1	9528	2606	2.25651	3	0	Macrophage	0	-0.277179	0.561859	Macrophage	-0.0342068	0.296195	control_uninfect	unexposed
control.rds_CATGGTATCGCGATCG-1	21470	3508	1.83046	3	0	Macrophage	0	-0.0644503	0.081948	Macrophage	0.050981	0.140552	control_uninfect	unexposed
control.rds_CATTCATAGCACCCAC-1	17121	3426	1.21488	3	0	Macrophage	0	0.0226762	0.25424	Macrophage	0.155602	0.168341	control_uninfect	unexposed
control.rds_CATTCATAGCTGACTT-1	27533	4741	2.75306	3	0	Macrophage	0	-0.110918	0.161524	Macrophage	0.147109	0.309284	control_uninfect	unexposed
control.rds_CATTCATAGGCTTCCG-1	27257	4414	4.27413	3	0	Macrophage	0	-0.151832	0.311945	Macrophage	-0.0855959	0.127408	control_uninfect	unexposed
control.rds_CATTCATAGTGTTGTC-1	11012	2805	1.97966	3	0	Macrophage	0	-0.178615	0.502882	Macrophage	-0.0640676	0.182369	control_uninfect	unexposed
control.rds_CATTCATGTAATACCC-1	16752	3508	1.2118	3	0	Macrophage	0	0.104811	0.361412	Macrophage	0.234237	0.148728	control_uninfect	unexposed
control.rds_CATTCATTCCGGACGT-1	19977	4054	3.72428	3	0	Macrophage	0	-0.2184	0.357235	Macrophage	0.0813988	0.154971	control_uninfect	unexposed
control.rds_CATTCCGAGCGGCTCT-1	26025	4260	2.69741	3	0	Macrophage	0	0.127303	0.184626	Macrophage	0.0868189	0.216915	control_uninfect	unexposed
control.rds_CATTCCGAGTCATCCA-1	15261	3623	2.64727	3	0	Macrophage	0	0.087473	0.411242	Macrophage	0.12834	0.163368	control_uninfect	unexposed
control.rds_CATTCCGCATACTGTG-1	11410	3250	2.57669	3	0	Macrophage	0	-0.00798552	-0.017105	Macrophage	0.160591	0.288932	control_uninfect	unexposed
control.rds_CATTCCGCATCGATCA-1	48396	5679	1.68196	3	0	Macrophage	0	-0.0553308	0.41219	Macrophage	-0.00861126	0.156246	control_uninfect	unexposed
control.rds_CATTCTAAGCCATTCA-1	11468	3115	2.1887	3	0	Macrophage	0	-0.116715	-0.385874	Macrophage	-0.0412827	0.167299	control_uninfect	unexposed
control.rds_CATTCTAAGGCTTAAA-1	12367	2934	5.05377	3	0	Macrophage	0	-0.232856	0.0644283	Macrophage	-0.15211	0.0709255	control_uninfect	unexposed
control.rds_CATTCTAAGTGCAACG-1	9437	2730	2.02395	3	0	Macrophage	0	-0.0939874	0.560192	Macrophage	0.193463	0.321873	control_uninfect	unexposed
control.rds_CATTCTACAAGACGGT-1	17270	3851	3.68848	3	0	Macrophage	0	-0.240958	0.233268	Macrophage	0.0421626	0.230037	control_uninfect	unexposed
control.rds_CATTCTACAAGAGTGC-1	19219	3647	2.26339	3	0	Macrophage	0	-0.107635	0.743029	Macrophage	0.00721776	0.139265	control_uninfect	unexposed
control.rds_CATTGAGCATCCTAAG-1	16012	3550	2.04846	3	0	Macrophage	0	-0.173397	0.366	Macrophage	0.149211	0.243752	control_uninfect	unexposed
control.rds_CATTGAGCATGCCATA-1	14388	3587	2.34223	3	0	Macrophage	0	0.0235986	0.149305	Macrophage	0.0303934	0.0811784	control_uninfect	unexposed
control.rds_CATTGAGGTAGCCAGA-1	12894	3286	1.07027	3	0	Macrophage	0	-0.0294953	0.478228	Macrophage	-0.07751	0.154875	control_uninfect	unexposed
control.rds_CATTGAGGTATTCCGA-1	19487	3985	3.92569	0	0	Macrophage	0	0.35803	0.058918	Macrophage	0.0148032	0.20047	control_uninfect	unexposed
control.rds_CATTGAGGTCAGGAGT-1	11125	3023	3.41573	3	0	Macrophage	0	-0.19962	0.530595	Macrophage	-0.215686	0.110441	control_uninfect	unexposed
control.rds_CATTGAGTCCCGATCT-1	17043	3909	2.54063	3	0	Macrophage	0	-0.0401608	0.0941422	Macrophage	0.0281896	0.104639	control_uninfect	unexposed
control.rds_CATTGCCAGATCCCGC-1	22741	4059	2.57245	3	0	Macrophage	0	-0.250361	0.489689	Macrophage	0.211339	0.411947	control_uninfect	unexposed
control.rds_CATTGCCCAATCCTTT-1	8044	2709	1.88961	3	0	Macrophage	0	-0.0691556	0.880009	Macrophage	0.0826818	0.0513092	control_uninfect	unexposed
control.rds_CATTGCCCACATATGC-1	22268	4013	1.93551	3	0	Macrophage	0	-0.100143	0.138005	Macrophage	0.0903748	0.268729	control_uninfect	unexposed
control.rds_CATTGCCGTCTGATCA-1	11553	3196	4.79529	3	0	Macrophage	0	-0.155366	-0.117542	Macrophage	0.146798	0.144118	control_uninfect	unexposed
control.rds_CATTGCCTCGCATTGA-1	18965	3760	2.47298	3	0	Macrophage	0	-0.0539244	0.17468	Macrophage	0.0238837	0.177632	control_uninfect	unexposed
control.rds_CATTGTTAGACATATG-1	11850	3118	1.98312	3	0	Macrophage	0	-0.231245	-0.147551	Macrophage	0.110921	0.178225	control_uninfect	unexposed
control.rds_CATTGTTAGATAGGGA-1	13459	3017	2.47418	3	0	Macrophage	0	-0.24588	0.167886	Macrophage	0.269271	0.171423	control_uninfect	unexposed
control.rds_CATTGTTAGGAGCTGT-1	15049	3442	3.08991	3	0	Macrophage	0	0.0622205	0.579139	Macrophage	0.0568089	0.255075	control_uninfect	unexposed
control.rds_CATTGTTCAGGCACAA-1	20065	3948	3.05009	3	0	Macrophage	0	-0.11172	0.379512	Macrophage	0.351848	0.314348	control_uninfect	unexposed
control.rds_CATTGTTGTTATAGCC-1	18335	3765	3.20698	3	0	Macrophage	0	-0.160561	-0.217119	Macrophage	0.13974	-0.0189367	control_uninfect	unexposed
control.rds_CATTGTTTCGGTTGTA-1	11283	3323	2.94248	3	0	Macrophage	0	-0.224469	0.100985	Macrophage	-0.270976	0.0213014	control_uninfect	unexposed
control.rds_CATTGTTTCTGAGTCA-1	11696	2976	1.78694	3	0	Macrophage	0	-0.263938	-0.103705	Macrophage	-0.0715264	0.318078	control_uninfect	unexposed
control.rds_CATTTCAAGACTAAGT-1	8215	2503	2.77541	3	0	Macrophage	0	-0.234456	1.05489	Macrophage	-0.083635	0.260083	control_uninfect	unexposed
control.rds_CATTTCAAGTCCCGAC-1	23524	4295	2.49957	3	0	Macrophage	0	-0.0364989	0.329674	Macrophage	-0.00487876	0.181316	control_uninfect	unexposed
control.rds_CATTTCATCGATCCCT-1	18523	3540	2.33763	3	0	Macrophage	0	-0.217496	0.0949254	Macrophage	-0.0177921	0.17265	control_uninfect	unexposed
control.rds_CATTTCATCTGGGATT-1	19070	3686	2.42265	3	0	Macrophage	0	-0.0723023	0.427294	Macrophage	-0.0405621	0.248622	control_uninfect	unexposed
control.rds_CCAAGCGAGGGCCTCT-1	33687	5061	1.97999	3	0	Macrophage	0	-0.14351	0.343233	Macrophage	-0.0384813	0.122173	control_uninfect	unexposed
control.rds_CCAAGCGAGTAGATCA-1	18222	3879	3.21041	3	0	Macrophage	0	-0.201754	-0.149772	Macrophage	-0.10415	0.10718	control_uninfect	unexposed
control.rds_CCAAGCGGTGATTCTG-1	13491	3521	3.30591	3	0	Macrophage	0	-0.0456649	0.380919	Macrophage	0.0608517	0.155512	control_uninfect	unexposed
control.rds_CCAAGCGTCTCGGTAA-1	14354	2704	1.63717	3	0	Macrophage	0	-0.014384	0.0992158	Macrophage	0.00822974	0.339344	control_uninfect	unexposed
control.rds_CCAATGAAGGCGACAT-1	13437	3083	2.89499	3	0	Macrophage	0	0.071622	0.687676	Macrophage	-0.0422625	0.137974	control_uninfect	unexposed
control.rds_CCAATGAAGGGATCAC-1	19486	4025	2.26316	3	0	Macrophage	0	-0.111812	0.0633012	Macrophage	0.0263214	0.176613	control_uninfect	unexposed
control.rds_CCAATGAAGGTGAGCT-1	14582	3421	2.48937	3	0	Macrophage	0	-0.0579836	0.573191	Macrophage	0.00668323	0.0885773	control_uninfect	unexposed
control.rds_CCAATGACACGCAGTC-1	14555	3387	3.29097	3	0	Macrophage	0	0.00680445	0.297285	Macrophage	-0.11857	0.358081	control_uninfect	unexposed
control.rds_CCAATGACAGTTAAAG-1	17386	3654	1.70827	3	0	Macrophage	0	0.111005	0.561464	Macrophage	-0.053929	0.112605	control_uninfect	unexposed
control.rds_CCAATGAGTACGTTCA-1	16751	3806	2.25061	3	0	Macrophage	0	-0.0970777	0.220406	Macrophage	0.154533	-0.010907	control_uninfect	unexposed
control.rds_CCAATTTAGGAGAGGC-1	12841	3155	1.97804	3	0	Macrophage	0	-0.21027	0.205425	Macrophage	-0.0259672	0.134657	control_uninfect	unexposed
control.rds_CCAATTTCACACCTAA-1	11837	3160	2.51753	3	0	Macrophage	0	-0.0456659	0.341414	Macrophage	0.212363	0.128142	control_uninfect	unexposed
control.rds_CCAATTTTCGAATCCA-1	14468	3583	1.37545	3	0	Macrophage	0	0.0969671	-0.066325	Macrophage	0.222666	0.19296	control_uninfect	unexposed
control.rds_CCAATTTTCGGTAGAG-1	16141	3312	2.17459	3	0	Macrophage	0	-0.0974582	0.552532	Macrophage	0.252041	0.216295	control_uninfect	unexposed
control.rds_CCACAAAAGTCTAGCT-1	18885	3834	1.85332	3	0	Macrophage	0	-0.0197496	0.443387	Macrophage	-0.0225859	0.218081	control_uninfect	unexposed
control.rds_CCACAAACAAGCGCAA-1	15722	3591	2.41063	3	0	Macrophage	0	-0.261093	0.304413	Macrophage	0.0385831	0.199194	control_uninfect	unexposed
control.rds_CCACAAAGTCCTCAGG-1	17550	4012	3.88034	3	0	Macrophage	0	-0.268652	0.226738	Macrophage	0.0753665	0.184238	control_uninfect	unexposed
control.rds_CCACAAAGTTAAGGGC-1	27705	4571	4.21945	3	0	Macrophage	0	-0.22672	0.319868	Macrophage	-0.136698	0.201684	control_uninfect	unexposed
control.rds_CCACACTAGAAACTGT-1	18740	3911	2.07577	3	0	Macrophage	0	-0.0986866	0.430699	Macrophage	0.173222	0.323134	control_uninfect	unexposed
control.rds_CCACACTAGTTCGCAT-1	21880	4245	1.55393	3	0	Macrophage	0	-0.106728	-0.107127	Macrophage	0.0621567	0.105044	control_uninfect	unexposed
control.rds_CCACACTGTCACTCAA-1	35872	5172	1.43008	3	0	Macrophage	0	0.114886	-0.103189	Macrophage	0.063935	0.302091	control_uninfect	unexposed
control.rds_CCACACTGTTAAAGTG-1	30857	4779	1.48427	3	0	Macrophage	0	-0.0211529	0.126355	Macrophage	-0.111883	0.234965	control_uninfect	unexposed
control.rds_CCACCATAGAGTTCGG-1	14513	3373	2.44608	3	0	Macrophage	0	0.113146	-0.105076	Macrophage	-0.0648761	-0.031494	control_uninfect	unexposed
control.rds_CCACCATAGCGAGGAG-1	13514	3238	2.44191	3	0	Macrophage	0	-0.206062	0.233634	Macrophage	0.108791	0.151495	control_uninfect	unexposed
control.rds_CCACCATAGGACTATA-1	14765	3542	5.49272	3	0	Macrophage	0	-0.253569	-0.048333	Macrophage	0.065346	0.153161	control_uninfect	unexposed
control.rds_CCACCATGTGAGTAAT-1	22502	4148	1.70207	3	0	Macrophage	0	-0.0288301	-0.0382458	Macrophage	-0.0910714	0.224491	control_uninfect	unexposed
control.rds_CCACGAGGTGTGTCGC-1	13442	3078	4.21812	3	0	Macrophage	0	-0.0918185	0.506986	Macrophage	0.17998	0.0501557	control_uninfect	unexposed
control.rds_CCACGAGTCGCTACGG-1	24974	4303	3.79995	3	0	Macrophage	0	-0.200987	0.28342	Macrophage	0.100877	0.407293	control_uninfect	unexposed
control.rds_CCACGAGTCGTCAGAT-1	20994	3741	2.55787	3	0	Macrophage	0	-0.185281	0.296896	Macrophage	0.0620473	0.346123	control_uninfect	unexposed
control.rds_CCACGTTAGATGGTCG-1	17746	3679	2.48507	3	0	Macrophage	0	-0.151474	0.300672	Macrophage	-0.0789453	0.168554	control_uninfect	unexposed
control.rds_CCACGTTAGCGCAATG-1	21949	4348	3.23933	3	0	Macrophage	0	-0.0697917	0.684555	Macrophage	0.00381055	0.149719	control_uninfect	unexposed
control.rds_CCACGTTCAGTAACGG-1	45723	5385	1.68187	3	0	Macrophage	0	-0.0734792	0.223698	Macrophage	0.179589	0.231337	control_uninfect	unexposed
control.rds_CCACTTGAGCTGACTT-1	19336	3815	1.89284	3	0	Macrophage	0	-0.11531	0.495342	Macrophage	-0.0747939	0.167648	control_uninfect	unexposed
control.rds_CCACTTGGTCGCTGCA-1	15651	3409	2.02543	3	0	Macrophage	0	-0.175152	0.254051	Macrophage	-0.0750014	0.111065	control_uninfect	unexposed
control.rds_CCACTTGTCGACATCA-1	18654	3535	2.17648	3	0	Macrophage	0	-0.291632	0.678863	Macrophage	-0.0610673	-0.00318735	control_uninfect	unexposed
control.rds_CCATAAGAGAAACTGT-1	13875	3524	3.61081	3	0	Macrophage	0	-0.0603998	0.300359	Macrophage	0.247578	0.0311239	control_uninfect	unexposed
control.rds_CCATAAGAGGTACCTT-1	11471	3116	2.92041	3	0	Macrophage	0	-0.149165	-0.17065	Macrophage	0.0952214	0.203341	control_uninfect	unexposed
control.rds_CCATAAGCAACTCGAT-1	19774	3851	3.18094	3	0	Macrophage	0	0.105926	1.0319	Macrophage	0.122935	0.207124	control_uninfect	unexposed
control.rds_CCATAAGCATGGGATG-1	13170	3406	3.32574	3	0	Macrophage	0	-0.112012	0.306189	Macrophage	0.133635	0.0614426	control_uninfect	unexposed
control.rds_CCATAAGCATTCACAG-1	16892	3572	1.50959	3	0	Macrophage	0	-0.189769	0.489449	Macrophage	0.0205393	0.222057	control_uninfect	unexposed
control.rds_CCATAAGGTCCGGTCA-1	15293	3773	2.92291	3	0	Macrophage	0	-0.160343	0.190871	Macrophage	-0.090103	0.110577	control_uninfect	unexposed
control.rds_CCATAAGTCTCAGTCC-1	11280	2853	2.2961	3	0	Macrophage	0	-0.0610005	0.527958	Macrophage	0.0670006	0.112212	control_uninfect	unexposed
control.rds_CCATCACCAGAGTGAC-1	15753	3339	2.72964	3	0	Macrophage	0	-0.15651	0.19405	Macrophage	-0.132402	0.0300158	control_uninfect	unexposed
control.rds_CCATCACGTTCCAAAC-1	18124	3745	1.6663	3	0	Macrophage	0	-0.099552	0.473486	Macrophage	0.0079577	0.111717	control_uninfect	unexposed
control.rds_CCATCACTCAAGTGGG-1	21662	3882	1.39415	3	0	Macrophage	0	-0.151842	0.302863	Macrophage	0.0648012	0.102975	control_uninfect	unexposed
control.rds_CCATCACTCTCGAACA-1	19933	3464	3.12547	3	0	Macrophage	0	-0.0586328	0.125085	Macrophage	0.173163	0.259125	control_uninfect	unexposed
control.rds_CCCAACTAGCTGCGAA-1	19955	4099	2.4906	3	0	Macrophage	0	0.00758862	0.178951	Macrophage	0.106982	0.0358751	control_uninfect	unexposed
control.rds_CCCAACTCAACATCGT-1	20806	4239	6.1713	3	0	Macrophage	0	-0.164883	0.124367	Macrophage	0.00980379	0.321374	control_uninfect	unexposed
control.rds_CCCAACTCATCCTGTC-1	22661	4740	3.16844	3	0	Macrophage	0	0.00629119	0.276268	Macrophage	0.00965079	0.143657	control_uninfect	unexposed
control.rds_CCCAACTGTACAGGTG-1	13310	3357	1.37491	3	0	Macrophage	0	-0.110531	0.933073	Macrophage	-0.290739	0.0955727	control_uninfect	unexposed
control.rds_CCCAACTTCTACCCAC-1	25623	4222	1.67037	3	0	Macrophage	0	-0.0800712	0.26298	Macrophage	0.176228	0.0980596	control_uninfect	unexposed
control.rds_CCCATTGAGACTTAAG-1	23672	4097	1.50389	3	0	Macrophage	0	-0.0310972	0.579477	Macrophage	-0.0801807	0.352204	control_uninfect	unexposed
control.rds_CCCATTGAGATTGATG-1	10602	2910	3.02773	3	0	Macrophage	0	-0.0344697	0.260993	Macrophage	0.00524034	0.361024	control_uninfect	unexposed
control.rds_CCCATTGCAAGGCAAC-1	11437	2879	3.68978	3	0	Macrophage	0	-0.272713	-0.0444516	Macrophage	-0.0157557	0.231943	control_uninfect	unexposed
control.rds_CCCATTGGTCAATCTG-1	11000	2875	2.76364	3	0	Macrophage	0	-0.358746	0.0532551	Macrophage	-0.0510633	0.0681281	control_uninfect	unexposed
control.rds_CCCATTGTCCACCTCA-1	16242	3729	2.40118	3	0	Macrophage	0	-0.24403	0.296644	Macrophage	-0.0432729	0.0294262	control_uninfect	unexposed
control.rds_CCCATTGTCTTAATCC-1	16940	3491	3.35301	3	0	Macrophage	0	-0.224467	0.0978272	Macrophage	-0.0472896	0.352847	control_uninfect	unexposed
control.rds_CCCGAAGAGGACTGGT-1	29398	4655	2.06817	3	0	Macrophage	0	0.00215231	-0.0683229	Macrophage	-0.0503671	0.183954	control_uninfect	unexposed
control.rds_CCCGAAGAGTGAGTTA-1	13163	3020	3.0996	3	0	Macrophage	0	-0.0742373	0.45688	Macrophage	0.00746677	0.173022	control_uninfect	unexposed
control.rds_CCCGAAGTCGACACCG-1	15049	3556	3.50854	3	0	Macrophage	0	-0.103626	0.277856	Macrophage	0.245207	0.0912555	control_uninfect	unexposed
control.rds_CCCGAAGTCTTCGATT-1	16041	3734	4.99345	3	0	Macrophage	0	-0.230777	0.450602	Macrophage	-0.14468	0.134123	control_uninfect	unexposed
control.rds_CCCGGAAAGATTGACA-1	23987	3872	3.47271	3	0	Macrophage	0	-0.104916	0.0505099	Macrophage	0.106636	0.347916	control_uninfect	unexposed
control.rds_CCCGGAACAGAGAATT-1	18569	3674	1.5025	3	0	Macrophage	0	-0.10332	0.542618	Macrophage	-0.00917644	0.0519156	control_uninfect	unexposed
control.rds_CCCGGAACATCTTCGC-1	17668	3826	2.53	3	0	Macrophage	0	-0.0737522	0.68331	Macrophage	0.189139	0.149699	control_uninfect	unexposed
control.rds_CCCGGAACATGGATCT-1	18205	3615	2.52678	3	0	Macrophage	0	-0.108751	0.576632	Macrophage	-0.0801281	0.0508725	control_uninfect	unexposed
control.rds_CCCGGAATCGACCTAA-1	16597	3354	2.59083	3	0	Macrophage	0	0.0119632	0.216705	Macrophage	0.170598	0.236251	control_uninfect	unexposed
control.rds_CCCTAACAGTCACGAG-1	14292	3567	2.70781	3	0	Macrophage	0	-0.0988658	-0.14943	Macrophage	0.202121	0.165652	control_uninfect	unexposed
control.rds_CCCTAACCAGCTGCCA-1	14954	2957	2.16664	3	0	Macrophage	0	0.0147993	0.534933	Macrophage	-0.100427	0.141903	control_uninfect	unexposed
control.rds_CCCTAACTCATGCCCT-1	12391	3224	3.65588	3	0	Macrophage	0	-0.190584	-0.140453	Macrophage	0.175883	0.247158	control_uninfect	unexposed
control.rds_CCCTAACTCCACGTAA-1	16852	3391	3.35272	3	0	Macrophage	0	-0.17917	-0.0669442	Macrophage	0.171108	0.264926	control_uninfect	unexposed
control.rds_CCCTAACTCCATACTT-1	15976	3760	1.61492	3	0	Macrophage	0	-0.0576693	0.501432	Macrophage	-0.0834394	0.177572	control_uninfect	unexposed
control.rds_CCCTAACTCCATGCAA-1	16441	3290	2.81613	3	0	Macrophage	0	-0.0787445	0.134494	Macrophage	0.168583	0.24162	control_uninfect	unexposed
control.rds_CCCTAACTCGAATGCT-1	20095	3976	4.7375	3	0	Macrophage	0	0.0587736	0.371185	Macrophage	0.0302244	0.0401217	control_uninfect	unexposed
control.rds_CCCTAACTCGCCTTGT-1	13866	3140	0.908698	3	0	Macrophage	0	-0.0560906	0.567445	Macrophage	-0.0425529	0.180706	control_uninfect	unexposed
control.rds_CCCTAACTCTGATTCT-1	11553	2892	3.96434	3	0	Macrophage	0	-0.0770024	0.233685	Macrophage	0.0968444	0.133795	control_uninfect	unexposed
control.rds_CCCTCAAAGATACGAT-1	22263	4124	2.79387	3	0	Macrophage	0	-0.156158	0.251832	Macrophage	0.259535	0.201163	control_uninfect	unexposed
control.rds_CCCTCAAAGGCGTCCT-1	14077	3003	1.44917	3	0	Macrophage	0	-0.0290558	0.221531	Macrophage	0.170385	0.220837	control_uninfect	unexposed
control.rds_CCCTCAAGTAATGATG-1	11033	3091	2.42908	3	0	Macrophage	0	-0.0332704	0.287128	Macrophage	-0.0563593	0.177339	control_uninfect	unexposed
control.rds_CCCTCAAGTACCATAC-1	18186	3953	3.94259	3	0	Macrophage	0	-0.105316	0.247764	Macrophage	0.107277	-0.00515302	control_uninfect	unexposed
control.rds_CCCTCAATCAGAGTGG-1	11463	2788	2.32923	3	0	Macrophage	0	-0.223076	0.311186	Macrophage	0.215406	0.237227	control_uninfect	unexposed
control.rds_CCCTCAATCGCTACGG-1	19351	3986	2.74404	3	0	Macrophage	0	-0.117944	0.173942	Macrophage	-0.102995	0.0937098	control_uninfect	unexposed
control.rds_CCCTCTCAGCCGATAG-1	24860	4097	2.05149	3	0	Macrophage	0	-0.102467	0.492348	Macrophage	0.0656355	0.109527	control_uninfect	unexposed
control.rds_CCCTCTCAGGGTACGT-1	15194	3151	2.18507	3	0	Macrophage	0	-0.0938854	0.198881	Macrophage	0.34749	0.378572	control_uninfect	unexposed
control.rds_CCCTCTCCAATGTTGC-1	12407	3067	2.52277	3	0	Macrophage	0	-0.16003	0.127382	Macrophage	0.0630395	0.0959452	control_uninfect	unexposed
control.rds_CCCTCTCGTATGCTAC-1	25896	4234	1.85743	3	0	Macrophage	0	-0.106626	0.470144	Macrophage	0.135018	0.246838	control_uninfect	unexposed
control.rds_CCCTGATAGACTCCGC-1	11468	3179	2.57238	3	0	Macrophage	0	-0.247698	-0.17917	Macrophage	-0.0790293	0.192469	control_uninfect	unexposed
control.rds_CCCTGATCAAGAGTGC-1	12805	3313	4.06091	3	0	Macrophage	0	-0.174426	0.0827037	Macrophage	-0.10816	0.00032073	control_uninfect	unexposed
control.rds_CCCTGATCACGTGAGA-1	13078	3167	3.7544	3	0	Macrophage	0	-0.118449	0.136374	Macrophage	0.140234	0.385359	control_uninfect	unexposed
control.rds_CCCTGATTCATGCTAG-1	21431	3726	1.90845	3	0	Macrophage	0	0.0321668	0.730083	Macrophage	0.0747812	0.126349	control_uninfect	unexposed
control.rds_CCCTGATTCGCAGAGA-1	8507	2745	3.11508	3	0	Macrophage	0	-0.046005	0.111844	Macrophage	0.132844	0.0841373	control_uninfect	unexposed
control.rds_CCCTGATTCGTCCTCA-1	21267	3804	1.51408	3	0	Macrophage	0	-0.0680365	0.0512899	Macrophage	0.132556	0.264374	control_uninfect	unexposed
control.rds_CCCTTAGCAGGTATGG-1	15636	3288	2.49424	3	0	Macrophage	0	-0.184277	0.647936	Macrophage	-0.0865225	0.161972	control_uninfect	unexposed
control.rds_CCCTTAGGTCTTCAAG-1	15193	3331	2.2642	3	0	Macrophage	0	-0.144276	0.40059	Macrophage	0.042124	0.183918	control_uninfect	unexposed
control.rds_CCCTTAGTCCTTCTGG-1	13497	3266	2.99326	3	0	Macrophage	0	-0.203749	0.0958211	Macrophage	-0.173191	0.109345	control_uninfect	unexposed
control.rds_CCCTTAGTCGAGATAA-1	17605	3447	2.39137	3	0	Macrophage	0	-0.107474	-0.0161869	Macrophage	0.253289	0.353747	control_uninfect	unexposed
control.rds_CCCTTAGTCTCTAAGG-1	16692	3448	3.88809	3	0	Macrophage	0	-0.150151	0.155993	Macrophage	-0.000472309	0.308338	control_uninfect	unexposed
control.rds_CCCTTAGTCTTCTGGC-1	17064	3854	4.23113	3	0	Macrophage	0	-0.14273	0.374892	Macrophage	-0.0412852	0.268667	control_uninfect	unexposed
control.rds_CCGAACGAGGAGAGGC-1	14219	3278	3.4039	3	0	Macrophage	0	-0.168536	0.307179	Macrophage	-0.17261	0.17992	control_uninfect	unexposed
control.rds_CCGAACGCACGTCTCT-1	15328	3707	3.50339	3	0	Macrophage	0	-0.179347	-0.0822239	Macrophage	0.176942	0.16671	control_uninfect	unexposed
control.rds_CCGAACGCATCCAATG-1	24594	4464	1.9151	3	0	Macrophage	0	-0.245688	0.186385	Macrophage	0.128671	0.0650951	control_uninfect	unexposed
control.rds_CCGAACGTCCACGTAA-1	16192	3082	1.66749	3	0	Macrophage	0	-0.15117	0.429768	Macrophage	0.0782573	0.247433	control_uninfect	unexposed
control.rds_CCGAACGTCTACGCGG-1	10029	2660	1.71503	3	0	Macrophage	0	-0.276367	0.0274295	Macrophage	-0.133091	0.202089	control_uninfect	unexposed
control.rds_CCGAACGTCTGCGATA-1	15692	3347	2.35789	3	0	Macrophage	0	-0.118831	0.339863	Macrophage	0.0416532	0.171428	control_uninfect	unexposed
control.rds_CCGATCTAGCGGCTCT-1	22615	3915	1.80411	3	0	Macrophage	0	-0.183561	0.224553	Macrophage	0.13324	0.300487	control_uninfect	unexposed
control.rds_CCGATCTAGCTAGATA-1	12938	3332	2.23373	3	0	Macrophage	0	-0.110544	0.189451	Macrophage	0.21397	0.116749	control_uninfect	unexposed
control.rds_CCGATCTAGGCACTAG-1	14819	3519	2.44956	3	0	Macrophage	0	-0.0565701	-0.0340795	Macrophage	-0.0263891	0.385696	control_uninfect	unexposed
control.rds_CCGATGGAGATAACGT-1	16487	3298	2.91138	3	0	Macrophage	0	-0.166682	0.208012	Macrophage	0.350983	0.183511	control_uninfect	unexposed
control.rds_CCGATGGGTATGAAGT-1	17288	3574	1.85678	3	0	Macrophage	0	0.131222	0.532606	Macrophage	-0.0362296	0.110677	control_uninfect	unexposed
control.rds_CCGATGGTCTATGTGG-1	29108	4755	4.54514	3	0	Macrophage	0	-0.105655	-0.245437	Macrophage	0.0562774	0.191594	control_uninfect	unexposed
control.rds_CCGCAAGAGAATCCCT-1	11564	3241	2.42996	3	0	Macrophage	0	-0.0560037	0.0355309	Macrophage	0.126521	0.110989	control_uninfect	unexposed
control.rds_CCGCAAGAGACCAAGC-1	16998	3675	2.1179	3	0	Macrophage	0	-0.171614	0.257331	Macrophage	-0.0312121	0.286479	control_uninfect	unexposed
control.rds_CCGCAAGAGGTCACTT-1	15760	3037	3.11548	3	0	Macrophage	0	-0.10007	0.109358	Macrophage	0.135896	0.128674	control_uninfect	unexposed
control.rds_CCGCAAGGTGTATTCG-1	15533	3773	2.42065	3	0	Macrophage	0	0.0219037	0.12834	Macrophage	-0.148203	0.0456234	control_uninfect	unexposed
control.rds_CCGCAAGGTTATCCAG-1	14180	3359	2.2567	3	0	Macrophage	0	-0.181957	0.111834	Macrophage	-0.0319959	0.225651	control_uninfect	unexposed
control.rds_CCGCAAGTCAGTCTTT-1	16815	3687	2.93785	3	0	Macrophage	0	-0.177306	-0.164093	Macrophage	-0.186104	0.0631694	control_uninfect	unexposed
control.rds_CCGGACAAGGGCATGT-1	13984	3266	3.36098	3	0	Macrophage	0	-0.137053	0.426958	Macrophage	-0.072868	0.20878	control_uninfect	unexposed
control.rds_CCGGACACACATACTG-1	18756	3697	1.90339	3	0	Macrophage	0	-0.182855	0.38989	Macrophage	0.140563	0.261282	control_uninfect	unexposed
control.rds_CCGGACACACCCTGAG-1	12570	3023	3.89021	3	0	Macrophage	0	-0.233943	-0.199694	Macrophage	0.179151	0.118344	control_uninfect	unexposed
control.rds_CCGGACAGTACAGAGC-1	13636	3035	2.16339	3	0	Macrophage	0	-0.0527445	0.677454	Macrophage	0.0176187	0.181191	control_uninfect	unexposed
control.rds_CCGGACAGTGCAGGAT-1	23193	4025	2.12133	3	0	Macrophage	0	-0.10824	0.268437	Macrophage	-0.0105422	0.021026	control_uninfect	unexposed
control.rds_CCGGACATCCGCCTAT-1	14897	3429	7.39746	3	0	Macrophage	0	-0.130861	0.190354	Macrophage	0.111895	0.225129	control_uninfect	unexposed
control.rds_CCGGGTAAGTCCTGCG-1	13683	3262	1.4909	3	0	Macrophage	0	-0.0761903	0.105673	Macrophage	0.0563076	0.183933	control_uninfect	unexposed
control.rds_CCGGGTAAGTGATAAC-1	11395	2859	2.05353	3	0	Macrophage	0	-0.172606	0.296694	Macrophage	0.264381	0.0923513	control_uninfect	unexposed
control.rds_CCGGGTACAGGATTCT-1	16604	3517	2.25247	3	0	Macrophage	0	-0.0399234	0.245061	Macrophage	0.00359436	0.278146	control_uninfect	unexposed
control.rds_CCGGGTAGTAGGCAAC-1	23950	4355	2.10021	3	0	Macrophage	0	0.0516339	-0.0384691	Macrophage	-0.0421333	0.133161	control_uninfect	unexposed
control.rds_CCGGTAGAGCTGACCC-1	16893	3706	2.25537	3	0	Macrophage	0	-0.206049	0.302826	Macrophage	-0.0432462	0.101651	control_uninfect	unexposed
control.rds_CCGGTAGAGGACAAGA-1	29597	4715	2.56783	3	0	Macrophage	0	-0.0157251	0.468818	Macrophage	0.145336	0.0705185	control_uninfect	unexposed
control.rds_CCGGTAGCAAACGTGG-1	15476	3445	1.69941	3	0	Macrophage	0	-0.115877	0.629864	Macrophage	-0.181025	0.126871	control_uninfect	unexposed
control.rds_CCGGTAGCAGAAGCTG-1	17890	3432	2.1185	3	0	Macrophage	0	-0.00494746	0.355826	Macrophage	-0.0585615	0.0802367	control_uninfect	unexposed
control.rds_CCGGTAGCAGAGTTGG-1	11656	3043	3.17433	3	0	Macrophage	0	-0.18099	0.444035	Macrophage	0.0297473	0.0835358	control_uninfect	unexposed
control.rds_CCGGTAGGTGAGTTTC-1	16847	3370	1.4602	3	0	Macrophage	0	-0.138956	0.108725	Macrophage	0.0181514	0.238336	control_uninfect	unexposed
control.rds_CCGGTAGTCATACGAC-1	20026	3865	3.16089	3	0	Macrophage	0	-0.0475359	0.348929	Macrophage	0.0531135	0.167735	control_uninfect	unexposed
control.rds_CCGGTGAAGATGCCGA-1	8575	2692	3.67347	3	0	Macrophage	0	-0.00399121	0.179691	Macrophage	0.31853	0.134292	control_uninfect	unexposed
control.rds_CCGGTGAAGCACTCAT-1	18068	3425	2.21386	3	0	Macrophage	0	-0.0829604	0.338185	Macrophage	0.0881189	0.00147182	control_uninfect	unexposed
control.rds_CCGGTGAAGTTGGACG-1	23092	3975	2.42941	3	0	Macrophage	0	0.0621456	0.0230471	Macrophage	0.154195	0.30518	control_uninfect	unexposed
control.rds_CCGGTGATCAAGAATG-1	15053	3664	3.0293	3	0	Macrophage	0	-0.12048	0.197943	Macrophage	-0.172927	0.190798	control_uninfect	unexposed
control.rds_CCGGTGATCGCCGATG-1	17464	3819	2.95465	3	0	Macrophage	0	-0.0526908	0.0868651	Macrophage	0.0399547	0.211154	control_uninfect	unexposed
control.rds_CCGGTGATCTGTCCGT-1	25208	4099	3.2093	3	0	Macrophage	0	-0.115631	0.0566474	Macrophage	-0.118571	0.129301	control_uninfect	unexposed
control.rds_CCGTAGGGTGACGTCC-1	9867	2850	2.59451	3	0	Macrophage	0	0.0190094	0.733958	Macrophage	0.123079	0.206305	control_uninfect	unexposed
control.rds_CCGTGAGCAATCTGCA-1	17450	3724	3.47278	3	0	Macrophage	0	-0.117787	0.392673	Macrophage	-0.131967	0.183428	control_uninfect	unexposed
control.rds_CCGTGAGCACACGCCA-1	8384	2728	2.8626	3	0	Macrophage	0	-0.0930785	0.11797	Macrophage	-0.090743	0.130282	control_uninfect	unexposed
control.rds_CCGTGAGGTTCGGTTA-1	10560	2752	1.89394	3	0	Macrophage	0	0.262507	0.193417	Macrophage	0.0995925	0.242579	control_uninfect	unexposed
control.rds_CCGTTCAAGACCAGCA-1	11749	2955	3.1492	3	0	Macrophage	0	-0.0349829	0.282869	Macrophage	0.0610916	0.181791	control_uninfect	unexposed
control.rds_CCGTTCAAGCATCAGG-1	16587	3516	1.71218	3	0	Macrophage	0	-0.0867881	0.486182	Macrophage	-0.191331	0.131232	control_uninfect	unexposed
control.rds_CCGTTCACAACCGCCA-1	21086	4071	2.30485	3	0	Macrophage	0	-0.193245	0.158888	Macrophage	-0.122046	0.198629	control_uninfect	unexposed
control.rds_CCGTTCACAGCTGTAT-1	19652	4190	4.54407	3	0	Macrophage	0	-0.060069	0.344714	Macrophage	0.106296	0.0795959	control_uninfect	unexposed
control.rds_CCGTTCACAGGCACTC-1	13347	3193	2.21023	3	0	Macrophage	0	0.177486	0.338468	Macrophage	0.0909094	0.241428	control_uninfect	unexposed
control.rds_CCGTTCACAGTTTGGT-1	14740	3503	2.15061	3	0	Macrophage	0	-0.0214577	0.615449	Macrophage	0.0332326	0.0936784	control_uninfect	unexposed
control.rds_CCGTTCACATGCGGTC-1	13869	3256	4.88139	3	0	Macrophage	0	-0.0992506	0.369335	Macrophage	0.246252	0.117508	control_uninfect	unexposed
control.rds_CCGTTCATCATTGCGA-1	16013	3544	1.95466	3	0	Macrophage	0	-0.0429549	0.298378	Macrophage	0.00346491	0.355736	control_uninfect	unexposed
control.rds_CCGTTCATCCCTGGTT-1	16407	3485	1.90772	3	0	Macrophage	0	-0.119784	-0.0760249	Macrophage	0.0236004	0.158468	control_uninfect	unexposed
control.rds_CCTAACCGTACAGTCT-1	13873	3343	2.11922	3	0	Macrophage	0	0.0350672	0.484427	Macrophage	0.360635	0.0884906	control_uninfect	unexposed
control.rds_CCTAACCGTTTACTTC-1	16479	3712	3.61672	3	0	Macrophage	0	-0.187542	0.268365	Macrophage	-0.130315	0.101197	control_uninfect	unexposed
control.rds_CCTAACCTCGACATTG-1	28903	4473	2.40805	3	0	Macrophage	0	-0.11436	0.629681	Macrophage	0.0793262	0.276802	control_uninfect	unexposed
control.rds_CCTAAGAAGTGAGGTC-1	20739	3590	2.32412	3	0	Macrophage	0	0.204109	0.248504	Macrophage	0.0838227	0.209841	control_uninfect	unexposed
control.rds_CCTAAGACAACGGCTC-1	15912	3631	2.16817	3	0	Macrophage	0	-0.158744	0.0472198	Macrophage	-0.0554666	0.359517	control_uninfect	unexposed
control.rds_CCTAAGACATCACAGT-1	11213	3288	2.46143	3	0	Macrophage	0	-0.067356	0.621912	Macrophage	-0.166999	0.0837225	control_uninfect	unexposed
control.rds_CCTAAGACATCGGAGA-1	21148	4075	3.45186	3	0	Macrophage	0	-0.190066	0.0841809	Macrophage	-0.226782	0.0958487	control_uninfect	unexposed
control.rds_CCTAAGAGTGGTTTAC-1	15390	3563	3.26836	3	0	Macrophage	0	-0.0563803	0.253364	Macrophage	0.0806299	0.175942	control_uninfect	unexposed
control.rds_CCTAAGAGTTGCATCA-1	13724	3249	1.9455	3	0	Macrophage	0	-0.201169	0.783496	Macrophage	0.0237821	0.151052	control_uninfect	unexposed
control.rds_CCTAAGATCTGTGCGG-1	14556	3415	3.38005	3	0	Macrophage	0	-0.0778124	0.0367234	Macrophage	0.0776885	0.148562	control_uninfect	unexposed
control.rds_CCTACGTAGATTGACA-1	12969	3155	2.77585	3	0	Macrophage	0	-0.136301	0.714366	Macrophage	-0.17835	0.130511	control_uninfect	unexposed
control.rds_CCTACGTAGGATAATC-1	15502	3425	2.0707	3	0	Macrophage	0	-0.0712678	0.061659	Macrophage	-0.0805729	0.0954813	control_uninfect	unexposed
control.rds_CCTACGTCAAATCCCA-1	20739	3801	2.24697	3	0	Macrophage	0	-0.216706	0.296925	Macrophage	0.106707	0.0335021	control_uninfect	unexposed
control.rds_CCTATCGAGAGCATCG-1	10796	2612	2.07484	3	0	Macrophage	0	-0.0937749	0.249152	Macrophage	0.254421	0.0652486	control_uninfect	unexposed
control.rds_CCTATCGAGAGCTTTC-1	14565	2936	2.48541	3	0	Macrophage	0	0.199498	0.200061	Macrophage	-0.08227	0.0979604	control_uninfect	unexposed
control.rds_CCTATCGCATGATAGA-1	22853	4189	4.37142	3	0	Macrophage	0	-0.189705	-0.321118	Macrophage	-0.0373737	0.191967	control_uninfect	unexposed
control.rds_CCTATCGGTGACCGAA-1	12755	3326	2.08546	3	0	Macrophage	0	-0.139319	0.39184	Macrophage	0.150994	0.0831694	control_uninfect	unexposed
control.rds_CCTATCGTCAACGTGT-1	16079	3387	4.17315	3	0	Macrophage	0	-0.139034	-0.0169073	Macrophage	-0.114436	0.149076	control_uninfect	unexposed
control.rds_CCTATCGTCGCTACGG-1	15516	3353	1.57902	3	0	Macrophage	0	0.217712	0.33912	Macrophage	0.128054	0.179861	control_uninfect	unexposed
control.rds_CCTCAACAGAATTCAG-1	17172	3579	2.90007	3	0	Macrophage	0	-0.0752373	0.50645	Macrophage	0.279306	0.260611	control_uninfect	unexposed
control.rds_CCTCAACAGCGAGAAA-1	8317	2600	5.03787	3	0	Macrophage	0	-0.258357	0.628406	Macrophage	-0.131236	0.380476	control_uninfect	unexposed
control.rds_CCTCAACCAACCGACC-1	14408	3521	3.66463	3	0	Macrophage	0	-0.151613	0.209035	Macrophage	-0.00972878	0.0339707	control_uninfect	unexposed
control.rds_CCTCAACCACGCGTCA-1	16519	3474	1.73134	3	0	Macrophage	0	-0.208851	0.351965	Macrophage	0.216647	0.185565	control_uninfect	unexposed
control.rds_CCTCAACCACTTGTGA-1	15572	3563	2.04855	3	0	Macrophage	0	-0.254335	-0.315572	Macrophage	-0.0389408	0.085055	control_uninfect	unexposed
control.rds_CCTCAACGTTAGAAAC-1	25824	4038	2.00201	3	0	Macrophage	0	-0.109166	0.41077	Macrophage	0.0953968	0.26919	control_uninfect	unexposed
control.rds_CCTCAACTCGTCGATA-1	18365	3398	1.7969	3	0	Macrophage	0	-0.204781	0.163441	Macrophage	0.171481	0.439881	control_uninfect	unexposed
control.rds_CCTCACAAGAGTCACG-1	18218	3529	3.68866	3	0	Macrophage	0	-0.156018	0.209067	Macrophage	0.0978692	0.259459	control_uninfect	unexposed
control.rds_CCTCACAAGGGACTGT-1	12905	3584	3.20806	3	0	Macrophage	0	-0.139653	0.290745	Macrophage	0.02291	0.163681	control_uninfect	unexposed
control.rds_CCTCACAGTCACAGAG-1	15146	3460	4.99802	3	0	Macrophage	0	-0.191402	0.101871	Macrophage	-0.0247093	0.260047	control_uninfect	unexposed
control.rds_CCTCACATCTACCTTA-1	12496	3378	3.78521	3	0	Macrophage	0	0.103936	0.246644	Macrophage	-0.16735	0.209773	control_uninfect	unexposed
control.rds_CCTCACATCTCTCTAA-1	23751	4045	1.80203	3	0	Macrophage	0	-0.0230006	0.515949	Macrophage	0.12814	0.281018	control_uninfect	unexposed
control.rds_CCTCAGTAGGCCCACT-1	16205	3566	2.40666	3	0	Macrophage	0	0.065247	0.651201	Macrophage	-0.0135668	0.153762	control_uninfect	unexposed
control.rds_CCTCAGTGTCAGGTAG-1	11782	3285	0.704464	3	0	Macrophage	0	0.149366	0.0955124	Macrophage	0.134021	0.102581	control_uninfect	unexposed
control.rds_CCTCAGTGTCGCATCG-1	14524	3419	1.79703	3	0	Macrophage	0	-0.0854653	0.178145	Macrophage	-0.089774	0.124397	control_uninfect	unexposed
control.rds_CCTCAGTGTCGGTACC-1	16301	3472	2.14711	3	0	Macrophage	0	-0.0120041	0.204117	Macrophage	0.0472839	0.236641	control_uninfect	unexposed
control.rds_CCTCAGTTCGATTGAC-1	15619	3502	2.38812	3	0	Macrophage	0	-0.151998	0.595545	Macrophage	-0.0419261	0.223005	control_uninfect	unexposed
control.rds_CCTCAGTTCTCAACCC-1	12312	3039	2.44477	3	0	Macrophage	0	-0.200264	0.582938	Macrophage	-0.0812824	0.190197	control_uninfect	unexposed
control.rds_CCTCATGAGACATAAC-1	23382	4138	1.81764	3	0	Macrophage	0	-0.0917492	0.0601231	Macrophage	0.170936	0.226992	control_uninfect	unexposed
control.rds_CCTCATGCAACACAAA-1	32435	5093	2.7717	3	0	Macrophage	0	-0.148066	0.0859682	Macrophage	-0.0892108	0.143251	control_uninfect	unexposed
control.rds_CCTCATGCATGGCACC-1	17797	3481	1.81491	0	0	Macrophage	0	-0.122732	0.460577	Macrophage	-0.0302646	0.0720302	control_uninfect	unexposed
control.rds_CCTCATGGTTTACGAC-1	19376	3757	1.55347	3	0	Macrophage	0	-0.0290915	0.499243	Macrophage	-0.0105276	0.234747	control_uninfect	unexposed
control.rds_CCTCATGTCATTGAGC-1	14467	3292	2.84095	0	0	Macrophage	0	0.184162	0.407104	Macrophage	0.0259334	0.151221	control_uninfect	unexposed
control.rds_CCTCCAAAGATTGGGC-1	11770	2906	2.31946	3	0	Macrophage	0	-0.174566	0.285758	Macrophage	0.0253022	0.215966	control_uninfect	unexposed
control.rds_CCTCCAAGTCAACATC-1	12871	3270	2.31528	3	0	Macrophage	0	0.0380551	0.265643	Macrophage	0.0798305	0.396755	control_uninfect	unexposed
control.rds_CCTCCAAGTGCATACT-1	22554	4071	2.15039	3	0	Macrophage	0	-0.108646	0.393683	Macrophage	0.19193	0.0373378	control_uninfect	unexposed
control.rds_CCTCCAATCTTAGCTT-1	17501	3838	2.79413	3	0	Macrophage	0	-0.0938646	0.0441626	Macrophage	-0.0237317	0.0223332	control_uninfect	unexposed
control.rds_CCTCCTCAGATTCGCT-1	11511	2746	2.49327	3	0	Macrophage	0	-0.0167538	0.0517349	Macrophage	0.143901	0.347867	control_uninfect	unexposed
control.rds_CCTCCTCAGTTACGAA-1	21271	4237	2.32711	3	0	Macrophage	0	-0.0400106	0.356139	Macrophage	-0.0341274	0.128549	control_uninfect	unexposed
control.rds_CCTCCTCAGTTCCATG-1	21421	4085	2.71696	3	0	Macrophage	0	-0.12871	0.00815625	Macrophage	-0.0027212	0.191264	control_uninfect	unexposed
control.rds_CCTCCTCTCTTCCCAG-1	17923	3949	2.68928	3	0	Macrophage	0	-0.162761	0.296355	Macrophage	0.21132	0.141218	control_uninfect	unexposed
control.rds_CCTCTAGAGGCCTGCT-1	33449	5256	2.97767	3	0	Macrophage	0	-0.143412	0.366199	Macrophage	0.114037	0.272232	control_uninfect	unexposed
control.rds_CCTCTAGGTGCATGTT-1	8979	2920	3.76434	3	0	Macrophage	0	-0.239934	0.377733	Macrophage	-0.191681	0.0568323	control_uninfect	unexposed
control.rds_CCTCTCCAGGAACTAT-1	21528	4183	1.52824	3	0	Macrophage	0	-0.074884	-0.0781689	Macrophage	-0.00227414	0.083772	control_uninfect	unexposed
control.rds_CCTCTCCCAATCTAGC-1	22742	4035	1.87758	3	0	Macrophage	0	-0.193511	0.229295	Macrophage	0.0202917	0.186067	control_uninfect	unexposed
control.rds_CCTCTCCCATCACGGC-1	11417	2766	0.814575	3	0	Macrophage	0	-0.198493	-0.199316	Macrophage	-0.0980157	0.217401	control_uninfect	unexposed
control.rds_CCTCTCCTCCTAGCGG-1	8835	2767	3.12394	3	0	Macrophage	0	0.0327804	-0.0145709	Macrophage	0.228552	0.164631	control_uninfect	unexposed
control.rds_CCTCTCCTCTAGACCA-1	18183	3680	2.71132	3	0	Macrophage	0	-0.0480833	0.271897	Macrophage	0.203648	0.118415	control_uninfect	unexposed
control.rds_CCTCTCCTCTTAGCTT-1	14875	3513	2.05714	3	0	Macrophage	0	0.217721	0.109545	Macrophage	0.17452	0.110495	control_uninfect	unexposed
control.rds_CCTGCATCAAAGGGCT-1	21712	4282	2.84175	3	0	Macrophage	0	-0.058219	0.319388	Macrophage	0.156987	0.096561	control_uninfect	unexposed
control.rds_CCTGCATCACATATCG-1	14345	3468	2.73963	3	0	Macrophage	0	-0.0446625	0.0535004	Macrophage	0.0856246	0.0918048	control_uninfect	unexposed
control.rds_CCTGCATCAGTCGAGA-1	17588	3453	3.09302	3	0	Macrophage	0	-0.0902201	0.433195	Macrophage	-0.0179627	0.164198	control_uninfect	unexposed
control.rds_CCTGCATGTCGTCAGC-1	18436	3932	2.52766	3	0	Macrophage	0	0.187736	0.416662	Macrophage	0.0452688	0.184439	control_uninfect	unexposed
control.rds_CCTGCATTCAGTCACA-1	15763	3980	2.51221	3	0	Macrophage	0	0.170271	0.592699	Macrophage	-0.0264211	0.125656	control_uninfect	unexposed
control.rds_CCTGCATTCCGGTTCT-1	8416	2590	1.56844	3	0	Macrophage	0	-0.0510452	0.905849	Macrophage	0.187046	0.297363	control_uninfect	unexposed
control.rds_CCTGCATTCGAGAATA-1	10383	2949	1.87807	3	0	Macrophage	0	0.168987	0.228081	Macrophage	0.363022	0.301196	control_uninfect	unexposed
control.rds_CCTGCATTCTCATTGT-1	12233	3118	1.27524	3	0	Macrophage	0	-0.0295796	0.775131	Macrophage	0.113301	0.164402	control_uninfect	unexposed
control.rds_CCTGCATTCTGTAACG-1	21844	4191	3.69438	3	0	Macrophage	0	-0.0733033	0.6304	Macrophage	0.0922717	0.0845098	control_uninfect	unexposed
control.rds_CCTGTTGAGGATTTAG-1	13237	3205	3.17292	3	0	Macrophage	0	-0.210181	0.255749	Macrophage	0.080358	0.291343	control_uninfect	unexposed
control.rds_CCTGTTGAGTTCACTG-1	15258	3275	2.30699	3	0	Macrophage	0	-0.0362343	0.858827	Macrophage	0.216171	0.0238504	control_uninfect	unexposed
control.rds_CCTGTTGGTAGGTCAG-1	15246	2957	1.30526	3	0	Macrophage	0	-0.050425	0.547837	Macrophage	0.0862753	0.256121	control_uninfect	unexposed
control.rds_CCTGTTGGTGTAACGG-1	13276	2978	2.73426	3	0	Macrophage	0	0.0982769	0.561285	Macrophage	0.0283419	0.0864921	control_uninfect	unexposed
control.rds_CCTGTTGTCGGTAAGG-1	19321	3934	2.60856	3	0	Macrophage	0	-0.162085	0.348717	Macrophage	-0.0538232	0.169222	control_uninfect	unexposed
control.rds_CCTTCAGAGTCTAGCT-1	15629	3379	1.80434	3	0	Macrophage	0	0.0164541	0.663203	Macrophage	0.118446	0.207481	control_uninfect	unexposed
control.rds_CCTTCAGAGTGGTGGT-1	18563	3723	2.08479	3	0	Macrophage	0	-0.191869	0.00475741	Macrophage	-0.132583	0.133971	control_uninfect	unexposed
control.rds_CCTTCAGGTCAACCAT-1	13350	3528	1.61798	3	0	Macrophage	0	-0.255267	0.516615	Macrophage	0.123488	0.225905	control_uninfect	unexposed
control.rds_CCTTCAGGTGCTGTCG-1	21034	3969	3.06171	3	0	Macrophage	0	-0.202055	0.327481	Macrophage	-0.167233	0.232919	control_uninfect	unexposed
control.rds_CCTTCAGGTTATGACC-1	15399	3228	1.20138	3	0	Macrophage	0	-0.073253	0.372626	Macrophage	0.0709692	0.15803	control_uninfect	unexposed
control.rds_CCTTCAGGTTTAGAGA-1	11832	3238	3.11866	3	0	Macrophage	0	-0.199722	0.187144	Macrophage	-0.0693006	0.129512	control_uninfect	unexposed
control.rds_CCTTGTGGTTGTAGCT-1	11103	3002	2.74701	3	0	Macrophage	0	-0.0656737	0.235804	Macrophage	0.261427	0.267159	control_uninfect	unexposed
control.rds_CCTTTGGCAGAACTAA-1	10171	2962	2.97906	3	0	Macrophage	0	0.00378354	0.0207699	Macrophage	0.00453015	0.089136	control_uninfect	unexposed
control.rds_CCTTTGGGTGCTATTG-1	10971	3105	2.67979	3	0	Macrophage	0	-0.0851866	0.142237	Macrophage	-0.118315	0.0235525	control_uninfect	unexposed
control.rds_CCTTTGGTCAAGGACG-1	18324	3691	1.83912	3	0	Macrophage	0	-0.0128853	0.445422	Macrophage	-0.161816	0.0677522	control_uninfect	unexposed
control.rds_CGAAGGAAGCGCAATG-1	17675	3918	3.47949	3	0	Macrophage	0	-0.344323	0.343813	Macrophage	-0.166252	0.174839	control_uninfect	unexposed
control.rds_CGAAGGAAGCGCCTCA-1	16019	3523	1.28597	0	0	Macrophage	0	0.0545258	0.199027	Macrophage	-0.0593578	0.0240085	control_uninfect	unexposed
control.rds_CGAAGTTAGCACTGGA-1	15212	3105	2.53747	3	0	Macrophage	0	0.00663255	0.319805	Macrophage	-0.0447561	0.129235	control_uninfect	unexposed
control.rds_CGAAGTTAGTAATTGG-1	20926	4151	1.2138	3	0	Macrophage	0	-0.128075	0.183461	Macrophage	0.122062	0.155097	control_uninfect	unexposed
control.rds_CGAAGTTAGTGGATAT-1	29852	4455	2.73014	3	0	Macrophage	0	-0.124619	0.107641	Macrophage	0.0161938	0.340752	control_uninfect	unexposed
control.rds_CGAAGTTCACGAAAGC-1	11746	3163	2.16244	0	0	Macrophage	0	0.315868	0.245406	Macrophage	0.140664	0.123665	control_uninfect	unexposed
control.rds_CGAAGTTCAGCTATTG-1	22880	4314	3.29545	3	0	Macrophage	0	-0.175517	0.255299	Macrophage	-0.0602939	0.0983111	control_uninfect	unexposed
control.rds_CGAAGTTCAGTAGTTC-1	11683	3140	3.61209	3	0	Macrophage	0	-0.257558	0.163321	Macrophage	-0.0492705	0.0994079	control_uninfect	unexposed
control.rds_CGAAGTTGTAACATGA-1	10251	2937	2.92654	3	0	Macrophage	0	-0.0757121	0.776305	Macrophage	-0.0932358	0.193715	control_uninfect	unexposed
control.rds_CGAAGTTTCCTCACCA-1	20371	3827	2.911	3	0	Macrophage	0	-0.113563	0.424961	Macrophage	0.00502057	0.290871	control_uninfect	unexposed
control.rds_CGAATTGAGGCTCTAT-1	20707	3753	2.43396	3	0	Macrophage	0	-0.0951501	0.6249	Macrophage	0.00373245	0.0724556	control_uninfect	unexposed
control.rds_CGAATTGAGTTTCAGC-1	12981	3237	3.16617	3	0	Macrophage	0	-0.0743246	0.229342	Macrophage	-0.286981	0.246432	control_uninfect	unexposed
control.rds_CGAATTGCACGAGAAC-1	16793	3860	2.45936	3	0	Macrophage	0	-0.0321976	0.184732	Macrophage	0.0366978	0.0911044	control_uninfect	unexposed
control.rds_CGAATTGCAGAGGGTT-1	8716	2635	3.20101	3	0	Macrophage	0	-0.21467	-0.0998123	Macrophage	-0.0489364	0.198516	control_uninfect	unexposed
control.rds_CGAATTGGTATCGTAC-1	12384	3251	1.87339	3	0	Macrophage	0	-0.148336	0.640548	Macrophage	-0.0568667	0.0706486	control_uninfect	unexposed
control.rds_CGAATTGGTGAAGCTG-1	17317	3228	4.15776	3	0	Macrophage	0	0.0842492	0.189583	Macrophage	0.474077	0.543402	control_uninfect	unexposed
control.rds_CGACAGCAGCCTTTCC-1	12760	3373	2.16301	3	0	Macrophage	0	0.148983	1.06098	Macrophage	0.100891	0.111241	control_uninfect	unexposed
control.rds_CGACAGCAGCGTTGTT-1	25689	4265	2.37456	3	0	Macrophage	0	-0.155417	0.78351	Macrophage	-0.0809027	0.205814	control_uninfect	unexposed
control.rds_CGACAGCGTATAGGAT-1	16741	3503	4.24706	3	0	Macrophage	0	-0.0968767	0.737978	Macrophage	0.0872009	0.145215	control_uninfect	unexposed
control.rds_CGACAGCGTGCGTGCT-1	9225	2673	2.63415	3	0	Macrophage	0	-0.148783	0.104089	Macrophage	-0.154873	0.0790814	control_uninfect	unexposed
control.rds_CGACAGCTCAGACCGC-1	24614	4544	2.36857	3	0	Macrophage	0	-0.181358	0.744221	Macrophage	0.220134	0.172933	control_uninfect	unexposed
control.rds_CGAGAAGAGGTCTACT-1	26723	4519	3.23691	3	0	Macrophage	0	-0.11511	0.152286	Macrophage	0.0825087	0.168534	control_uninfect	unexposed
control.rds_CGAGAAGCACACGCCA-1	19826	3902	1.25593	3	0	Macrophage	0	-0.20011	0.535136	Macrophage	0.116002	0.151147	control_uninfect	unexposed
control.rds_CGAGAAGCACAGACGA-1	29582	4202	2.14996	3	0	Macrophage	0	-0.170119	0.17225	Macrophage	0.0203071	0.172102	control_uninfect	unexposed
control.rds_CGAGAAGCACTACGGC-1	12770	2942	4.26782	3	0	Macrophage	0	-0.102866	0.126051	Macrophage	-0.13794	0.211518	control_uninfect	unexposed
control.rds_CGAGAAGCATCGATGT-1	9724	2667	2.0979	3	0	Macrophage	0	-0.192319	0.526769	Macrophage	-0.0304193	0.265954	control_uninfect	unexposed
control.rds_CGAGAAGGTCAGGTGA-1	15634	3116	1.53512	3	0	Macrophage	0	0.0154261	0.268559	Macrophage	0.108997	0.356081	control_uninfect	unexposed
control.rds_CGAGAAGGTCCCTGAG-1	19134	3673	0.794397	3	0	Macrophage	0	-0.141309	0.448518	Macrophage	0.0931141	0.204985	control_uninfect	unexposed
control.rds_CGAGAAGTCATGAAAG-1	10445	2703	2.82432	3	0	Macrophage	0	-0.138062	-0.0575488	Macrophage	-0.0596506	0.0607124	control_uninfect	unexposed
control.rds_CGAGAAGTCTTCGGAA-1	19848	3540	4.31278	3	0	Macrophage	0	-0.222687	0.295456	Macrophage	0.138946	0.281084	control_uninfect	unexposed
control.rds_CGAGGAAAGTGCTCAT-1	12376	3191	1.10698	3	0	Macrophage	0	-0.109923	0.485766	Macrophage	0.182465	0.206749	control_uninfect	unexposed
control.rds_CGAGGAACACCCAATA-1	18830	3908	2.54381	3	0	Macrophage	0	-0.0163605	0.209858	Macrophage	0.0736793	0.306652	control_uninfect	unexposed
control.rds_CGAGGCTAGTAGGCCA-1	17163	3629	2.27816	3	0	Macrophage	0	-0.115063	0.460272	Macrophage	-0.0360557	0.12117	control_uninfect	unexposed
control.rds_CGAGGCTTCAAATAGG-1	24206	3793	2.16888	3	0	Macrophage	0	-0.0788995	0.257045	Macrophage	0.104251	0.151319	control_uninfect	unexposed
control.rds_CGAGGCTTCGCCAACG-1	17257	3433	1.97601	3	0	Macrophage	0	-0.153236	0.0696386	Macrophage	-0.0621005	0.171762	control_uninfect	unexposed
control.rds_CGAGGCTTCGCCATAA-1	8567	2532	2.05439	3	0	Macrophage	0	-0.172416	0.420422	Macrophage	0.0584062	0.138846	control_uninfect	unexposed
control.rds_CGAGTGCAGAGACAAG-1	14354	2995	3.70628	3	0	Macrophage	0	-0.220379	0.232635	Macrophage	0.101811	0.288892	control_uninfect	unexposed
control.rds_CGAGTGCAGAGGGTAA-1	17824	3287	1.43066	3	0	Macrophage	0	-0.118725	0.17774	Macrophage	0.0116205	0.188949	control_uninfect	unexposed
control.rds_CGAGTGCAGTGTCATC-1	13770	2812	3.75454	3	0	Macrophage	0	-0.0402809	-0.0850241	Macrophage	-0.00433194	0.174208	control_uninfect	unexposed
control.rds_CGAGTGCTCCTTCTTC-1	15558	3356	2.43605	3	0	Macrophage	0	-0.19474	-0.242517	Macrophage	-0.121705	0.263076	control_uninfect	unexposed
control.rds_CGAGTTACAATAGAGT-1	17197	3568	1.99453	3	0	Macrophage	0	-0.00184947	0.345302	Macrophage	-0.0671854	0.00032681	control_uninfect	unexposed
control.rds_CGAGTTACACAACCGC-1	20406	3744	2.44536	3	0	Macrophage	0	-0.0873082	0.0122884	Macrophage	0.0641121	0.21475	control_uninfect	unexposed
control.rds_CGAGTTACACAATGCT-1	11839	2881	1.87516	3	0	Macrophage	0	-0.171186	0.224894	Macrophage	0.0408104	0.193169	control_uninfect	unexposed
control.rds_CGAGTTACACCCGTAG-1	12095	3054	2.74494	3	0	Macrophage	0	-0.230172	0.101729	Macrophage	0.136908	0.133109	control_uninfect	unexposed
control.rds_CGAGTTAGTTACAGCT-1	15125	3451	2.65785	3	0	Macrophage	0	-0.0018294	0.340676	Macrophage	-0.0975725	0.154581	control_uninfect	unexposed
control.rds_CGAGTTAGTTTCGACA-1	14033	3101	3.71268	3	0	Macrophage	0	-0.251209	0.404214	Macrophage	0.447628	0.328001	control_uninfect	unexposed
control.rds_CGAGTTATCAAACGAA-1	18418	3099	2.33467	3	0	Macrophage	0	-0.163039	0.0737619	Macrophage	0.175065	0.471206	control_uninfect	unexposed
control.rds_CGATCGGAGAATTTGG-1	11972	3078	3.81724	3	0	Macrophage	0	-0.245747	0.760227	Macrophage	0.120872	0.0295283	control_uninfect	unexposed
control.rds_CGATCGGAGCCAAGTG-1	17598	3501	2.56279	3	0	Macrophage	0	-0.0641334	0.782893	Macrophage	0.151772	0.23763	control_uninfect	unexposed
control.rds_CGATCGGAGCGGATCA-1	11919	3075	1.9213	3	0	Macrophage	0	-0.0674867	0.610395	Macrophage	0.0932846	0.183486	control_uninfect	unexposed
control.rds_CGATCGGAGTCCCGGT-1	13548	2960	3.0189	3	0	Macrophage	0	-0.167326	0.421943	Macrophage	-0.0389034	0.200158	control_uninfect	unexposed
control.rds_CGATCGGGTTGCATCA-1	12357	3083	1.8532	3	0	Macrophage	0	-0.0649807	-0.143354	Macrophage	0.0505037	0.181136	control_uninfect	unexposed
control.rds_CGATCGGTCCCTGTTG-1	16778	3807	4.00524	3	0	Macrophage	0	-0.235585	0.345812	Macrophage	0.0708542	0.0805195	control_uninfect	unexposed
control.rds_CGATCGGTCTCACGAA-1	8999	2606	2.32248	3	0	Macrophage	0	-0.227329	0.144251	Macrophage	0.245808	0.151586	control_uninfect	unexposed
control.rds_CGATGCGAGCGATTCT-1	10990	2888	2.77525	3	0	Macrophage	0	-0.260079	-0.0387391	Macrophage	-0.247923	0.120538	control_uninfect	unexposed
control.rds_CGATGCGAGTAAGAGG-1	26022	4235	1.36423	1	0	Macrophage	0	-0.0460638	0.622366	Macrophage	0.187159	0.162828	control_uninfect	unexposed
control.rds_CGATGCGCAACACGTT-1	18721	3856	3.71241	3	0	Macrophage	0	-0.0857841	0.722614	Macrophage	0.0676406	0.098382	control_uninfect	unexposed
control.rds_CGATGCGCACTGTCCT-1	16308	3706	3.22541	3	0	Macrophage	0	0.0489098	0.111044	Macrophage	0.183646	0.238419	control_uninfect	unexposed
control.rds_CGATGCGGTGTCGCTG-1	13715	3039	3.89355	3	0	Macrophage	0	-0.178779	-0.0553812	Macrophage	-0.185964	0.071895	control_uninfect	unexposed
control.rds_CGATGCGGTTCAATCG-1	10312	2786	2.49224	3	0	Macrophage	0	-0.205141	0.0145507	Macrophage	-0.0120378	0.149459	control_uninfect	unexposed
control.rds_CGATGGCAGATAGCTA-1	17199	3590	3.0118	1	0	Macrophage	0	-0.108626	0.112085	Macrophage	-0.128428	0.135587	control_uninfect	unexposed
control.rds_CGATGGCCATTGACCA-1	19505	3855	1.40989	3	0	Macrophage	0	-0.233046	-0.156575	Macrophage	0.00513665	0.102933	control_uninfect	unexposed
control.rds_CGATGGCGTACTCAAC-1	11758	3351	2.38986	3	0	Macrophage	0	-0.15999	-0.126849	Macrophage	-0.207817	0.046762	control_uninfect	unexposed
control.rds_CGATGGCGTTGTACGT-1	18086	3533	2.02919	3	0	Macrophage	0	-0.0937831	0.413493	Macrophage	0.150451	0.273929	control_uninfect	unexposed
control.rds_CGATGGCTCACCCTCA-1	47193	5718	3.36279	3	0	Macrophage	0	-0.152761	0.262247	Macrophage	0.178759	0.147812	control_uninfect	unexposed
control.rds_CGATGGCTCGTACACA-1	14225	2971	3.22671	3	0	Macrophage	0	-0.0781741	0.133987	Macrophage	0.0644938	0.272745	control_uninfect	unexposed
control.rds_CGCAGGTCAGTCACGC-1	13439	2914	2.06117	3	0	Macrophage	0	-0.0587965	0.181513	Macrophage	0.0465425	0.0768138	control_uninfect	unexposed
control.rds_CGCAGGTGTATACCTG-1	9625	2793	2.35844	3	0	Macrophage	0	-0.272797	0.088495	Macrophage	-0.204181	0.374261	control_uninfect	unexposed
control.rds_CGCAGGTGTGCAGATG-1	13462	3262	1.54509	3	0	Macrophage	0	-0.184184	0.174013	Macrophage	0.0949513	0.142021	control_uninfect	unexposed
control.rds_CGCAGGTTCACACCGG-1	13460	3156	1.93908	3	0	Macrophage	0	-0.219176	0.395489	Macrophage	-0.00771306	0.249967	control_uninfect	unexposed
control.rds_CGCAGGTTCAGATGCT-1	11551	3103	2.57986	3	0	Macrophage	0	-0.0825218	0.233428	Macrophage	-0.132234	0.14151	control_uninfect	unexposed
control.rds_CGCAGGTTCTTCCAGC-1	15952	3806	2.7332	3	0	Macrophage	0	-0.0144906	-0.120656	Macrophage	0.104176	0.114017	control_uninfect	unexposed
control.rds_CGCATAAAGCTAGCCC-1	18267	3551	1.72442	3	0	Macrophage	0	-0.0155369	0.145356	Macrophage	0.293397	0.0893945	control_uninfect	unexposed
control.rds_CGCATAAAGTTTGCTG-1	14277	3541	2.40947	3	0	Macrophage	0	-0.17017	-0.0100417	Macrophage	-0.161205	0.155996	control_uninfect	unexposed
control.rds_CGCATAACAATGACCT-1	10594	2874	3.53974	3	0	Macrophage	0	-0.266398	0.407746	Macrophage	0.00409442	0.195686	control_uninfect	unexposed
control.rds_CGCATAACACTGTGAT-1	10745	2843	3.3597	3	0	Macrophage	0	-0.161347	0.480776	Macrophage	0.111917	0.141346	control_uninfect	unexposed
control.rds_CGCATAACATCTCAAG-1	18282	3544	2.37939	3	0	Macrophage	0	0.00544651	0.303901	Macrophage	-0.0338305	0.171057	control_uninfect	unexposed
control.rds_CGCATAAGTTGTCCCT-1	14575	3414	2.97084	3	0	Macrophage	0	-0.156813	0.634042	Macrophage	0.0175082	0.124582	control_uninfect	unexposed
control.rds_CGCATGGAGATTGTGA-1	17017	3254	1.998	3	0	Macrophage	0	-0.08979	0.33333	Macrophage	0.13268	0.238045	control_uninfect	unexposed
control.rds_CGCATGGCAAATGGCG-1	18563	3644	2.44573	3	0	Macrophage	0	0.0869343	0.189669	Macrophage	0.101895	0.276411	control_uninfect	unexposed
control.rds_CGCATGGCAATGAAAC-1	31701	4532	2.6403	1	0	Macrophage	0	-0.0365313	0.577158	Macrophage	0.189551	0.0797791	control_uninfect	unexposed
control.rds_CGCATGGCAGAGTTCT-1	10886	2863	3.9041	3	0	Macrophage	0	-0.123333	-0.0965152	Macrophage	-0.169301	0.106737	control_uninfect	unexposed
control.rds_CGCATGGTCAGATGCT-1	36175	5135	2.14513	3	0	Macrophage	0	-0.125388	0.441528	Macrophage	-0.0386149	0.19445	control_uninfect	unexposed
control.rds_CGCATGGTCCTCACCA-1	11120	3098	2.14928	3	0	Macrophage	0	-0.161653	0.18723	Macrophage	-0.0446911	0.224791	control_uninfect	unexposed
control.rds_CGCCAGAAGAGGTATT-1	12802	3276	2.17935	3	0	Macrophage	0	-0.231205	0.870402	Macrophage	-0.0319455	0.099531	control_uninfect	unexposed
control.rds_CGCCAGAGTCACTTAG-1	20867	3807	2.42488	3	0	Macrophage	0	-0.124733	0.403022	Macrophage	0.051132	0.194409	control_uninfect	unexposed
control.rds_CGCCAGAGTGTGAATA-1	13524	3457	4.16297	3	0	Macrophage	0	0.130492	-0.0596161	Macrophage	-0.0464043	0.0522526	control_uninfect	unexposed
control.rds_CGCCATTAGCATGATA-1	18813	3703	2.578	3	0	Macrophage	0	-0.184541	0.417826	Macrophage	0.0566923	0.217655	control_uninfect	unexposed
control.rds_CGCCATTAGGCATCAG-1	18337	3760	2.78672	3	0	Macrophage	0	-0.0713863	0.417736	Macrophage	0.0468595	0.254161	control_uninfect	unexposed
control.rds_CGCCATTCAGTAACGG-1	20734	4134	2.14141	3	0	Macrophage	0	-0.0921644	-0.0102591	Macrophage	-0.0524673	0.252127	control_uninfect	unexposed
control.rds_CGCCATTTCAGCGGAA-1	15452	3773	2.49806	3	0	Macrophage	0	-0.183085	0.124107	Macrophage	-0.0227604	0.10798	control_uninfect	unexposed
control.rds_CGCCATTTCTCACGAA-1	9759	2704	3.22779	3	0	Macrophage	0	-0.271592	-0.0502306	Macrophage	0.0600002	0.0616771	control_uninfect	unexposed
control.rds_CGCGTGAAGAGATCGC-1	17577	3235	3.12909	3	0	Macrophage	0	-0.198861	0.194964	Macrophage	-0.0240659	0.217934	control_uninfect	unexposed
control.rds_CGCGTGACAAAGCGTG-1	29323	4914	3.07267	3	0	Macrophage	0	-0.0917367	0.357174	Macrophage	0.0415926	0.144404	control_uninfect	unexposed
control.rds_CGCGTGATCCGCGGAT-1	12793	3234	2.97037	3	0	Macrophage	0	-0.111904	0.438259	Macrophage	0.125638	0.247668	control_uninfect	unexposed
control.rds_CGCGTGATCCGGTAAT-1	12295	3001	2.57828	3	0	Macrophage	0	-0.213086	0.562016	Macrophage	0.0917225	0.282696	control_uninfect	unexposed
control.rds_CGCGTGATCGTTCATT-1	9383	2587	2.51519	3	0	Macrophage	0	-0.0765566	0.50692	Macrophage	0.0255197	0.218509	control_uninfect	unexposed
control.rds_CGCGTGATCTTCGTGC-1	16597	3633	3.81997	3	0	Macrophage	0	-0.0499809	0.40588	Macrophage	0.188442	0.124599	control_uninfect	unexposed
control.rds_CGGAACCAGATTGGGC-1	14387	3577	3.19038	3	0	Macrophage	0	-0.0993572	0.311045	Macrophage	-0.238713	0.0452834	control_uninfect	unexposed
control.rds_CGGAACCAGGTTACCT-1	21586	4201	2.26536	3	0	Macrophage	0	-0.0611865	0.225747	Macrophage	0.0492317	0.147592	control_uninfect	unexposed
control.rds_CGGAACCAGTCACACT-1	30909	4997	0.951179	3	0	Macrophage	0	-0.144023	0.0489786	Macrophage	-0.225666	0.265309	control_uninfect	unexposed
control.rds_CGGAACCCAATTGGTC-1	33570	5104	3.33333	3	0	Macrophage	0	-0.105218	0.508847	Macrophage	0.0814654	0.156282	control_uninfect	unexposed
control.rds_CGGAACCGTCCATACA-1	17554	3149	3.07622	3	0	Macrophage	0	-0.0607065	0.608968	Macrophage	-0.00305841	0.233609	control_uninfect	unexposed
control.rds_CGGAATTCAATGCTCA-1	14048	3262	1.2742	3	0	Macrophage	0	0.0196308	-0.373411	Macrophage	0.213051	0.112782	control_uninfect	unexposed
control.rds_CGGAATTCACAGCCTG-1	36305	5192	1.73254	3	0	Macrophage	0	0.183039	0.43214	Macrophage	0.107895	0.266103	control_uninfect	unexposed
control.rds_CGGAATTGTCGTTGGC-1	18970	4032	2.6252	3	0	Macrophage	0	-0.0936934	0.241634	Macrophage	-0.0138519	0.295869	control_uninfect	unexposed
control.rds_CGGAATTGTCTAGATC-1	12295	2963	1.45588	3	0	Macrophage	0	-0.146871	0.460535	Macrophage	-0.0232608	0.225597	control_uninfect	unexposed
control.rds_CGGAATTTCCGTTGAA-1	16449	3539	1.88461	3	0	Macrophage	0	0.155054	0.20437	Macrophage	-0.161617	0.182999	control_uninfect	unexposed
control.rds_CGGACACCAAGGGTCA-1	26091	4420	1.20348	1	0	Macrophage	0	0.0239124	0.0707677	Macrophage	0.180902	0.162937	control_uninfect	unexposed
control.rds_CGGACACTCACAGTGT-1	24715	4049	2.26583	3	0	Macrophage	0	-0.125616	0.306595	Macrophage	0.20219	0.212429	control_uninfect	unexposed
control.rds_CGGAGAACAAATACAG-1	10603	3031	1.09403	3	0	Macrophage	0	-0.215687	0.591936	Macrophage	0.0452929	0.260888	control_uninfect	unexposed
control.rds_CGGAGAAGTATCCCAA-1	9416	2603	2.57009	3	0	Macrophage	0	-0.116517	0.608768	Macrophage	0.0278614	0.169867	control_uninfect	unexposed
control.rds_CGGAGAAGTATTCTCT-1	19677	4026	3.3745	3	0	Macrophage	0	-0.0549981	-0.0518652	Macrophage	0.312461	0.216978	control_uninfect	unexposed
control.rds_CGGAGAAGTTGTCATG-1	16431	3761	2.47094	3	0	Macrophage	0	-0.0395476	-0.0701826	Macrophage	0.0259542	0.139845	control_uninfect	unexposed
control.rds_CGGAGAATCCTGTTAT-1	18631	3552	2.04498	3	0	Macrophage	0	-0.28611	0.327151	Macrophage	-0.0194142	0.150072	control_uninfect	unexposed
control.rds_CGGCAGTAGTTGGACG-1	24688	4297	2.19135	3	0	Macrophage	0	-0.0444758	0.514084	Macrophage	0.104179	0.288038	control_uninfect	unexposed
control.rds_CGGCAGTTCTACAGGT-1	15525	3544	2.63446	3	0	Macrophage	0	-0.315937	0.166818	Macrophage	-0.147655	0.234114	control_uninfect	unexposed
control.rds_CGGGACTAGAAGTGTT-1	10068	2657	2.72149	3	0	Macrophage	0	-0.285269	0.631506	Macrophage	-0.077982	0.0566317	control_uninfect	unexposed
control.rds_CGGGACTAGCACACCC-1	14522	3185	3.05054	3	0	Macrophage	0	-0.0816271	0.545706	Macrophage	0.121922	0.166502	control_uninfect	unexposed
control.rds_CGGGACTCAATCGCCG-1	15220	3049	2.11564	3	0	Macrophage	0	-0.0433092	0.384689	Macrophage	-0.0576233	0.121319	control_uninfect	unexposed
control.rds_CGGGACTCACGACCTG-1	19708	3755	1.86219	3	0	Macrophage	0	0.00271803	0.0854365	Macrophage	0.265162	0.186571	control_uninfect	unexposed
control.rds_CGGGACTGTCTTGGTA-1	12127	3115	2.47382	3	0	Macrophage	0	-0.0394994	0.289293	Macrophage	-0.0282283	0.0948831	control_uninfect	unexposed
control.rds_CGGGACTGTTTACCTT-1	19233	3905	2.67769	3	0	Macrophage	0	-0.0552424	0.180551	Macrophage	0.109145	0.230247	control_uninfect	unexposed
control.rds_CGGGACTTCCCTCGTA-1	14996	3311	2.55401	3	0	Macrophage	0	-0.111956	0.951432	Macrophage	-0.0639731	0.275416	control_uninfect	unexposed
control.rds_CGGGACTTCGTGGAAG-1	13626	3173	3.508	3	0	Macrophage	0	-0.102904	-0.465339	Macrophage	-0.183189	0.0402774	control_uninfect	unexposed
control.rds_CGGGCATAGATCGCCC-1	11260	3249	3.33925	3	0	Macrophage	0	-0.137657	-0.0897371	Macrophage	-0.113649	0.148206	control_uninfect	unexposed
control.rds_CGGGCATAGGTGAGCT-1	11385	2722	1.8621	3	0	Macrophage	0	-0.107404	0.376559	Macrophage	-0.128093	0.107136	control_uninfect	unexposed
control.rds_CGGGCATCACAAGTTC-1	28932	4425	2.18098	3	0	Macrophage	0	-0.152522	-0.0819595	Macrophage	-0.0993342	0.055293	control_uninfect	unexposed
control.rds_CGGGCATTCATAGGCT-1	19836	3832	3.00968	3	0	Macrophage	0	-0.135721	-0.0064982	Macrophage	0.0549853	0.327473	control_uninfect	unexposed
control.rds_CGGGCATTCTAATTCC-1	28544	4733	1.73066	3	0	Macrophage	0	-0.158081	0.24078	Macrophage	-0.058507	0.0889183	control_uninfect	unexposed
control.rds_CGGGTCAAGAGAGTGA-1	12364	2827	2.3617	3	0	Macrophage	0	-0.219773	0.698936	Macrophage	-0.0349534	0.179323	control_uninfect	unexposed
control.rds_CGGGTCAAGGAACGCT-1	18001	3254	5.78301	3	0	Macrophage	0	-0.240539	-0.265998	Macrophage	-0.0771141	0.102155	control_uninfect	unexposed
control.rds_CGGGTCAAGTCTCCTC-1	29523	4988	4.23737	3	0	Macrophage	0	-0.247382	0.513914	Macrophage	-0.0836722	0.136333	control_uninfect	unexposed
control.rds_CGGGTCACAGCTGAGA-1	11951	3227	2.13371	3	0	Macrophage	0	-0.064708	-0.00245495	Macrophage	0.224478	0.161722	control_uninfect	unexposed
control.rds_CGGGTCAGTTGCTCAA-1	15118	3356	3.41315	3	0	Macrophage	0	0.034632	-0.073997	Macrophage	0.203403	0.0995922	control_uninfect	unexposed
control.rds_CGGGTGTCATCGCTGG-1	8796	2783	2.54661	3	0	Macrophage	0	-0.0512527	0.101705	Macrophage	-0.00775477	0.0877606	control_uninfect	unexposed
control.rds_CGGGTGTTCAAGTCTG-1	11019	2947	1.7606	3	0	Macrophage	0	-0.156922	0.453037	Macrophage	0.199709	0.223986	control_uninfect	unexposed
control.rds_CGGTCAGGTATCAGCT-1	16182	3512	2.01458	3	0	Macrophage	0	-0.0740443	0.195507	Macrophage	0.13599	0.131296	control_uninfect	unexposed
control.rds_CGGTCAGGTGAATTAG-1	12894	3199	1.21762	3	0	Macrophage	0	-0.18955	-0.00914764	Macrophage	-0.129769	0.273036	control_uninfect	unexposed
control.rds_CGTAAGTAGAAGTCTA-1	18453	4122	4.73094	3	0	Macrophage	0	-0.0306103	0.2003	Macrophage	-0.0954021	0.147247	control_uninfect	unexposed
control.rds_CGTAAGTAGCCTAGGA-1	12057	3103	3.45028	3	0	Macrophage	0	-0.0739474	-0.158154	Macrophage	-0.0220303	0.00215819	control_uninfect	unexposed
control.rds_CGTAAGTAGGACAGCT-1	10883	2946	2.9128	3	0	Macrophage	0	-0.103057	0.0652613	Macrophage	0.0566116	0.18869	control_uninfect	unexposed
control.rds_CGTAAGTAGTATTAGG-1	10207	2722	1.83208	3	0	Macrophage	0	-0.172678	0.583852	Macrophage	0.0219981	0.220223	control_uninfect	unexposed
control.rds_CGTAATGAGGTCGTGA-1	8361	2621	5.51369	3	0	Macrophage	0	-0.0639133	0.286675	Macrophage	0.295598	0.18988	control_uninfect	unexposed
control.rds_CGTAATGAGTATAGGT-1	13609	2933	1.77823	3	0	Macrophage	0	-0.191297	-0.0969035	Macrophage	0.122745	0.286875	control_uninfect	unexposed
control.rds_CGTAGTACACGTCTCT-1	11884	3052	2.47391	3	0	Macrophage	0	-0.321347	0.438371	Macrophage	-0.0718302	0.220062	control_uninfect	unexposed
control.rds_CGTAGTACAGTCTGGC-1	19530	3673	1.54634	3	0	Macrophage	0	-0.0148895	0.174585	Macrophage	-0.0119053	0.162461	control_uninfect	unexposed
control.rds_CGTAGTAGTATGGGAC-1	16309	3450	2.72855	3	0	Macrophage	0	-0.222003	0.116623	Macrophage	0.0463106	0.193161	control_uninfect	unexposed
control.rds_CGTAGTAGTGCCTTTC-1	19366	3569	1.40969	3	0	Macrophage	0	-0.121044	0.351942	Macrophage	0.0262627	0.372727	control_uninfect	unexposed
control.rds_CGTCAAAGTACGCTAT-1	10006	2827	3.96762	3	0	Macrophage	0	-0.118831	0.264827	Macrophage	0.0783645	0.291959	control_uninfect	unexposed
control.rds_CGTCAAATCATTATCC-1	13683	3245	2.03903	3	0	Macrophage	0	-0.15537	0.390167	Macrophage	0.248282	0.0623967	control_uninfect	unexposed
control.rds_CGTCAAATCGTTATCT-1	12041	3028	3.49639	3	0	Macrophage	0	-0.234231	0.0170035	Macrophage	-0.171424	0.112835	control_uninfect	unexposed
control.rds_CGTCCATAGCTACTAC-1	17017	3705	2.81483	3	0	Macrophage	0	-0.0376266	0.528065	Macrophage	0.0989546	0.183649	control_uninfect	unexposed
control.rds_CGTCCATAGTTGCGAG-1	17030	3650	2.53083	3	0	Macrophage	0	-0.181689	0.576445	Macrophage	0.205895	0.159058	control_uninfect	unexposed
control.rds_CGTCCATCAGGATGAC-1	16207	3518	1.07978	3	0	Macrophage	0	0.447438	0.218373	Macrophage	-0.0510068	0.0909266	control_uninfect	unexposed
control.rds_CGTCCATTCCACCTGT-1	21776	4213	4.16973	3	0	Macrophage	0	-0.0682856	0.29001	Macrophage	-0.161734	0.120562	control_uninfect	unexposed
control.rds_CGTCCATTCTGTCCCA-1	13525	3284	4.91682	3	0	Macrophage	0	-0.0969334	0.142133	Macrophage	0.00129032	0.180531	control_uninfect	unexposed
control.rds_CGTGATAGTCAGGTAG-1	21165	3955	3.28845	3	0	Macrophage	0	-0.156634	0.339379	Macrophage	0.0217099	0.103686	control_uninfect	unexposed
control.rds_CGTGATAGTTTCGATG-1	13357	3055	1.31017	3	0	Macrophage	0	-0.10823	0.299836	Macrophage	-0.163441	0.17539	control_uninfect	unexposed
control.rds_CGTGATATCAGGAAGC-1	13104	3152	2.3199	3	0	Macrophage	0	0.140092	0.34454	Macrophage	0.00963659	0.144813	control_uninfect	unexposed
control.rds_CGTGCTTAGAAGGCTC-1	13504	3183	2.76214	3	0	Macrophage	0	-0.133328	0.505291	Macrophage	-0.212728	0.231267	control_uninfect	unexposed
control.rds_CGTGCTTAGATTGAGT-1	9356	2958	3.34545	3	0	Macrophage	0	-0.089959	0.190454	Macrophage	0.0396614	0.0787441	control_uninfect	unexposed
control.rds_CGTGCTTCACATGGTT-1	11640	2971	2.14777	3	0	Macrophage	0	-0.0843824	0.298699	Macrophage	0.10019	0.122865	control_uninfect	unexposed
control.rds_CGTGCTTCACTACACA-1	9313	2574	3.92999	3	0	Macrophage	0	-0.0983935	0.463452	Macrophage	0.303224	0.169342	control_uninfect	unexposed
control.rds_CGTGCTTGTACCTAAC-1	11040	2812	3.94928	3	0	Macrophage	0	-0.241099	0.187907	Macrophage	-0.125751	0.176926	control_uninfect	unexposed
control.rds_CGTGCTTTCCCAGGCA-1	9817	2861	3.29021	3	0	Macrophage	0	-0.251979	0.0130163	Macrophage	-0.171346	-0.159024	control_uninfect	unexposed
control.rds_CGTGTCTGTATCGCTA-1	13791	3381	3.74157	3	0	Macrophage	0	-0.117641	0.136898	Macrophage	-0.0119336	0.130859	control_uninfect	unexposed
control.rds_CGTGTCTGTATTTCTC-1	10112	2766	2.8481	3	0	Macrophage	0	-0.081648	0.285053	Macrophage	-0.0207859	0.245862	control_uninfect	unexposed
control.rds_CGTGTCTTCGAGATAA-1	10422	2769	1.44886	3	0	Macrophage	0	0.00928605	0.270125	Macrophage	0.023979	0.281732	control_uninfect	unexposed
control.rds_CGTTAGAGTGTTAAAG-1	8845	2764	2.39683	3	0	Macrophage	0	0.176292	0.000928856	Macrophage	0.018566	0.111032	control_uninfect	unexposed
control.rds_CGTTAGAGTTCAAGGG-1	14750	3263	2.32542	3	0	Macrophage	0	-0.265332	0.478976	Macrophage	-0.165013	0.231381	control_uninfect	unexposed
control.rds_CGTTAGAGTTTCCCAC-1	14077	3515	2.69944	3	0	Macrophage	0	-0.201361	0.0412381	Macrophage	0.122774	-0.00796136	control_uninfect	unexposed
control.rds_CGTTCTGAGCTTCATG-1	13992	3365	7.15409	3	0	Macrophage	0	-0.0754042	0.263486	Macrophage	-0.07229	0.145042	control_uninfect	unexposed
control.rds_CGTTCTGGTCCGAAAG-1	13513	3083	4.35877	3	0	Macrophage	0	-0.269922	0.0926689	Macrophage	-0.0827834	0.134616	control_uninfect	unexposed
control.rds_CGTTCTGGTTACGCCG-1	21528	3550	3.00074	1	0	Macrophage	0	0.063539	0.72208	Macrophage	0.0952959	0.306025	control_uninfect	unexposed
control.rds_CGTTCTGTCACAACCA-1	21606	4015	2.65204	3	0	Macrophage	0	-0.194879	0.250863	Macrophage	0.024547	0.0771121	control_uninfect	unexposed
control.rds_CGTTGGGGTGACATCT-1	19956	3937	1.89918	3	0	Macrophage	0	-0.156172	0.10434	Macrophage	0.308002	0.363445	control_uninfect	unexposed
control.rds_CTAACCCAGTGAATAC-1	17597	3887	3.39262	3	0	Macrophage	0	-0.170748	0.307427	Macrophage	0.0771781	0.141077	control_uninfect	unexposed
control.rds_CTAACCCGTCTGCAAT-1	11836	3284	5.50017	3	0	Macrophage	0	-0.2303	0.359655	Macrophage	-0.0932229	0.124476	control_uninfect	unexposed
control.rds_CTAACCCTCAAGTAAG-1	25724	4101	2.26248	3	0	Macrophage	0	0.0607872	0.278109	Macrophage	-0.0808726	0.135941	control_uninfect	unexposed
control.rds_CTAACTTAGACTCTTG-1	15448	3427	3.26256	3	0	Macrophage	0	-0.0865529	0.309271	Macrophage	0.251337	0.230855	control_uninfect	unexposed
control.rds_CTAACTTAGTTGCCCG-1	14881	3523	3.17855	3	0	Macrophage	0	-0.0828606	0.294987	Macrophage	0.0994685	0.123864	control_uninfect	unexposed
control.rds_CTAACTTCACCGTCGA-1	15499	3510	2.80663	3	0	Macrophage	0	-0.119897	0.654509	Macrophage	-0.0253522	0.103404	control_uninfect	unexposed
control.rds_CTAACTTCACTACTTT-1	11231	3173	1.40682	3	0	Macrophage	0	-0.302342	0.0183372	Macrophage	-0.0789257	-0.00160609	control_uninfect	unexposed
control.rds_CTAACTTCAGGGCTTC-1	11477	2654	2.85789	3	0	Macrophage	0	-0.129367	-0.0947587	Macrophage	0.0409771	0.0776648	control_uninfect	unexposed
control.rds_CTAACTTCATCGATAC-1	14852	3516	0.828171	3	0	Macrophage	0	-0.171924	0.415375	Macrophage	0.108285	0.141492	control_uninfect	unexposed
control.rds_CTAACTTTCATGACAC-1	14160	3356	2.06215	3	0	Macrophage	0	-0.0852321	0.0503071	Macrophage	0.176849	0.161258	control_uninfect	unexposed
control.rds_CTAACTTTCATGGAGG-1	14011	3127	2.93341	3	0	Macrophage	0	-0.160637	0.474612	Macrophage	0.0915462	0.112987	control_uninfect	unexposed
control.rds_CTAAGTGAGGTCGTAG-1	11471	2854	1.90044	3	0	Macrophage	0	-0.201353	0.301911	Macrophage	0.0556139	0.151975	control_uninfect	unexposed
control.rds_CTAAGTGCATAACAGA-1	18492	3872	3.5637	3	0	Macrophage	0	-0.270218	0.308621	Macrophage	-0.166191	0.146906	control_uninfect	unexposed
control.rds_CTAAGTGTCCAAGGGA-1	9013	2645	2.64063	3	0	Macrophage	0	-0.201077	0.518168	Macrophage	0.089921	0.183906	control_uninfect	unexposed
control.rds_CTAAGTGTCTACACAG-1	15876	3432	2.46284	3	0	Macrophage	0	-0.147838	0.410269	Macrophage	0.0936547	0.106626	control_uninfect	unexposed
control.rds_CTAAGTGTCTCAGTCC-1	16112	3662	3.8791	3	0	Macrophage	0	-0.103252	0.676435	Macrophage	-0.187374	0.1026	control_uninfect	unexposed
control.rds_CTACAGACAGTATGAA-1	16210	3784	2.93646	3	0	Macrophage	0	-0.182335	-0.104579	Macrophage	0.163252	0.16182	control_uninfect	unexposed
control.rds_CTACAGAGTCAGCGTC-1	13681	3060	2.10511	3	0	Macrophage	0	-0.0443195	0.159101	Macrophage	0.0815776	0.257112	control_uninfect	unexposed
control.rds_CTACATTAGCATGAAT-1	11504	2915	2.7121	3	0	Macrophage	0	-0.12104	-0.245608	Macrophage	0.0763604	0.2131	control_uninfect	unexposed
control.rds_CTACATTAGGAACATT-1	19134	3807	1.98077	3	0	Macrophage	0	0.0563533	-0.0368968	Macrophage	-0.0021974	0.151405	control_uninfect	unexposed
control.rds_CTACATTCACTGAGGA-1	12017	3096	2.53807	3	0	Macrophage	0	-0.0384017	0.491213	Macrophage	0.0155171	0.20286	control_uninfect	unexposed
control.rds_CTACATTGTAAGTCAA-1	17773	3541	1.69921	3	0	Macrophage	0	-0.0406533	0.241122	Macrophage	0.0508965	0.175033	control_uninfect	unexposed
control.rds_CTACATTTCCTCTTTC-1	21643	3889	2.36104	3	0	Macrophage	0	-0.0723351	0.169148	Macrophage	0.119743	0.278424	control_uninfect	unexposed
control.rds_CTACATTTCGCACGAC-1	13925	3432	3.7702	3	0	Macrophage	0	-0.149823	0.53413	Macrophage	0.110299	0.0591241	control_uninfect	unexposed
control.rds_CTACCCAAGCGTGAGT-1	25778	4440	3.16549	3	0	Macrophage	0	-0.132974	0.377821	Macrophage	-0.00195933	0.13607	control_uninfect	unexposed
control.rds_CTACCCATCGTACACA-1	22663	4061	1.35022	3	0	Macrophage	0	-0.11719	0.309242	Macrophage	-0.0927943	0.233705	control_uninfect	unexposed
control.rds_CTACCCATCTTTCGAT-1	13216	3335	2.44401	3	0	Macrophage	0	-0.134778	0.179701	Macrophage	0.0325521	0.190099	control_uninfect	unexposed
control.rds_CTACCTGAGTCTAGCT-1	27336	4631	3.65086	3	0	Macrophage	0	-0.0950983	-0.0605837	Macrophage	0.151264	0.156332	control_uninfect	unexposed
control.rds_CTACCTGCAACAAAGT-1	19530	3738	2.31951	3	0	Macrophage	0	-0.234701	-0.107315	Macrophage	-0.0383617	0.19891	control_uninfect	unexposed
control.rds_CTACCTGCAGCGGTTC-1	14649	3501	2.58038	3	0	Macrophage	0	-0.0224463	0.376455	Macrophage	0.0431486	0.0751223	control_uninfect	unexposed
control.rds_CTACGGGAGACCATTC-1	24760	4003	5.84006	0	0	Macrophage	0	-0.155427	0.546431	Macrophage	0.0541443	0.131606	control_uninfect	unexposed
control.rds_CTACGGGCACAATGAA-1	20117	3488	2.1027	3	0	Macrophage	0	-0.213894	0.317533	Macrophage	0.111369	0.298304	control_uninfect	unexposed
control.rds_CTACGGGCAGGTGAGT-1	10162	2898	2.61759	3	0	Macrophage	0	-0.227658	-0.0536657	Macrophage	0.0947442	0.150693	control_uninfect	unexposed
control.rds_CTACGGGCAGTGCCTG-1	14499	3292	1.37251	3	0	Macrophage	0	-0.138056	0.284883	Macrophage	0.365642	0.323716	control_uninfect	unexposed
control.rds_CTACGGGGTCAGTCCG-1	11427	2595	2.73038	3	0	Macrophage	0	-0.108312	0.34698	Macrophage	0.343141	0.245107	control_uninfect	unexposed
control.rds_CTACGGGGTGGGCTCT-1	10183	2667	7.85623	3	0	Macrophage	0	-0.234536	-0.0712504	Macrophage	-0.180721	0.173841	control_uninfect	unexposed
control.rds_CTACGGGTCTGCCTCA-1	13696	3488	1.91297	3	0	Macrophage	0	-0.181743	0.346597	Macrophage	0.020777	0.25923	control_uninfect	unexposed
control.rds_CTACTATAGCTCATAC-1	17167	3656	2.56888	3	0	Macrophage	0	-0.0939634	0.0955497	Macrophage	-0.0163375	0.168238	control_uninfect	unexposed
control.rds_CTACTATCACCCATAA-1	13648	3295	3.89068	3	0	Macrophage	0	-0.13083	0.294948	Macrophage	0.11259	0.152925	control_uninfect	unexposed
control.rds_CTACTATGTCTGTGCG-1	13381	3225	1.95053	3	0	Macrophage	0	-0.0851207	0.0876946	Macrophage	-0.0176135	0.273507	control_uninfect	unexposed
control.rds_CTACTATGTTGCTGAT-1	19014	3867	2.68223	3	0	Macrophage	0	0.11631	0.649587	Macrophage	0.0861817	0.210684	control_uninfect	unexposed
control.rds_CTACTATTCCCTTCCC-1	14846	3490	3.38138	3	0	Macrophage	0	-0.169061	0.39373	Macrophage	-0.0974535	0.00399525	control_uninfect	unexposed
control.rds_CTACTATTCGCTGATA-1	14083	3189	2.26514	3	0	Macrophage	0	-0.091921	0.661034	Macrophage	-0.0196132	0.222346	control_uninfect	unexposed
control.rds_CTAGACACAGGCGAAT-1	23837	3950	1.46411	3	0	Macrophage	0	-0.171331	0.0998715	Macrophage	0.0740834	0.17855	control_uninfect	unexposed
control.rds_CTAGACACATCCTATT-1	25089	4370	2.67846	3	0	Macrophage	0	-0.0994449	0.0883249	Macrophage	0.140604	0.0508223	control_uninfect	unexposed
control.rds_CTAGACACATTGAAGA-1	16113	3307	0.781977	3	0	Macrophage	0	-0.191812	0.295489	Macrophage	0.379666	0.385757	control_uninfect	unexposed
control.rds_CTAGACAGTAGACGGT-1	25585	4653	2.58745	3	0	Macrophage	0	-0.115411	0.62119	Macrophage	0.0833247	0.0119655	control_uninfect	unexposed
control.rds_CTAGACATCACTGCTC-1	9254	2748	3.27426	3	0	Macrophage	0	-0.245657	0.0365233	Macrophage	-0.108651	0.0798516	control_uninfect	unexposed
control.rds_CTAGACATCCATTGGA-1	15531	3441	2.46604	3	0	Macrophage	0	-0.190789	0.266608	Macrophage	0.0160961	0.292275	control_uninfect	unexposed
control.rds_CTAGACATCGTAACAC-1	14190	3314	1.23326	3	0	Macrophage	0	-0.170898	0.538834	Macrophage	-0.0796142	0.203662	control_uninfect	unexposed
control.rds_CTAGGTAAGAGAGGGC-1	13008	3424	3.74385	3	0	Macrophage	0	-0.171301	0.379978	Macrophage	0.0623216	0.166396	control_uninfect	unexposed
control.rds_CTAGGTAAGGGTAATT-1	14110	3052	1.60879	3	0	Macrophage	0	0.149491	0.430172	Macrophage	-0.0310317	0.212316	control_uninfect	unexposed
control.rds_CTAGGTACAACGGGTA-1	12877	3314	4.62064	3	0	Macrophage	0	-0.126543	0.133318	Macrophage	0.095915	0.131693	control_uninfect	unexposed
control.rds_CTAGGTACACCCTTGT-1	12460	3071	2.3756	3	0	Macrophage	0	0.0319382	0.255534	Macrophage	0.180375	0.0247489	control_uninfect	unexposed
control.rds_CTATAGGTCATGAGTC-1	13688	2830	1.30041	3	0	Macrophage	0	-0.179815	0.0646341	Macrophage	-0.00471111	0.261525	control_uninfect	unexposed
control.rds_CTATAGGTCCTCTCGA-1	13042	3384	2.81399	3	0	Macrophage	0	-0.123263	-0.0432232	Macrophage	0.138598	0.128736	control_uninfect	unexposed
control.rds_CTATAGGTCGAGATGG-1	12509	3046	2.4942	3	0	Macrophage	0	-0.104092	0.493065	Macrophage	-0.0407518	0.227158	control_uninfect	unexposed
control.rds_CTATCCGAGCACTCCG-1	16068	3274	1.02689	3	0	Macrophage	0	-0.0935319	0.449092	Macrophage	0.0330387	0.26421	control_uninfect	unexposed
control.rds_CTATCCGAGCAGTACG-1	13748	3258	2.09485	1	0	Macrophage	0	-0.0526352	0.376328	Macrophage	0.0521958	0.155824	control_uninfect	unexposed
control.rds_CTATCCGCAATGAACA-1	14950	3121	1.5786	3	0	Macrophage	0	-0.211312	-0.479593	Macrophage	-0.0662843	0.142507	control_uninfect	unexposed
control.rds_CTATCCGCACTTCATT-1	20557	3866	1.95067	3	0	Macrophage	0	-0.0041595	0.132255	Macrophage	-0.0149784	0.118971	control_uninfect	unexposed
control.rds_CTATCCGCATGCCGGT-1	16982	3527	2.92663	3	0	Macrophage	0	-0.0850128	-0.249726	Macrophage	-0.125298	0.285226	control_uninfect	unexposed
control.rds_CTATCCGGTGAATATG-1	17844	3241	3.41291	3	0	Macrophage	0	-0.22278	-0.164663	Macrophage	-0.0967276	0.192161	control_uninfect	unexposed
control.rds_CTATCCGTCGACATAC-1	23621	3740	0.859405	3	0	Macrophage	0	0.19814	0.138531	Macrophage	0.171217	0.265905	control_uninfect	unexposed
control.rds_CTATCCGTCTTCACAT-1	14437	3509	2.43125	3	0	Macrophage	0	-0.294036	0.316356	Macrophage	-0.146212	0.143232	control_uninfect	unexposed
control.rds_CTATCTAAGATAGCTA-1	15530	3111	1.44237	3	0	Macrophage	0	-0.0696408	0.133684	Macrophage	0.321367	0.174522	control_uninfect	unexposed
control.rds_CTATCTAAGTAAACGT-1	20305	3790	3.5016	3	0	Macrophage	0	-0.0900566	0.258913	Macrophage	0.0310183	0.195002	control_uninfect	unexposed
control.rds_CTATCTACAAGGACAC-1	13728	3334	2.51311	3	0	Macrophage	0	-0.0481746	0.45134	Macrophage	0.0280805	0.219257	control_uninfect	unexposed
control.rds_CTATCTAGTACGCTAT-1	14995	3247	1.25375	3	0	Macrophage	0	-0.0153534	-0.00659055	Macrophage	-0.259023	0.182566	control_uninfect	unexposed
control.rds_CTATCTATCACATCAG-1	20670	3937	2.47218	3	0	Macrophage	0	-0.165851	-0.310237	Macrophage	0.0309818	0.105541	control_uninfect	unexposed
control.rds_CTCAACCAGAGAGTGA-1	12322	3241	3.23811	3	0	Macrophage	0	-0.0161072	0.124805	Macrophage	0.0932948	0.175961	control_uninfect	unexposed
control.rds_CTCAACCCAGGACTTT-1	24701	4112	2.34403	3	0	Macrophage	0	-0.201144	-0.147417	Macrophage	-0.174725	0.104215	control_uninfect	unexposed
control.rds_CTCAACCTCGTACACA-1	18001	3412	2.47764	3	0	Macrophage	0	-0.142844	0.350556	Macrophage	0.279546	0.219432	control_uninfect	unexposed
control.rds_CTCAAGACAAGATCCT-1	13901	3014	3.23718	3	0	Macrophage	0	-0.143735	0.349368	Macrophage	0.205349	0.265513	control_uninfect	unexposed
control.rds_CTCAAGAGTAACATCC-1	16450	3514	1.38602	3	0	Macrophage	0	-0.0211116	0.191124	Macrophage	-0.00425447	0.186454	control_uninfect	unexposed
control.rds_CTCAAGATCATCTACT-1	17362	3744	2.86257	3	0	Macrophage	0	-0.0197072	0.00269041	Macrophage	0.0298532	0.180597	control_uninfect	unexposed
control.rds_CTCAAGATCCACTGAA-1	19540	3852	3.64893	3	0	Macrophage	0	-0.122837	0.245491	Macrophage	-0.029123	0.21547	control_uninfect	unexposed
control.rds_CTCAAGATCGTACCTC-1	20703	3890	2.87398	3	0	Macrophage	0	-0.182829	-0.0224715	Macrophage	0.161207	0.261556	control_uninfect	unexposed
control.rds_CTCAAGATCTAGAGCT-1	24613	4149	2.57587	3	0	Macrophage	0	-0.0210222	0.0697275	Macrophage	0.0632892	0.231577	control_uninfect	unexposed
control.rds_CTCAATTAGACAGCGT-1	28546	4674	2.99867	3	0	Macrophage	0	-0.170576	0.140555	Macrophage	-0.185499	0.125923	control_uninfect	unexposed
control.rds_CTCAATTCACCTGCAG-1	19743	3788	2.60852	3	0	Macrophage	0	-0.121181	0.184025	Macrophage	0.0588472	0.18226	control_uninfect	unexposed
control.rds_CTCAATTCACTTTAGG-1	24152	4274	3.01424	3	0	Macrophage	0	-0.0979899	0.440894	Macrophage	-0.140192	0.123714	control_uninfect	unexposed
control.rds_CTCACTGAGAACTTCC-1	12378	3122	4.13637	3	0	Macrophage	0	-0.206156	0.193655	Macrophage	0.123188	0.0947383	control_uninfect	unexposed
control.rds_CTCACTGAGTTACGTC-1	16189	3460	2.62524	3	0	Macrophage	0	0.0320831	0.110462	Macrophage	-0.107553	0.254357	control_uninfect	unexposed
control.rds_CTCACTGCAGATTAAG-1	12609	3276	2.73614	3	0	Macrophage	0	-0.141712	0.00319492	Macrophage	0.0146088	0.172064	control_uninfect	unexposed
control.rds_CTCACTGTCCAAGCAT-1	20868	4216	3.11002	3	0	Macrophage	0	-0.0273924	0.682313	Macrophage	0.0294677	0.173478	control_uninfect	unexposed
control.rds_CTCAGAAAGATTGCGG-1	14269	3218	2.54398	3	0	Macrophage	0	-0.148644	-0.0583566	Macrophage	-0.0331306	0.134996	control_uninfect	unexposed
control.rds_CTCAGAATCGTAGCCG-1	20221	3660	1.14238	3	0	Macrophage	0	0.144365	0.412364	Macrophage	0.161735	0.282934	control_uninfect	unexposed
control.rds_CTCAGAATCGTTAGTG-1	16570	3653	2.61316	3	0	Macrophage	0	-0.0552305	0.265182	Macrophage	0.245363	0.227833	control_uninfect	unexposed
control.rds_CTCAGAATCTGGAAGG-1	11426	2870	1.44407	3	0	Macrophage	0	-0.102699	0.186561	Macrophage	0.0398387	0.110602	control_uninfect	unexposed
control.rds_CTCAGGGCAATAGGGC-1	27036	4115	2.0935	0	0	Macrophage	0	0.0072081	0.290957	Macrophage	0.0929636	0.154417	control_uninfect	unexposed
control.rds_CTCAGGGGTAGCTTAC-1	23636	4241	2.1958	3	0	Macrophage	0	-0.00113813	-0.0498555	Macrophage	-0.0351082	0.191519	control_uninfect	unexposed
control.rds_CTCAGGGGTGCAACGA-1	33624	4691	4.58601	3	0	Macrophage	0	-0.0826593	0.423188	Macrophage	0.0725387	0.224606	control_uninfect	unexposed
control.rds_CTCAGTCAGTGAGCCA-1	18433	3554	1.77942	3	0	Macrophage	0	-0.117912	-0.0753141	Macrophage	-0.196401	0.194693	control_uninfect	unexposed
control.rds_CTCAGTCGTGGAAGTC-1	11523	2973	3.41057	3	0	Macrophage	0	-0.166527	0.350045	Macrophage	0.143679	0.211299	control_uninfect	unexposed
control.rds_CTCAGTCTCATCGCCT-1	15287	3659	1.04664	3	0	Macrophage	0	-0.127446	0.0697125	Macrophage	-0.0358701	0.25104	control_uninfect	unexposed
control.rds_CTCATCGGTAGCTCGC-1	9772	2740	1.61686	3	0	Macrophage	0	-0.100978	0.100517	Macrophage	-0.0666091	0.23846	control_uninfect	unexposed
control.rds_CTCATCGTCTTGCGCT-1	13114	3046	2.49352	3	0	Macrophage	0	-0.163994	0.492282	Macrophage	0.169936	0.0735218	control_uninfect	unexposed
control.rds_CTCATGCGTCAGACTT-1	13046	3245	3.66396	3	0	Macrophage	0	-0.27873	-0.690216	Macrophage	-0.156958	-0.138866	control_uninfect	unexposed
control.rds_CTCATGCGTGGTCTTA-1	19116	3713	1.99833	3	0	Macrophage	0	0.108255	0.259415	Macrophage	0.199593	0.271072	control_uninfect	unexposed
control.rds_CTCATTAAGAAGCCAC-1	14484	3492	2.22314	1	0	Macrophage	0	0.176161	0.552459	Macrophage	0.036899	0.129984	control_uninfect	unexposed
control.rds_CTCATTACAAGACAAT-1	9910	2803	1.44299	3	0	Macrophage	0	-0.0995169	-0.235704	Macrophage	-0.0138213	0.20171	control_uninfect	unexposed
control.rds_CTCATTACACGATAGG-1	14883	3436	2.86905	3	0	Macrophage	0	-0.0978484	0.48006	Macrophage	0.0144245	0.166305	control_uninfect	unexposed
control.rds_CTCATTAGTCATAACC-1	14054	3278	3.84944	3	0	Macrophage	0	-0.29873	0.223894	Macrophage	-0.0910403	0.321294	control_uninfect	unexposed
control.rds_CTCCAACAGTCCCAAT-1	20741	4322	1.62962	3	0	Macrophage	0	-0.233662	-0.0790201	Macrophage	0.065692	0.209548	control_uninfect	unexposed
control.rds_CTCCAACGTACGAGTG-1	16407	3588	3.12062	3	0	Macrophage	0	-0.0839233	-0.111409	Macrophage	-0.0395544	0.178689	control_uninfect	unexposed
control.rds_CTCCAACTCTCACCCA-1	19676	4098	1.35698	3	0	Macrophage	0	-0.17443	0.308486	Macrophage	-0.0356892	0.0214157	control_uninfect	unexposed
control.rds_CTCCACAAGGTTAAAC-1	16099	3610	3.08715	3	0	Macrophage	0	-0.142466	0.422779	Macrophage	0.0518544	0.265572	control_uninfect	unexposed
control.rds_CTCCACATCAAACTGC-1	14962	3785	1.37682	3	0	Macrophage	0	-0.00462591	0.0908622	Macrophage	0.270401	0.171515	control_uninfect	unexposed
control.rds_CTCCATGAGCAAGTCG-1	11295	2975	1.28375	3	0	Macrophage	0	-0.212821	-0.089739	Macrophage	-0.0616337	0.236857	control_uninfect	unexposed
control.rds_CTCCATGGTACCGTGC-1	20753	3994	3.59948	3	0	Macrophage	0	-0.0326647	0.601829	Macrophage	-0.010383	0.212332	control_uninfect	unexposed
control.rds_CTCCATGTCACAAGGG-1	20427	4056	4.09262	3	0	Macrophage	0	-0.181587	0.0333658	Macrophage	-0.030939	0.122236	control_uninfect	unexposed
control.rds_CTCCATGTCAGTGATC-1	9775	2863	2.49616	3	0	Macrophage	0	-0.113042	0.109936	Macrophage	0.0444017	0.243194	control_uninfect	unexposed
control.rds_CTCCCAAAGTGGTTAA-1	16401	3504	2.28645	3	0	Macrophage	0	0.186787	0.219798	Macrophage	0.148587	0.230688	control_uninfect	unexposed
control.rds_CTCCCAAGTTGAGGAC-1	11709	3333	2.18635	3	0	Macrophage	0	-0.228648	-0.0232243	Macrophage	-0.00460198	0.104416	control_uninfect	unexposed
control.rds_CTCCCAATCTTCGGTC-1	19461	4088	2.35856	3	0	Macrophage	0	-0.113713	0.459956	Macrophage	0.133221	0.084365	control_uninfect	unexposed
control.rds_CTCCCTCCACTTCAGA-1	18379	3647	1.46363	3	0	Macrophage	0	-0.0453311	0.161862	Macrophage	0.0302007	0.102462	control_uninfect	unexposed
control.rds_CTCCCTCCAGGTCCGT-1	43240	5647	2.24329	3	0	Macrophage	0	-0.106435	0.246225	Macrophage	0.148033	0.330569	control_uninfect	unexposed
control.rds_CTCCCTCCATTGTAGC-1	13464	3194	3.10458	3	0	Macrophage	0	-0.145363	-0.237506	Macrophage	-0.00199292	0.282297	control_uninfect	unexposed
control.rds_CTCCCTCTCATTGCTT-1	11259	2989	2.2915	3	0	Macrophage	0	-0.217699	0.0564622	Macrophage	0.325291	0.168434	control_uninfect	unexposed
control.rds_CTCCCTCTCTTGGATG-1	20446	4084	2.17157	3	0	Macrophage	0	-0.249819	-0.0357046	Macrophage	-0.189485	0.0992217	control_uninfect	unexposed
control.rds_CTCCGATCATCGTCCT-1	16029	3503	1.90904	3	0	Macrophage	0	0.0509144	0.282985	Macrophage	0.0655	0.180963	control_uninfect	unexposed
control.rds_CTCCGATGTCGCAACC-1	19995	3984	1.13528	3	0	Macrophage	0	0.0167533	0.20997	Macrophage	0.177556	0.182961	control_uninfect	unexposed
control.rds_CTCCGATTCACATCAG-1	13187	3377	1.61523	3	0	Macrophage	0	0.137165	-0.0840189	Macrophage	-0.0132518	0.103805	control_uninfect	unexposed
control.rds_CTCCGATTCCATACTT-1	15024	3500	1.93024	3	0	Macrophage	0	-0.0100708	-0.0936242	Macrophage	-0.0470624	0.0999938	control_uninfect	unexposed
control.rds_CTCCGATTCTGATGGT-1	11377	2862	3.58618	3	0	Macrophage	0	-0.200938	-0.227106	Macrophage	-0.0735159	0.117026	control_uninfect	unexposed
control.rds_CTCCGATTCTGCATAG-1	14098	3145	3.5466	3	0	Macrophage	0	-0.163475	0.163038	Macrophage	-0.05982	0.17108	control_uninfect	unexposed
control.rds_CTCCTCCCATGAGGGT-1	14449	3442	1.31497	3	0	Macrophage	0	-0.254435	0.00970897	Macrophage	0.0905286	0.176725	control_uninfect	unexposed
control.rds_CTCCTCCGTACTCGAT-1	13734	3581	2.04602	3	0	Macrophage	0	0.0574637	-0.017591	Macrophage	-0.0283607	0.124372	control_uninfect	unexposed
control.rds_CTCCTTTAGGACTAAT-1	16056	3420	3.17638	3	0	Macrophage	0	-0.184237	-0.175876	Macrophage	-0.0184767	0.224984	control_uninfect	unexposed
control.rds_CTCCTTTCAAATCGGG-1	11901	3027	3.90723	3	0	Macrophage	0	-0.175642	0.141911	Macrophage	0.217941	0.104619	control_uninfect	unexposed
control.rds_CTCCTTTCAATTGGTC-1	9310	2741	1.82599	3	0	Macrophage	0	-0.104818	-0.0546223	Macrophage	-0.129556	0.0875797	control_uninfect	unexposed
control.rds_CTCCTTTCATTGAAGA-1	18190	3910	3.326	3	0	Macrophage	0	-0.131143	0.0863487	Macrophage	0.0402527	0.20162	control_uninfect	unexposed
control.rds_CTCCTTTGTGGAACCA-1	13167	3271	2.96195	3	0	Macrophage	0	0.124138	0.183916	Macrophage	0.000179225	0.00446373	control_uninfect	unexposed
control.rds_CTCCTTTGTTAAGGAT-1	14701	3364	2.76172	3	0	Macrophage	0	-0.085948	0.508207	Macrophage	-0.125378	0.116049	control_uninfect	unexposed
control.rds_CTCCTTTTCGAGAAGC-1	21082	4189	2.93141	3	0	Macrophage	0	-0.0853309	0.599499	Macrophage	0.14418	0.107215	control_uninfect	unexposed
control.rds_CTCGAGGAGATAGTCA-1	12866	3177	2.91466	3	0	Macrophage	0	0.0527166	0.198297	Macrophage	0.00624698	0.241091	control_uninfect	unexposed
control.rds_CTCGAGGAGTTGCATC-1	13193	3512	2.95611	3	0	Macrophage	0	-0.200308	0.545099	Macrophage	-0.0969086	0.107185	control_uninfect	unexposed
control.rds_CTCGAGGGTAGGCAGT-1	14049	3314	2.65499	3	0	Macrophage	0	-0.0337675	0.306635	Macrophage	0.141485	0.263068	control_uninfect	unexposed
control.rds_CTCGAGGGTCACTACA-1	18610	3999	1.59054	3	0	Macrophage	0	-0.176361	0.371928	Macrophage	0.0244581	0.0455057	control_uninfect	unexposed
control.rds_CTCGAGGGTCTCTCCA-1	25230	4261	2.09671	3	0	Macrophage	0	-0.00968081	0.28558	Macrophage	0.0260903	0.282614	control_uninfect	unexposed
control.rds_CTCGAGGTCTCAGGCG-1	13526	3280	3.14949	3	0	Macrophage	0	-0.287109	0.233805	Macrophage	0.022839	0.262277	control_uninfect	unexposed
control.rds_CTCGAGGTCTCATTAC-1	10208	2607	3.50705	3	0	Macrophage	0	-0.159819	0.143352	Macrophage	0.357291	0.163155	control_uninfect	unexposed
control.rds_CTCTCAGAGATGGTCG-1	18691	3297	2.66438	3	0	Macrophage	0	0.00187328	0.724043	Macrophage	0.236736	0.254167	control_uninfect	unexposed
control.rds_CTCTCAGTCAGACAAA-1	14460	3313	2.98064	3	0	Macrophage	0	-0.247093	0.392071	Macrophage	0.0934866	0.15675	control_uninfect	unexposed
control.rds_CTCTCAGTCTGCTGAA-1	14789	3525	1.7513	3	0	Macrophage	0	-0.0694361	0.0606149	Macrophage	0.254319	0.254624	control_uninfect	unexposed
control.rds_CTCTCGAAGACTTCAC-1	9464	2674	4.50127	3	0	Macrophage	0	-0.0468928	0.209545	Macrophage	-0.0785988	0.222195	control_uninfect	unexposed
control.rds_CTCTCGAGTCTGATAC-1	16519	3628	0.883831	3	0	Macrophage	0	-0.15579	-0.201982	Macrophage	-0.243394	0.168148	control_uninfect	unexposed
control.rds_CTCTCGAGTTTACACG-1	15969	2973	2.66141	3	0	Macrophage	0	0.0142627	0.392281	Macrophage	0.379042	0.203478	control_uninfect	unexposed
control.rds_CTCTCGATCCCGATCT-1	11208	3216	2.84618	3	0	Macrophage	0	0.000725197	0.292633	Macrophage	0.0228964	0.0820438	control_uninfect	unexposed
control.rds_CTCTGGTGTAGGTCAG-1	15838	3253	2.67079	3	0	Macrophage	0	-0.112613	0.634149	Macrophage	0.143763	0.206515	control_uninfect	unexposed
control.rds_CTCTGGTGTCTTCATT-1	18330	3698	1.41844	3	0	Macrophage	0	-0.105581	-0.0306466	Macrophage	-0.0542609	0.180663	control_uninfect	unexposed
control.rds_CTCTGGTTCACGTCCT-1	12895	3292	1.44242	3	0	Macrophage	0	-0.13533	-0.0360446	Macrophage	-0.0193227	0.201102	control_uninfect	unexposed
control.rds_CTCTGGTTCCGATGCG-1	14966	3251	2.2785	3	0	Macrophage	0	0.24473	0.139052	Macrophage	-0.0673462	0.271397	control_uninfect	unexposed
control.rds_CTCTGGTTCTCCAATT-1	10880	3372	2.25184	3	0	Macrophage	0	-0.216148	0.402938	Macrophage	-0.159436	0.0512514	control_uninfect	unexposed
control.rds_CTGAATGCACTCAAGT-1	11700	3187	1.05983	3	0	Macrophage	0	-0.0863758	0.427897	Macrophage	0.0637056	0.175331	control_uninfect	unexposed
control.rds_CTGAATGGTATTCCGA-1	23260	4263	3.80482	3	0	Macrophage	0	-0.115735	0.251667	Macrophage	0.14502	0.311117	control_uninfect	unexposed
control.rds_CTGAATGGTCAGGCAA-1	21983	3785	1.57394	3	0	Macrophage	0	-0.144852	0.150593	Macrophage	-0.00959013	0.267864	control_uninfect	unexposed
control.rds_CTGAATGTCAGTCATG-1	12127	3226	3.27369	3	0	Macrophage	0	-0.119534	0.263818	Macrophage	-0.303097	0.044553	control_uninfect	unexposed
control.rds_CTGAGCGCAGGCACTC-1	22678	4500	3.27189	3	0	Macrophage	0	-0.211747	0.169426	Macrophage	-0.041027	0.17067	control_uninfect	unexposed
control.rds_CTGAGCGGTCTTTCTA-1	10708	2854	1.95181	3	0	Macrophage	0	-0.135939	0.266645	Macrophage	0.150125	0.307928	control_uninfect	unexposed
control.rds_CTGAGCGGTGTCCATA-1	18595	3597	3.24281	3	0	Macrophage	0	-0.162115	0.467022	Macrophage	-0.0577125	0.111548	control_uninfect	unexposed
control.rds_CTGAGGCAGACTTCAC-1	13056	3092	3.5769	3	0	DC	0	-0.138474	0.160927	Macrophage	0.0444049	0.131345	control_uninfect	unexposed
control.rds_CTGAGGCCAACGGCCT-1	13089	3307	5.539	3	0	Macrophage	0	-0.0523986	0.254942	Macrophage	-0.135115	0.0994148	control_uninfect	unexposed
control.rds_CTGAGGCCACAAATAG-1	26580	4509	3.53273	3	0	Macrophage	0	-0.0964225	0.200771	Macrophage	0.00201729	0.205245	control_uninfect	unexposed
control.rds_CTGAGGCCAGACGATG-1	18245	3530	3.16799	3	0	Macrophage	0	-0.121823	0.184151	Macrophage	0.00451161	0.105784	control_uninfect	unexposed
control.rds_CTGAGGCCAGGTCCGT-1	17421	3376	3.46708	3	0	Macrophage	0	-0.0904034	-0.126877	Macrophage	-0.0968819	0.25948	control_uninfect	unexposed
control.rds_CTGAGGCCATCATTGG-1	15908	3646	3.2688	3	0	Macrophage	0	0.0250307	0.269115	Macrophage	0.119086	0.0183369	control_uninfect	unexposed
control.rds_CTGAGGCGTCAAATCC-1	11849	2903	2.66689	3	0	Macrophage	0	-0.166913	0.231517	Macrophage	-0.161113	0.204755	control_uninfect	unexposed
control.rds_CTGAGGCGTCTGTGCG-1	13311	3226	3.23792	3	0	Macrophage	0	-0.116331	0.158059	Macrophage	-0.0993014	0.0532498	control_uninfect	unexposed
control.rds_CTGAGGCTCGGTCTGG-1	15823	3472	3.19788	3	0	Macrophage	0	-0.113374	0.703886	Macrophage	0.268402	0.191638	control_uninfect	unexposed
control.rds_CTGATCCCAGTCAGCC-1	11390	2864	2.54609	3	0	Macrophage	0	-0.0877723	0.527559	Macrophage	0.0670623	0.146832	control_uninfect	unexposed
control.rds_CTGATCCGTGAGAGGG-1	12974	2816	1.51071	3	0	Macrophage	0	-0.0691998	0.55868	Macrophage	0.0469674	0.262319	control_uninfect	unexposed
control.rds_CTGATCCGTTAGGACG-1	15434	3484	2.33899	3	0	Macrophage	0	-0.221853	0.211411	Macrophage	-0.0319487	-0.0138422	control_uninfect	unexposed
control.rds_CTGCAGGTCCGAAGGA-1	20460	4045	3.48974	3	0	Macrophage	0	-0.0927365	0.371807	Macrophage	-0.0144331	0.159212	control_uninfect	unexposed
control.rds_CTGCATCAGAGCCCAA-1	25418	4336	2.72641	3	0	Macrophage	0	-0.117975	0.5147	Macrophage	-0.020863	0.130769	control_uninfect	unexposed
control.rds_CTGCATCCAATGAAAC-1	14563	2925	1.97761	3	0	Macrophage	0	-0.100336	0.182826	Macrophage	0.072134	0.26716	control_uninfect	unexposed
control.rds_CTGCATCCATTGGGAG-1	15722	3612	2.1753	3	0	Macrophage	0	-0.0980423	0.126703	Macrophage	0.105666	0.19761	control_uninfect	unexposed
control.rds_CTGCATCGTAGATCCT-1	10999	2935	1.18193	3	0	Macrophage	0	-0.0656738	0.0679752	Macrophage	0.0819807	0.223899	control_uninfect	unexposed
control.rds_CTGCATCGTAGTGGCA-1	13064	3373	2.68677	3	0	Macrophage	0	-0.0418129	0.38338	Macrophage	-0.0466582	0.287882	control_uninfect	unexposed
control.rds_CTGCATCGTGAGTAAT-1	15728	3346	2.82299	3	0	Macrophage	0	-0.118156	0.316415	Macrophage	-0.192163	0.107916	control_uninfect	unexposed
control.rds_CTGCCATAGATCCAAA-1	13107	3239	3.86816	3	0	Macrophage	0	-0.0775391	0.619344	Macrophage	-0.0545464	0.178247	control_uninfect	unexposed
control.rds_CTGCCATGTCCTGGGT-1	24975	4447	2.16617	3	0	Macrophage	0	-0.0525367	0.205987	Macrophage	0.110927	0.167257	control_uninfect	unexposed
control.rds_CTGCCATTCTGGGAGA-1	19805	4031	2.98914	3	0	Macrophage	0	-0.045701	0.723054	Macrophage	0.100153	0.0534594	control_uninfect	unexposed
control.rds_CTGCCTAAGAAACTAC-1	11334	3087	2.96453	3	0	Macrophage	0	-0.0459302	0.104335	Macrophage	-0.00879083	0.244913	control_uninfect	unexposed
control.rds_CTGCCTAAGCGGATCA-1	8550	2725	2.54971	3	0	Macrophage	0	-0.14956	0.532368	Macrophage	0.162117	0.17881	control_uninfect	unexposed
control.rds_CTGCCTACAGTATACC-1	19563	3951	3.81843	3	0	Macrophage	0	-0.106342	0.549749	Macrophage	0.0562071	0.0269064	control_uninfect	unexposed
control.rds_CTGCCTACATATCTGG-1	23500	4169	2.71064	3	0	Macrophage	0	-0.121639	0.0851059	Macrophage	0.179587	0.144741	control_uninfect	unexposed
control.rds_CTGCCTAGTACCCACG-1	12961	3225	1.2499	3	0	Macrophage	0	-0.111652	-0.0791102	Macrophage	0.12346	0.229694	control_uninfect	unexposed
control.rds_CTGCCTAGTAGCGTTT-1	24811	4352	2.26915	3	0	Macrophage	0	-0.0787797	0.172789	Macrophage	0.134542	0.217539	control_uninfect	unexposed
control.rds_CTGCCTAGTGTGAGCA-1	22596	4286	1.75695	3	0	Macrophage	0	0.0147401	0.420002	Macrophage	0.0585179	0.105572	control_uninfect	unexposed
control.rds_CTGCCTATCCCAAGCG-1	13243	3303	1.80473	3	0	Macrophage	0	-0.109255	0.209664	Macrophage	0.0176232	0.158306	control_uninfect	unexposed
control.rds_CTGCCTATCGGAATTC-1	23950	3827	3.64509	3	0	Macrophage	0	-0.0342145	0.910598	Macrophage	-0.0119954	0.291014	control_uninfect	unexposed
control.rds_CTGCCTATCTATTCGT-1	28595	4507	2.52841	3	0	Macrophage	0	-0.0869176	0.072834	Macrophage	0.00936977	0.17118	control_uninfect	unexposed
control.rds_CTGCGAGAGATGGGCT-1	16307	3391	3.38505	3	0	Macrophage	0	0.00608971	0.0201721	Macrophage	-0.206099	0.138843	control_uninfect	unexposed
control.rds_CTGCGAGCAGTAGAGC-1	22170	3936	1.89445	3	0	Macrophage	0	-0.120133	0.122509	Macrophage	0.193124	0.32256	control_uninfect	unexposed
control.rds_CTGCGAGTCACTTTGT-1	11702	3058	1.98257	3	0	DC	0	-0.133883	0.246617	Macrophage	0.241971	0.237432	control_uninfect	unexposed
control.rds_CTGCTCAAGAGTCAGC-1	17361	3622	2.70722	3	0	Macrophage	0	-0.18142	0.169136	Macrophage	-0.0301692	0.111931	control_uninfect	unexposed
control.rds_CTGCTCACAAGGTCGA-1	17005	3722	2.34049	3	0	Macrophage	0	-0.140786	-0.0623074	Macrophage	-0.0872206	0.0640068	control_uninfect	unexposed
control.rds_CTGCTCAGTCAGACGA-1	13170	3300	2.83979	3	0	Macrophage	0	-0.146317	0.17809	Macrophage	0.197987	0.0495854	control_uninfect	unexposed
control.rds_CTGCTCAGTGGCGTAA-1	9672	2762	2.89495	3	0	Macrophage	0	-0.0913188	0.117112	Macrophage	0.034324	0.160373	control_uninfect	unexposed
control.rds_CTGCTCATCCACATAG-1	13217	2802	1.21056	3	0	Macrophage	0	-0.149621	0.257195	Macrophage	0.146013	0.105436	control_uninfect	unexposed
control.rds_CTGCTCATCCTATGGA-1	20920	4061	2.44264	3	0	Macrophage	0	-0.15741	0.314011	Macrophage	0.117783	0.0745608	control_uninfect	unexposed
control.rds_CTGCTCATCGCGCTGA-1	25606	4319	3.75693	3	0	Macrophage	0	-0.16506	0.380451	Macrophage	0.0328518	0.140989	control_uninfect	unexposed
control.rds_CTGCTCATCTTAGCCC-1	29334	4329	1.817	3	0	Macrophage	0	-0.0577934	0.0566625	Macrophage	-0.0571391	0.0197043	control_uninfect	unexposed
control.rds_CTGGACGAGAGAACCC-1	12202	3141	3.50762	3	0	Macrophage	0	-0.142554	0.269723	Macrophage	-0.152873	-0.00194298	control_uninfect	unexposed
control.rds_CTGGACGAGATGATTG-1	18825	3296	3.44223	3	0	Macrophage	0	-0.108534	-0.19654	Macrophage	0.192718	0.106806	control_uninfect	unexposed
control.rds_CTGGACGCAAGGGCAT-1	11437	3420	3.64606	3	0	Macrophage	0	-0.171129	0.432933	Macrophage	-0.111414	0.0768524	control_uninfect	unexposed
control.rds_CTGGACGCACTGCATA-1	19134	3541	1.47904	3	0	Macrophage	0	-0.0375469	0.0554923	Macrophage	0.0383152	0.171599	control_uninfect	unexposed
control.rds_CTGGACGGTGTCTTCC-1	33783	4967	2.53086	3	0	Macrophage	0	-0.0573695	0.303407	Macrophage	0.0421198	0.167618	control_uninfect	unexposed
control.rds_CTGGACGTCCTGCTAC-1	10815	3039	1.42395	3	0	Macrophage	0	0.0539758	0.0957633	Macrophage	0.0544395	0.153328	control_uninfect	unexposed
control.rds_CTGGCAGAGAGATGCC-1	21445	3900	1.86524	0	0	Macrophage	0	0.313926	0.0475461	Macrophage	0.49767	0.204328	control_uninfect	unexposed
control.rds_CTGGCAGTCAATGCAC-1	31419	4793	2.56214	3	0	Macrophage	0	-0.0389655	0.234583	Macrophage	-0.0150601	0.206764	control_uninfect	unexposed
control.rds_CTGGCAGTCGCTTTAT-1	10146	2681	1.4587	3	0	Macrophage	0	0.364188	-0.300356	Macrophage	0.336406	0.263551	control_uninfect	unexposed
control.rds_CTGGCAGTCTGATTCT-1	12772	3297	2.90479	3	0	Macrophage	0	-0.190585	0.320325	Macrophage	-0.0776082	0.189538	control_uninfect	unexposed
control.rds_CTGGTCTAGCTTCGTA-1	11160	2858	1.00358	3	0	Macrophage	0	-0.20395	0.166962	Macrophage	-0.0553914	0.156295	control_uninfect	unexposed
control.rds_CTGGTCTAGGAGGTTC-1	12277	3032	1.78382	3	0	Macrophage	0	0.0316909	0.425971	Macrophage	0.0104523	0.177259	control_uninfect	unexposed
control.rds_CTGGTCTAGTTGTCAC-1	13316	3479	2.41063	3	0	Macrophage	0	-0.0986331	0.190192	Macrophage	0.0121101	0.185423	control_uninfect	unexposed
control.rds_CTGGTCTCATTGAGCT-1	16188	3353	2.7613	3	0	Macrophage	0	0.0129829	-0.0255684	Macrophage	0.0349325	0.265799	control_uninfect	unexposed
control.rds_CTGGTCTGTCAGACTT-1	15600	3499	2.41026	3	0	Macrophage	0	-0.0341445	0.0806472	Macrophage	-0.0974515	0.0779025	control_uninfect	unexposed
control.rds_CTGGTCTTCGTAACCA-1	20455	4111	2.09729	3	0	Macrophage	0	0.041633	0.319165	Macrophage	0.0610042	0.184883	control_uninfect	unexposed
control.rds_CTGTACCAGTGAGGTC-1	19376	3739	2.11086	3	0	Macrophage	0	-0.202736	0.231334	Macrophage	-0.0437874	0.177323	control_uninfect	unexposed
control.rds_CTGTACCCAGGTCCCA-1	22264	4121	1.93586	3	0	Macrophage	0	-0.173087	0.682937	Macrophage	0.1331	0.173004	control_uninfect	unexposed
control.rds_CTGTACCCATCACCAA-1	12848	3283	1.64228	3	0	Macrophage	0	-0.122769	0.831583	Macrophage	0.153718	0.164366	control_uninfect	unexposed
control.rds_CTGTAGATCAAGTCTG-1	13607	3199	3.88036	3	0	Macrophage	0	-0.207159	0.769666	Macrophage	-0.0690905	0.132851	control_uninfect	unexposed
control.rds_CTGTATTCAAGTGGAC-1	10656	2879	2.54317	3	0	Macrophage	0	-0.143075	0.154301	Macrophage	0.273442	0.148078	control_uninfect	unexposed
control.rds_CTGTATTTCAATCCAG-1	18458	3465	1.61448	0	0	Macrophage	0	0.396542	0.21029	Macrophage	-0.0403924	0.258652	control_uninfect	unexposed
control.rds_CTGTATTTCAGTGATC-1	10534	3185	2.45871	3	0	Macrophage	0	-0.0635023	0.355475	Macrophage	0.0157913	0.180031	control_uninfect	unexposed
control.rds_CTGTATTTCAGTGTGT-1	12198	2894	2.74635	3	0	Macrophage	0	-0.152418	0.347815	Macrophage	0.130396	0.193743	control_uninfect	unexposed
control.rds_CTGTCGTCAGACCAAG-1	10261	2885	1.97836	3	0	Macrophage	0	-0.228022	0.0298696	Macrophage	-0.0784306	0.0606117	control_uninfect	unexposed
[truncated: 46,055 more rows]

## Sheet: Sheet2
Cell type	Marker gene
Dendritic cell (DC)	CD40, CST3
Proliferating cell	TOP2A, UBE2C
Monocyte	CD14, CD300C
Neutrophil	VASP, CSF3R
Plasma cells	JCHAIN, MZB1
T cell	CD3E, CD3B
B cell	CD79A
Macrophage	CD68, CD163

## Sheet: Sheet3
GENE	forward (5'to3')	reward (5'to3')
IRF3	AAGAGGCTGGTGATGGTCAAG	TGGCTGTTGGAAATGTGCAG
IRF7	AAAACCAACTTCCGCTGTGC	AGCTCGGGGTTGATCATATACAC
IFIT1	AATTGGCAGCCTAAAGGAGAGG	TGTGGGCTTTTGTTGCACAG
IL18	GACCTGGAATCGGATTACTT	AACAGTCAGAATCAGGCATA
IFI6	CGGTGGAGAGGAGACAGACA	TCGAGTTGCTTGCTGACAGT
CD163	CCCATGTGGTGTGCAAACAG	TCCATGTCTCCTCTGAGGGG
SIGLEC1	CCCTGGACTTCCATGCCAAT	TTGGGTGCTTTGGTGACCTT
ACTIN	GGACTTCGAGCAGGAGATGG	AGGAAGGAGGGCTGGAAGAG

## Sheet: Sheet4
GENE	forward (5'to3')	reward (5'to3')
H359L	GATCGAGGATTCCACGGACC	AAAACAGCACAAGTTCCGGC
C147L	TCATGGATGACCTCGTGGAG	TAACAGCGGGATGCCCATTT
D205R	TCGTAAGATGGTGCTGTTGGA	TTTGCACAAAGTCTCCCGGT
CP80R	ACCTGTGGTGTGTTTTACCTGT	AAATGAGTGCGACAACACACC
EP1242L	AGCGCCCCATTGTAAACAGA	CCTACCGACGTCCAACCAAA
NP1450	TTTCCTTTGCACGAACGCTG	CAAAAAGCTTCCCACCGTGG
I226R	TTCCTTTTAGCGGTCAAGCG	GGTTTCGGAGGTTACCAATACC
P72	AGTTATGGGAAACCCGACCC	CCCTGAATCGGAGCATCCT
CP80R	CAAAATGGGCGGAACATTGC	AATGAGTGCGACAACACACC

## Sheet: Sheet5
Interferon_stimulated_gene	Inflammatory_gene
ADAR	ABCA1
APOBEC3G	ABI1
APOL6	ACVR1B
B2M	ACVR2A
BANK1	ADGRE1
CASP1	ADM
DDX58	ADORA2B
DDX60	ADRM1
DDX60L	AHR
DHX58	APLNR
EIF2AK2	AQP9
EPSTI1	ATP2A2
FAS	ATP2B1
GBP2	ATP2C1
HERC5	AXL
HERC6	BDKRB1
HIF1A	BEST1
IFI16	BST2
IFI27	BTG2
IFI35	C3AR1
IFI44	C5AR1
IFI6	CALCRL
IFIH1	CCL17
IFIT3	CCL2
IRF7	CCL20
IRF9	CCL22
ISG15	CCL24
ISG20	CCL5
LGALS3BP	CCL7
MX1	CCR7
MX2	CCRL2
NFKBIA	CD14
NMI	CD40
OAS2	CD48
OAS3	CD55
PARP14	CD69
PARP9	CD70
PML	CD82
PSMB8	CDKN1A
PSMB9	CHST2
PSME2	CLEC5A
PTPN1	CMKLR1
RARRES3	CSF1
RSAD2	CSF3
SAMD9	CSF3R
SAMD9L	CX3CL1
SAMHD1	CXCL10
SP100	CXCL11
STAT1	CXCL6
STAT3	CXCL8
TRIM22	CXCL9
TRIM25	CXCR6
TRIM5	CYBB
UBE2L6	DCBLD2
VAMP5	EBI3
WARS	EDN1
XAF1	EIF2AK2
ZNFX1	EMP3
	EREG
	F3
	FFAR2
	FPR1
	FZD5
	GABBR1
	GCH1
	GNA15
	GNAI3
	GP1BA
	GPC3
	GPR132
	GPR183
	HAS2
	HBEGF
	HIF1A
	HPN
	HRH1
	ICAM1
	ICAM4
	ICOSLG
	IFITM1
	IFNAR1
	IFNGR2
	IL10
	IL10RA
	IL12B
	IL15
	IL15RA
	IL18
	IL18R1
	IL18RAP
	IL1A
	IL1B
	IL1R1
	IL2RB
	IL4R
	IL6
	IL7R
	INHBA
	IRAK2
	IRF1
	IRF7
	ITGA5
	ITGB3
	ITGB8
	KCNA3
	KCNJ2
	KCNMB2
	KIF1B
	KLF6
	LAMP3
	LCK
	LCP2
	LDLR
	LIF
	LPAR1
	LTA
	LY6E
	LYN
	MARCO
	MEFV
	MEP1A
	MET
	MMP14
	MSR1
	MXD1
	MYC
	NAMPT
	NDP
	NFKB1
	NFKBIA
	NLRP3
	NMI
	NMUR1
	NOD2
	NPFFR2
	OLR1
	OPRK1
	OSM
	OSMR
	P2RX4
	P2RX7
	P2RY2
	PCDH7
	PDE4B
	PDPN
	PIK3R5
	PLAUR
	PROK2
	PSEN1
	PTAFR
	PTGER2
	PTGER4
	PTGIR
	PTPRE
	PVR
	RAF1
	RASGRP1
	RELA
	RGS1
	RGS16
	RHOG
	RIPK2
	RNF144B
	ROS1
	RTP4
	SCARF1
	SCN1B
	SELE
	SELENOS
	SELL
	SEMA4D
	SERPINE1
	SGMS2
	SLAMF1
	SLC11A2
	SLC1A2
	SLC28A2
	SLC31A1
	SLC31A2
	SLC4A4
	SLC7A1
	SLC7A2
	SPHK1
	SRI
	STAB1
	TACR1
	TACR3
	TAPBP
	TIMP1
	TLR1
	TLR2
	TLR3
	TNFAIP6
	TNFRSF1B
	TNFRSF9
	TNFSF10
	TNFSF15
	TNFSF9
	TPBG
	VIP

## Sheet: Sheet6
Star	End	SY18(REF)	HuB20(ALT)	I226R(ALT)	GENE
1	4	GAAT	\	GAAT
8	8	C	T	C
434	435	CA	CCA	CA
800	801	AC	AAC	AC
3319	3320	TG	TTG	TG
4260	4260	C	T	C
7322	7322	G	T	G	MGF_110-3L
7383	7383	C	T	C	MGF_110-3L
9085	9085	C	T	C	MGF_110-5L-6L
9663	9664	GT	GGT	GT
9732	9733	CA	CCA	CA
13274	13277	CCCC	\	CCCC	MGF_110-14L
13746	13746	G	A	G
14715	14721	CCCCCCC	\	CCCCCCC	MGF_110-13L
15772	15772	G	A	G	MGF_360-4L
16883	16883	G	\	G
18835	18836	GT	GGGT	GT
19042	19043	GG	\	GG	ASFV_G_ACD_00350
20842	20842	G	\	G
27292	27292	C	C	\	MGF_360-11L
20923	20923	C	T	C
20926	20926	G	A	G
29642	29642	A	G	A	MGF_360-12L
31051	31051	G	A	G	MGF_360-13L
34751	34751	G	A	G
34815	34815	G	A	G	MGF_505-3R
50061	50061	G	A	G	MGF_360-15R
50889	50890	TC	TTC	TC	A238L
51557	51557	T	\	T	A859L
61053	61053	G	A	G	F1055L
72966	74217	TTA….TTA	\	TTA….TTA	EP153R,EP402R
93839	93839	C	T	C	B926L
104086	104086	G	A	G	B646L
119776	119776	T	C	T	CP2475L
120436	120436	G	A	G	CP2475L
137149	137149	G	A	G	NP868R
138860	138861	AT	AAT	AT
146168	146168	G	A	G	S183L
151074	151074	C	T	C	P1192R
164262	164269	A	A	AAAGTCT
166105	166105	T	T	A	E119L
167798	167799	AG	AAAG	AG
168090	168090	G	A	G	E120R
170634	171314	AAATGGAAACATTTTTAGTCTGTTTATTTCACAATGCAGATGGTTTACATCAACAGATTCAGGAAATTTTGTATTTATTGCGGATGCATATTTACGAAACAAATCTTTACTTAAAGCAGGAACTATCACGGCTTATATATCCAAATAGGCAACTTTCTTTTGTGTTACTTATGCCCCTTTCCCTTCTAAGAAACTGGGATGACATTGAATATTTAACGGACGTTGTAGATGATAAGCAGACTCTACATTACGCGGCAAATTTGCTGACAAACTACGTTCTACATCTATCCATGTTTCAAAAGCTGACAAAACCATACTTCCTTTTAGCGGTCAAGCGGGTCAGCGAAAAACTCAACAAAAAGCAGCGACATTCATTTTACGAGGTATTGGTAACCTCCG…	AAAATGGAAACATTTTTAGTCTGTTTATTTCACAATGCAGATGGTTTACATCAACAGATTCAGGAAATTTTGTATTTATTGCGGATGCATATTTACGAAACAAATCTTTACTTAAAGCAGGAACTATCACGGCTTATATATCCAAATAGGCAACTTTCTTTTGTGTTACTTATGCCCCTTTCCCTTCTAAGAAACTGGGATGACATTGAATATTTAACGGACGTTGTAGATGATAAGCAGACTCTACATTACGCGGCAAATTTGCTGACAAACTACGTTCTACATCTATCCATGTTTCAAAAGCTGACAAAACCATACTTCCTTTTAGCGGTCAAGCGGGTCAGCGAAAAACTCAACAAAAAGCAGCGACATTCATTTTACGAGGTATTGGTAACCTCC…	AAGGGTCGCCGGAGGAAAAGTCAAAAGGGGCAGGTAGTTCATACACCAAAAAGTTTTTTTTTTCTGCCAGCAAGAGCGTGTCAATAATTTTAAGCTGATCGTTAATTAATTTTTGGTTTAACTCTTTGTTATTATCAAGATCCTTCGCATAAACCGCCATATTTAATAAAAACAATAAATTATTTTTATAACATTATAT ATGGTGAGCAAGGGCGAGGAGCTGTTCACCGGGGTGGTGCCCATCCTGGTCGAGCTGGACGGCGACGTAAACGGCCACAAGTTCAGCGTGTCCGGCGAGGGCGAGGGCGATGCCACCTACGGCAAGCTGACCCTGAAGTTCATCTGCACCACCGGCAAGCTGCCCGTGCCCTGGCCCACCCTCGTGACCACCCTGACCT…	I226R
172056	172056	T	ACTATTCAGAAATTCTCGCAGAGTTGGAAAAAAAAAATAAAATTCACCATATTATTTTTAATATGGTAAT	T
173995	173995	A	TACGGATTTTGCGCAAATCCGTGAACAACAAATGGATAAACATCTGTGTGAAACAAATAATGAGCTTCGT	A	I215L
177701	177701	C	CAGGAATGTAAAGAAACTATTTTTGATTTAAAGGTGGTAGGAAATGTTTAG	C
181870	181870	A	\	A	I9R
186573	186573	G	A	G
188259	188260	AT	AAAT	AT
188669	188669	G	A	G
189045	189045	C	T	C
189284	189284	A	G	A
189309	189310	TC	TGTTTAACGCCTACAGCAGTACAATAATTTTAATCTTTAACGCCTACAGCAGTAGTAATAATTTTAATGTTTAACGCCTACAGCAGTAGTAATAATTTTAATCTTTGACGCCTACAGCAGTAGTAATAATTTTAATGTTTAACGCCTACAGCAGTACAATAATTTTAATGTTTAACGCCTGCAGCAGTACTAATAATTTTAATGTTTAACGCCTACAGCAGTAGTAATAATTTTAATGTTTAACGCCTACAGCAGTAGTAATAATTTTAATCTTTAACGCCTACAGCAGTAGTAATAATTTTAATGTTTAACGCCTGCAGCAGTACTAATATTTTTAATCTTTAACGCCTACAGCAGTAGTAATAATTTTAATGTTTAACGCCTACAGCAGTAGTAATA…	TC
189398	189402	GTAAT	\	GTAAT
